# Supplementary material for: Isoprene nitrates drive new particle formation in Amazon’s upper troposphere
Source: Nature. 2024 Dec 4;636(8041):124–30. doi: 10.1038/s41586-024-08192-4 (PMC11618076; doi:10.1038/s41586-024-08192-4)
Supplement: Supplementary file 1 — Source Data Fig. 1 [file 41586_2024_8192_MOESM1_ESM.xlsx]

## Sheet: Figure 1 Panel a
datetime (UTC)	OH (cm-3)	HO2 (cm-3)
2023-01-23 08:50:22	403000
2023-01-23 08:50:38
2023-01-23 08:50:54	167000
2023-01-23 08:51:12	591000
2023-01-23 08:52:51	495000
2023-01-23 08:53:08	302000
2023-01-23 08:53:24
2023-01-23 08:53:43	147000
2023-01-23 08:53:59
2023-01-23 08:55:54	79000
2023-01-23 08:56:11	248000
2023-01-23 08:56:29
2023-01-23 08:56:45
2023-01-23 08:57:35		14793000
2023-01-23 08:58:26		10525000
2023-01-23 08:58:44	157000	11951000
2023-01-23 08:59:00		17832000
2023-01-23 08:59:17	291000	15004000
2023-01-23 08:59:33	57000	12254000
2023-01-23 09:01:03		6373000
2023-01-23 09:01:21		5989000
2023-01-23 09:02:12		6824000
2023-01-23 09:02:29		5834000
2023-01-23 09:02:45		5881000
2023-01-23 09:03:02		5424000
2023-01-23 09:03:20		5747000
2023-01-23 09:03:52		6105000
2023-01-23 09:04:09		6538000
2023-01-23 09:04:59	41000	8550000
2023-01-23 09:05:16		9411000
2023-01-23 09:05:31	104000	8450000
2023-01-23 09:05:48		7452000
2023-01-23 09:06:04		7613000
2023-01-23 09:06:37		7323000
2023-01-23 09:06:52		7828000
2023-01-23 09:07:57	33000	7149000
2023-01-23 09:08:13		7901000
2023-01-23 09:08:29	59000	7334000
2023-01-23 09:08:45		7050000
2023-01-23 09:09:01	8000	8068000
2023-01-23 09:09:16		8203000
2023-01-23 09:09:32		8425000
2023-01-23 09:09:48		7160000
2023-01-23 09:10:54		7243000
2023-01-23 09:11:11		7205000
2023-01-23 09:11:26	151000	6978000
2023-01-23 09:11:42	64000	7299000
2023-01-23 09:12:15		6133000
2023-01-23 09:12:29		6724000
2023-01-23 09:13:35	50000	7283000
2023-01-23 09:13:52	131000	6142000
2023-01-23 09:14:08	41000	6790000
2023-01-23 09:14:27	199000	6572000
2023-01-23 09:15:01		6554000
2023-01-23 09:15:17		6263000
2023-01-23 09:16:22	63000	5703000
2023-01-23 09:16:39	23000	6403000
2023-01-23 09:16:56		6148000
2023-01-23 09:17:12		7046000
2023-01-23 09:17:44		5549000
2023-01-23 09:18:01		5379000
2023-01-23 09:19:05		6678000
2023-01-23 09:19:21	10000	6960000
2023-01-23 09:19:37	58000	7035000
2023-01-23 09:19:55	82000	7553000
2023-01-23 09:20:26		6960000
2023-01-23 09:20:42		7104000
2023-01-23 09:21:48	25000	6740000
2023-01-23 09:22:06	94000	6847000
2023-01-23 09:22:22	113000	7405000
2023-01-23 09:22:39	102000	7167000
2023-01-23 09:23:13		7232000
2023-01-23 09:23:30		6043000
2023-01-23 09:24:33	17000	7732000
2023-01-23 09:24:51	93000	7618000
2023-01-23 09:25:08	90000	8286000
2023-01-23 09:25:25	148000	7534000
2023-01-23 09:25:58		7718000
2023-01-23 09:26:15		7427000
2023-01-23 09:27:04		7888000
2023-01-23 09:27:21		7609000
2023-01-23 09:27:38	153000	7291000
2023-01-23 09:27:53		6552000
2023-01-23 09:28:10		6917000
2023-01-23 09:28:27	25000
2023-01-23 09:29:32		4280000
2023-01-23 09:29:48		9492000
2023-01-23 09:30:04		8114000
2023-01-23 09:30:19		9846000
2023-01-23 09:30:35		9322000
2023-01-23 09:30:51		8043000
2023-01-23 09:31:07		7357000
2023-01-23 09:31:24		6971000
2023-01-23 09:31:41		7212000
2023-01-23 09:32:00		6157000
2023-01-23 09:32:17		5385000
2023-01-23 09:33:08		4787000
2023-01-23 09:34:15	47000	5262000
2023-01-23 09:34:30	55000	6721000
2023-01-23 09:34:48	77000	6762000
2023-01-23 09:35:05		5326000
2023-01-23 09:35:38		5126000
2023-01-23 09:35:55		5445000
2023-01-23 09:37:00	9000	4644000
2023-01-23 09:37:17		4714000
2023-01-23 09:37:33		4885000
2023-01-23 09:37:49		4059000
2023-01-23 09:38:22		4418000
2023-01-23 09:38:39		4556000
2023-01-23 09:39:45		4272000
2023-01-23 09:40:17	137000	3659000
2023-01-23 09:40:36	28000	3828000
2023-01-23 09:41:08		3516000
2023-01-23 09:41:23		3710000
2023-01-23 09:42:28	44000	3686000
2023-01-23 09:42:43		3715000
2023-01-23 09:43:00		4070000
2023-01-23 09:43:16		4343000
2023-01-23 09:43:33		3662000
2023-01-23 09:43:50		3821000
2023-01-23 09:44:07		3649000
2023-01-23 09:44:58	15000	4126000
2023-01-23 09:45:15		3316000
2023-01-23 09:45:31		3574000
2023-01-23 09:45:47	91000	3551000
2023-01-23 09:46:05	79000	3713000
2023-01-23 09:46:40		3979000
2023-01-23 09:46:56		4022000
2023-01-23 09:47:47	116000	3406000
2023-01-23 09:48:05		3342000
2023-01-23 09:48:20		3393000
2023-01-23 09:48:37		3569000
2023-01-23 09:48:53	16000	4089000
2023-01-23 09:49:26		3781000
2023-01-23 09:49:43		3855000
2023-01-23 09:50:47	13000	3741000
2023-01-23 09:51:02	42000	3420000
2023-01-23 09:51:18	3000	3352000
2023-01-23 09:51:33		3359000
2023-01-23 09:52:07		3310000
2023-01-23 09:52:22		3755000
2023-01-23 09:53:25		3439000
2023-01-23 09:53:42	90000	2700000
2023-01-23 09:53:58	140000	3364000
2023-01-23 09:54:13		2947000
2023-01-23 09:54:30	40000	2783000
2023-01-23 09:54:46		3393000
2023-01-23 09:55:01		3611000
2023-01-23 09:56:23		2824000
2023-01-23 09:56:39	33000	2835000
2023-01-23 09:56:57		2662000
2023-01-23 09:57:13	55000	2924000
2023-01-23 09:57:48		3299000
2023-01-23 09:58:57	20000	2977000
2023-01-23 09:59:14	15000	2717000
2023-01-23 09:59:30	43000	2292000
2023-01-23 09:59:48	7000	1862000
2023-01-23 10:00:04		1635000
2023-01-23 10:00:36		1762000
2023-01-23 10:00:53		1873000
2023-01-23 10:01:59	12000	2566000
2023-01-23 10:02:16	17000	2175000
2023-01-23 10:02:33	23000	2393000
2023-01-23 10:02:49		2071000
2023-01-23 10:03:22		2024000
2023-01-23 10:03:38		2261000
2023-01-23 10:04:30	81000	2584000
2023-01-23 10:04:45	51000	2544000
2023-01-23 10:05:02	74000	2434000
2023-01-23 10:05:18	97000	2945000
2023-01-23 10:05:36	53000	2472000
2023-01-23 10:06:11		2440000
2023-01-23 10:06:26		2487000
2023-01-23 10:07:17		2584000
2023-01-23 10:07:33	83000	2840000
2023-01-23 10:07:49	66000	2782000
2023-01-23 10:08:04	73000	2378000
2023-01-23 10:08:21	154000	2778000
2023-01-23 10:08:52		2663000
2023-01-23 10:09:09		3128000
2023-01-23 10:10:15	33000	2631000
2023-01-23 10:10:31		2646000
2023-01-23 10:10:48		2813000
2023-01-23 10:11:06	4000	2723000
2023-01-23 10:11:41		2586000
2023-01-23 10:12:48	32000	2878000
2023-01-23 10:13:05		3181000
2023-01-23 10:13:24	11000	2662000
2023-01-23 10:13:42	34000	3109000
2023-01-23 10:14:31		2709000
2023-01-23 10:15:38	96000	2802000
2023-01-23 10:15:53		2750000
2023-01-23 10:16:11		2955000
2023-01-23 10:16:27	31000	2765000
2023-01-23 10:16:42	36000	2904000
2023-01-23 10:17:14		3353000
2023-01-23 10:17:30		2518000
2023-01-23 10:18:24		2646000
2023-01-23 10:18:39		4616000
2023-01-23 10:18:58		3518000
2023-01-23 10:19:15	49000	2328000
2023-01-23 10:19:30	21000	2702000
2023-01-23 10:19:47	25000	2983000
2023-01-23 10:20:04		2770000
2023-01-23 10:20:22		2080000
2023-01-23 10:21:11		2710000
2023-01-23 10:21:26	111000	2162000
2023-01-23 10:21:44		2237000
2023-01-23 10:21:59	0	2353000
2023-01-23 10:22:17	93000	2816000
2023-01-23 10:22:52		2549000
2023-01-23 10:23:08		2524000
2023-01-23 10:23:57	93000	2279000
2023-01-23 10:24:14		2683000
2023-01-23 10:24:30		2669000
2023-01-23 10:24:46	72000	3162000
2023-01-23 10:25:04	43000	2792000
2023-01-23 10:25:35		2387000
2023-01-23 10:25:53		2593000
2023-01-23 10:26:42		2612000
2023-01-23 10:27:00		2785000
2023-01-23 10:27:17	30000	2729000
2023-01-23 10:27:33		2701000
2023-01-23 10:27:49	31000	2369000
2023-01-23 10:28:22		2467000
2023-01-23 10:28:37		2677000
2023-01-23 10:29:45	14000	2835000
2023-01-23 10:30:18	144000	2513000
2023-01-23 10:30:34	50000	2900000
2023-01-23 10:31:06		2915000
2023-01-23 10:31:22		3265000
2023-01-23 10:32:26		2854000
2023-01-23 10:32:44		3322000
2023-01-23 10:32:59		3095000
2023-01-23 10:33:17	33000	3166000
2023-01-23 10:33:50		3200000
2023-01-23 10:35:00	41000	3283000
2023-01-23 10:35:15	30000	3560000
2023-01-23 10:35:33	11000	3522000
2023-01-23 10:35:48	41000	3696000
2023-01-23 10:36:04		3634000
2023-01-23 10:36:39		3268000
2023-01-23 10:36:55		2953000
2023-01-23 10:37:59	72000	3482000
2023-01-23 10:38:15	100000	3429000
2023-01-23 10:38:32		3012000
2023-01-23 10:38:50		3142000
2023-01-23 10:39:22		2915000
2023-01-23 10:39:39		3318000
2023-01-23 10:39:54		2743000
2023-01-23 10:40:42	85000	2847000
2023-01-23 10:40:59	46000	3067000
2023-01-23 10:41:14	8000	2700000
2023-01-23 10:41:30	51000	2448000
2023-01-23 10:42:06		2107000
2023-01-23 10:42:23		2428000
2023-01-23 10:43:12		3032000
2023-01-23 10:43:27		3152000
2023-01-23 10:43:42	111000	3100000
2023-01-23 10:43:57	77000	2962000
2023-01-23 10:44:15		3694000
2023-01-23 10:44:50		3634000
2023-01-23 10:45:59	69000	4202000
2023-01-23 10:46:16	77000	4633000
2023-01-23 10:46:31	118000	4894000
2023-01-23 10:46:47	73000	5336000
2023-01-23 10:47:03	94000	4625000
2023-01-23 10:47:39		4667000
2023-01-23 10:47:56		4879000
2023-01-23 10:49:01		4536000
2023-01-23 10:49:17		5056000
2023-01-23 10:49:33	101000	3938000
2023-01-23 10:49:50	37000	4192000
2023-01-23 10:50:22		4140000
2023-01-23 10:50:38		4248000
2023-01-23 10:51:45	24000	4534000
2023-01-23 10:52:01	27000	4100000
2023-01-23 10:52:17		4178000
2023-01-23 10:52:32	80000	3926000
2023-01-23 10:53:02		4611000
2023-01-23 10:53:18		4160000
2023-01-23 10:54:22	154000	4183000
2023-01-23 10:54:41	55000	4347000
2023-01-23 10:54:56	48000	4419000
2023-01-23 10:55:13	239000	4509000
2023-01-23 10:55:29	221000	3930000
2023-01-23 10:55:46		4553000
2023-01-23 10:56:02		4504000
2023-01-23 10:56:53	196000	5416000
2023-01-23 10:57:09	223000	5446000
2023-01-23 10:57:27	264000	5008000
2023-01-23 10:57:43	201000	5525000
2023-01-23 10:57:59	135000	6064000
2023-01-23 10:58:31		5638000
2023-01-23 10:58:47		5886000
2023-01-23 10:59:40	14000	8897000
2023-01-23 10:59:55	27000	7614000
2023-01-23 11:00:13	75000	6566000
2023-01-23 11:00:29	130000	5601000
2023-01-23 11:00:45	98000	4302000
2023-01-23 11:01:16		5279000
2023-01-23 11:01:32		4609000
2023-01-23 11:02:40	17000	7598000
2023-01-23 11:02:58	109000	4631000
2023-01-23 11:03:14	23000	4210000
2023-01-23 11:03:30		3970000
2023-01-23 11:04:02		3663000
2023-01-23 11:04:19		3977000
2023-01-23 11:05:24	110000	5801000
2023-01-23 11:05:41	161000	6284000
2023-01-23 11:05:56	150000	5984000
2023-01-23 11:06:14	347000	6296000
2023-01-23 11:06:46		6611000
2023-01-23 11:07:02		6631000
2023-01-23 11:08:10	189000	6913000
2023-01-23 11:08:26	172000	6138000
2023-01-23 11:08:44	263000	6864000
2023-01-23 11:09:01	425000	6524000
2023-01-23 11:09:33		6560000
2023-01-23 11:09:49		7167000
2023-01-23 11:10:44	350000	6723000
2023-01-23 11:10:59	279000	6138000
2023-01-23 11:11:15	145000
2023-01-23 11:11:30	359000
2023-01-23 11:11:47	150000
2023-01-23 11:12:38		8674000
2023-01-23 11:12:54		9712000
2023-01-23 11:13:09		9562000
2023-01-23 11:13:25		11798000
2023-01-23 11:13:42		10805000
2023-01-23 11:14:00		8322000
2023-01-23 11:14:17		8627000
2023-01-23 11:14:34		8349000
2023-01-23 11:14:49		7810000
2023-01-23 11:15:06		6249000
2023-01-23 11:15:24		5650000
2023-01-23 11:15:41		6327000
2023-01-23 11:15:59		6124000
2023-01-23 11:16:50		6749000
2023-01-23 11:17:06		7555000
2023-01-23 11:18:12	128000	7365000
2023-01-23 11:18:29	34000	8533000
2023-01-23 11:18:44	180000	8208000
2023-01-23 11:19:00	172000	16772000
2023-01-23 11:19:16	89000	12180000
2023-01-23 11:19:32		9636000
2023-01-23 11:19:48		9434000
2023-01-23 11:20:52	112000	8089000
2023-01-23 11:21:09	5000	7852000
2023-01-23 11:21:27	55000	6867000
2023-01-23 11:21:45	46000	6813000
2023-01-23 11:22:19		7207000
2023-01-23 11:22:37		6992000
2023-01-23 11:23:27		6537000
2023-01-23 11:23:45	74000	5727000
2023-01-23 11:24:02	286000	5096000
2023-01-23 11:24:18	239000	5625000
2023-01-23 11:24:34		4685000
2023-01-23 11:25:08		4047000
2023-01-23 11:25:25		4985000
2023-01-23 11:26:28	46000	7440000
2023-01-23 11:27:18	75000	9287000
2023-01-23 11:27:54		7774000
2023-01-23 11:28:11		5133000
2023-01-23 11:29:39	114000	9451000
2023-01-23 11:30:48		8378000
2023-01-23 11:31:42	186000	5590000
2023-01-23 11:31:58		4763000
2023-01-23 11:32:13	38000	4574000
2023-01-23 11:32:30	63000	4367000
2023-01-23 11:32:45		868000
2023-01-23 11:33:03	82000	1310000
2023-01-23 11:35:24		1829000
2023-01-23 11:35:40	131000	1641000
2023-01-23 11:35:57	39000	1613000
2023-01-23 11:36:12	36000	1547000
2023-01-23 11:36:45		1556000
2023-01-23 11:37:01		1237000
2023-01-23 11:38:07	2000	5637000
2023-01-23 11:38:24	88000	5937000
2023-01-23 11:38:40	144000	7356000
2023-01-23 11:38:56	93000	7273000
2023-01-23 11:39:32		5644000
2023-01-23 11:39:48		7384000
2023-01-23 11:40:36	165000	9147000
2023-01-23 11:40:52	117000	8781000
2023-01-23 11:41:08	123000	8106000
2023-01-23 11:41:25	147000	8365000
2023-01-23 11:41:43	281000	8193000
2023-01-23 11:42:18		8513000
2023-01-23 11:42:33		8395000
2023-01-23 11:43:42	125000	8591000
2023-01-23 11:43:58	271000	7422000
2023-01-23 11:44:13	234000	7716000
2023-01-23 11:44:32	260000	7935000
2023-01-23 11:45:05		7928000
2023-01-23 11:45:23		8557000
2023-01-23 11:46:14	196000	7931000
2023-01-23 11:46:29	350000	8474000
2023-01-23 11:46:45	129000	8063000
2023-01-23 11:47:01	281000	8153000
2023-01-23 11:47:18	215000	9147000
2023-01-23 11:47:53		9793000
2023-01-23 11:48:09		10831000
2023-01-23 11:48:59	330000	12136000
2023-01-23 11:49:15	322000	12162000
2023-01-23 11:49:32	269000	12871000
2023-01-23 11:49:49	222000	13383000
2023-01-23 11:50:04	299000	12192000
2023-01-23 11:50:21	402000	13685000
2023-01-23 11:50:37		12424000
2023-01-23 11:50:56		13141000
2023-01-23 11:52:04	350000	11418000
2023-01-23 11:52:20	400000	10814000
2023-01-23 11:52:38	252000	10112000
2023-01-23 11:52:54	366000	10330000
2023-01-23 11:53:27		12007000
2023-01-23 11:53:43		11689000
2023-01-23 11:54:50	203000	9104000
2023-01-23 11:55:06	306000	8800000
2023-01-23 11:55:24	416000	8946000
2023-01-23 11:55:39	372000	9284000
2023-01-23 11:56:11		8090000
2023-01-23 11:56:27		7439000
2023-01-23 11:57:35	142000	10176000
2023-01-23 11:57:53	3000	13545000
2023-01-23 11:58:10	259000	13658000
2023-01-23 11:58:28	196000	13570000
2023-01-23 11:58:46	264000	13603000
2023-01-23 11:59:02		13148000
2023-01-23 11:59:20		13262000
2023-01-23 12:00:08	220000	17043000
2023-01-23 12:00:27	99000	10962000
2023-01-23 12:00:44	275000	10213000
2023-01-23 12:00:59	194000	9639000
2023-01-23 12:01:16	241000	12070000
2023-01-23 12:01:49		13404000
2023-01-23 12:02:06		14406000
2023-01-23 12:03:13	191000	14390000
2023-01-23 12:03:29	224000	11992000
2023-01-23 12:03:45	252000	12954000
2023-01-23 12:04:04	355000	12800000
2023-01-23 12:04:39		15562000
2023-01-23 12:04:56		15882000
2023-01-23 12:06:02	282000	16866000
2023-01-23 12:06:20	294000	15380000
2023-01-23 12:06:36	118000	16189000
2023-01-23 12:06:55	39000	15898000
2023-01-23 12:07:29		12440000
2023-01-23 12:07:45		13185000
2023-01-23 12:08:34	59000	14289000
2023-01-23 12:08:52	207000	19342000
2023-01-23 12:09:11	396000	20412000
2023-01-23 12:09:27	359000	20740000
2023-01-23 12:09:42	275000	21370000
2023-01-23 12:10:15		21295000
2023-01-23 12:10:30		21195000
2023-01-23 12:11:18	553000	21799000
2023-01-23 12:11:33	393000	21367000
2023-01-23 12:11:49	501000	21371000
2023-01-23 12:12:07	426000	21381000
2023-01-23 12:12:24	579000	20497000
2023-01-23 12:12:56		21842000
2023-01-23 12:13:13		21407000
2023-01-23 12:14:04	609000	21014000
2023-01-23 12:14:20	627000	20894000
2023-01-23 12:14:36	647000	19403000
2023-01-23 12:14:51	542000	20354000
2023-01-23 12:15:08	523000	18793000
2023-01-23 12:15:25	444000	18915000
2023-01-23 12:15:42		16264000
2023-01-23 12:15:58		14021000
2023-01-23 12:17:04	331000	14814000
2023-01-23 12:17:20	311000	14537000
2023-01-23 12:17:37	96000	19242000
2023-01-23 12:17:53	65000	18145000
2023-01-23 12:18:27		18553000
2023-01-23 12:18:43		19099000
2023-01-23 12:19:33	389000	20756000
2023-01-23 12:19:51	359000	18869000
2023-01-23 12:20:06	449000	18900000
2023-01-23 12:20:22	311000	17852000
2023-01-23 12:20:38	341000	18053000
2023-01-23 12:21:13		19305000
2023-01-23 12:21:31		13479000
2023-01-23 12:22:21	273000	13077000
2023-01-23 12:22:36	248000	11663000
2023-01-23 12:22:53	337000	19072000
2023-01-23 12:23:11	214000	14206000
2023-01-23 12:23:28	319000	11453000
2023-01-23 12:24:03		10937000
2023-01-23 12:24:20		9793000
2023-01-23 12:25:26	315000	11385000
2023-01-23 12:25:42	317000	11888000
2023-01-23 12:26:00	304000	12077000
2023-01-23 12:26:16	298000	13115000
2023-01-23 12:26:48		12032000
2023-01-23 12:27:04		11030000
2023-01-23 12:28:09	155000	13544000
2023-01-23 12:28:24	227000	12819000
2023-01-23 12:28:41	302000	11535000
2023-01-23 12:28:58	195000	11279000
2023-01-23 12:29:14	521000	9691000
2023-01-23 12:29:31		10387000
2023-01-23 12:29:49		11690000
2023-01-23 12:30:37	249000	14759000
2023-01-23 12:30:53	380000	16137000
2023-01-23 12:31:09	396000	14987000
2023-01-23 12:31:27	438000	16918000
2023-01-23 12:31:44	282000	18009000
2023-01-23 12:32:17		15975000
2023-01-23 12:32:33		17304000
2023-01-23 12:33:28	1156000	17153000
2023-01-23 12:33:43	756000	17779000
2023-01-23 12:34:02	632000	16869000
2023-01-23 12:34:20	653000	17012000
2023-01-23 12:34:38	679000	16882000
2023-01-23 12:34:54		15690000
2023-01-23 12:35:11		14708000
2023-01-23 12:36:18	590000	13734000
2023-01-23 12:36:32	289000	12979000
2023-01-23 12:36:49	322000	12492000
2023-01-23 12:37:03	410000	10585000
2023-01-23 12:37:20	370000	11148000
2023-01-23 12:37:36		12007000
2023-01-23 12:37:54		10323000
2023-01-23 12:38:58	184000	11783000
2023-01-23 12:39:14	253000	12723000
2023-01-23 12:39:29	107000	15049000
2023-01-23 12:39:46	305000	14139000
2023-01-23 12:40:04	423000	13773000
2023-01-23 12:40:20		12282000
2023-01-23 12:40:35		13371000
2023-01-23 12:41:40	291000	14030000
2023-01-23 12:41:55	317000	12678000
2023-01-23 12:42:11	288000	12860000
2023-01-23 12:42:26	304000	13228000
2023-01-23 12:42:42	313000	15967000
2023-01-23 12:42:58		11747000
2023-01-23 12:43:13		11418000
2023-01-23 12:44:39	239000	14390000
2023-01-23 12:44:55	88000	14147000
2023-01-23 12:45:11	152000	15193000
2023-01-23 12:45:27	243000	13185000
2023-01-23 12:46:01		13399000
2023-01-23 12:46:18		10928000
2023-01-23 12:47:23	216000	14354000
2023-01-23 12:47:39	221000	13853000
2023-01-23 12:47:54	317000	12351000
2023-01-23 12:48:11	186000	11274000
2023-01-23 12:48:46		11703000
2023-01-23 12:49:02		11816000
2023-01-23 12:49:56	469000	11196000
2023-01-23 12:50:11	444000	11369000
2023-01-23 12:50:27	194000	11236000
2023-01-23 12:50:43	338000	13064000
2023-01-23 12:51:01	207000	12868000
2023-01-23 12:51:33		12200000
2023-01-23 12:51:49		13874000
2023-01-23 12:52:54	543000	16000000
2023-01-23 12:53:10	363000	16284000
2023-01-23 12:53:26	259000	17250000
2023-01-23 12:53:43	541000	18347000
2023-01-23 12:54:17		19619000
2023-01-23 12:54:33		17526000
2023-01-23 12:55:23	1083000	19044000
2023-01-23 12:55:38	629000	18844000
2023-01-23 12:55:56	715000	15845000
2023-01-23 12:56:12	460000	14383000
2023-01-23 12:56:30	518000	12042000
2023-01-23 12:57:02		11807000
2023-01-23 12:57:18		11675000
2023-01-23 12:58:25	397000	12127000
2023-01-23 12:58:40	163000	13468000
2023-01-23 12:58:56	262000	14230000
2023-01-23 12:59:13	463000	15468000
2023-01-23 12:59:44		14602000
2023-01-23 13:00:51	440000	12784000
2023-01-23 13:01:06	326000	11878000
2023-01-23 13:01:24	385000	12257000
2023-01-23 13:01:39	347000	11301000
2023-01-23 13:01:55	507000	11035000
2023-01-23 13:02:12	419000	10192000
2023-01-23 13:02:28		9836000
2023-01-23 13:02:45		9610000
2023-01-23 13:03:49	527000	14637000
2023-01-23 13:04:06	1156000	9814000
2023-01-23 13:04:24	676000	9507000
2023-01-23 13:04:41	581000	11096000
2023-01-23 13:05:14		18919000
2023-01-23 13:05:32		16670000
2023-01-23 13:06:38	166000	16275000
2023-01-23 13:06:55	153000	15049000
2023-01-23 13:07:12	26000	15282000
2023-01-23 13:07:27	170000	14399000
2023-01-23 13:08:01		11424000
2023-01-23 13:09:07	116000	16245000
2023-01-23 13:09:26		14983000
2023-01-23 13:09:43	38000	11327000
2023-01-23 13:10:16	258000	11745000
2023-01-23 13:10:51		11832000
2023-01-23 13:11:09		10912000
2023-01-23 13:12:00	252000	13469000
2023-01-23 13:12:16	334000	11520000
2023-01-23 13:12:32	116000	11536000
2023-01-23 13:12:47	159000	11333000
2023-01-23 13:13:06	166000	11144000
2023-01-23 13:13:37		11103000
2023-01-23 13:13:55		11706000
2023-01-23 13:15:02	301000	13732000
2023-01-23 13:15:20	355000	13884000
2023-01-23 13:15:36	215000	15583000
2023-01-23 13:15:53	513000	15548000
2023-01-23 13:16:24		15227000
2023-01-23 13:16:41		17522000
2023-01-23 13:17:45	573000	15202000
2023-01-23 13:18:01	404000	14323000
2023-01-23 13:18:16	334000	13719000
2023-01-23 13:18:35	489000	13887000
2023-01-23 13:18:51	391000	14340000
2023-01-23 13:19:06		13970000
2023-01-23 13:19:23		14811000
2023-01-23 13:20:31	406000	15159000
2023-01-23 13:20:47	360000	15700000
2023-01-23 13:21:03	449000	13782000
2023-01-23 13:21:20	331000	13369000
2023-01-23 13:21:52		13428000
2023-01-23 13:22:08		12028000
2023-01-23 13:23:13	638000	13729000
2023-01-23 13:23:32	487000	12743000
2023-01-23 13:23:49	475000	12943000
2023-01-23 13:24:04	427000	11607000
2023-01-23 13:24:37		11706000
2023-01-23 13:24:54		12830000
2023-01-23 13:26:02	437000	13424000
2023-01-23 13:26:19	421000	14100000
2023-01-23 13:26:36	201000	23598000
2023-01-23 13:26:52	182000	19277000
2023-01-23 13:27:26		15729000
2023-01-23 13:27:41		16157000
2023-01-23 13:28:46	332000	16115000
2023-01-23 13:29:02	377000	16333000
2023-01-23 13:29:20	305000	16526000
2023-01-23 13:29:37	334000	16207000
2023-01-23 13:29:55	353000	15362000
2023-01-23 13:30:11		12753000
2023-01-23 13:30:27		10843000
2023-01-23 13:31:16	231000	13450000
2023-01-23 13:31:31	172000	14246000
2023-01-23 13:31:47	595000	11215000
2023-01-23 13:32:05	379000	13451000
2023-01-23 13:32:21	435000	11362000
2023-01-23 13:32:55		12480000
2023-01-23 13:33:11		11658000
2023-01-23 13:34:16	242000	12174000
2023-01-23 13:34:33	390000	12470000
2023-01-23 13:34:52	346000	12991000
2023-01-23 13:35:08	378000	11649000
2023-01-23 13:35:42		13188000
2023-01-23 13:35:58		13632000
2023-01-23 13:36:47	494000	14638000
2023-01-23 13:37:06	600000	12756000
2023-01-23 13:37:22	563000	14368000
2023-01-23 13:37:38	629000	15172000
2023-01-23 13:37:56	400000	15971000
2023-01-23 13:38:27		15243000
2023-01-23 13:38:44		15386000
2023-01-23 13:39:50	484000	17326000
2023-01-23 13:40:07	859000	14517000
2023-01-23 13:40:26	812000	14362000
2023-01-23 13:40:42	548000	15493000
2023-01-23 13:41:18		14264000
2023-01-23 13:41:34		14483000
2023-01-23 13:42:24	1133000	13620000
2023-01-23 13:42:42	857000	12541000
2023-01-23 13:43:01	1082000	13744000
2023-01-23 13:43:18	712000	13818000
2023-01-23 13:43:35	787000	15993000
2023-01-23 13:43:53		13546000
2023-01-23 13:44:11		14921000
2023-01-23 13:45:19	357000	16250000
2023-01-23 13:45:36	493000	16883000
2023-01-23 13:45:52	395000	15092000
2023-01-23 13:46:08	441000	16113000
2023-01-23 13:46:40		15393000
2023-01-23 13:46:57		15376000
2023-01-23 13:47:48	389000	23520000
2023-01-23 13:48:04	461000	18999000
2023-01-23 13:48:21	337000	17842000
2023-01-23 13:48:37	599000	17677000
2023-01-23 13:48:53	421000	14526000
2023-01-23 13:49:26		15357000
2023-01-23 13:49:42		15254000
2023-01-23 13:50:51	256000	16513000
2023-01-23 13:51:07	317000	16481000
2023-01-23 13:51:21	183000	16062000
2023-01-23 13:51:37	489000	15350000
2023-01-23 13:52:11		13476000
2023-01-23 13:52:28		12416000
2023-01-23 13:53:17	698000	13253000
2023-01-23 13:53:34	869000	14524000
2023-01-23 13:53:50	735000	13947000
2023-01-23 13:54:06	656000	15513000
2023-01-23 13:54:20	474000	15480000
2023-01-23 13:54:36	474000	14535000
2023-01-23 13:54:52		14243000
2023-01-23 13:55:10		14709000
2023-01-23 13:56:11	314000	14656000
2023-01-23 13:56:29	366000	13815000
2023-01-23 13:56:45	437000	13408000
2023-01-23 13:57:01	420000	13779000
2023-01-23 13:57:35		14280000
2023-01-23 13:57:51		13007000
2023-01-23 13:58:42	283000	11521000
2023-01-23 13:58:58	199000	11761000
2023-01-23 13:59:14	270000	11717000
2023-01-23 13:59:29	198000	11645000
2023-01-23 13:59:45	105000	11309000
2023-01-23 14:00:17		10827000
2023-01-23 14:00:35		10771000
2023-01-23 14:01:38	599000	10928000
2023-01-23 14:01:54	781000	9143000
2023-01-23 14:02:10	424000	9506000
2023-01-23 14:02:26	445000	12531000
2023-01-23 14:02:58		10311000
2023-01-23 14:03:16		13550000
2023-01-23 14:04:23	414000	15063000
2023-01-23 14:04:38	388000	15789000
2023-01-23 14:04:53	647000	14074000
2023-01-23 14:05:10	665000	16191000
2023-01-23 14:05:43		16097000
2023-01-23 14:05:59		18301000
2023-01-23 14:07:04	1596000	24721000
2023-01-23 14:07:21	2026000	24716000
2023-01-23 14:07:38	1607000	26741000
2023-01-23 14:07:56	1396000	21846000
2023-01-23 14:08:26		19174000
2023-01-23 14:08:42		20589000
2023-01-23 14:09:47	490000	23117000
2023-01-23 14:10:04	917000	23273000
2023-01-23 14:10:21	634000	21567000
2023-01-23 14:10:37	409000	18988000
2023-01-23 14:10:55	181000	14932000
2023-01-23 14:11:11		14021000
2023-01-23 14:11:27		14464000
2023-01-23 14:12:34	203000	14625000
2023-01-23 14:12:50	339000	14423000
2023-01-23 14:13:06	102000	14439000
2023-01-23 14:13:23	193000	14275000
2023-01-23 14:13:54		15932000
2023-01-23 14:14:12		14618000
2023-01-23 14:15:02	303000	16842000
2023-01-23 14:15:19	446000	16033000
2023-01-23 14:15:37	284000	15506000
2023-01-23 14:15:54	362000	15684000
2023-01-23 14:16:11	146000	17344000
2023-01-23 14:16:42		15718000
2023-01-23 14:16:59		16210000
2023-01-23 14:18:07	329000	18050000
2023-01-23 14:18:24	416000	17623000
2023-01-23 14:18:40	746000	15129000
2023-01-23 14:18:57	1388000	13776000
2023-01-23 14:19:32		12310000
2023-01-23 14:19:48		13078000
2023-01-23 14:20:52	974000	16392000
2023-01-23 14:21:09	506000	16204000
2023-01-23 14:21:25	324000	16869000
2023-01-23 14:21:41	496000	16701000
2023-01-23 14:22:12		13502000
2023-01-23 14:22:29		15001000
2023-01-23 14:23:19	223000	19003000
2023-01-23 14:23:34	644000	17309000
2023-01-23 14:23:53	686000	17045000
2023-01-23 14:24:09	756000	16264000
2023-01-23 14:24:28	507000	16133000
2023-01-23 14:24:59		17409000
2023-01-23 14:25:16		17737000
2023-01-23 14:26:22	464000	19051000
2023-01-23 14:26:38	417000	19100000
2023-01-23 14:26:53	514000	18280000
2023-01-23 14:27:11	436000	18467000
2023-01-23 14:27:44		18545000
2023-01-23 14:28:01		17529000
2023-01-23 14:29:04	637000	16625000
2023-01-23 14:29:20	893000	13941000
2023-01-23 14:29:36	896000	14645000
2023-01-23 14:29:54	783000	15180000
2023-01-23 14:30:12	1047000	22337000
2023-01-23 14:30:29		14853000
2023-01-23 14:30:45		15866000
2023-01-23 14:31:55	951000	15939000
2023-01-23 14:32:13	831000	15009000
2023-01-23 14:32:30	1454000	13160000
2023-01-23 14:32:47	1514000	13062000
2023-01-23 14:33:20		13697000
2023-01-23 14:34:28	1317000	13149000
2023-01-23 14:34:44	1368000	14294000
2023-01-23 14:35:01	674000	14314000
2023-01-23 14:35:16	487000	14290000
2023-01-23 14:35:31	710000	14630000
2023-01-23 14:36:06		15296000
2023-01-23 14:36:23		15589000
2023-01-23 14:37:29	515000	14937000
2023-01-23 14:37:45	319000	15987000
2023-01-23 14:38:01	460000	15337000
2023-01-23 14:38:19	514000	15045000
2023-01-23 14:38:52		14237000
2023-01-23 14:39:08		15105000
2023-01-23 14:40:13	283000	15698000
2023-01-23 14:40:28	222000	16538000
2023-01-23 14:40:43	283000	14335000
2023-01-23 14:41:01	113000	14549000
2023-01-23 14:41:35		14024000
2023-01-23 14:41:52		15138000
2023-01-23 14:42:55	326000	15862000
2023-01-23 14:43:13	283000	15780000
2023-01-23 14:43:30	117000	16607000
2023-01-23 14:43:48	235000	16261000
2023-01-23 14:44:19		15903000
2023-01-23 14:44:35		17189000
2023-01-23 14:45:42	589000	17109000
2023-01-23 14:45:58	651000	16904000
2023-01-23 14:46:16	284000	16410000
2023-01-23 14:46:33	1259000	14464000
2023-01-23 14:47:06		13575000
2023-01-23 14:47:22		15125000
2023-01-23 14:48:27	1263000	15159000
2023-01-23 14:48:44	1350000	13371000
2023-01-23 14:48:59	1122000	13106000
2023-01-23 14:49:18	1449000	12338000
2023-01-23 14:49:50		14109000
2023-01-23 14:50:06		14523000
2023-01-23 14:51:10	980000	14290000
2023-01-23 14:51:27	603000	26494000
2023-01-23 14:51:43	750000	19350000
2023-01-23 14:51:59	556000	18733000
2023-01-23 14:52:31		17379000
2023-01-23 14:52:47		19439000
2023-01-23 14:53:52	762000	18287000
2023-01-23 14:54:08	561000	19159000
2023-01-23 14:54:25	466000	18004000
2023-01-23 14:54:41	662000	19068000
2023-01-23 14:55:15		18275000
2023-01-23 14:55:32		18526000
2023-01-23 14:56:21	1129000	20360000
2023-01-23 14:56:37	1440000	18450000
2023-01-23 14:56:55	1877000	18231000
2023-01-23 14:57:12	1664000	19101000
2023-01-23 14:57:29	1577000	20024000
2023-01-23 14:58:02		18962000
2023-01-23 14:58:20		19250000
2023-01-23 14:59:26	1949000	18902000
2023-01-23 14:59:41	1463000	20149000
2023-01-23 15:00:16	466000	20294000
2023-01-23 15:00:34	551000	19062000
2023-01-23 15:00:51		18307000
2023-01-23 15:02:01	912000	17498000
2023-01-23 15:02:18	865000	18133000
2023-01-23 15:02:35	711000	18239000
2023-01-23 15:02:51	717000	15514000
2023-01-23 15:03:09	516000	15097000
2023-01-23 15:03:40		14825000
2023-01-23 15:03:57		14513000
2023-01-23 15:04:47	968000	13565000
2023-01-23 15:05:03	1390000	13182000
2023-01-23 15:05:19	1314000	13583000
2023-01-23 15:05:36	1124000	13663000
2023-01-23 15:05:51	1412000	12012000
2023-01-23 15:06:24		12096000
2023-01-23 15:06:41		11393000
2023-01-23 15:07:32	910000	11097000
2023-01-23 15:07:48	1166000	10718000
2023-01-23 15:08:05	855000	12722000
2023-01-23 15:08:22	577000	11895000
2023-01-23 15:08:39	555000	12633000
2023-01-23 15:09:13		11980000
2023-01-23 15:09:30		13185000
2023-01-23 15:10:36	239000	13931000
2023-01-23 15:10:54	267000	13521000
2023-01-23 15:11:10	262000	14928000
2023-01-23 15:11:25	353000	15778000
2023-01-23 15:11:59		12772000
2023-01-23 15:12:15		13387000
2023-01-23 15:13:17	212000	15596000
2023-01-23 15:13:33	291000	15239000
2023-01-23 15:13:51	178000	14738000
2023-01-23 15:14:06	292000	14878000
2023-01-23 15:14:23	277000	15257000
2023-01-23 15:14:39		16014000
2023-01-23 15:14:56		15343000
2023-01-23 15:15:50	419000	17768000
2023-01-23 15:16:05	291000	17559000
2023-01-23 15:16:21	417000	16338000
2023-01-23 15:16:37	251000	16873000
2023-01-23 15:16:53	109000	17333000
2023-01-23 15:17:26		15723000
2023-01-23 15:17:44		15449000
2023-01-23 15:18:48	324000	15490000
2023-01-23 15:19:03	256000	15315000
2023-01-23 15:19:18	345000	15866000
2023-01-23 15:19:35	151000	16095000
2023-01-23 15:20:06		15645000
2023-01-23 15:20:22		16724000
2023-01-23 15:21:28	1171000	16881000
2023-01-23 15:21:46	1022000	16293000
2023-01-23 15:22:04	1319000	16382000
2023-01-23 15:22:21	1454000	15469000
2023-01-23 15:22:37	1353000	15551000
2023-01-23 15:22:54		14691000
2023-01-23 15:23:12		14491000
2023-01-23 15:24:03	1176000	14577000
2023-01-23 15:24:18	1413000	13561000
2023-01-23 15:24:34	1438000	13938000
2023-01-23 15:24:49	1470000	12251000
2023-01-23 15:25:05	1492000	13473000
2023-01-23 15:25:36		14943000
2023-01-23 15:25:53		16080000
2023-01-23 15:26:43	818000	15863000
2023-01-23 15:26:59	660000	16361000
2023-01-23 15:27:18	678000	16730000
2023-01-23 15:27:36	592000	17535000
2023-01-23 15:27:53	604000	17242000
2023-01-23 15:28:26		17858000
2023-01-23 15:28:41		19692000
2023-01-23 15:29:44	473000	20636000
2023-01-23 15:30:18	701000	21617000
2023-01-23 15:30:36	505000	19632000
2023-01-23 15:31:09		20007000
2023-01-23 15:31:25		20281000
2023-01-23 15:32:30	1940000	20605000
2023-01-23 15:32:48	1275000	19784000
2023-01-23 15:33:03	940000	17954000
2023-01-23 15:33:19	1750000	16605000
2023-01-23 15:33:51		17647000
2023-01-23 15:34:09		28451000
2023-01-23 15:35:15	573000	23673000
2023-01-23 15:35:33	791000	22796000
2023-01-23 15:35:49	813000	23500000
2023-01-23 15:36:03	548000	22390000
2023-01-23 15:36:20	1254000	19460000
2023-01-23 15:36:36		21106000
2023-01-23 15:36:53		22349000
2023-01-23 15:37:44	640000	19131000
2023-01-23 15:38:00	1116000	18860000
2023-01-23 15:38:18	1071000	16028000
2023-01-23 15:38:34	1192000	16586000
2023-01-23 15:38:51	1314000	16168000
2023-01-23 15:39:07	1058000	17231000
2023-01-23 15:39:23		19729000
2023-01-23 15:39:39		19762000
2023-01-23 15:40:30	548000	20053000
2023-01-23 15:40:48	321000	21137000
2023-01-23 15:41:03	517000	19821000
2023-01-23 15:41:20	563000	20925000
2023-01-23 15:41:38	350000	19784000
2023-01-23 15:42:10		20592000
2023-01-23 15:42:25		19709000
2023-01-23 15:43:31	420000	20146000
2023-01-23 15:43:47	271000	19941000
2023-01-23 15:44:03	340000	20697000
2023-01-23 15:44:19	353000	20695000
2023-01-23 15:44:51		20627000
2023-01-23 15:45:07		21127000
2023-01-23 15:46:15	217000	21631000
2023-01-23 15:46:31	376000	22223000
2023-01-23 15:46:47	365000	21193000
2023-01-23 15:47:02	436000	21567000
2023-01-23 15:47:36		19677000
2023-01-23 15:47:53		21082000
2023-01-23 15:48:57	202000	24400000
2023-01-23 15:49:13	274000	27073000
2023-01-23 15:49:30	362000	26313000
2023-01-23 15:49:48	542000	28077000
2023-01-23 15:50:23		31490000
2023-01-23 15:50:40		31141000
2023-01-23 15:51:45	1750000	39986000
2023-01-23 15:52:03	2088000	43812000
2023-01-23 15:52:20	1391000	45970000
2023-01-23 15:52:38	2324000	46565000
2023-01-23 15:53:12		46004000
2023-01-23 15:53:28		45388000
2023-01-23 15:54:18	1760000	30037000
2023-01-23 15:54:35	1197000	31493000
2023-01-23 15:54:52	1068000	30589000
2023-01-23 15:55:09	989000	32919000
2023-01-23 15:55:27	1037000	53490000
2023-01-23 15:55:59		33199000
2023-01-23 15:56:16		33868000
2023-01-23 15:57:22	331000	28627000
2023-01-23 15:57:36	340000	27310000
2023-01-23 15:57:52	181000	24426000
2023-01-23 15:58:09	257000	24036000
2023-01-23 15:58:42		20901000
2023-01-23 15:58:58		18071000
2023-01-23 16:00:17	842000	21382000
2023-01-23 16:00:32	707000	21634000
2023-01-23 16:00:48	530000	20412000
2023-01-23 16:01:03	758000	19443000
2023-01-23 16:01:19		20465000
2023-01-23 16:01:36		16827000
2023-01-23 16:02:43	670000	15642000
2023-01-23 16:03:00	762000	15276000
2023-01-23 16:03:18	444000	14919000
2023-01-23 16:03:34	417000	15325000
2023-01-23 16:04:10		14267000
2023-01-23 16:04:26		13085000
2023-01-23 16:05:16	845000	14039000
2023-01-23 16:05:35	347000	12498000
2023-01-23 16:05:54	664000	10581000
2023-01-23 16:06:09	927000	9594000
2023-01-23 16:06:25	857000	8200000
2023-01-23 16:06:43	769000	6737000
2023-01-23 16:06:58		6756000
2023-01-23 16:07:15		6498000
2023-01-23 16:08:20	1153000	6082000
2023-01-23 16:08:36	974000	6384000
2023-01-23 16:08:53	1049000	5926000
2023-01-23 16:09:08	826000	7190000
2023-01-23 16:09:43		7624000
2023-01-23 16:10:53	565000	7298000
2023-01-23 16:11:09	584000	8247000
2023-01-23 16:11:25	723000	7344000
2023-01-23 16:11:41	668000	7838000
2023-01-23 16:12:33		7478000
2023-01-23 16:13:53	958000	6247000
2023-01-23 16:14:10	1288000	5713000
2023-01-23 16:14:28	1063000	5321000
2023-01-23 16:14:45	919000	5855000
2023-01-23 16:15:18		6148000
2023-01-23 16:15:34		6728000
2023-01-23 16:16:26	752000	7904000
2023-01-23 16:16:42	442000	13767000
2023-01-23 16:16:58	669000	10907000
2023-01-23 16:17:16	1181000	8426000
2023-01-23 16:17:31	963000	8410000
2023-01-23 16:18:07		7794000
2023-01-23 16:18:22		8783000
2023-01-23 16:19:31	741000	8132000
2023-01-23 16:19:48	844000	7200000
2023-01-23 16:20:05	735000	6678000
2023-01-23 16:20:21	798000	9244000
2023-01-23 16:20:56		8730000
2023-01-23 16:21:11		7638000
2023-01-23 16:22:16	272000	11063000
2023-01-23 16:22:34	239000	12021000
2023-01-23 16:22:51	309000	12575000
2023-01-23 16:23:08	301000	13356000
2023-01-23 16:23:42		13546000
2023-01-23 16:23:57		14074000
2023-01-23 16:25:05	349000	15676000
2023-01-23 16:25:23	594000	16107000
2023-01-23 16:25:39	314000	16726000
2023-01-23 16:25:56	246000	14842000
2023-01-23 16:26:28		14742000
2023-01-23 16:26:44		15019000
2023-01-23 16:27:35	514000	19894000
2023-01-23 16:27:53	428000	19215000
2023-01-23 16:28:09	493000	18222000
2023-01-23 16:28:25	551000	17777000
2023-01-23 16:28:41	810000	18529000
2023-01-23 16:29:15		19137000
2023-01-23 16:29:30		19595000
2023-01-23 16:30:22	1334000	24933000
2023-01-23 16:30:38	1152000	22212000
2023-01-23 16:30:54	1090000	23509000
2023-01-23 16:31:11	1089000	23220000
2023-01-23 16:31:27	1339000	22594000
2023-01-23 16:32:03		17900000
2023-01-23 16:32:19		20335000
2023-01-23 16:33:24	1659000	19936000
2023-01-23 16:33:40	1834000	17937000
2023-01-23 16:33:57	2053000	18092000
2023-01-23 16:34:13	1963000	16733000
2023-01-23 16:34:47		18978000
2023-01-23 16:35:04		20331000
2023-01-23 16:35:55	1258000	21431000
2023-01-23 16:36:11	1441000	21480000
2023-01-23 16:36:28	1144000	24849000
2023-01-23 16:36:44	849000	17834000
2023-01-23 16:37:01	1063000	16833000
2023-01-23 16:37:33		17795000
2023-01-23 16:37:49		32140000
2023-01-23 16:38:40	850000	21846000
2023-01-23 16:38:58	809000	19840000
2023-01-23 16:39:15	859000	20000000
2023-01-23 16:39:32	947000	20393000
2023-01-23 16:39:49	739000	18753000
2023-01-23 16:40:20		19398000
2023-01-23 16:40:36		18278000
2023-01-23 16:41:42	584000	18665000
2023-01-23 16:41:59	921000	17042000
2023-01-23 16:42:15	978000	19501000
2023-01-23 16:42:31	835000	19994000
2023-01-23 16:43:03		16600000
2023-01-23 16:43:19		16864000
2023-01-23 16:44:27	940000	16837000
2023-01-23 16:44:43	908000	15974000
2023-01-23 16:45:01	1259000	15785000
2023-01-23 16:45:19	975000	15805000
2023-01-23 16:45:36	969000	15248000
2023-01-23 16:45:52		15336000
2023-01-23 16:46:10		14929000
2023-01-23 16:47:14	790000	14708000
2023-01-23 16:47:32	1004000	15564000
2023-01-23 16:47:50	865000	15490000
2023-01-23 16:48:06	921000	14813000
2023-01-23 16:48:40		16220000
2023-01-23 16:48:57		16671000
2023-01-23 16:50:04	501000	16070000
2023-01-23 16:50:21	571000	17013000
2023-01-23 16:50:36	463000	16737000
2023-01-23 16:50:52	421000	16711000
2023-01-23 16:51:25		15717000
2023-01-23 16:51:41		17105000
2023-01-23 16:52:44	768000	16520000
2023-01-23 16:52:59	663000	17044000
2023-01-23 16:53:17	683000	16885000
2023-01-23 16:53:33	473000	17215000
2023-01-23 16:54:05		16531000
2023-01-23 16:54:21		16757000
2023-01-23 16:55:28	650000	16549000
2023-01-23 16:55:46	529000	16587000
2023-01-23 16:56:02	547000	17193000
2023-01-23 16:56:19	641000	18138000
2023-01-23 16:56:51		18639000
2023-01-23 16:57:07		18841000
2023-01-23 16:58:00	436000	18214000
2023-01-23 16:58:16	648000	18896000
2023-01-23 16:58:32	587000	18861000
2023-01-23 16:58:47	757000	19799000
2023-01-23 16:59:05	1077000	34476000
2023-01-23 16:59:38		21319000
2023-01-23 17:01:04	1371000	18805000
2023-01-23 17:01:19	1378000	18999000
2023-01-23 17:01:34	1551000	23110000
2023-01-23 17:01:50	1342000	21365000
2023-01-23 17:02:23		18527000
2023-01-23 17:02:41		20087000
2023-01-23 17:03:33	1525000	18242000
2023-01-23 17:03:49	1463000	19309000
2023-01-23 17:04:06	1433000	18506000
2023-01-23 17:04:21	1704000	18242000
2023-01-23 17:05:15		18803000
2023-01-23 17:05:33		17574000
2023-01-23 17:06:43	1402000	21019000
2023-01-23 17:07:01	1400000	20951000
2023-01-23 17:07:19	1271000	20899000
2023-01-23 17:07:36	1419000	21129000
2023-01-23 17:07:53		20292000
2023-01-23 17:08:09		20974000
2023-01-23 17:08:25		19284000
2023-01-23 17:09:34	1587000	20406000
2023-01-23 17:09:51	1176000	20537000
2023-01-23 17:10:07	1347000	19391000
2023-01-23 17:10:59		19188000
2023-01-23 17:12:07	1454000	19985000
2023-01-23 17:12:23	1408000	20995000
2023-01-23 17:12:40	1117000	20066000
2023-01-23 17:12:56	1500000	20110000
2023-01-23 17:13:30		19970000
2023-01-23 17:14:38	499000	21950000
2023-01-23 17:14:54	869000	21964000
2023-01-23 17:15:09	835000	20469000
2023-01-23 17:15:27	843000	20453000
2023-01-23 17:15:44	964000	19466000
2023-01-23 17:16:19		17886000
2023-01-23 17:17:27	544000	20397000
2023-01-23 17:17:43	489000	18592000
2023-01-23 17:17:59	562000	19179000
2023-01-23 17:18:15	507000	18168000
2023-01-23 17:18:32	670000	16562000
2023-01-23 17:18:50	1232000	18837000
2023-01-23 17:19:07		12523000
2023-01-23 17:19:23		12815000
2023-01-23 17:20:31	475000	20787000
2023-01-23 17:20:50	490000	17408000
2023-01-23 17:21:05	529000	17879000
2023-01-23 17:21:21	374000	17165000
2023-01-23 17:21:54		15722000
2023-01-23 17:22:10		17315000
2023-01-23 17:23:14	527000	17956000
2023-01-23 17:23:31	577000	17600000
2023-01-23 17:23:46	527000	18010000
2023-01-23 17:24:02	399000	18046000
2023-01-23 17:24:37		16641000
2023-01-23 17:25:43	912000	18236000
2023-01-23 17:25:59	526000	17827000
2023-01-23 17:26:16	289000	16603000
2023-01-23 17:26:32	585000	16405000
2023-01-23 17:26:49	610000	16073000
2023-01-23 17:27:21		17678000
2023-01-23 17:27:37		16876000
2023-01-23 17:28:44	679000	20423000
2023-01-23 17:28:59	529000	18999000
2023-01-23 17:29:15	743000	20040000
2023-01-23 17:29:32	871000	19977000

## Sheet: Figure 1 Panel b NO
datetime (UTC)	NO (ppb)
2023-01-23 08:48:00	0.004
2023-01-23 08:49:00	0.004
2023-01-23 08:50:00	0.004
2023-01-23 08:51:00	0.004
2023-01-23 08:52:00	0.004
2023-01-23 08:53:00	0.004
2023-01-23 08:54:00	0.004
2023-01-23 08:55:00	0.004
2023-01-23 08:56:00	0.004
2023-01-23 08:57:00	0.004
2023-01-23 08:58:00	0.004
2023-01-23 08:59:00	0.004
2023-01-23 09:00:00	0.004
2023-01-23 09:01:00	0.004
2023-01-23 09:02:00	0.004
2023-01-23 09:03:00	0.004
2023-01-23 09:04:00	0.004
2023-01-23 09:05:00	0.004
2023-01-23 09:06:00	0.004
2023-01-23 09:07:00	0.004
2023-01-23 09:08:00	0.004
2023-01-23 09:09:00	0.004
2023-01-23 09:10:00	0.004
2023-01-23 09:11:00	0.004
2023-01-23 09:12:00	0.004
2023-01-23 09:13:00	0.004
2023-01-23 09:14:00	0.004
2023-01-23 09:15:00	0.004
2023-01-23 09:16:00	0.004
2023-01-23 09:17:00	0.004
2023-01-23 09:18:00	0.004
2023-01-23 09:19:00	0.004
2023-01-23 09:20:00	0.004
2023-01-23 09:21:00	0.004
2023-01-23 09:22:00	0.004
2023-01-23 09:23:00	0.004
2023-01-23 09:24:00	0.004
2023-01-23 09:25:00	0.004
2023-01-23 09:26:00	0.004
2023-01-23 09:27:00	0.004
2023-01-23 09:28:00	0.004
2023-01-23 09:29:00	0.004
2023-01-23 09:30:00	0.022711
2023-01-23 09:31:00	0.013841
2023-01-23 09:32:00	0.004
2023-01-23 09:33:00	0.013498
2023-01-23 09:34:00	0.004
2023-01-23 09:35:00	0.004
2023-01-23 09:36:00	0.004
2023-01-23 09:37:00	0.004
2023-01-23 09:38:00	0.004
2023-01-23 09:39:00	0.004
2023-01-23 09:40:00	0.004
2023-01-23 09:41:00	0.004
2023-01-23 09:42:00	0.004
2023-01-23 09:43:00	0.004
2023-01-23 09:44:00	0.004
2023-01-23 09:45:00	0.004
2023-01-23 09:46:00	0.004
2023-01-23 09:47:00	0.004
2023-01-23 09:48:00	0.004
2023-01-23 09:49:00	0.004
2023-01-23 09:50:00	0.004
2023-01-23 09:51:00	0.004
2023-01-23 09:52:00	0.004
2023-01-23 09:53:00	0.004
2023-01-23 09:54:00	0.004
2023-01-23 09:55:00	0.004
2023-01-23 09:56:00	0.004
2023-01-23 09:57:00	0.004
2023-01-23 09:58:00	0.004
2023-01-23 09:59:00	0.004
2023-01-23 10:00:00	0.004
2023-01-23 10:01:00	0.004
2023-01-23 10:02:00	0.004
2023-01-23 10:03:00	0.004
2023-01-23 10:04:00	0.004
2023-01-23 10:05:00
2023-01-23 10:06:00
2023-01-23 10:07:00
2023-01-23 10:08:00
2023-01-23 10:09:00
2023-01-23 10:10:00
2023-01-23 10:11:00	0.0246
2023-01-23 10:12:00	0.028437
2023-01-23 10:13:00	0.015162
2023-01-23 10:14:00	0.03036
2023-01-23 10:15:00	0.044581
2023-01-23 10:16:00	0.071144
2023-01-23 10:17:00	0.062443
2023-01-23 10:18:00	0.043843
2023-01-23 10:19:00	0.04665
2023-01-23 10:20:00	0.03469
2023-01-23 10:21:00	0.022835
2023-01-23 10:22:00	0.034034
2023-01-23 10:23:00	0.07793
2023-01-23 10:24:00	0.093155
2023-01-23 10:25:00	0.099411
2023-01-23 10:26:00	0.113415
2023-01-23 10:27:00	0.119869
2023-01-23 10:28:00	0.153887
2023-01-23 10:29:00	0.180263
2023-01-23 10:30:00	0.187239
2023-01-23 10:31:00	0.217219
2023-01-23 10:32:00	0.224587
2023-01-23 10:33:00	0.223999
2023-01-23 10:34:00	0.327574
2023-01-23 10:35:00	0.391007
2023-01-23 10:36:00	0.368753
2023-01-23 10:37:00	0.30469
2023-01-23 10:38:00	0.28305
2023-01-23 10:39:00	0.155969
2023-01-23 10:40:00	0.06032
2023-01-23 10:41:00	0.040756
2023-01-23 10:42:00	0.029152
2023-01-23 10:43:00	0.123093
2023-01-23 10:44:00	0.276343
2023-01-23 10:45:00	0.355081
2023-01-23 10:46:00	0.36618
2023-01-23 10:47:00	0.371607
2023-01-23 10:48:00	0.331969
2023-01-23 10:49:00	0.369296
2023-01-23 10:50:00	0.345081
2023-01-23 10:51:00	0.388124
2023-01-23 10:52:00	0.330899
2023-01-23 10:53:00	0.425456
2023-01-23 10:54:00	0.449596
2023-01-23 10:55:00	0.497948
2023-01-23 10:56:00	0.44302
2023-01-23 10:57:00	0.485376
2023-01-23 10:58:00	0.358934
2023-01-23 10:59:00	0.188776
2023-01-23 11:00:00	0.062484
2023-01-23 11:01:00	0.056417
2023-01-23 11:02:00	0.035511
2023-01-23 11:03:00	0.030912
2023-01-23 11:04:00	0.04092
2023-01-23 11:05:00	0.30211
2023-01-23 11:06:00	0.292623
2023-01-23 11:07:00	0.362509
2023-01-23 11:08:00	0.345545
2023-01-23 11:09:00	0.361238
2023-01-23 11:10:00	0.347636
2023-01-23 11:11:00	0.405434
2023-01-23 11:12:00	0.447774
2023-01-23 11:13:00	0.452682
2023-01-23 11:14:00	0.380315
2023-01-23 11:15:00	0.375841
2023-01-23 11:16:00	0.38459
2023-01-23 11:17:00	0.353907
2023-01-23 11:18:00	0.219014
2023-01-23 11:19:00	0.089573
2023-01-23 11:20:00	0.072338
2023-01-23 11:21:00	0.070773
2023-01-23 11:22:00	0.096715
2023-01-23 11:23:00	0.079216
2023-01-23 11:24:00	0.044685
2023-01-23 11:25:00	0.044954
2023-01-23 11:26:00	0.180905
2023-01-23 11:27:00	0.251795
2023-01-23 11:28:00	0.235497
2023-01-23 11:29:00	0.218256
2023-01-23 11:30:00	0.212169
2023-01-23 11:31:00	0.209579
2023-01-23 11:32:00	0.185036
2023-01-23 11:33:00	0.188004
2023-01-23 11:34:00	0.208495
2023-01-23 11:35:00	0.102794
2023-01-23 11:36:00	0.093115
2023-01-23 11:37:00	0.065207
2023-01-23 11:38:00	0.035763
2023-01-23 11:39:00	0.04574
2023-01-23 11:40:00	0.102592
2023-01-23 11:41:00	0.09339
2023-01-23 11:42:00	0.06757
2023-01-23 11:43:00	0.071995
2023-01-23 11:44:00	0.070552
2023-01-23 11:45:00	0.087697
2023-01-23 11:46:00	0.073558
2023-01-23 11:47:00	0.100161
2023-01-23 11:48:00	0.325106
2023-01-23 11:49:00	0.246083
2023-01-23 11:50:00	0.18747
2023-01-23 11:51:00	0.195643
2023-01-23 11:52:00	0.244616
2023-01-23 11:53:00	0.165722
2023-01-23 11:54:00
2023-01-23 11:55:00
2023-01-23 11:56:00
2023-01-23 11:57:00
2023-01-23 11:58:00
2023-01-23 11:59:00	0.091246
2023-01-23 12:00:00	0.104585
2023-01-23 12:01:00	0.084697
2023-01-23 12:02:00	0.082578
2023-01-23 12:03:00	0.074965
2023-01-23 12:04:00	0.064794
2023-01-23 12:05:00	0.058851
2023-01-23 12:06:00	0.06219
2023-01-23 12:07:00	0.065681
2023-01-23 12:08:00	0.041001
2023-01-23 12:09:00	0.134839
2023-01-23 12:10:00	0.181957
2023-01-23 12:11:00	0.167348
2023-01-23 12:12:00	0.185588
2023-01-23 12:13:00	0.193451
2023-01-23 12:14:00	0.22232
2023-01-23 12:15:00	0.239003
2023-01-23 12:16:00	0.08317
2023-01-23 12:17:00	0.045449
2023-01-23 12:18:00	0.040046
2023-01-23 12:19:00	0.063685
2023-01-23 12:20:00	0.074859
2023-01-23 12:21:00	0.085441
2023-01-23 12:22:00	0.072377
2023-01-23 12:23:00	0.078628
2023-01-23 12:24:00	0.085486
2023-01-23 12:25:00	0.076027
2023-01-23 12:26:00	0.058629
2023-01-23 12:27:00	0.063702
2023-01-23 12:28:00	0.059052
2023-01-23 12:29:00	0.051004
2023-01-23 12:30:00	0.079081
2023-01-23 12:31:00	0.128735
2023-01-23 12:32:00	0.122569
2023-01-23 12:33:00	0.250564
2023-01-23 12:34:00	0.233884
2023-01-23 12:35:00	0.185428
2023-01-23 12:36:00	0.103394
2023-01-23 12:37:00	0.030496
2023-01-23 12:38:00	0.028195
2023-01-23 12:39:00	0.062904
2023-01-23 12:40:00	0.063151
2023-01-23 12:41:00	0.072869
2023-01-23 12:42:00	0.071221
2023-01-23 12:43:00	0.080087
2023-01-23 12:44:00	0.092654
2023-01-23 12:45:00	0.070746
2023-01-23 12:46:00	0.062832
2023-01-23 12:47:00	0.063799
2023-01-23 12:48:00	0.055023
2023-01-23 12:49:00	0.064131
2023-01-23 12:50:00	0.054941
2023-01-23 12:51:00	0.071331
2023-01-23 12:52:00	0.107305
2023-01-23 12:53:00	0.088394
2023-01-23 12:54:00	0.107951
2023-01-23 12:55:00	0.121286
2023-01-23 12:56:00	0.085294
2023-01-23 12:57:00	0.031691
2023-01-23 12:58:00	0.036696
2023-01-23 12:59:00	0.058343
2023-01-23 13:00:00	0.05774
2023-01-23 13:01:00	0.066685
2023-01-23 13:02:00	0.083522
2023-01-23 13:03:00	0.109177
2023-01-23 13:04:00	0.104948
2023-01-23 13:05:00	0.082978
2023-01-23 13:06:00	0.074321
2023-01-23 13:07:00	0.065545
2023-01-23 13:08:00	0.065407
2023-01-23 13:09:00	0.052441
2023-01-23 13:10:00	0.061863
2023-01-23 13:11:00	0.053949
2023-01-23 13:12:00	0.056291
2023-01-23 13:13:00	0.047342
2023-01-23 13:14:00	0.095753
2023-01-23 13:15:00	0.055932
2023-01-23 13:16:00	0.051713
2023-01-23 13:17:00	0.070803
2023-01-23 13:18:00	0.03873
2023-01-23 13:19:00	0.048684
2023-01-23 13:20:00	0.043529
2023-01-23 13:21:00	0.051596
2023-01-23 13:22:00	0.058194
2023-01-23 13:23:00	0.077496
2023-01-23 13:24:00	0.071054
2023-01-23 13:25:00	0.058917
2023-01-23 13:26:00	0.053951
2023-01-23 13:27:00	0.049269
2023-01-23 13:28:00	0.046581
2023-01-23 13:29:00	0.039531
2023-01-23 13:30:00	0.04824
2023-01-23 13:31:00	0.06708
2023-01-23 13:32:00	0.061594
2023-01-23 13:33:00	0.057219
2023-01-23 13:34:00	0.047132
2023-01-23 13:35:00	0.038803
2023-01-23 13:36:00	0.040249
2023-01-23 13:37:00	0.03593
2023-01-23 13:38:00	0.046153
2023-01-23 13:39:00	0.06457
2023-01-23 13:40:00	0.066223
2023-01-23 13:41:00	0.056873
2023-01-23 13:42:00	0.059775
2023-01-23 13:43:00	0.072179
2023-01-23 13:44:00	0.071666
2023-01-23 13:45:00	0.069803
2023-01-23 13:46:00	0.068616
2023-01-23 13:47:00	0.065424
2023-01-23 13:48:00	0.060153
2023-01-23 13:49:00	0.043504
2023-01-23 13:50:00	0.035738
2023-01-23 13:51:00	0.025942
2023-01-23 13:52:00	0.052646
2023-01-23 13:53:00	0.078981
2023-01-23 13:54:00	0.048614
2023-01-23 13:55:00	0.037328
2023-01-23 13:56:00	0.036133
2023-01-23 13:57:00	0.036088
2023-01-23 13:58:00	0.023337
2023-01-23 13:59:00	0.027066
2023-01-23 14:00:00	0.033363
2023-01-23 14:01:00	0.031576
2023-01-23 14:02:00	0.051879
2023-01-23 14:03:00	0.04138
2023-01-23 14:04:00	0.045731
2023-01-23 14:05:00	0.054441
2023-01-23 14:06:00	0.107819
2023-01-23 14:07:00	0.175299
2023-01-23 14:08:00	0.152265
2023-01-23 14:09:00	0.092147
2023-01-23 14:10:00	0.100088
2023-01-23 14:11:00	0.044539
2023-01-23 14:12:00	0.029246
2023-01-23 14:13:00	0.030463
2023-01-23 14:14:00	0.041697
2023-01-23 14:15:00	0.041822
2023-01-23 14:16:00	0.042073
2023-01-23 14:17:00	0.050886
2023-01-23 14:18:00	0.053944
2023-01-23 14:19:00	0.082164
2023-01-23 14:20:00	0.062086
2023-01-23 14:21:00	0.046766
2023-01-23 14:22:00	0.0338
2023-01-23 14:23:00	0.038698
2023-01-23 14:24:00	0.060236
2023-01-23 14:25:00	0.045495
2023-01-23 14:26:00	0.037867
2023-01-23 14:27:00	0.036509
2023-01-23 14:28:00	0.046105
2023-01-23 14:29:00	0.062976
2023-01-23 14:30:00	0.065835
2023-01-23 14:31:00	0.060099
2023-01-23 14:32:00	0.063028
2023-01-23 14:33:00	0.074272
2023-01-23 14:34:00
2023-01-23 14:35:00
2023-01-23 14:36:00
2023-01-23 14:37:00
2023-01-23 14:38:00
2023-01-23 14:39:00	0.062663
2023-01-23 14:40:00	0.044222
2023-01-23 14:41:00	0.036897
2023-01-23 14:42:00	0.041995
2023-01-23 14:43:00	0.043822
2023-01-23 14:44:00	0.049362
2023-01-23 14:45:00	0.058424
2023-01-23 14:46:00	0.055175
2023-01-23 14:47:00	0.080425
2023-01-23 14:48:00	0.074692
2023-01-23 14:49:00	0.07243
2023-01-23 14:50:00	0.065581
2023-01-23 14:51:00	0.05009
2023-01-23 14:52:00	0.045802
2023-01-23 14:53:00	0.04726
2023-01-23 14:54:00	0.049588
2023-01-23 14:55:00	0.046557
2023-01-23 14:56:00	0.049423
2023-01-23 14:57:00	0.082762
2023-01-23 14:58:00	0.084209
2023-01-23 14:59:00	0.089806
2023-01-23 15:00:00	0.064463
2023-01-23 15:01:00	0.051354
2023-01-23 15:02:00	0.041414
2023-01-23 15:03:00	0.042771
2023-01-23 15:04:00	0.043391
2023-01-23 15:05:00	0.061803
2023-01-23 15:06:00	0.059951
2023-01-23 15:07:00	0.052015
2023-01-23 15:08:00	0.054445
2023-01-23 15:09:00	0.046662
2023-01-23 15:10:00	0.035107
2023-01-23 15:11:00	0.029705
2023-01-23 15:12:00	0.034829
2023-01-23 15:13:00	0.026236
2023-01-23 15:14:00	0.023339
2023-01-23 15:15:00	0.028821
2023-01-23 15:16:00	0.025924
2023-01-23 15:17:00	0.01791
2023-01-23 15:18:00	0.022075
2023-01-23 15:19:00	0.023838
2023-01-23 15:20:00	0.03542
2023-01-23 15:21:00	0.053233
2023-01-23 15:22:00	0.064974
2023-01-23 15:23:00	0.06034
2023-01-23 15:24:00	0.075751
2023-01-23 15:25:00	0.063769
2023-01-23 15:26:00	0.041215
2023-01-23 15:27:00	0.035363
2023-01-23 15:28:00	0.031065
2023-01-23 15:29:00	0.036452
2023-01-23 15:30:00	0.038098
2023-01-23 15:31:00	0.047649
2023-01-23 15:32:00	0.086277
2023-01-23 15:33:00	0.088436
2023-01-23 15:34:00	0.052864
2023-01-23 15:35:00	0.041409
2023-01-23 15:36:00	0.033058
2023-01-23 15:37:00	0.030155
2023-01-23 15:38:00	0.046791
2023-01-23 15:39:00	0.063712
2023-01-23 15:40:00	0.038125
2023-01-23 15:41:00	0.033879
2023-01-23 15:42:00	0.017235
2023-01-23 15:43:00	0.026276
2023-01-23 15:44:00	0.023168
2023-01-23 15:45:00	0.028064
2023-01-23 15:46:00	0.023735
2023-01-23 15:47:00	0.022494
2023-01-23 15:48:00	0.026684
2023-01-23 15:49:00	0.027647
2023-01-23 15:50:00	0.026563
2023-01-23 15:51:00	0.035234
2023-01-23 15:52:00	0.073262
2023-01-23 15:53:00	0.090454
2023-01-23 15:54:00	0.056248
2023-01-23 15:55:00	0.03431
2023-01-23 15:56:00	0.015791
2023-01-23 15:57:00	0.01144
2023-01-23 15:58:00	0.004
2023-01-23 15:59:00	0.017268
2023-01-23 16:00:00	0.027936
2023-01-23 16:01:00	0.028357
2023-01-23 16:02:00	0.030297
2023-01-23 16:03:00	0.03113
2023-01-23 16:04:00	0.031585
2023-01-23 16:05:00	0.030278
2023-01-23 16:06:00	0.03911
2023-01-23 16:07:00	0.067216
2023-01-23 16:08:00	0.064517
2023-01-23 16:09:00	0.061584
2023-01-23 16:10:00	0.042705
2023-01-23 16:11:00	0.045551
2023-01-23 16:12:00	0.040886
2023-01-23 16:13:00	0.04576
2023-01-23 16:14:00	0.067658
2023-01-23 16:15:00	0.068034
2023-01-23 16:16:00	0.049487
2023-01-23 16:17:00	0.053932
2023-01-23 16:18:00	0.063345
2023-01-23 16:19:00	0.036615
2023-01-23 16:20:00	0.049602
2023-01-23 16:21:00	0.048875
2023-01-23 16:22:00	0.014682
2023-01-23 16:23:00	0.011826
2023-01-23 16:24:00	0.015576
2023-01-23 16:25:00	0.011811
2023-01-23 16:26:00	0.004
2023-01-23 16:27:00	0.010257
2023-01-23 16:28:00	0.016366
2023-01-23 16:29:00	0.020107
2023-01-23 16:30:00	0.033538
2023-01-23 16:31:00	0.034701
2023-01-23 16:32:00	0.034418
2023-01-23 16:33:00	0.0377
2023-01-23 16:34:00	0.084027
2023-01-23 16:35:00	0.051767
2023-01-23 16:36:00	0.042396
2023-01-23 16:37:00	0.024039
2023-01-23 16:38:00	0.027551
2023-01-23 16:39:00
2023-01-23 16:40:00
2023-01-23 16:41:00
2023-01-23 16:42:00
2023-01-23 16:43:00
2023-01-23 16:44:00	0.042396
2023-01-23 16:45:00	0.045736
2023-01-23 16:46:00	0.051545
2023-01-23 16:47:00	0.046454
2023-01-23 16:48:00	0.02966
2023-01-23 16:49:00	0.03098
2023-01-23 16:50:00	0.025695
2023-01-23 16:51:00	0.017063
2023-01-23 16:52:00	0.02505
2023-01-23 16:53:00	0.021213
2023-01-23 16:54:00	0.028541
2023-01-23 16:55:00	0.028614
2023-01-23 16:56:00	0.028322
2023-01-23 16:57:00	0.02395
2023-01-23 16:58:00	0.019187
2023-01-23 16:59:00	0.025607
2023-01-23 17:00:00	0.022606
2023-01-23 17:01:00	0.035678
2023-01-23 17:02:00	0.04896
2023-01-23 17:03:00	0.055347
2023-01-23 17:04:00	0.056344
2023-01-23 17:05:00	0.052598
2023-01-23 17:06:00	0.060145
2023-01-23 17:07:00	0.048009
2023-01-23 17:08:00	0.048886
2023-01-23 17:09:00	0.077153
2023-01-23 17:10:00	0.049095
2023-01-23 17:11:00	0.045993
2023-01-23 17:12:00	0.04495
2023-01-23 17:13:00	0.053835
2023-01-23 17:14:00	0.037018
2023-01-23 17:15:00	0.038318
2023-01-23 17:16:00	0.032443
2023-01-23 17:17:00	0.031264
2023-01-23 17:18:00	0.023824
2023-01-23 17:19:00	0.042399
2023-01-23 17:20:00	0.026135
2023-01-23 17:21:00	0.020172
2023-01-23 17:22:00	0.021202
2023-01-23 17:23:00	0.019662
2023-01-23 17:24:00	0.021572
2023-01-23 17:25:00	0.022011
2023-01-23 17:26:00	0.015719
2023-01-23 17:27:00	0.0128
2023-01-23 17:28:00	0.014529
2023-01-23 17:29:00	0.026397
2023-01-23 17:30:00	0.037038
2023-01-23 17:31:00	0.059482
2023-01-23 17:32:00	0.067246
2023-01-23 17:33:00	0.076468
2023-01-23 17:34:00	0.084725
2023-01-23 17:35:00	0.078615
2023-01-23 17:36:00	0.070513
2023-01-23 17:37:00	0.078856
2023-01-23 17:38:00	0.085269
2023-01-23 17:39:00	0.09491
2023-01-23 17:40:00	0.100269
2023-01-23 17:41:00	0.111444
2023-01-23 17:42:00	0.125211
2023-01-23 17:43:00	0.124935
2023-01-23 17:44:00	0.12324
2023-01-23 17:45:00	0.122777
2023-01-23 17:46:00	0.133017
2023-01-23 17:47:00	0.167682
2023-01-23 17:48:00	0.138272
2023-01-23 17:49:00	0.153115
2023-01-23 17:50:00	0.165847
2023-01-23 17:51:00	0.115777
2023-01-23 17:52:00	0.097067
2023-01-23 17:53:00	0.090665
2023-01-23 17:54:00	0.093262
2023-01-23 17:55:00	0.030246
2023-01-23 17:56:00	0.018747
2023-01-23 17:57:00	0.004
2023-01-23 17:58:00	0.004
2023-01-23 17:59:00	0.004
2023-01-23 18:00:00	0.004
2023-01-23 18:01:00	0.004
2023-01-23 18:02:00	0.004
2023-01-23 18:03:00	0.004
2023-01-23 18:04:00	0.004
2023-01-23 18:05:00	0.004
2023-01-23 18:06:00	0.004
2023-01-23 18:07:00	0.004
2023-01-23 18:08:00	0.004
2023-01-23 18:09:00	0.004
2023-01-23 18:10:00	0.004
2023-01-23 18:11:00	0.004
2023-01-23 18:12:00	0.004
2023-01-23 18:13:00	0.004
2023-01-23 18:14:00	0.004
2023-01-23 18:15:00	0.004
2023-01-23 18:16:00	0.004
2023-01-23 18:17:00	0.004
2023-01-23 18:18:00	0.004
2023-01-23 18:19:00	0.004
2023-01-23 18:20:00	0.004
2023-01-23 18:21:00	0.004
2023-01-23 18:22:00	0.004
2023-01-23 18:23:00	0.004
2023-01-23 18:24:00	0.004
2023-01-23 18:25:00	0.004
2023-01-23 18:26:00	0.004
2023-01-23 18:27:00	0.004
2023-01-23 18:28:00	0.004
2023-01-23 18:29:00	0.004
2023-01-23 18:30:00	0.004
2023-01-23 18:31:00	0.004
2023-01-23 18:32:00	0.004
2023-01-23 18:33:00	0.004
2023-01-23 18:34:00	0.004
2023-01-23 18:35:00	0.004
2023-01-23 18:36:00	0.004
2023-01-23 18:37:00	0.004
2023-01-23 18:38:00	0.004
2023-01-23 18:39:00	0.004
2023-01-23 18:40:00	0.004
2023-01-23 18:41:00	0.004
2023-01-23 18:42:00	0.004
2023-01-23 18:43:00	0.004
2023-01-23 18:44:00	0.004
2023-01-23 18:45:00	0.004
2023-01-23 18:46:00	0.015687
2023-01-23 18:47:00	0.016354
2023-01-23 18:48:00	0.032465
2023-01-23 18:49:00	0.142717
2023-01-23 18:50:00	0.40075

## Sheet: Figure 1 Panel b Isoprene
datetime (UTC)	Isoprene (ppbv)
2023-01-23 07:57:00
2023-01-23 07:58:00
2023-01-23 07:59:00
2023-01-23 08:00:00
2023-01-23 08:01:00
2023-01-23 08:02:00
2023-01-23 08:03:00
2023-01-23 08:04:00
2023-01-23 08:05:00
2023-01-23 08:06:00
2023-01-23 08:07:00
2023-01-23 08:08:00
2023-01-23 08:09:00
2023-01-23 08:10:00
2023-01-23 08:11:00
2023-01-23 08:12:00
2023-01-23 08:13:00
2023-01-23 08:14:00
2023-01-23 08:15:00
2023-01-23 08:16:00
2023-01-23 08:17:00
2023-01-23 08:18:00
2023-01-23 08:19:00
2023-01-23 08:20:00
2023-01-23 08:21:00
2023-01-23 08:22:00
2023-01-23 08:23:00
2023-01-23 08:24:00
2023-01-23 08:25:00
2023-01-23 08:26:00
2023-01-23 08:27:00
2023-01-23 08:28:00
2023-01-23 08:29:00
2023-01-23 08:30:00
2023-01-23 08:31:00
2023-01-23 08:32:00
2023-01-23 08:33:00
2023-01-23 08:34:00
2023-01-23 08:35:00
2023-01-23 08:36:00
2023-01-23 08:37:00
2023-01-23 08:38:00
2023-01-23 08:39:00
2023-01-23 08:40:00
2023-01-23 08:41:00
2023-01-23 08:42:00
2023-01-23 08:43:00
2023-01-23 08:44:00
2023-01-23 08:45:00
2023-01-23 08:46:00
2023-01-23 08:47:00
2023-01-23 08:48:00
2023-01-23 08:49:00
2023-01-23 08:50:00
2023-01-23 08:51:00
2023-01-23 08:52:00
2023-01-23 08:53:00
2023-01-23 08:54:00
2023-01-23 08:55:00
2023-01-23 08:56:00
2023-01-23 08:57:00	0.548086
2023-01-23 08:58:00	0.576982
2023-01-23 08:59:00	0.377929
2023-01-23 09:00:00	0.294986
2023-01-23 09:01:00	0.33058
2023-01-23 09:02:00	0.43584
2023-01-23 09:03:00	0.43814
2023-01-23 09:04:00	0.325214
2023-01-23 09:05:00	0.438141
2023-01-23 09:06:00	0.568717
2023-01-23 09:07:00	0.355684
2023-01-23 09:08:00	0.319264
2023-01-23 09:09:00	0.114385
2023-01-23 09:10:00	0.367079
2023-01-23 09:11:00	0.304298
2023-01-23 09:12:00	0.547884
2023-01-23 09:13:00	0.574057
2023-01-23 09:14:00	0.575876
2023-01-23 09:15:00	0.431732
2023-01-23 09:16:00	0.731651
2023-01-23 09:17:00	0.742636
2023-01-23 09:18:00	0.8749
2023-01-23 09:19:00	0.806761
2023-01-23 09:20:00	0.764835
2023-01-23 09:21:00	0.447309
2023-01-23 09:22:00	0.271497
2023-01-23 09:23:00	0.120159
2023-01-23 09:24:00	0.395651
2023-01-23 09:25:00	0.286517
2023-01-23 09:26:00	0.124148
2023-01-23 09:27:00	0.151181
2023-01-23 09:28:00	0.0468294
2023-01-23 09:29:00	0.124546
2023-01-23 09:30:00	0.546238
2023-01-23 09:31:00	0.457322
2023-01-23 09:32:00	0.744972
2023-01-23 09:33:00	0.584826
2023-01-23 09:34:00	0.356413
2023-01-23 09:35:00	0.072233
2023-01-23 09:36:00	0.38868
2023-01-23 09:37:00	0.738394
2023-01-23 09:38:00	0.677301
2023-01-23 09:39:00	0.415618
2023-01-23 09:40:00	0.56726
2023-01-23 09:41:00	0.617892
2023-01-23 09:42:00	0.751345
2023-01-23 09:43:00	0.849442
2023-01-23 09:44:00	0.663247
2023-01-23 09:45:00	0.722539
2023-01-23 09:46:00	0.740467
2023-01-23 09:47:00	0.695314
2023-01-23 09:48:00	0.631682
2023-01-23 09:49:00	0.485208
2023-01-23 09:50:00	0.592809
2023-01-23 09:51:00	0.562499
2023-01-23 09:52:00	0.386163
2023-01-23 09:53:00	0.438346
2023-01-23 09:54:00	0.540035
2023-01-23 09:55:00	0.519794
2023-01-23 09:56:00	0.645857
2023-01-23 09:57:00	0.724128
2023-01-23 09:58:00	0.323786
2023-01-23 09:59:00	0.296789
2023-01-23 10:00:00	0.00730213
2023-01-23 10:01:00	0.290673
2023-01-23 10:02:00	0.758026
2023-01-23 10:03:00	0.770292
2023-01-23 10:04:00	0.891364
2023-01-23 10:05:00	0.737995
2023-01-23 10:06:00	0.709272
2023-01-23 10:07:00	0.904028
2023-01-23 10:08:00	0.734275
2023-01-23 10:09:00	0.627617
2023-01-23 10:10:00	0.758967
2023-01-23 10:11:00	0.711119
2023-01-23 10:12:00	0.659224
2023-01-23 10:13:00	0.86404
2023-01-23 10:14:00	0.776516
2023-01-23 10:15:00	0.76961
2023-01-23 10:16:00	0.72789
2023-01-23 10:17:00	0.484963
2023-01-23 10:18:00	0.352202
2023-01-23 10:19:00	0.249348
2023-01-23 10:20:00	0.267369
2023-01-23 10:21:00	0.108579
2023-01-23 10:22:00	0.386801
2023-01-23 10:23:00	0.426503
2023-01-23 10:24:00	0.655208
2023-01-23 10:25:00	0.732352
2023-01-23 10:26:00	0.778807
2023-01-23 10:27:00	0.816195
2023-01-23 10:28:00	0.825264
2023-01-23 10:29:00	0.837503
2023-01-23 10:30:00	0.831505
2023-01-23 10:31:00	0.756264
2023-01-23 10:32:00	0.838992
2023-01-23 10:33:00	0.805229
2023-01-23 10:34:00	0.57334
2023-01-23 10:35:00	0.691792
2023-01-23 10:36:00	0.4998
2023-01-23 10:37:00	0.606806
2023-01-23 10:38:00	0.322353
2023-01-23 10:39:00	0.262666
2023-01-23 10:40:00	0.208289
2023-01-23 10:41:00
2023-01-23 10:42:00	0.120053
2023-01-23 10:43:00	0.477654
2023-01-23 10:44:00	0.681971
2023-01-23 10:45:00	0.640402
2023-01-23 10:46:00	0.600873
2023-01-23 10:47:00	0.656471
2023-01-23 10:48:00	0.781518
2023-01-23 10:49:00	0.906975
2023-01-23 10:50:00	0.770694
2023-01-23 10:51:00	0.744418
2023-01-23 10:52:00	0.804987
2023-01-23 10:53:00	0.699817
2023-01-23 10:54:00	0.662434
2023-01-23 10:55:00	0.600658
2023-01-23 10:56:00	0.487557
2023-01-23 10:57:00	0.510322
2023-01-23 10:58:00	0.470005
2023-01-23 10:59:00	0.467684
2023-01-23 11:00:00	0.383467
2023-01-23 11:01:00	0.113048
2023-01-23 11:02:00	0.234534
2023-01-23 11:03:00
2023-01-23 11:04:00	0.305401
2023-01-23 11:05:00	0.633942
2023-01-23 11:06:00	0.53962
2023-01-23 11:07:00	0.621234
2023-01-23 11:08:00	0.527524
2023-01-23 11:09:00	0.645708
2023-01-23 11:10:00	0.744666
2023-01-23 11:11:00	0.628673
2023-01-23 11:12:00	0.821563
2023-01-23 11:13:00	0.548056
2023-01-23 11:14:00	0.320313
2023-01-23 11:15:00	0.322862
2023-01-23 11:16:00	0.46453
2023-01-23 11:17:00	0.52205
2023-01-23 11:18:00	0.357631
2023-01-23 11:19:00	0.439828
2023-01-23 11:20:00	0.446648
2023-01-23 11:21:00	0.515432
2023-01-23 11:22:00	0.528074
2023-01-23 11:23:00	0.137542
2023-01-23 11:24:00
2023-01-23 11:25:00	0.0693624
2023-01-23 11:26:00	0.294053
2023-01-23 11:27:00	0.330007
2023-01-23 11:28:00	0.418362
2023-01-23 11:29:00	0.453793
2023-01-23 11:30:00	0.444574
2023-01-23 11:31:00	0.452187
2023-01-23 11:32:00	0.602827
2023-01-23 11:33:00	0.416355
2023-01-23 11:34:00	0.442344
2023-01-23 11:35:00	0.0421019
2023-01-23 11:36:00	0.104815
2023-01-23 11:37:00	0.304454
2023-01-23 11:38:00	0.462809
2023-01-23 11:39:00	0.402334
2023-01-23 11:40:00	0.425964
2023-01-23 11:41:00	0.336458
2023-01-23 11:42:00
2023-01-23 11:43:00
2023-01-23 11:44:00
2023-01-23 11:45:00
2023-01-23 11:46:00
2023-01-23 11:47:00
2023-01-23 11:48:00
2023-01-23 11:49:00
2023-01-23 11:50:00
2023-01-23 11:51:00
2023-01-23 11:52:00
2023-01-23 11:53:00	0.326925
2023-01-23 11:54:00	0.162066
2023-01-23 11:55:00	0.138692
2023-01-23 11:56:00	0.056496
2023-01-23 11:57:00	0.121794
2023-01-23 11:58:00	0.409447
2023-01-23 11:59:00	0.322097
2023-01-23 12:00:00	0.254063
2023-01-23 12:01:00	0.204489
2023-01-23 12:02:00	0.128769
2023-01-23 12:03:00	0.0121433
2023-01-23 12:04:00	0.244284
2023-01-23 12:05:00	0.0848393
2023-01-23 12:06:00	0.453104
2023-01-23 12:07:00	0.0843313
2023-01-23 12:08:00	0.107842
2023-01-23 12:09:00	0.323895
2023-01-23 12:10:00	0.429469
2023-01-23 12:11:00	0.267292
2023-01-23 12:12:00	0.392896
2023-01-23 12:13:00	0.209907
2023-01-23 12:14:00	0.216784
2023-01-23 12:15:00	0.0988974
2023-01-23 12:16:00
2023-01-23 12:17:00	0.132099
2023-01-23 12:18:00	0.306654
2023-01-23 12:19:00	0.244116
2023-01-23 12:20:00	0.188568
2023-01-23 12:21:00	0.318048
2023-01-23 12:22:00	0.296269
2023-01-23 12:23:00	0.209798
2023-01-23 12:24:00	0.0197617
2023-01-23 12:25:00	0.0672816
2023-01-23 12:26:00	0.271735
2023-01-23 12:27:00	0.394775
2023-01-23 12:28:00	0.289414
2023-01-23 12:29:00	0.0376318
2023-01-23 12:30:00	0.189941
2023-01-23 12:31:00	0.353521
2023-01-23 12:32:00	0.278134
2023-01-23 12:33:00	0.136151
2023-01-23 12:34:00	0.0688792
2023-01-23 12:35:00	0.156948
2023-01-23 12:36:00	0.000225124
2023-01-23 12:37:00
2023-01-23 12:38:00	0.218319
2023-01-23 12:39:00	0.30895
2023-01-23 12:40:00	0.197634
2023-01-23 12:41:00	0.282207
2023-01-23 12:42:00	0.197539
2023-01-23 12:43:00	0.099098
2023-01-23 12:44:00	0.312096
2023-01-23 12:45:00	0.2267
2023-01-23 12:46:00	0.0838244
2023-01-23 12:47:00	0.23063
2023-01-23 12:48:00	0.335637
2023-01-23 12:49:00	0.177948
2023-01-23 12:50:00	0.135119
2023-01-23 12:51:00	0.122248
2023-01-23 12:52:00	0.0778909
2023-01-23 12:53:00	0.370296
2023-01-23 12:54:00	0.277207
2023-01-23 12:55:00	0.123219
2023-01-23 12:56:00	0.0614616
2023-01-23 12:57:00	0.085327
2023-01-23 12:58:00	0.0725557
2023-01-23 12:59:00	0.0834514
2023-01-23 13:00:00	0.137905
2023-01-23 13:01:00	0.046807
2023-01-23 13:02:00
2023-01-23 13:03:00
2023-01-23 13:04:00
2023-01-23 13:05:00	0.0978541
2023-01-23 13:06:00	0.249459
2023-01-23 13:07:00	0.182168
2023-01-23 13:08:00	0.0597085
2023-01-23 13:09:00	0.257187
2023-01-23 13:10:00	0.254226
2023-01-23 13:11:00	0.0634654
2023-01-23 13:12:00	0.0977784
2023-01-23 13:13:00	0.10306
2023-01-23 13:14:00	0.00202697
2023-01-23 13:15:00	0.117562
2023-01-23 13:16:00	0.120518
2023-01-23 13:17:00	0.0405168
2023-01-23 13:18:00
2023-01-23 13:19:00	0.138207
2023-01-23 13:20:00	0.107452
2023-01-23 13:21:00	0.0470018
2023-01-23 13:22:00
2023-01-23 13:23:00
2023-01-23 13:24:00	0.0556374
2023-01-23 13:25:00	0.0807375
2023-01-23 13:26:00	0.114307
2023-01-23 13:27:00	0.320013
2023-01-23 13:28:00	0.215061
2023-01-23 13:29:00	0.140748
2023-01-23 13:30:00	0.00663776
2023-01-23 13:31:00	0.139359
2023-01-23 13:32:00	0.0772297
2023-01-23 13:33:00	0.0404534
2023-01-23 13:34:00	0.1136
2023-01-23 13:35:00	0.0444245
2023-01-23 13:36:00	0.120039
2023-01-23 13:37:00
2023-01-23 13:38:00	0.283001
2023-01-23 13:39:00	0.103347
2023-01-23 13:40:00	0.0971747
2023-01-23 13:41:00
2023-01-23 13:42:00
2023-01-23 13:43:00
2023-01-23 13:44:00	0.00160671
2023-01-23 13:45:00	0.10909
2023-01-23 13:46:00	0.170541
2023-01-23 13:47:00	0.120982
2023-01-23 13:48:00	0.0867494
2023-01-23 13:49:00	0.0248888
2023-01-23 13:50:00	0.202088
2023-01-23 13:51:00	0.143691
2023-01-23 13:52:00
2023-01-23 13:53:00
2023-01-23 13:54:00	0.040199
2023-01-23 13:55:00	0.0470698
2023-01-23 13:56:00	0.0449478
2023-01-23 13:57:00	0.127129
2023-01-23 13:58:00	0.149011
2023-01-23 13:59:00	0.0772569
2023-01-23 14:00:00	0.0719777
2023-01-23 14:01:00	0.198169
2023-01-23 14:02:00	0.134854
2023-01-23 14:03:00	0.102556
2023-01-23 14:04:00	0.093006
2023-01-23 14:05:00	0.0997354
2023-01-23 14:06:00
2023-01-23 14:07:00
2023-01-23 14:08:00	0.0522992
2023-01-23 14:09:00	0.0578005
2023-01-23 14:10:00
2023-01-23 14:11:00	0.149077
2023-01-23 14:12:00	0.151602
2023-01-23 14:13:00	0.0588157
2023-01-23 14:14:00	0.252138
2023-01-23 14:15:00	0.162609
2023-01-23 14:16:00	0.165514
2023-01-23 14:17:00	0.0968336
2023-01-23 14:18:00
2023-01-23 14:19:00
2023-01-23 14:20:00
2023-01-23 14:21:00	0.0445745
2023-01-23 14:22:00	0.127777
2023-01-23 14:23:00	0.0341746
2023-01-23 14:24:00	0.0984457
2023-01-23 14:25:00	0.0716124
2023-01-23 14:26:00	0.0379189
2023-01-23 14:27:00	0.0180299
2023-01-23 14:28:00	0.032037
2023-01-23 14:29:00	0.0178016
2023-01-23 14:30:00
2023-01-23 14:31:00	0.0489611
2023-01-23 14:32:00
2023-01-23 14:33:00
2023-01-23 14:34:00
2023-01-23 14:35:00	0.0560229
2023-01-23 14:36:00	0.071175
2023-01-23 14:37:00
2023-01-23 14:38:00	0.14238
2023-01-23 14:39:00
2023-01-23 14:40:00	0.10578
2023-01-23 14:41:00	0.149781
2023-01-23 14:42:00	0.125369
2023-01-23 14:43:00	0.134177
2023-01-23 14:44:00	0.100973
2023-01-23 14:45:00	0.0438287
2023-01-23 14:46:00	0.0495445
2023-01-23 14:47:00
2023-01-23 14:48:00	0.013829
2023-01-23 14:49:00
2023-01-23 14:50:00
2023-01-23 14:51:00	0.101447
2023-01-23 14:52:00	0.020602
2023-01-23 14:53:00	0.0398518
2023-01-23 14:54:00
2023-01-23 14:55:00
2023-01-23 14:56:00
2023-01-23 14:57:00
2023-01-23 14:58:00
2023-01-23 14:59:00	0.0254857
2023-01-23 15:00:00	0.108658
2023-01-23 15:01:00
2023-01-23 15:02:00	0.116334
2023-01-23 15:03:00
2023-01-23 15:04:00
2023-01-23 15:05:00
2023-01-23 15:06:00
2023-01-23 15:07:00
2023-01-23 15:08:00	0.0137709
2023-01-23 15:09:00	0.0136909
2023-01-23 15:10:00	0.135756
2023-01-23 15:11:00	0.141308
2023-01-23 15:12:00	0.0993807
2023-01-23 15:13:00	0.21905
2023-01-23 15:14:00	0.111853
2023-01-23 15:15:00	0.0497076
2023-01-23 15:16:00	0.123527
2023-01-23 15:17:00	0.129178
2023-01-23 15:18:00	0.13533
2023-01-23 15:19:00	0.150567
2023-01-23 15:20:00	0.0159685
2023-01-23 15:21:00
2023-01-23 15:22:00	0.022878
2023-01-23 15:23:00
2023-01-23 15:24:00	0.0110987
2023-01-23 15:25:00
2023-01-23 15:26:00	0.0420124
2023-01-23 15:27:00
2023-01-23 15:28:00	0.0717983
2023-01-23 15:29:00
2023-01-23 15:30:00
2023-01-23 15:31:00
2023-01-23 15:32:00
2023-01-23 15:33:00	0.0327223
2023-01-23 15:34:00
2023-01-23 15:35:00
2023-01-23 15:36:00
2023-01-23 15:37:00
2023-01-23 15:38:00	0.00983524
2023-01-23 15:39:00
2023-01-23 15:40:00	0.0328717
2023-01-23 15:41:00	0.0525227
2023-01-23 15:42:00	0.0654727
2023-01-23 15:43:00	0.0657827
2023-01-23 15:44:00	0.0259812
2023-01-23 15:45:00	0.0540897
2023-01-23 15:46:00	0.158253
2023-01-23 15:47:00	0.103385
2023-01-23 15:48:00	0.00512561
2023-01-23 15:49:00	0.0320741
2023-01-23 15:50:00	0.0682039
2023-01-23 15:51:00
2023-01-23 15:52:00
2023-01-23 15:53:00
2023-01-23 15:54:00	0.0255108
2023-01-23 15:55:00
2023-01-23 15:56:00
2023-01-23 15:57:00	0.123339
2023-01-23 15:58:00	0.0835349
2023-01-23 15:59:00
2023-01-23 16:00:00
2023-01-23 16:01:00
2023-01-23 16:02:00
2023-01-23 16:03:00	0.0531185
2023-01-23 16:04:00
2023-01-23 16:05:00	0.0842875
2023-01-23 16:06:00
2023-01-23 16:07:00
2023-01-23 16:08:00
2023-01-23 16:09:00
2023-01-23 16:10:00
2023-01-23 16:11:00
2023-01-23 16:12:00
2023-01-23 16:13:00
2023-01-23 16:14:00	0.0186685
2023-01-23 16:15:00
2023-01-23 16:16:00
2023-01-23 16:17:00	0.0179216
2023-01-23 16:18:00
2023-01-23 16:19:00
2023-01-23 16:20:00	0.116284
2023-01-23 16:21:00	0.0141872
2023-01-23 16:22:00	0.111926
2023-01-23 16:23:00	0.0354145
2023-01-23 16:24:00	0.028816
2023-01-23 16:25:00	0.0246101
2023-01-23 16:26:00
2023-01-23 16:27:00
2023-01-23 16:28:00	0.0419213
2023-01-23 16:29:00	0.03924
2023-01-23 16:30:00
2023-01-23 16:31:00
2023-01-23 16:32:00
2023-01-23 16:33:00
2023-01-23 16:34:00
2023-01-23 16:35:00
2023-01-23 16:36:00
2023-01-23 16:37:00
2023-01-23 16:38:00
2023-01-23 16:39:00
2023-01-23 16:40:00
2023-01-23 16:41:00
2023-01-23 16:42:00
2023-01-23 16:43:00
2023-01-23 16:44:00
2023-01-23 16:45:00
2023-01-23 16:46:00	0.030699
2023-01-23 16:47:00
2023-01-23 16:48:00	0.121079
2023-01-23 16:49:00	0.094362
2023-01-23 16:50:00	0.00206407
2023-01-23 16:51:00
2023-01-23 16:52:00
2023-01-23 16:53:00
2023-01-23 16:54:00	0.0447027
2023-01-23 16:55:00	0.000613398
2023-01-23 16:56:00
2023-01-23 16:57:00	0.0349908
2023-01-23 16:58:00
2023-01-23 16:59:00	0.0424863
2023-01-23 17:00:00	0.00622702
2023-01-23 17:01:00
2023-01-23 17:02:00	0.0504618
2023-01-23 17:03:00	0.00792717
2023-01-23 17:04:00	0.0613112
2023-01-23 17:05:00	0.0581023
2023-01-23 17:06:00	0.00620315
2023-01-23 17:07:00
2023-01-23 17:08:00	0.0200107
2023-01-23 17:09:00
2023-01-23 17:10:00
2023-01-23 17:11:00	0.0184194
2023-01-23 17:12:00
2023-01-23 17:13:00
2023-01-23 17:14:00
2023-01-23 17:15:00
2023-01-23 17:16:00
2023-01-23 17:17:00	0.0921693
2023-01-23 17:18:00	0.0304976
2023-01-23 17:19:00
2023-01-23 17:20:00	0.100827
2023-01-23 17:21:00
2023-01-23 17:22:00	0.062071
2023-01-23 17:23:00	0.0693813
2023-01-23 17:24:00
2023-01-23 17:25:00	0.0189805
2023-01-23 17:26:00
2023-01-23 17:27:00
2023-01-23 17:28:00
2023-01-23 17:29:00	0.0439657
2023-01-23 17:30:00
2023-01-23 17:31:00
2023-01-23 17:32:00
2023-01-23 17:33:00
2023-01-23 17:34:00	0.0528554
2023-01-23 17:35:00	0.0176483
2023-01-23 17:36:00
2023-01-23 17:37:00	0.0908666
2023-01-23 17:38:00	0.0174073
2023-01-23 17:39:00	0.0359286
2023-01-23 17:40:00	0.0324616
2023-01-23 17:41:00
2023-01-23 17:42:00
2023-01-23 17:43:00	0.0694931
2023-01-23 17:44:00	0.0246646
2023-01-23 17:45:00
2023-01-23 17:46:00
2023-01-23 17:47:00
2023-01-23 17:48:00
2023-01-23 17:49:00
2023-01-23 17:50:00	0.0772582
2023-01-23 17:51:00
2023-01-23 17:52:00
2023-01-23 17:53:00	0.00850877
2023-01-23 17:54:00	0.00947053
2023-01-23 17:55:00
2023-01-23 17:56:00	0.0783181
2023-01-23 17:57:00	0.0369757
2023-01-23 17:58:00	0.000113759
2023-01-23 17:59:00	0.115064
2023-01-23 18:00:00	0.0182919
2023-01-23 18:01:00	0.00121325
2023-01-23 18:02:00	0.0448061
2023-01-23 18:03:00	0.119775
2023-01-23 18:04:00
2023-01-23 18:05:00
2023-01-23 18:06:00
2023-01-23 18:07:00
2023-01-23 18:08:00
2023-01-23 18:09:00
2023-01-23 18:10:00
2023-01-23 18:11:00
2023-01-23 18:12:00
2023-01-23 18:13:00
2023-01-23 18:14:00
2023-01-23 18:15:00	0.0397271
2023-01-23 18:16:00	0.0657327
2023-01-23 18:17:00	0.0747467
2023-01-23 18:18:00	0.0715827
2023-01-23 18:19:00	0.0666262
2023-01-23 18:20:00	0.138312
2023-01-23 18:21:00	0.0705861
2023-01-23 18:22:00	0.0243777
2023-01-23 18:23:00	0.104041
2023-01-23 18:24:00	0.00583601
2023-01-23 18:25:00	0.0309144
2023-01-23 18:26:00	0.0603791
2023-01-23 18:27:00	0.0636245
2023-01-23 18:28:00	0.022865
2023-01-23 18:29:00	0.0739129
2023-01-23 18:30:00	0.0959038
2023-01-23 18:31:00	0.0249382
2023-01-23 18:32:00	0.11593
2023-01-23 18:33:00	0.053284
2023-01-23 18:34:00	0.0666868
2023-01-23 18:35:00	0.0755704
2023-01-23 18:36:00	0.0550689
2023-01-23 18:37:00	0.389084
2023-01-23 18:38:00	0.302624
2023-01-23 18:39:00	0.712762
2023-01-23 18:40:00	1.05283
2023-01-23 18:41:00
2023-01-23 18:42:00
2023-01-23 18:43:00
2023-01-23 18:44:00
2023-01-23 18:45:00
2023-01-23 18:46:00
2023-01-23 18:47:00
2023-01-23 18:48:00
2023-01-23 18:49:00
2023-01-23 18:50:00
2023-01-23 18:51:00
2023-01-23 18:52:00
2023-01-23 18:53:00
2023-01-23 18:54:00
2023-01-23 18:55:00
2023-01-23 18:56:00
2023-01-23 18:57:00
2023-01-23 18:58:00
2023-01-23 18:59:00
2023-01-23 19:00:00
2023-01-23 19:01:00
2023-01-23 19:02:00
2023-01-23 19:03:00
2023-01-23 19:04:00
2023-01-23 19:05:00
2023-01-23 19:06:00
2023-01-23 19:07:00
2023-01-23 19:08:00
2023-01-23 19:09:00
2023-01-23 19:10:00
2023-01-23 19:11:00
2023-01-23 19:12:00
2023-01-23 19:13:00
2023-01-23 19:14:00
2023-01-23 19:15:00
2023-01-23 19:16:00
2023-01-23 19:17:00
2023-01-23 19:18:00
2023-01-23 19:19:00
2023-01-23 19:20:00
2023-01-23 19:21:00
2023-01-23 19:22:00
2023-01-23 19:23:00
2023-01-23 19:24:00
2023-01-23 19:25:00
2023-01-23 19:26:00
2023-01-23 19:27:00
2023-01-23 19:28:00
2023-01-23 19:29:00
2023-01-23 19:30:00
2023-01-23 19:31:00
2023-01-23 19:32:00
2023-01-23 19:33:00
2023-01-23 19:34:00
2023-01-23 19:35:00
2023-01-23 19:36:00
2023-01-23 19:37:00
2023-01-23 19:38:00
2023-01-23 19:39:00
2023-01-23 19:40:00
2023-01-23 19:41:00
2023-01-23 19:42:00
2023-01-23 19:43:00
2023-01-23 19:44:00

## Sheet: Figure 1 Panel b MVK_MACR_ISOP 
datetime (UTC)	MVK+MACR+ISOPOOH (ppb)
2023-01-23 07:57:00
2023-01-23 07:58:00
2023-01-23 07:59:00
2023-01-23 08:00:00
2023-01-23 08:01:00
2023-01-23 08:02:00
2023-01-23 08:03:00
2023-01-23 08:04:00
2023-01-23 08:05:00
2023-01-23 08:06:00
2023-01-23 08:07:00
2023-01-23 08:08:00
2023-01-23 08:09:00
2023-01-23 08:10:00
2023-01-23 08:11:00
2023-01-23 08:12:00
2023-01-23 08:13:00
2023-01-23 08:14:00
2023-01-23 08:15:00
2023-01-23 08:16:00
2023-01-23 08:17:00
2023-01-23 08:18:00
2023-01-23 08:19:00
2023-01-23 08:20:00
2023-01-23 08:21:00
2023-01-23 08:22:00
2023-01-23 08:23:00
2023-01-23 08:24:00
2023-01-23 08:25:00
2023-01-23 08:26:00
2023-01-23 08:27:00
2023-01-23 08:28:00
2023-01-23 08:29:00
2023-01-23 08:30:00
2023-01-23 08:31:00
2023-01-23 08:32:00
2023-01-23 08:33:00
2023-01-23 08:34:00
2023-01-23 08:35:00
2023-01-23 08:36:00
2023-01-23 08:37:00
2023-01-23 08:38:00
2023-01-23 08:39:00
2023-01-23 08:40:00
2023-01-23 08:41:00
2023-01-23 08:42:00
2023-01-23 08:43:00
2023-01-23 08:44:00
2023-01-23 08:45:00
2023-01-23 08:46:00
2023-01-23 08:47:00
2023-01-23 08:48:00
2023-01-23 08:49:00
2023-01-23 08:50:00
2023-01-23 08:51:00
2023-01-23 08:52:00
2023-01-23 08:53:00
2023-01-23 08:54:00
2023-01-23 08:55:00
2023-01-23 08:56:00
2023-01-23 08:57:00	0.322317
2023-01-23 08:58:00	0.324556
2023-01-23 08:59:00	0.32631
2023-01-23 09:00:00	0.183344
2023-01-23 09:01:00	0.239559
2023-01-23 09:02:00	0.295961
2023-01-23 09:03:00	0.330907
2023-01-23 09:04:00	0.260659
2023-01-23 09:05:00	0.292903
2023-01-23 09:06:00	0.343267
2023-01-23 09:07:00	0.268978
2023-01-23 09:08:00	0.232718
2023-01-23 09:09:00	0.149423
2023-01-23 09:10:00	0.194649
2023-01-23 09:11:00	0.279794
2023-01-23 09:12:00	0.297747
2023-01-23 09:13:00	0.402644
2023-01-23 09:14:00	0.345397
2023-01-23 09:15:00	0.31318
2023-01-23 09:16:00	0.396397
2023-01-23 09:17:00	0.392794
2023-01-23 09:18:00	0.449021
2023-01-23 09:19:00	0.373054
2023-01-23 09:20:00	0.376979
2023-01-23 09:21:00	0.244034
2023-01-23 09:22:00	0.190623
2023-01-23 09:23:00	0.12246
2023-01-23 09:24:00	0.201592
2023-01-23 09:25:00	0.288123
2023-01-23 09:26:00	0.318653
2023-01-23 09:27:00	0.254348
2023-01-23 09:28:00	0.228266
2023-01-23 09:29:00	0.186071
2023-01-23 09:30:00	0.261298
2023-01-23 09:31:00	0.28406
2023-01-23 09:32:00	0.255972
2023-01-23 09:33:00	0.267437
2023-01-23 09:34:00	0.197308
2023-01-23 09:35:00	0.175189
2023-01-23 09:36:00	0.252691
2023-01-23 09:37:00	0.34646
2023-01-23 09:38:00	0.309725
2023-01-23 09:39:00	0.240684
2023-01-23 09:40:00	0.265436
2023-01-23 09:41:00	0.278935
2023-01-23 09:42:00	0.292315
2023-01-23 09:43:00	0.326015
2023-01-23 09:44:00	0.308562
2023-01-23 09:45:00	0.288573
2023-01-23 09:46:00	0.27527
2023-01-23 09:47:00	0.315312
2023-01-23 09:48:00	0.27717
2023-01-23 09:49:00	0.2816
2023-01-23 09:50:00	0.281698
2023-01-23 09:51:00	0.25735
2023-01-23 09:52:00	0.26096
2023-01-23 09:53:00	0.32547
2023-01-23 09:54:00	0.332955
2023-01-23 09:55:00	0.349744
2023-01-23 09:56:00	0.378294
2023-01-23 09:57:00	0.338094
2023-01-23 09:58:00	0.220187
2023-01-23 09:59:00	0.15788
2023-01-23 10:00:00	0.106339
2023-01-23 10:01:00	0.205941
2023-01-23 10:02:00	0.373197
2023-01-23 10:03:00	0.385193
2023-01-23 10:04:00	0.369703
2023-01-23 10:05:00	0.402887
2023-01-23 10:06:00	0.35831
2023-01-23 10:07:00	0.381382
2023-01-23 10:08:00	0.359758
2023-01-23 10:09:00	0.342432
2023-01-23 10:10:00	0.345439
2023-01-23 10:11:00	0.337342
2023-01-23 10:12:00	0.401333
2023-01-23 10:13:00	0.352936
2023-01-23 10:14:00	0.392338
2023-01-23 10:15:00	0.38877
2023-01-23 10:16:00	0.351386
2023-01-23 10:17:00	0.273194
2023-01-23 10:18:00	0.237262
2023-01-23 10:19:00	0.215752
2023-01-23 10:20:00	0.192059
2023-01-23 10:21:00	0.0886919
2023-01-23 10:22:00	0.273218
2023-01-23 10:23:00	0.299038
2023-01-23 10:24:00	0.357516
2023-01-23 10:25:00	0.374169
2023-01-23 10:26:00	0.409404
2023-01-23 10:27:00	0.432793
2023-01-23 10:28:00	0.430558
2023-01-23 10:29:00	0.385744
2023-01-23 10:30:00	0.42959
2023-01-23 10:31:00	0.415111
2023-01-23 10:32:00	0.408823
2023-01-23 10:33:00	0.42894
2023-01-23 10:34:00	0.381882
2023-01-23 10:35:00	0.373998
2023-01-23 10:36:00	0.355229
2023-01-23 10:37:00	0.31833
2023-01-23 10:38:00	0.290046
2023-01-23 10:39:00	0.24473
2023-01-23 10:40:00	0.17415
2023-01-23 10:41:00	0.0535513
2023-01-23 10:42:00	0.0956815
2023-01-23 10:43:00	0.276425
2023-01-23 10:44:00	0.338994
2023-01-23 10:45:00	0.358855
2023-01-23 10:46:00	0.376393
2023-01-23 10:47:00	0.425952
2023-01-23 10:48:00	0.40267
2023-01-23 10:49:00	0.43997
2023-01-23 10:50:00	0.385952
2023-01-23 10:51:00	0.440132
2023-01-23 10:52:00	0.37002
2023-01-23 10:53:00	0.375162
2023-01-23 10:54:00	0.405414
2023-01-23 10:55:00	0.375192
2023-01-23 10:56:00	0.405006
2023-01-23 10:57:00	0.390486
2023-01-23 10:58:00	0.380334
2023-01-23 10:59:00	0.295192
2023-01-23 11:00:00	0.299248
2023-01-23 11:01:00	0.145916
2023-01-23 11:02:00	0.210694
2023-01-23 11:03:00	0.1328
2023-01-23 11:04:00	0.225435
2023-01-23 11:05:00	0.33167
2023-01-23 11:06:00	0.381531
2023-01-23 11:07:00	0.395054
2023-01-23 11:08:00	0.411992
2023-01-23 11:09:00	0.446274
2023-01-23 11:10:00	0.454787
2023-01-23 11:11:00	0.382181
2023-01-23 11:12:00	0.432767
2023-01-23 11:13:00	0.380089
2023-01-23 11:14:00	0.323775
2023-01-23 11:15:00	0.251209
2023-01-23 11:16:00	0.402369
2023-01-23 11:17:00	0.340853
2023-01-23 11:18:00	0.325297
2023-01-23 11:19:00	0.321827
2023-01-23 11:20:00	0.266282
2023-01-23 11:21:00	0.282735
2023-01-23 11:22:00	0.32861
2023-01-23 11:23:00	0.192352
2023-01-23 11:24:00	0.0949691
2023-01-23 11:25:00	0.097539
2023-01-23 11:26:00	0.381402
2023-01-23 11:27:00	0.418441
2023-01-23 11:28:00	0.420912
2023-01-23 11:29:00	0.446941
2023-01-23 11:30:00	0.444552
2023-01-23 11:31:00	0.423084
2023-01-23 11:32:00	0.424515
2023-01-23 11:33:00	0.3931
2023-01-23 11:34:00	0.301207
2023-01-23 11:35:00	0.12153
2023-01-23 11:36:00	0.127332
2023-01-23 11:37:00	0.209651
2023-01-23 11:38:00	0.366639
2023-01-23 11:39:00	0.305911
2023-01-23 11:40:00	0.336564
2023-01-23 11:41:00	0.255863
2023-01-23 11:42:00
2023-01-23 11:43:00
2023-01-23 11:44:00
2023-01-23 11:45:00
2023-01-23 11:46:00
2023-01-23 11:47:00
2023-01-23 11:48:00
2023-01-23 11:49:00
2023-01-23 11:50:00
2023-01-23 11:51:00
2023-01-23 11:52:00
2023-01-23 11:53:00	0.394041
2023-01-23 11:54:00	0.295506
2023-01-23 11:55:00	0.262424
2023-01-23 11:56:00	0.158349
2023-01-23 11:57:00	0.233485
2023-01-23 11:58:00	0.264581
2023-01-23 11:59:00	0.328187
2023-01-23 12:00:00	0.244308
2023-01-23 12:01:00	0.268447
2023-01-23 12:02:00	0.219538
2023-01-23 12:03:00	0.196077
2023-01-23 12:04:00	0.216855
2023-01-23 12:05:00	0.216391
2023-01-23 12:06:00	0.383819
2023-01-23 12:07:00	0.247065
2023-01-23 12:08:00	0.257008
2023-01-23 12:09:00	0.504691
2023-01-23 12:10:00	0.534024
2023-01-23 12:11:00	0.551136
2023-01-23 12:12:00	0.514171
2023-01-23 12:13:00	0.487409
2023-01-23 12:14:00	0.534077
2023-01-23 12:15:00	0.379623
2023-01-23 12:16:00	0.108185
2023-01-23 12:17:00	0.236386
2023-01-23 12:18:00	0.328303
2023-01-23 12:19:00	0.323235
2023-01-23 12:20:00	0.282035
2023-01-23 12:21:00	0.30163
2023-01-23 12:22:00	0.316049
2023-01-23 12:23:00	0.330171
2023-01-23 12:24:00	0.179075
2023-01-23 12:25:00	0.187844
2023-01-23 12:26:00	0.266551
2023-01-23 12:27:00	0.461079
2023-01-23 12:28:00	0.369966
2023-01-23 12:29:00	0.232793
2023-01-23 12:30:00	0.361821
2023-01-23 12:31:00	0.533285
2023-01-23 12:32:00	0.560856
2023-01-23 12:33:00	0.639444
2023-01-23 12:34:00	0.579996
2023-01-23 12:35:00	0.418097
2023-01-23 12:36:00	0.207089
2023-01-23 12:37:00	0.141837
2023-01-23 12:38:00	0.299644
2023-01-23 12:39:00	0.336384
2023-01-23 12:40:00	0.293805
2023-01-23 12:41:00	0.334215
2023-01-23 12:42:00	0.296834
2023-01-23 12:43:00	0.264317
2023-01-23 12:44:00	0.479395
2023-01-23 12:45:00	0.35383
2023-01-23 12:46:00	0.261088
2023-01-23 12:47:00	0.299622
2023-01-23 12:48:00	0.358463
2023-01-23 12:49:00	0.324495
2023-01-23 12:50:00	0.261943
2023-01-23 12:51:00	0.33567
2023-01-23 12:52:00	0.468834
2023-01-23 12:53:00	0.442187
2023-01-23 12:54:00	0.485106
2023-01-23 12:55:00	0.457148
2023-01-23 12:56:00	0.159363
2023-01-23 12:57:00	0.16727
2023-01-23 12:58:00	0.224439
2023-01-23 12:59:00	0.311799
2023-01-23 13:00:00	0.340534
2023-01-23 13:01:00	0.240133
2023-01-23 13:02:00	0.0964561
2023-01-23 13:03:00	0.14726
2023-01-23 13:04:00	0.125752
2023-01-23 13:05:00	0.283799
2023-01-23 13:06:00	0.475741
2023-01-23 13:07:00	0.285717
2023-01-23 13:08:00	0.282338
2023-01-23 13:09:00	0.424395
2023-01-23 13:10:00	0.335281
2023-01-23 13:11:00	0.158036
2023-01-23 13:12:00	0.276701
2023-01-23 13:13:00	0.25103
2023-01-23 13:14:00	0.381714
2023-01-23 13:15:00	0.304621
2023-01-23 13:16:00	0.367286
2023-01-23 13:17:00	0.335923
2023-01-23 13:18:00	0.169084
2023-01-23 13:19:00	0.315151
2023-01-23 13:20:00	0.280541
2023-01-23 13:21:00	0.303046
2023-01-23 13:22:00	0.117245
2023-01-23 13:23:00	0.192385
2023-01-23 13:24:00	0.181212
2023-01-23 13:25:00	0.195063
2023-01-23 13:26:00	0.281516
2023-01-23 13:27:00	0.342653
2023-01-23 13:28:00	0.345003
2023-01-23 13:29:00	0.293423
2023-01-23 13:30:00	0.224103
2023-01-23 13:31:00	0.308833
2023-01-23 13:32:00	0.206735
2023-01-23 13:33:00	0.237036
2023-01-23 13:34:00	0.272354
2023-01-23 13:35:00	0.214349
2023-01-23 13:36:00	0.237544
2023-01-23 13:37:00	0.227459
2023-01-23 13:38:00	0.509237
2023-01-23 13:39:00	0.37133
2023-01-23 13:40:00	0.162537
2023-01-23 13:41:00	0.179568
2023-01-23 13:42:00	0.142149
2023-01-23 13:43:00	0.164871
2023-01-23 13:44:00	0.287997
2023-01-23 13:45:00	0.368402
2023-01-23 13:46:00	0.381733
2023-01-23 13:47:00	0.308993
2023-01-23 13:48:00	0.332446
2023-01-23 13:49:00	0.331507
2023-01-23 13:50:00	0.299255
2023-01-23 13:51:00	0.261772
2023-01-23 13:52:00	0.0925279
2023-01-23 13:53:00	0.130279
2023-01-23 13:54:00	0.22489
2023-01-23 13:55:00	0.242729
2023-01-23 13:56:00	0.26832
2023-01-23 13:57:00	0.280199
2023-01-23 13:58:00	0.325221
2023-01-23 13:59:00	0.312204
2023-01-23 14:00:00	0.348872
2023-01-23 14:01:00	0.293963
2023-01-23 14:02:00	0.243023
2023-01-23 14:03:00	0.203894
2023-01-23 14:04:00	0.236862
2023-01-23 14:05:00	0.189457
2023-01-23 14:06:00	0.384107
2023-01-23 14:07:00	0.378631
2023-01-23 14:08:00	0.510414
2023-01-23 14:09:00	0.512907
2023-01-23 14:10:00	0.398091
2023-01-23 14:11:00	0.289002
2023-01-23 14:12:00	0.271369
2023-01-23 14:13:00	0.337809
2023-01-23 14:14:00	0.307547
2023-01-23 14:15:00	0.277987
2023-01-23 14:16:00	0.330563
2023-01-23 14:17:00	0.306578
2023-01-23 14:18:00	0.25153
2023-01-23 14:19:00	0.0569939
2023-01-23 14:20:00	0.113376
2023-01-23 14:21:00	0.21979
2023-01-23 14:22:00	0.32524
2023-01-23 14:23:00	0.275355
2023-01-23 14:24:00	0.304933
2023-01-23 14:25:00	0.283623
2023-01-23 14:26:00	0.31167
2023-01-23 14:27:00	0.399867
2023-01-23 14:28:00	0.31478
2023-01-23 14:29:00	0.213586
2023-01-23 14:30:00	0.156066
2023-01-23 14:31:00	0.169246
2023-01-23 14:32:00	0.0875932
2023-01-23 14:33:00	0.108049
2023-01-23 14:34:00	0.0565287
2023-01-23 14:35:00	0.222017
2023-01-23 14:36:00	0.15754
2023-01-23 14:37:00	0.185904
2023-01-23 14:38:00	0.206706
2023-01-23 14:39:00	0.309193
2023-01-23 14:40:00	0.316543
2023-01-23 14:41:00	0.311036
2023-01-23 14:42:00	0.322935
2023-01-23 14:43:00	0.375362
2023-01-23 14:44:00	0.35848
2023-01-23 14:45:00	0.258162
2023-01-23 14:46:00	0.177581
2023-01-23 14:47:00	0.0839937
2023-01-23 14:48:00	0.0890051
2023-01-23 14:49:00	0.0730636
2023-01-23 14:50:00	0.0827447
2023-01-23 14:51:00	0.157457
2023-01-23 14:52:00	0.185976
2023-01-23 14:53:00	0.239718
2023-01-23 14:54:00	0.305834
2023-01-23 14:55:00	0.263878
2023-01-23 14:56:00	0.176416
2023-01-23 14:57:00	0.0813126
2023-01-23 14:58:00	0.0880745
2023-01-23 14:59:00	0.130683
2023-01-23 15:00:00	0.322123
2023-01-23 15:01:00	0.256444
2023-01-23 15:02:00	0.241506
2023-01-23 15:03:00	0.244516
2023-01-23 15:04:00	0.191232
2023-01-23 15:05:00	0.0758096
2023-01-23 15:06:00	0.0420886
2023-01-23 15:07:00	0.0583173
2023-01-23 15:08:00	0.0908608
2023-01-23 15:09:00	0.246186
2023-01-23 15:10:00	0.285201
2023-01-23 15:11:00	0.358533
2023-01-23 15:12:00	0.290772
2023-01-23 15:13:00	0.326491
2023-01-23 15:14:00	0.345273
2023-01-23 15:15:00	0.37217
2023-01-23 15:16:00	0.397157
2023-01-23 15:17:00	0.368274
2023-01-23 15:18:00	0.345148
2023-01-23 15:19:00	0.288727
2023-01-23 15:20:00	0.204772
2023-01-23 15:21:00	0.108064
2023-01-23 15:22:00	0.0706798
2023-01-23 15:23:00	0.0523774
2023-01-23 15:24:00	0.0538053
2023-01-23 15:25:00	0.0739961
2023-01-23 15:26:00	0.146414
2023-01-23 15:27:00	0.244136
2023-01-23 15:28:00	0.208986
2023-01-23 15:29:00	0.238208
2023-01-23 15:30:00	0.254392
2023-01-23 15:31:00	0.133777
2023-01-23 15:32:00	0.0984716
2023-01-23 15:33:00	0.256897
2023-01-23 15:34:00	0.238266
2023-01-23 15:35:00	0.193836
2023-01-23 15:36:00	0.186073
2023-01-23 15:37:00	0.166334
2023-01-23 15:38:00	0.0673444
2023-01-23 15:39:00	0.223426
2023-01-23 15:40:00	0.20425
2023-01-23 15:41:00	0.296699
2023-01-23 15:42:00	0.262975
2023-01-23 15:43:00	0.346394
2023-01-23 15:44:00	0.294254
2023-01-23 15:45:00	0.308829
2023-01-23 15:46:00	0.315411
2023-01-23 15:47:00	0.335591
2023-01-23 15:48:00	0.268644
2023-01-23 15:49:00	0.373657
2023-01-23 15:50:00	0.285115
2023-01-23 15:51:00	0.125684
2023-01-23 15:52:00	0.153043
2023-01-23 15:53:00	0.125371
2023-01-23 15:54:00	0.207872
2023-01-23 15:55:00	0.216248
2023-01-23 15:56:00	0.181273
2023-01-23 15:57:00	0.27648
2023-01-23 15:58:00	0.324878
2023-01-23 15:59:00	0.199218
2023-01-23 16:00:00	0.182638
2023-01-23 16:01:00	0.159106
2023-01-23 16:02:00	0.225333
2023-01-23 16:03:00	0.322936
2023-01-23 16:04:00	0.290529
2023-01-23 16:05:00	0.202045
2023-01-23 16:06:00	0.043724
2023-01-23 16:07:00	0.0417118
2023-01-23 16:08:00	0.0123643
2023-01-23 16:09:00	0.0225827
2023-01-23 16:10:00	0.0619799
2023-01-23 16:11:00	0.0548736
2023-01-23 16:12:00	0.0395274
2023-01-23 16:13:00	0.0291064
2023-01-23 16:14:00	0.0168359
2023-01-23 16:15:00	0.0401046
2023-01-23 16:16:00	0.118008
2023-01-23 16:17:00	0.0494838
2023-01-23 16:18:00	0.1107
2023-01-23 16:19:00	0.0482015
2023-01-23 16:20:00	0.0795722
2023-01-23 16:21:00	0.138292
2023-01-23 16:22:00	0.282194
2023-01-23 16:23:00	0.272561
2023-01-23 16:24:00	0.202128
2023-01-23 16:25:00	0.185049
2023-01-23 16:26:00	0.205379
2023-01-23 16:27:00	0.245695
2023-01-23 16:28:00	0.251287
2023-01-23 16:29:00	0.166842
2023-01-23 16:30:00	0.144164
2023-01-23 16:31:00	0.14202
2023-01-23 16:32:00	0.120164
2023-01-23 16:33:00	0.129788
2023-01-23 16:34:00	0.0419479
2023-01-23 16:35:00	0.149856
2023-01-23 16:36:00	0.0792552
2023-01-23 16:37:00	0.129257
2023-01-23 16:38:00	0.101555
2023-01-23 16:39:00	0.183782
2023-01-23 16:40:00	0.191978
2023-01-23 16:41:00	0.126275
2023-01-23 16:42:00	0.151659
2023-01-23 16:43:00	0.138705
2023-01-23 16:44:00	0.147119
2023-01-23 16:45:00	0.0678483
2023-01-23 16:46:00	0.0558226
2023-01-23 16:47:00	0.0905741
2023-01-23 16:48:00	0.213813
2023-01-23 16:49:00	0.167755
2023-01-23 16:50:00	0.245061
2023-01-23 16:51:00	0.136473
2023-01-23 16:52:00	0.116107
2023-01-23 16:53:00	0.19686
2023-01-23 16:54:00	0.141689
2023-01-23 16:55:00	0.189562
2023-01-23 16:56:00	0.265771
2023-01-23 16:57:00	0.324303
2023-01-23 16:58:00	0.201767
2023-01-23 16:59:00	0.179379
2023-01-23 17:00:00	0.179524
2023-01-23 17:01:00	0.0855854
2023-01-23 17:02:00	0.0835806
2023-01-23 17:03:00	0.0365508
2023-01-23 17:04:00	0.0274467
2023-01-23 17:05:00	0.0249488
2023-01-23 17:06:00	0.0516705
2023-01-23 17:07:00	0.059216
2023-01-23 17:08:00	0.011918
2023-01-23 17:09:00	0.0419484
2023-01-23 17:10:00	0.0815638
2023-01-23 17:11:00	0.103595
2023-01-23 17:12:00	0.0634498
2023-01-23 17:13:00	0.12455
2023-01-23 17:14:00	0.172849
2023-01-23 17:15:00	0.12244
2023-01-23 17:16:00	0.101458
2023-01-23 17:17:00	0.190196
2023-01-23 17:18:00	0.132741
2023-01-23 17:19:00	0.052767
2023-01-23 17:20:00	0.204037
2023-01-23 17:21:00	0.15701
2023-01-23 17:22:00	0.129117
2023-01-23 17:23:00	0.161442
2023-01-23 17:24:00	0.261992
2023-01-23 17:25:00	0.154944
2023-01-23 17:26:00	0.194664
2023-01-23 17:27:00	0.237184
2023-01-23 17:28:00	0.229625
2023-01-23 17:29:00	0.132428
2023-01-23 17:30:00	0.0660363
2023-01-23 17:31:00	0.0276144
2023-01-23 17:32:00	0.0308718
2023-01-23 17:33:00	0.012037
2023-01-23 17:34:00	0.02101
2023-01-23 17:35:00	0.0529359
2023-01-23 17:36:00	0.0441459
2023-01-23 17:37:00	0.0226933
2023-01-23 17:38:00	0.0285297
2023-01-23 17:39:00	0.00978807
2023-01-23 17:40:00	0.0166425
2023-01-23 17:41:00	0.01273
2023-01-23 17:42:00	0.0138984
2023-01-23 17:43:00	0.0119972
2023-01-23 17:44:00	0.0154023
2023-01-23 17:45:00	0.00263418
2023-01-23 17:46:00	0.0235961
2023-01-23 17:47:00	0.0258133
2023-01-23 17:48:00
2023-01-23 17:49:00	0.0107755
2023-01-23 17:50:00	0.00950505
2023-01-23 17:51:00	0.00487273
2023-01-23 17:52:00	0.017972
2023-01-23 17:53:00	0.0281632
2023-01-23 17:54:00	0.0660183
2023-01-23 17:55:00	0.0783208
2023-01-23 17:56:00	0.134267
2023-01-23 17:57:00	0.0750592
2023-01-23 17:58:00	0.0795783
2023-01-23 17:59:00	0.111711
2023-01-23 18:00:00	0.063157
2023-01-23 18:01:00	0.047767
2023-01-23 18:02:00	0.0672742
2023-01-23 18:03:00	0.0606848
2023-01-23 18:04:00
2023-01-23 18:05:00
2023-01-23 18:06:00
2023-01-23 18:07:00
2023-01-23 18:08:00
2023-01-23 18:09:00
2023-01-23 18:10:00
2023-01-23 18:11:00
2023-01-23 18:12:00
2023-01-23 18:13:00
2023-01-23 18:14:00
2023-01-23 18:15:00	0.0698857
2023-01-23 18:16:00	0.0898029
2023-01-23 18:17:00	0.0646673
2023-01-23 18:18:00	0.0453702
2023-01-23 18:19:00	0.0713757
2023-01-23 18:20:00	0.0728597
2023-01-23 18:21:00	0.0548896
2023-01-23 18:22:00	0.0953799
2023-01-23 18:23:00	0.0753717
2023-01-23 18:24:00	0.0778352
2023-01-23 18:25:00	0.0662943
2023-01-23 18:26:00	0.0602744
2023-01-23 18:27:00	0.0713985
2023-01-23 18:28:00	0.0678734
2023-01-23 18:29:00	0.0763915
2023-01-23 18:30:00	0.0797977
2023-01-23 18:31:00	0.085057
2023-01-23 18:32:00	0.081346
2023-01-23 18:33:00	0.0622952
2023-01-23 18:34:00	0.0759423
2023-01-23 18:35:00	0.0777678
2023-01-23 18:36:00	0.119422
2023-01-23 18:37:00	0.432121
2023-01-23 18:38:00	0.324607
2023-01-23 18:39:00	0.545575
2023-01-23 18:40:00	0.543122
2023-01-23 18:41:00
2023-01-23 18:42:00
2023-01-23 18:43:00
2023-01-23 18:44:00
2023-01-23 18:45:00
2023-01-23 18:46:00
2023-01-23 18:47:00
2023-01-23 18:48:00
2023-01-23 18:49:00
2023-01-23 18:50:00
2023-01-23 18:51:00
2023-01-23 18:52:00
2023-01-23 18:53:00
2023-01-23 18:54:00
2023-01-23 18:55:00
2023-01-23 18:56:00
2023-01-23 18:57:00
2023-01-23 18:58:00
2023-01-23 18:59:00
2023-01-23 19:00:00
2023-01-23 19:01:00
2023-01-23 19:02:00
2023-01-23 19:03:00
2023-01-23 19:04:00
2023-01-23 19:05:00
2023-01-23 19:06:00
2023-01-23 19:07:00
2023-01-23 19:08:00
2023-01-23 19:09:00
2023-01-23 19:10:00
2023-01-23 19:11:00
2023-01-23 19:12:00
2023-01-23 19:13:00
2023-01-23 19:14:00
2023-01-23 19:15:00
2023-01-23 19:16:00
2023-01-23 19:17:00
2023-01-23 19:18:00
2023-01-23 19:19:00
2023-01-23 19:20:00
2023-01-23 19:21:00
2023-01-23 19:22:00
2023-01-23 19:23:00
2023-01-23 19:24:00
2023-01-23 19:25:00
2023-01-23 19:26:00
2023-01-23 19:27:00
2023-01-23 19:28:00
2023-01-23 19:29:00
2023-01-23 19:30:00
2023-01-23 19:31:00
2023-01-23 19:32:00
2023-01-23 19:33:00
2023-01-23 19:34:00
2023-01-23 19:35:00
2023-01-23 19:36:00
2023-01-23 19:37:00
2023-01-23 19:38:00
2023-01-23 19:39:00
2023-01-23 19:40:00
2023-01-23 19:41:00
2023-01-23 19:42:00
2023-01-23 19:43:00
2023-01-23 19:44:00

## Sheet: Figure 1 Panel c
datetime (UTC)	C5H11O4(ONO2) (cm-3)	C5H10O2(ONO2)2 (cm-3)
2023-01-23 08:50:01	1.95395e+06
2023-01-23 08:50:11		3.71279e+06
2023-01-23 08:50:21		2.3387e+06
2023-01-23 08:50:31	1.53616e+06	2.35401e+06
2023-01-23 08:50:41	4.25931e+06	1.77074e+06
2023-01-23 08:50:51		3.75854e+06
2023-01-23 08:51:01	3.23218e+06
2023-01-23 08:51:11		4.89437e+06
2023-01-23 08:51:21
2023-01-23 08:51:31	2.83697e+06	1.04042e+06
2023-01-23 08:51:41
2023-01-23 08:51:51		3.13287e+06
2023-01-23 08:52:01	2.84191e+06	4.15334e+06
2023-01-23 08:52:11		2.61026e+06
2023-01-23 08:52:21	1.52944e+06
2023-01-23 08:52:31		2.8298e+06
2023-01-23 08:52:41	1.23152e+06
2023-01-23 08:52:51
2023-01-23 08:53:01		1.54903e+06
2023-01-23 08:53:11
2023-01-23 08:53:21	9.14923e+06	1.86235e+06
2023-01-23 08:53:31	1.12878e+06	1.1158e+06
2023-01-23 08:53:41		2.5418e+06
2023-01-23 08:53:51		2.28004e+06
2023-01-23 08:54:01		2.32838e+06
2023-01-23 08:54:11	1.81985e+06	4.12319e+06
2023-01-23 08:54:21		2.72606e+06
2023-01-23 08:54:31
2023-01-23 08:54:41		3.7008e+06
2023-01-23 08:54:51		6.00579e+06
2023-01-23 08:55:01		3.1898e+06
2023-01-23 08:55:11		1.95781e+06
2023-01-23 08:55:21
2023-01-23 08:55:31		2.28831e+06
2023-01-23 08:55:41	1.13003e+06	2.09507e+06
2023-01-23 08:55:51
2023-01-23 08:56:01
2023-01-23 08:56:11
2023-01-23 08:56:21	1.15582e+06
2023-01-23 08:56:31		3.02321e+06
2023-01-23 08:56:41		2.41175e+06
2023-01-23 08:56:51		1.73217e+06
2023-01-23 08:57:01
2023-01-23 08:57:11		1.66523e+06
2023-01-23 08:57:21	1.62757e+06	1.7124e+06
2023-01-23 08:57:31
2023-01-23 08:57:41
2023-01-23 08:57:51
2023-01-23 08:58:01		1.1072e+06
2023-01-23 08:58:11		1.18783e+06
2023-01-23 08:58:21
2023-01-23 08:58:31	1.88366e+06
2023-01-23 08:58:41
2023-01-23 08:58:51
2023-01-23 08:59:01		6.15541e+06
2023-01-23 08:59:11
2023-01-23 08:59:21
2023-01-23 08:59:31		2.78372e+06
2023-01-23 08:59:41
2023-01-23 08:59:51
2023-01-23 09:00:01		6.88342e+06
2023-01-23 09:00:11	1.46814e+06	4.22756e+06
2023-01-23 09:00:21	1.04427e+06	1.13407e+07
2023-01-23 09:00:31		5.1216e+06
2023-01-23 09:00:41	1.74511e+06	4.6471e+06
2023-01-23 09:00:51	1.74332e+06	3.93927e+06
2023-01-23 09:01:01		5.02236e+06
2023-01-23 09:01:11	3.9078e+06	4.55932e+06
2023-01-23 09:01:21		4.26213e+06
2023-01-23 09:01:31		5.99603e+06
2023-01-23 09:01:41		6.77594e+06
2023-01-23 09:01:51		3.82983e+06
2023-01-23 09:02:01	3.86334e+06	3.19603e+06
2023-01-23 09:02:11
2023-01-23 09:02:21	1.0033e+06
2023-01-23 09:02:31
2023-01-23 09:02:41
2023-01-23 09:02:51
2023-01-23 09:03:01	1.21066e+06
2023-01-23 09:03:11
2023-01-23 09:03:21
2023-01-23 09:03:31		5.82581e+06
2023-01-23 09:03:41	2.15543e+06	1.97105e+06
2023-01-23 09:03:51		1.34881e+06
2023-01-23 09:04:01		1.41213e+06
2023-01-23 09:04:11		2.66649e+06
2023-01-23 09:04:21		5.04714e+06
2023-01-23 09:04:31	1.74077e+06	5.24793e+06
2023-01-23 09:04:41		3.55134e+06
2023-01-23 09:04:51		1.32598e+07
2023-01-23 09:05:01	1.46291e+06	9.90889e+06
2023-01-23 09:05:11		7.11952e+06
2023-01-23 09:05:21		1.25676e+07
2023-01-23 09:05:31		3.48535e+06
2023-01-23 09:05:41		4.28355e+06
2023-01-23 09:05:51	1.28115e+06
2023-01-23 09:06:01		2.31588e+06
2023-01-23 09:06:11
2023-01-23 09:06:21		1.33682e+06
2023-01-23 09:06:31		3.2527e+06
2023-01-23 09:06:41		9.85519e+06
2023-01-23 09:06:53		4.78214e+06
2023-01-23 09:07:03		9.03319e+06
2023-01-23 09:07:13		6.56073e+06
2023-01-23 09:07:23		1.21165e+06
2023-01-23 09:07:33		2.66608e+06
2023-01-23 09:07:43	1.89727e+06	5.38488e+06
2023-01-23 09:07:53	2.59415e+06	7.61102e+06
2023-01-23 09:08:03		7.24619e+06
2023-01-23 09:08:13		8.90225e+06
2023-01-23 09:08:23		1.90513e+06
2023-01-23 09:08:33		3.54494e+06
2023-01-23 09:08:43		8.13403e+06
2023-01-23 09:08:53		1.53165e+07
2023-01-23 09:09:03		2.28766e+07
2023-01-23 09:09:13		1.42602e+07
2023-01-23 09:09:23		3.03023e+07
2023-01-23 09:09:33	1.46985e+06	2.33658e+07
2023-01-23 09:09:43		1.78431e+07
2023-01-23 09:09:53		2.34042e+07
2023-01-23 09:10:03		1.63862e+07
2023-01-23 09:10:13	1.04406e+06	2.47374e+07
2023-01-23 09:10:23	2.07488e+06	2.21135e+07
2023-01-23 09:10:33		1.71894e+07
2023-01-23 09:10:43		1.26011e+07
2023-01-23 09:10:53		1.50859e+07
2023-01-23 09:11:03		8.89941e+06
2023-01-23 09:11:13		1.18825e+07
2023-01-23 09:11:23		1.93988e+07
2023-01-23 09:11:33		1.54705e+07
2023-01-23 09:11:43		1.11803e+07
2023-01-23 09:11:53	1.18255e+06	1.68313e+07
2023-01-23 09:12:03		7.79915e+06
2023-01-23 09:12:13	1.12778e+06	1.97058e+07
2023-01-23 09:12:23	3.69507e+06	1.62507e+07
2023-01-23 09:12:33		1.55064e+07
2023-01-23 09:12:43	1.10708e+06	2.5901e+06
2023-01-23 09:12:53		5.73498e+06
2023-01-23 09:13:03		4.97718e+06
2023-01-23 09:13:13	1.06959e+06	4.34219e+06
2023-01-23 09:13:23	1.00891e+06	6.16311e+06
2023-01-23 09:13:33		1.0151e+07
2023-01-23 09:13:43		6.94986e+06
2023-01-23 09:13:53	1.35651e+06	4.16995e+06
2023-01-23 09:14:03		7.61074e+06
2023-01-23 09:14:13		1.03393e+07
2023-01-23 09:14:23	1.07678e+06	1.27898e+07
2023-01-23 09:14:33	1.07124e+06	2.2579e+07
2023-01-23 09:14:43		2.61927e+07
2023-01-23 09:14:53		1.74378e+07
2023-01-23 09:15:03	1.07468e+06	2.40172e+07
2023-01-23 09:15:13		2.02998e+07
2023-01-23 09:15:23	6.09887e+06	1.68469e+07
2023-01-23 09:15:33		1.15997e+07
2023-01-23 09:15:43		8.04829e+06
2023-01-23 09:15:53	1.49401e+06	1.37584e+07
2023-01-23 09:16:03		7.04133e+06
2023-01-23 09:16:13		8.80644e+06
2023-01-23 09:16:23		5.07184e+06
2023-01-23 09:16:33		9.73541e+06
2023-01-23 09:16:43		5.71199e+06
2023-01-23 09:16:53		7.52398e+06
2023-01-23 09:17:03		5.28866e+06
2023-01-23 09:17:13	1.61672e+06	3.70554e+06
2023-01-23 09:17:23		2.18603e+06
2023-01-23 09:17:33		4.3717e+06
2023-01-23 09:17:43		5.35438e+06
2023-01-23 09:17:53
2023-01-23 09:18:03		2.02146e+06
2023-01-23 09:18:13
2023-01-23 09:18:23
2023-01-23 09:18:33
2023-01-23 09:18:43		1.49447e+06
2023-01-23 09:18:53
2023-01-23 09:19:03
2023-01-23 09:19:13		1.52525e+06
2023-01-23 09:19:23		6.36016e+06
2023-01-23 09:19:33		1.02984e+06
2023-01-23 09:19:43		2.7679e+06
2023-01-23 09:19:53		5.78259e+06
2023-01-23 09:20:03		5.07871e+06
2023-01-23 09:20:13		3.89996e+06
2023-01-23 09:20:23		2.69536e+06
2023-01-23 09:20:33		6.29768e+06
2023-01-23 09:20:43		1.32607e+07
2023-01-23 09:20:53		8.74806e+06
2023-01-23 09:21:03		1.77609e+07
2023-01-23 09:21:13	3.2973e+06	9.5176e+06
2023-01-23 09:21:23		1.03745e+07
2023-01-23 09:21:33		1.24106e+07
2023-01-23 09:21:43	2.19833e+06	2.58747e+07
2023-01-23 09:21:53	3.46425e+06	3.082e+07
2023-01-23 09:22:03		2.16636e+07
2023-01-23 09:22:13		1.33335e+07
2023-01-23 09:22:23		1.81979e+07
2023-01-23 09:22:33	1.43686e+06	2.40116e+07
2023-01-23 09:22:43		1.31024e+07
2023-01-23 09:22:53		1.61289e+07
2023-01-23 09:23:03	1.5305e+06	1.42137e+07
2023-01-23 09:23:13	1.23152e+06	3.011e+07
2023-01-23 09:23:23		2.65639e+07
2023-01-23 09:23:33		2.49288e+07
2023-01-23 09:23:43		1.53576e+07
2023-01-23 09:23:53	1.93687e+06	1.86541e+07
2023-01-23 09:24:03		2.22007e+07
2023-01-23 09:24:13		1.04062e+07
2023-01-23 09:24:23		1.10008e+07
2023-01-23 09:24:33		1.40824e+07
2023-01-23 09:24:43		1.07566e+07
2023-01-23 09:24:53	1.0137e+06	3.14561e+07
2023-01-23 09:25:03		2.0725e+07
2023-01-23 09:25:13		1.3964e+07
2023-01-23 09:25:23		1.29399e+07
2023-01-23 09:25:33		1.9914e+07
2023-01-23 09:25:43		1.89757e+07
2023-01-23 09:25:53	1.96965e+06	1.22846e+07
2023-01-23 09:26:03	2.71354e+06	2.68622e+07
2023-01-23 09:26:13		3.62998e+07
2023-01-23 09:26:23	3.54974e+06	2.9612e+07
2023-01-23 09:26:33		5.53964e+07
2023-01-23 09:26:43	3.45805e+06	3.48242e+07
2023-01-23 09:26:53	5.78499e+06	4.00326e+07
2023-01-23 09:27:03	3.87801e+06	4.70361e+07
2023-01-23 09:27:13	9.82268e+06	5.50204e+07
2023-01-23 09:27:23	2.88361e+06	4.66019e+07
2023-01-23 09:27:33	9.0091e+06	6.1268e+07
2023-01-23 09:27:43	4.77697e+06	6.04843e+07
2023-01-23 09:27:53	1.10786e+07	4.26199e+07
2023-01-23 09:28:03	8.46872e+06	5.63599e+07
2023-01-23 09:28:13	4.67409e+06	5.12333e+07
2023-01-23 09:28:23	5.9279e+06	4.34916e+07
2023-01-23 09:28:33	2.92088e+06	5.12098e+07
2023-01-23 09:28:43	2.71125e+06	5.45101e+07
2023-01-23 09:28:53	5.9147e+06	6.2769e+07
2023-01-23 09:29:03	1.19316e+07	4.98799e+07
2023-01-23 09:29:13	4.50686e+06	4.8634e+07
2023-01-23 09:29:23	1.49216e+06	4.14388e+07
2023-01-23 09:29:33	6.9043e+06	4.84965e+07
2023-01-23 09:29:43	9.6516e+06	4.21594e+07
2023-01-23 09:29:53	5.93657e+06	2.97476e+07
2023-01-23 09:30:03	6.58063e+06	2.85446e+07
2023-01-23 09:30:13	3.15773e+06	2.90492e+07
2023-01-23 09:30:23	1.13327e+06	2.26622e+07
2023-01-23 09:30:33	2.33652e+06	1.45658e+07
2023-01-23 09:30:43	2.02295e+06	1.11178e+07
2023-01-23 09:30:53	2.50866e+06	6.84885e+06
2023-01-23 09:31:03		7.76911e+06
2023-01-23 09:31:13	3.20474e+06	1.33848e+07
2023-01-23 09:31:23		7.1392e+06
2023-01-23 09:31:33	2.04222e+06	9.4335e+06
2023-01-23 09:31:43	1.41519e+06	6.5769e+06
2023-01-23 09:31:53		3.33852e+06
2023-01-23 09:32:03		3.12435e+06
2023-01-23 09:32:13		1.58138e+06
2023-01-23 09:32:23		2.65488e+06
2023-01-23 09:32:33		2.40082e+06
2023-01-23 09:32:43		8.60576e+06
2023-01-23 09:32:53		5.19062e+06
2023-01-23 09:33:03		4.05197e+06
2023-01-23 09:33:13		2.39616e+06
2023-01-23 09:33:23		2.40093e+06
2023-01-23 09:33:33	1.25265e+06	4.64453e+06
2023-01-23 09:33:43	1.18974e+06	6.56044e+06
2023-01-23 09:33:53	2.13297e+06	8.19425e+06
2023-01-23 09:34:03		2.83902e+06
2023-01-23 09:34:13	2.66121e+06	8.92218e+06
2023-01-23 09:34:23	9.50083e+06	1.97414e+07
2023-01-23 09:34:33	6.02333e+06	2.28482e+07
2023-01-23 09:34:43	4.64318e+06	2.86465e+07
2023-01-23 09:34:53	6.24684e+06	2.26005e+07
2023-01-23 09:35:03	6.44133e+06	2.61942e+07
2023-01-23 09:35:13	6.1679e+06	2.76124e+07
2023-01-23 09:35:23	7.61809e+06	3.27812e+07
2023-01-23 09:35:33	3.90159e+06	2.61182e+07
2023-01-23 09:35:43	6.15175e+06	2.5689e+07
2023-01-23 09:35:53	1.05601e+07	3.07551e+07
2023-01-23 09:36:03	7.59044e+06	2.95553e+07
2023-01-23 09:36:13	1.02482e+07	2.68182e+07
2023-01-23 09:36:23	1.07688e+06	1.04235e+07
2023-01-23 09:36:33	1.5712e+06	1.50626e+07
2023-01-23 09:36:43		1.41608e+07
2023-01-23 09:36:54		6.1094e+06
2023-01-23 09:37:04		4.45327e+06
2023-01-23 09:37:14		5.06155e+06
2023-01-23 09:37:24		7.31739e+06
2023-01-23 09:37:34	3.40652e+06	4.74539e+06
2023-01-23 09:37:44		5.62268e+06
2023-01-23 09:37:54		5.47804e+06
2023-01-23 09:38:04	1.83869e+06	4.61351e+06
2023-01-23 09:38:14		3.76339e+06
2023-01-23 09:38:24		1.2028e+06
2023-01-23 09:38:34		2.97346e+06
2023-01-23 09:38:44		3.81055e+06
2023-01-23 09:38:54	6.96243e+06	9.56855e+06
2023-01-23 09:39:04	1.76558e+06	1.92674e+07
2023-01-23 09:39:14	3.58982e+06	2.77717e+07
2023-01-23 09:39:24	1.68067e+06	2.74514e+07
2023-01-23 09:39:34		1.15515e+07
2023-01-23 09:39:44		7.92653e+06
2023-01-23 09:39:54		5.31797e+06
2023-01-23 09:40:04		6.82822e+06
2023-01-23 09:40:14	1.39462e+06	7.27424e+06
2023-01-23 09:40:24		8.20415e+06
2023-01-23 09:40:34		1.97756e+07
2023-01-23 09:40:44		1.47838e+07
2023-01-23 09:40:54		1.48162e+07
2023-01-23 09:41:04		2.08361e+07
2023-01-23 09:41:14		4.89376e+06
2023-01-23 09:41:24
2023-01-23 09:41:34
2023-01-23 09:41:44
2023-01-23 09:41:54
2023-01-23 09:42:04
2023-01-23 09:42:14
2023-01-23 09:42:24
2023-01-23 09:42:34
2023-01-23 09:42:44		3.21304e+06
2023-01-23 09:42:54
2023-01-23 09:43:04
2023-01-23 09:43:14
2023-01-23 09:43:24
2023-01-23 09:43:34
2023-01-23 09:43:44
2023-01-23 09:43:54
2023-01-23 09:44:04
2023-01-23 09:44:14
2023-01-23 09:44:24		1.02008e+06
2023-01-23 09:44:34
2023-01-23 09:44:44
2023-01-23 09:44:54
2023-01-23 09:45:04
2023-01-23 09:45:14
2023-01-23 09:45:24
2023-01-23 09:45:34
2023-01-23 09:45:44
2023-01-23 09:45:54		1.27994e+06
2023-01-23 09:46:04		4.2878e+06
2023-01-23 09:46:14	2.20703e+06	3.40084e+06
2023-01-23 09:46:24		2.25411e+06
2023-01-23 09:46:34
2023-01-23 09:46:44		2.94655e+06
2023-01-23 09:46:54		2.70107e+06
2023-01-23 09:47:04		3.6118e+06
2023-01-23 09:47:14		1.88454e+06
2023-01-23 09:47:24	2.83865e+06	3.5729e+06
2023-01-23 09:47:34		8.22944e+06
2023-01-23 09:47:44		3.61684e+06
2023-01-23 09:47:54		7.14733e+06
2023-01-23 09:48:04		2.0601e+06
2023-01-23 09:48:14		3.96648e+06
2023-01-23 09:48:24		1.38215e+06
2023-01-23 09:48:34		4.59918e+06
2023-01-23 09:48:44		1.10862e+07
2023-01-23 09:48:54	1.23786e+06	1.24525e+07
2023-01-23 09:49:04		8.88651e+06
2023-01-23 09:49:14		7.09005e+06
2023-01-23 09:49:24		5.89965e+06
2023-01-23 09:49:34		6.91711e+06
2023-01-23 09:49:44		3.30817e+06
2023-01-23 09:49:54		3.53795e+06
2023-01-23 09:50:04		2.27196e+06
2023-01-23 09:50:14	1.11054e+06	8.40625e+06
2023-01-23 09:50:24		6.43898e+06
2023-01-23 09:50:34		2.0781e+07
2023-01-23 09:50:44	1.46077e+06	1.43382e+07
2023-01-23 09:50:54	1.27718e+06	8.92914e+06
2023-01-23 09:51:04		1.29717e+07
2023-01-23 09:51:14		1.38266e+07
2023-01-23 09:51:24		6.6825e+06
2023-01-23 09:51:34	3.34833e+06	1.46154e+07
2023-01-23 09:51:44	4.64447e+06	1.1316e+07
2023-01-23 09:51:54	3.84632e+06	1.15476e+07
2023-01-23 09:52:04	1.18031e+06	9.7812e+06
2023-01-23 09:52:14	2.7211e+06	7.38231e+06
2023-01-23 09:52:24	5.31673e+06	9.52515e+06
2023-01-23 09:52:34	3.17964e+06	2.57473e+06
2023-01-23 09:52:44	3.26812e+06	5.21677e+06
2023-01-23 09:52:54	3.43448e+06	8.56868e+06
2023-01-23 09:53:04		8.21914e+06
2023-01-23 09:53:14	1.36162e+06	6.55091e+06
2023-01-23 09:53:24	3.67756e+06	6.9557e+06
2023-01-23 09:53:34		6.36321e+06
2023-01-23 09:53:44	1.31847e+06	7.40884e+06
2023-01-23 09:53:54	2.15888e+06	4.96656e+06
2023-01-23 09:54:04	3.6199e+06	4.91381e+06
2023-01-23 09:54:14		3.25424e+06
2023-01-23 09:54:24	1.65684e+06	5.77357e+06
2023-01-23 09:54:34		6.94611e+06
2023-01-23 09:54:44		7.26834e+06
2023-01-23 09:54:54		4.59509e+06
2023-01-23 09:55:04
2023-01-23 09:55:14
2023-01-23 09:55:24
2023-01-23 09:55:34
2023-01-23 09:55:44
2023-01-23 09:55:54
2023-01-23 09:56:04
2023-01-23 09:56:14
2023-01-23 09:56:24
2023-01-23 09:56:34
2023-01-23 09:56:44
2023-01-23 09:56:54
2023-01-23 09:57:04
2023-01-23 09:57:14
2023-01-23 09:57:24
2023-01-23 09:57:34
2023-01-23 09:57:44
2023-01-23 09:57:54
2023-01-23 09:58:04
2023-01-23 09:58:14
2023-01-23 09:58:24
2023-01-23 09:58:34
2023-01-23 09:58:44
2023-01-23 09:58:54
2023-01-23 09:59:04
2023-01-23 09:59:14
2023-01-23 09:59:24
2023-01-23 09:59:34
2023-01-23 09:59:44
2023-01-23 09:59:54
2023-01-23 10:00:04
2023-01-23 10:00:14
2023-01-23 10:00:24
2023-01-23 10:00:34
2023-01-23 10:00:44
2023-01-23 10:00:54
2023-01-23 10:01:04
2023-01-23 10:01:14
2023-01-23 10:01:24
2023-01-23 10:01:34
2023-01-23 10:01:44
2023-01-23 10:01:54
2023-01-23 10:02:04
2023-01-23 10:02:14
2023-01-23 10:02:24
2023-01-23 10:02:34
2023-01-23 10:02:44
2023-01-23 10:02:54
2023-01-23 10:03:04
2023-01-23 10:03:14
2023-01-23 10:03:24
2023-01-23 10:03:34
2023-01-23 10:03:44
2023-01-23 10:03:54
2023-01-23 10:04:04
2023-01-23 10:04:14
2023-01-23 10:04:24
2023-01-23 10:04:34
2023-01-23 10:04:44
2023-01-23 10:04:54
2023-01-23 10:05:04
2023-01-23 10:05:14		4.08507e+06
2023-01-23 10:05:24		1.29118e+06
2023-01-23 10:05:34		1.40946e+06
2023-01-23 10:05:44		6.35986e+06
2023-01-23 10:05:54		5.3969e+06
2023-01-23 10:06:04		3.39387e+06
2023-01-23 10:06:14		3.6513e+06
2023-01-23 10:06:24
2023-01-23 10:06:34
2023-01-23 10:06:44		5.02369e+06
2023-01-23 10:06:56		2.29653e+06
2023-01-23 10:07:06		3.98379e+06
2023-01-23 10:07:16		2.79304e+06
2023-01-23 10:07:26	1.27849e+06	1.6966e+06
2023-01-23 10:07:36		1.56062e+06
2023-01-23 10:07:46		2.39747e+06
2023-01-23 10:07:56		1.74537e+06
2023-01-23 10:08:06		1.97518e+06
2023-01-23 10:08:16		1.55622e+06
2023-01-23 10:08:26	1.81612e+06	3.9865e+06
2023-01-23 10:08:36		1.51086e+06
2023-01-23 10:08:46		2.9114e+06
2023-01-23 10:08:56
2023-01-23 10:09:06
2023-01-23 10:09:16		4.47771e+06
2023-01-23 10:09:26		1.04057e+06
2023-01-23 10:09:36		1.3777e+06
2023-01-23 10:09:46		3.58409e+06
2023-01-23 10:09:56		1.58597e+06
2023-01-23 10:10:06	1.36186e+06	2.92203e+06
2023-01-23 10:10:16		3.90375e+06
2023-01-23 10:10:26
2023-01-23 10:10:36		2.7213e+06
2023-01-23 10:10:46		2.22244e+06
2023-01-23 10:10:56		3.84667e+06
2023-01-23 10:11:06
2023-01-23 10:11:16		2.48397e+06
2023-01-23 10:11:26
2023-01-23 10:11:36	1.15407e+06	1.70835e+06
2023-01-23 10:11:46
2023-01-23 10:11:56	1.28997e+06
2023-01-23 10:12:06
2023-01-23 10:12:16		3.81562e+06
2023-01-23 10:12:26		1.21368e+06
2023-01-23 10:12:36		2.85331e+06
2023-01-23 10:12:46
2023-01-23 10:12:56
2023-01-23 10:13:06
2023-01-23 10:13:16		4.87273e+06
2023-01-23 10:13:26
2023-01-23 10:13:36
2023-01-23 10:13:46
2023-01-23 10:13:56
2023-01-23 10:14:06
2023-01-23 10:14:16		3.66908e+06
2023-01-23 10:14:26		4.03339e+06
2023-01-23 10:14:36		2.83953e+06
2023-01-23 10:14:46		5.88442e+06
2023-01-23 10:14:56	1.90221e+06	8.43463e+06
2023-01-23 10:15:06		3.37812e+06
2023-01-23 10:15:16		2.9851e+06
2023-01-23 10:15:26		6.81384e+06
2023-01-23 10:15:36		5.77258e+06
2023-01-23 10:15:46		6.77545e+06
2023-01-23 10:15:56		5.46975e+06
2023-01-23 10:16:06		1.47498e+06
2023-01-23 10:16:16		8.94394e+06
2023-01-23 10:16:26		4.55108e+06
2023-01-23 10:16:36		6.27248e+06
2023-01-23 10:16:46		4.6203e+06
2023-01-23 10:16:56	1.1371e+06	4.60263e+06
2023-01-23 10:17:06		5.13303e+06
2023-01-23 10:17:16		4.75618e+06
2023-01-23 10:17:26		4.99724e+06
2023-01-23 10:17:36	3.05664e+06	1.4395e+07
2023-01-23 10:17:46		5.35306e+06
2023-01-23 10:17:56		3.83538e+06
2023-01-23 10:18:06	1.96017e+06	9.10147e+06
2023-01-23 10:18:16	2.57778e+06	1.02575e+07
2023-01-23 10:18:26		1.18028e+07
2023-01-23 10:18:36		1.14172e+07
2023-01-23 10:18:46		2.02538e+06
2023-01-23 10:18:56		7.10851e+06
2023-01-23 10:19:06	1.41071e+06	3.47532e+06
2023-01-23 10:19:16		1.12118e+07
2023-01-23 10:19:26		1.00252e+07
2023-01-23 10:19:36		9.6197e+06
2023-01-23 10:19:46	1.45016e+06	9.1263e+06
2023-01-23 10:19:56	4.30663e+06	3.93426e+06
2023-01-23 10:20:06	2.89505e+06	7.44594e+06
2023-01-23 10:20:16	1.71258e+06	6.17036e+06
2023-01-23 10:20:26	1.73243e+06	5.78902e+06
2023-01-23 10:20:36		1.03535e+07
2023-01-23 10:20:46	2.65923e+06	5.44613e+06
2023-01-23 10:20:56		8.23175e+06
2023-01-23 10:21:06		7.09438e+06
2023-01-23 10:21:16		5.24596e+06
2023-01-23 10:21:26		8.99115e+06
2023-01-23 10:21:36	5.08155e+06	6.88771e+06
2023-01-23 10:21:46	2.52345e+06	1.04153e+07
2023-01-23 10:21:56	1.61216e+06	1.10274e+07
2023-01-23 10:22:06	1.29619e+06	7.99745e+06
2023-01-23 10:22:16		3.85258e+06
2023-01-23 10:22:26	3.92674e+06	4.73218e+06
2023-01-23 10:22:36	1.54163e+06	7.81298e+06
2023-01-23 10:22:46	1.7355e+06	6.11231e+06
2023-01-23 10:22:56	1.38261e+06	3.52525e+06
2023-01-23 10:23:06		4.59715e+06
2023-01-23 10:23:16	1.36235e+06	6.50789e+06
2023-01-23 10:23:26	2.3635e+06	8.41676e+06
2023-01-23 10:23:36		5.13687e+06
2023-01-23 10:23:46	1.22785e+06	1.24752e+06
2023-01-23 10:23:56		1.06052e+06
2023-01-23 10:24:06		2.31873e+06
2023-01-23 10:24:16
2023-01-23 10:24:26
2023-01-23 10:24:36
2023-01-23 10:24:46		1.70992e+06
2023-01-23 10:24:56
2023-01-23 10:25:06		2.13434e+06
2023-01-23 10:25:16
2023-01-23 10:25:26		1.00556e+06
2023-01-23 10:25:36
2023-01-23 10:25:46
2023-01-23 10:25:56
2023-01-23 10:26:06
2023-01-23 10:26:16
2023-01-23 10:26:26
2023-01-23 10:26:36		1.08659e+06
2023-01-23 10:26:46
2023-01-23 10:26:56
2023-01-23 10:27:06
2023-01-23 10:27:16		2.1048e+06
2023-01-23 10:27:26		1.42147e+06
2023-01-23 10:27:36		1.12417e+06
2023-01-23 10:27:46		1.36196e+06
2023-01-23 10:27:56
2023-01-23 10:28:06		2.44517e+06
2023-01-23 10:28:16
2023-01-23 10:28:26
2023-01-23 10:28:36	1.08581e+06	1.14029e+06
2023-01-23 10:28:46
2023-01-23 10:28:56
2023-01-23 10:29:06	1.04188e+06
2023-01-23 10:29:16
2023-01-23 10:29:26	1.628e+06	2.55668e+06
2023-01-23 10:29:36	1.32447e+06
2023-01-23 10:29:46
2023-01-23 10:29:56	1.1515e+06	1.25791e+06
2023-01-23 10:30:06
2023-01-23 10:30:16		2.49007e+06
2023-01-23 10:30:26
2023-01-23 10:30:36		1.06666e+06
2023-01-23 10:30:46		1.31501e+06
2023-01-23 10:30:56
2023-01-23 10:31:06
2023-01-23 10:31:16		1.34774e+06
2023-01-23 10:31:26
2023-01-23 10:31:36		1.44148e+06
2023-01-23 10:31:46
2023-01-23 10:31:56		1.80092e+06
2023-01-23 10:32:06		3.07252e+06
2023-01-23 10:32:16		2.56186e+06
2023-01-23 10:32:26
2023-01-23 10:32:36
2023-01-23 10:32:46		1.0791e+06
2023-01-23 10:32:56		1.97697e+06
2023-01-23 10:33:06		1.2493e+06
2023-01-23 10:33:16		3.14503e+06
2023-01-23 10:33:26		3.24886e+06
2023-01-23 10:33:36		3.18139e+06
2023-01-23 10:33:46		1.21211e+06
2023-01-23 10:33:56		4.51054e+06
2023-01-23 10:34:06
2023-01-23 10:34:16	1.50066e+06	2.66793e+06
2023-01-23 10:34:26	1.37621e+06	3.67903e+06
2023-01-23 10:34:36
2023-01-23 10:34:46		4.87047e+06
2023-01-23 10:34:56		3.95908e+06
2023-01-23 10:35:06	1.59846e+06	2.7277e+06
2023-01-23 10:35:16		5.06381e+06
2023-01-23 10:35:26		2.83408e+06
2023-01-23 10:35:36	2.40064e+06	2.67838e+06
2023-01-23 10:35:46	1.40767e+06	4.70959e+06
2023-01-23 10:35:56	1.23468e+06	6.94135e+06
2023-01-23 10:36:06	1.23889e+06	6.12942e+06
2023-01-23 10:36:16		3.84744e+06
2023-01-23 10:36:26		4.17672e+06
2023-01-23 10:36:36		6.00888e+06
2023-01-23 10:36:46	1.74213e+06	2.73584e+06
2023-01-23 10:36:58		4.29753e+06
2023-01-23 10:37:08		3.61662e+06
2023-01-23 10:37:18		1.82896e+06
2023-01-23 10:37:28		3.95188e+06
2023-01-23 10:37:38	1.76575e+06	2.50061e+06
2023-01-23 10:37:48	1.32777e+06	3.997e+06
2023-01-23 10:37:58	1.38193e+06	2.7431e+06
2023-01-23 10:38:08		6.40594e+06
2023-01-23 10:38:18		2.40618e+06
2023-01-23 10:38:28		4.89084e+06
2023-01-23 10:38:38		5.50953e+06
2023-01-23 10:38:48		5.3489e+06
2023-01-23 10:38:58
2023-01-23 10:39:08		5.22823e+06
2023-01-23 10:39:18	1.11547e+06	5.33983e+06
2023-01-23 10:39:28		6.09708e+06
2023-01-23 10:39:38		3.57922e+06
2023-01-23 10:39:48		5.95185e+06
2023-01-23 10:39:58		5.24141e+06
2023-01-23 10:40:08	6.02206e+06	5.13522e+06
2023-01-23 10:40:18		1.05446e+07
2023-01-23 10:40:28	1.58135e+06	9.05989e+06
2023-01-23 10:40:38	1.40356e+06	7.39076e+06
2023-01-23 10:40:48		6.27544e+06
2023-01-23 10:40:58		5.82977e+06
2023-01-23 10:41:08	2.35857e+06	3.49673e+06
2023-01-23 10:41:18		5.50261e+06
2023-01-23 10:41:28		1.00886e+07
2023-01-23 10:41:38		6.64599e+06
2023-01-23 10:41:48		5.51426e+06
2023-01-23 10:41:58	4.38177e+06	2.4747e+06
2023-01-23 10:42:08
2023-01-23 10:42:18	3.0525e+06	5.96376e+06
2023-01-23 10:42:28	2.06497e+06	4.49802e+06
2023-01-23 10:42:38	2.00849e+06	7.04055e+06
2023-01-23 10:42:48	1.83277e+06	2.18341e+06
2023-01-23 10:42:58		4.98852e+06
2023-01-23 10:43:08		4.45461e+06
2023-01-23 10:43:18		2.43856e+06
2023-01-23 10:43:28	2.15778e+06	3.80934e+06
2023-01-23 10:43:38		5.87646e+06
2023-01-23 10:43:48
2023-01-23 10:43:58		2.6087e+06
2023-01-23 10:44:08
2023-01-23 10:44:18		1.16523e+06
2023-01-23 10:44:28
2023-01-23 10:44:38
2023-01-23 10:44:48	1.0176e+06	1.89891e+06
2023-01-23 10:44:58		3.83818e+06
2023-01-23 10:45:08		2.8663e+06
2023-01-23 10:45:18
2023-01-23 10:45:28
2023-01-23 10:45:38
2023-01-23 10:45:48
2023-01-23 10:45:58
2023-01-23 10:46:08
2023-01-23 10:46:18
2023-01-23 10:46:28
2023-01-23 10:46:38
2023-01-23 10:46:48
2023-01-23 10:46:58
2023-01-23 10:47:08
2023-01-23 10:47:18
2023-01-23 10:47:28
2023-01-23 10:47:38
2023-01-23 10:47:48
2023-01-23 10:47:58
2023-01-23 10:48:08
2023-01-23 10:48:18
2023-01-23 10:48:28
2023-01-23 10:48:38
2023-01-23 10:48:48
2023-01-23 10:48:58		2.37242e+06
2023-01-23 10:49:08
2023-01-23 10:49:18
2023-01-23 10:49:28
2023-01-23 10:49:38		1.07761e+06
2023-01-23 10:49:48
2023-01-23 10:49:58		1.81118e+06
2023-01-23 10:50:08
2023-01-23 10:50:18	1.38069e+06
2023-01-23 10:50:28
2023-01-23 10:50:38	1.29487e+06	1.10901e+06
2023-01-23 10:50:48
2023-01-23 10:50:58		1.43674e+06
2023-01-23 10:51:08
2023-01-23 10:51:18		1.05203e+06
2023-01-23 10:51:28		2.21389e+06
2023-01-23 10:51:38		1.5648e+06
2023-01-23 10:51:48
2023-01-23 10:51:58
2023-01-23 10:52:08		3.78295e+06
2023-01-23 10:52:18
2023-01-23 10:52:28		1.86928e+06
2023-01-23 10:52:38		1.03427e+06
2023-01-23 10:52:48
2023-01-23 10:52:58
2023-01-23 10:53:08
2023-01-23 10:53:18
2023-01-23 10:53:28
2023-01-23 10:53:38	3.71687e+06	1.30346e+06
2023-01-23 10:53:48		3.22835e+06
2023-01-23 10:53:58		1.82926e+06
2023-01-23 10:54:08
2023-01-23 10:54:18		1.78869e+06
2023-01-23 10:54:28	3.13583e+06	1.8919e+06
2023-01-23 10:54:38
2023-01-23 10:54:48
2023-01-23 10:54:58	2.83881e+06	1.82004e+06
2023-01-23 10:55:08	2.36627e+06	4.55137e+06
2023-01-23 10:55:18	1.70944e+06
2023-01-23 10:55:28
2023-01-23 10:55:38		3.62535e+06
2023-01-23 10:55:48	3.5274e+06	3.45138e+06
2023-01-23 10:55:58		2.81224e+06
2023-01-23 10:56:08		2.79263e+06
2023-01-23 10:56:18
2023-01-23 10:56:28
2023-01-23 10:56:38		1.2677e+06
2023-01-23 10:56:48	1.39813e+06	3.46939e+06
2023-01-23 10:56:58	1.21057e+06	2.40987e+06
2023-01-23 10:57:08	1.74506e+06	1.13504e+06
2023-01-23 10:57:18	1.6573e+06
2023-01-23 10:57:28		1.88506e+06
2023-01-23 10:57:38		2.05543e+06
2023-01-23 10:57:48	1.01306e+06	2.87099e+06
2023-01-23 10:57:58	1.56047e+06	8.69614e+06
2023-01-23 10:58:08		3.70197e+06
2023-01-23 10:58:18
2023-01-23 10:58:28	2.38111e+06	2.07342e+06
2023-01-23 10:58:38	1.82087e+06	3.9666e+06
2023-01-23 10:58:48		2.05199e+06
2023-01-23 10:58:58
2023-01-23 10:59:08		2.67772e+06
2023-01-23 10:59:18	1.57269e+06	3.66629e+06
2023-01-23 10:59:28		4.76883e+06
2023-01-23 10:59:38	1.79448e+06	2.90006e+06
2023-01-23 10:59:48		1.82988e+06
2023-01-23 10:59:58
2023-01-23 11:00:08
2023-01-23 11:00:18		7.98224e+06
2023-01-23 11:00:28
2023-01-23 11:00:38		5.35253e+06
2023-01-23 11:00:48		8.03747e+06
2023-01-23 11:00:58		5.74677e+06
2023-01-23 11:01:08	3.41091e+06	9.40739e+06
2023-01-23 11:01:18	3.62383e+06	6.49602e+06
2023-01-23 11:01:28		8.77924e+06
2023-01-23 11:01:38		7.14137e+06
2023-01-23 11:01:48		2.72589e+06
2023-01-23 11:01:58	1.64936e+06	3.55899e+06
2023-01-23 11:02:08		3.19225e+06
2023-01-23 11:02:18		9.99599e+06
2023-01-23 11:02:28		1.47153e+06
2023-01-23 11:02:38		6.70097e+06
2023-01-23 11:02:48	1.03779e+06	7.97296e+06
2023-01-23 11:02:58	2.34216e+06	5.57296e+06
2023-01-23 11:03:08		7.6392e+06
2023-01-23 11:03:18	1.65154e+06	5.07541e+06
2023-01-23 11:03:28		8.04946e+06
2023-01-23 11:03:38		2.88697e+06
2023-01-23 11:03:48		6.73154e+06
2023-01-23 11:03:58	3.47948e+06	7.0719e+06
2023-01-23 11:04:08		1.07663e+07
2023-01-23 11:04:18		1.01104e+07
2023-01-23 11:04:28	1.68808e+06	5.00249e+06
2023-01-23 11:04:38	2.28197e+06
2023-01-23 11:04:48	2.13651e+06	2.32778e+06
2023-01-23 11:04:58
2023-01-23 11:05:08
2023-01-23 11:05:18		1.29428e+06
2023-01-23 11:05:28		1.40412e+06
2023-01-23 11:05:38		1.94883e+06
2023-01-23 11:05:48		3.46693e+06
2023-01-23 11:05:58	2.09127e+06	2.32027e+06
2023-01-23 11:06:08		1.54924e+06
2023-01-23 11:06:18		2.7493e+06
2023-01-23 11:06:28
2023-01-23 11:06:38		2.8562e+06
2023-01-23 11:06:48
2023-01-23 11:06:59	1.03553e+06
2023-01-23 11:07:09		1.6048e+06
2023-01-23 11:07:19		2.21828e+06
2023-01-23 11:07:29
2023-01-23 11:07:39
2023-01-23 11:07:49		1.23322e+06
2023-01-23 11:07:59	2.15384e+06	1.89687e+06
2023-01-23 11:08:09
2023-01-23 11:08:19	1.06708e+06
2023-01-23 11:08:29		1.02963e+06
2023-01-23 11:08:39	3.55943e+06	1.04304e+06
2023-01-23 11:08:49		3.30072e+06
2023-01-23 11:08:59		1.85332e+06
2023-01-23 11:09:09
2023-01-23 11:09:19
2023-01-23 11:09:29		1.45557e+06
2023-01-23 11:09:39
2023-01-23 11:09:49		1.22842e+06
2023-01-23 11:09:59
2023-01-23 11:10:09	1.32707e+06	1.03441e+06
2023-01-23 11:10:19		3.1805e+06
2023-01-23 11:10:29
2023-01-23 11:10:39
2023-01-23 11:10:49		1.81848e+06
2023-01-23 11:10:59		1.39404e+06
2023-01-23 11:11:09
2023-01-23 11:11:19		3.59001e+06
2023-01-23 11:11:29
2023-01-23 11:11:39		3.88524e+06
2023-01-23 11:11:49
2023-01-23 11:11:59		2.3989e+06
2023-01-23 11:12:09		1.42426e+06
2023-01-23 11:12:19		2.35694e+06
2023-01-23 11:12:29		1.12934e+06
2023-01-23 11:12:39		3.51941e+06
2023-01-23 11:12:49
2023-01-23 11:12:59	1.44897e+06	2.03812e+06
2023-01-23 11:13:09		1.78887e+06
2023-01-23 11:13:19		1.42025e+06
2023-01-23 11:13:29
2023-01-23 11:13:39	2.23939e+06	2.5798e+06
2023-01-23 11:13:49	1.66099e+06
2023-01-23 11:13:59		5.9715e+06
2023-01-23 11:14:09		2.71054e+06
2023-01-23 11:14:19		4.46806e+06
2023-01-23 11:14:29	2.89579e+06	9.40757e+06
2023-01-23 11:14:39		3.50946e+06
2023-01-23 11:14:49		4.50644e+06
2023-01-23 11:14:59	2.2369e+06	4.15622e+06
2023-01-23 11:15:09		5.48909e+06
2023-01-23 11:15:19	2.18999e+06	4.23289e+06
2023-01-23 11:15:29	1.73627e+06	6.20734e+06
2023-01-23 11:15:39		2.39084e+06
2023-01-23 11:15:49		4.20547e+06
2023-01-23 11:15:59	5.40312e+06	5.93309e+06
2023-01-23 11:16:09		4.16206e+06
2023-01-23 11:16:19		6.05823e+06
2023-01-23 11:16:29		3.25503e+06
2023-01-23 11:16:39	1.09401e+06	2.46152e+06
2023-01-23 11:16:49		2.2888e+06
2023-01-23 11:16:59	1.47476e+06	3.16658e+06
2023-01-23 11:17:09	1.4786e+06	1.36006e+06
2023-01-23 11:17:19		6.63827e+06
2023-01-23 11:17:29		2.23672e+06
2023-01-23 11:17:39		6.37876e+06
2023-01-23 11:17:49		3.68035e+06
2023-01-23 11:17:59	1.12565e+06	1.22415e+06
2023-01-23 11:18:09		2.29534e+06
2023-01-23 11:18:19		3.25808e+06
2023-01-23 11:18:29	2.23211e+06	1.9072e+06
2023-01-23 11:18:39	1.84288e+06	1.47983e+06
2023-01-23 11:18:49		1.5372e+06
2023-01-23 11:18:59		2.01264e+06
2023-01-23 11:19:09		4.01076e+06
2023-01-23 11:19:19		1.94992e+06
2023-01-23 11:19:29
2023-01-23 11:19:39
2023-01-23 11:19:49		3.05888e+06
2023-01-23 11:19:59		2.86268e+06
2023-01-23 11:20:09		1.13205e+06
2023-01-23 11:20:19		1.27414e+06
2023-01-23 11:20:29	1.73795e+06
2023-01-23 11:20:39		2.91329e+06
2023-01-23 11:20:49
2023-01-23 11:20:59
2023-01-23 11:21:09		1.19236e+06
2023-01-23 11:21:19		2.81587e+06
2023-01-23 11:21:29		2.61523e+06
2023-01-23 11:21:39		2.30851e+06
2023-01-23 11:21:49		1.04416e+06
2023-01-23 11:21:59		6.64986e+06
2023-01-23 11:22:09		2.85487e+06
2023-01-23 11:22:19		6.81016e+06
2023-01-23 11:22:29		5.66643e+06
2023-01-23 11:22:39		7.98061e+06
2023-01-23 11:22:49		4.51509e+06
2023-01-23 11:22:59		7.86325e+06
2023-01-23 11:23:09		1.88045e+06
2023-01-23 11:23:19		5.90678e+06
2023-01-23 11:23:29		1.39667e+07
2023-01-23 11:23:39		6.43358e+06
2023-01-23 11:23:49	3.23161e+06	1.3006e+07
2023-01-23 11:23:59		8.58862e+06
2023-01-23 11:24:09	1.88189e+06	6.69037e+06
2023-01-23 11:24:19	2.8514e+06	2.62885e+06
2023-01-23 11:24:29		3.67978e+06
2023-01-23 11:24:39		2.7742e+06
2023-01-23 11:24:49		6.01838e+06
2023-01-23 11:24:59	2.68441e+06	3.64288e+06
2023-01-23 11:25:09	1.06236e+06	4.38746e+06
2023-01-23 11:25:19	1.19712e+06	9.25518e+06
2023-01-23 11:25:29	3.48311e+06
2023-01-23 11:25:39	3.01213e+06	9.00459e+06
2023-01-23 11:25:49	2.8886e+06	6.24921e+06
2023-01-23 11:25:59		6.85057e+06
2023-01-23 11:26:09	3.42632e+06	3.21822e+06
2023-01-23 11:26:19		1.11671e+06
2023-01-23 11:26:29		4.27904e+06
2023-01-23 11:26:39		6.08255e+06
2023-01-23 11:26:49		1.83947e+06
2023-01-23 11:26:59	1.40791e+06	6.09692e+06
2023-01-23 11:27:09
2023-01-23 11:27:19		2.30802e+06
2023-01-23 11:27:29		4.72095e+06
2023-01-23 11:27:39
2023-01-23 11:27:49
2023-01-23 11:27:59		1.39585e+06
2023-01-23 11:28:09		1.37725e+06
2023-01-23 11:28:19		2.90229e+06
2023-01-23 11:28:29	1.27894e+06	1.90816e+06
2023-01-23 11:28:39	2.41926e+06
2023-01-23 11:28:49		2.30175e+06
2023-01-23 11:28:59		6.44195e+06
2023-01-23 11:29:09	1.03356e+06	1.58312e+06
2023-01-23 11:29:19		1.18124e+06
2023-01-23 11:29:29		1.54413e+06
2023-01-23 11:29:39	1.54053e+06
2023-01-23 11:29:49
2023-01-23 11:29:59	1.47223e+06	3.00867e+06
2023-01-23 11:30:09		2.8129e+06
2023-01-23 11:30:19
2023-01-23 11:30:29		2.41394e+06
2023-01-23 11:30:39		1.90621e+06
2023-01-23 11:30:49		1.54378e+06
2023-01-23 11:30:59		1.19628e+06
2023-01-23 11:31:09		2.96715e+06
2023-01-23 11:31:19		1.55795e+06
2023-01-23 11:31:29		2.42836e+06
2023-01-23 11:31:39		1.34599e+06
2023-01-23 11:31:49	2.00177e+06	4.15087e+06
2023-01-23 11:31:59		2.10687e+06
2023-01-23 11:32:09		4.1316e+06
2023-01-23 11:32:19
2023-01-23 11:32:29		3.28677e+06
2023-01-23 11:32:39		5.7251e+06
2023-01-23 11:32:49
2023-01-23 11:32:59		2.93221e+06
2023-01-23 11:33:09
2023-01-23 11:33:19		1.50014e+06
2023-01-23 11:33:29
2023-01-23 11:33:39	1.53361e+06	2.82931e+06
2023-01-23 11:33:49		1.77281e+06
2023-01-23 11:33:59		3.10969e+06
2023-01-23 11:34:09	1.10299e+06	2.21285e+06
2023-01-23 11:34:19		1.64327e+06
2023-01-23 11:34:29		3.41773e+06
2023-01-23 11:34:39		6.36215e+06
2023-01-23 11:34:49	2.38609e+06	4.37797e+06
2023-01-23 11:34:59		2.87632e+06
2023-01-23 11:35:09		2.04897e+06
2023-01-23 11:35:19		2.80073e+06
2023-01-23 11:35:29	1.21131e+06	3.14138e+06
2023-01-23 11:35:39		2.88734e+06
2023-01-23 11:35:49		5.59601e+06
2023-01-23 11:35:59	1.01152e+06	1.66021e+06
2023-01-23 11:36:09	2.06713e+06	1.37247e+06
2023-01-23 11:36:19		3.13704e+06
2023-01-23 11:36:29		7.91465e+06
2023-01-23 11:36:39		5.48001e+06
2023-01-23 11:36:49
2023-01-23 11:37:01		2.27672e+06
2023-01-23 11:37:11		4.32768e+06
2023-01-23 11:37:21		3.10207e+06
2023-01-23 11:37:31	2.0701e+06	1.06713e+06
2023-01-23 11:37:41
2023-01-23 11:37:51
2023-01-23 11:38:01	3.93044e+06	1.22725e+06
2023-01-23 11:38:11
2023-01-23 11:38:21	2.11364e+06
2023-01-23 11:38:31	1.09548e+06	1.94335e+06
2023-01-23 11:38:41
2023-01-23 11:38:51		1.7882e+06
2023-01-23 11:39:01	1.47025e+06	3.29648e+06
2023-01-23 11:39:11		2.24928e+06
2023-01-23 11:39:21
2023-01-23 11:39:31	2.58734e+06
2023-01-23 11:39:41	2.21961e+06
2023-01-23 11:39:51		2.25363e+06
2023-01-23 11:40:01		2.3587e+06
2023-01-23 11:40:11		3.75156e+06
2023-01-23 11:40:21	1.45625e+06	2.44425e+06
2023-01-23 11:40:31		2.4553e+06
2023-01-23 11:40:41		1.81905e+06
2023-01-23 11:40:51		3.48292e+06
2023-01-23 11:41:01		3.61349e+06
2023-01-23 11:41:11		3.07846e+06
2023-01-23 11:41:21		1.42913e+06
2023-01-23 11:41:31	5.77853e+06	3.95016e+06
2023-01-23 11:41:41		1.94015e+06
2023-01-23 11:41:51		6.4145e+06
2023-01-23 11:42:01	1.7349e+06	3.62705e+06
2023-01-23 11:42:11		2.49024e+06
2023-01-23 11:42:21		1.28842e+06
2023-01-23 11:42:31		5.09635e+06
2023-01-23 11:42:41	1.07137e+06	7.81367e+06
2023-01-23 11:42:51		7.93531e+06
2023-01-23 11:43:01		1.94511e+06
2023-01-23 11:43:11		1.4731e+07
2023-01-23 11:43:21		4.62957e+06
2023-01-23 11:43:31		3.55551e+06
2023-01-23 11:43:41		1.84665e+07
2023-01-23 11:43:51	2.26011e+06	1.37139e+07
2023-01-23 11:44:01		1.07773e+07
2023-01-23 11:44:11	2.39917e+06	7.49362e+06
2023-01-23 11:44:21		9.88589e+06
2023-01-23 11:44:31	2.65477e+06	5.19582e+06
2023-01-23 11:44:41	2.56501e+06	8.46169e+06
2023-01-23 11:44:51		5.71174e+06
2023-01-23 11:45:01		9.83467e+06
2023-01-23 11:45:11		6.6669e+06
2023-01-23 11:45:21		6.64652e+06
2023-01-23 11:45:31		5.19054e+06
2023-01-23 11:45:41		8.71767e+06
2023-01-23 11:45:51		3.74888e+06
2023-01-23 11:46:01		3.14478e+06
2023-01-23 11:46:11	1.23725e+06	5.91426e+06
2023-01-23 11:46:21		3.41698e+06
2023-01-23 11:46:31		9.82656e+06
2023-01-23 11:46:41	1.09817e+06	5.54821e+06
2023-01-23 11:46:51		4.45438e+06
2023-01-23 11:47:01		5.81653e+06
2023-01-23 11:47:11		7.39342e+06
2023-01-23 11:47:21		5.66642e+06
2023-01-23 11:47:31		3.43355e+06
2023-01-23 11:47:41		4.15018e+06
2023-01-23 11:47:51		3.11618e+06
2023-01-23 11:48:01		6.95425e+06
2023-01-23 11:48:11		4.1061e+06
2023-01-23 11:48:21		6.01253e+06
2023-01-23 11:48:31	1.66501e+06	7.96099e+06
2023-01-23 11:48:41	2.64366e+06	4.20433e+06
2023-01-23 11:48:51	2.53924e+06	6.59871e+06
2023-01-23 11:49:01	4.37036e+06	7.19896e+06
2023-01-23 11:49:11	2.48825e+06	2.73672e+06
2023-01-23 11:49:21		3.36942e+06
2023-01-23 11:49:31	1.36244e+06	8.67675e+06
2023-01-23 11:49:41	3.06105e+06	1.26493e+07
2023-01-23 11:49:51	3.54632e+06	7.62297e+06
2023-01-23 11:50:01	5.23527e+06	2.41994e+06
2023-01-23 11:50:11	2.89397e+06	7.28607e+06
2023-01-23 11:50:21	3.70563e+06	7.8432e+06
2023-01-23 11:50:31		7.71401e+06
2023-01-23 11:50:41	2.19302e+06	8.26505e+06
2023-01-23 11:50:51	4.50512e+06	8.91669e+06
2023-01-23 11:51:01
2023-01-23 11:51:11	4.18814e+06	8.85036e+06
2023-01-23 11:51:21	3.91215e+06	5.62606e+06
2023-01-23 11:51:31	1.86834e+06	6.01384e+06
2023-01-23 11:51:41		7.51155e+06
2023-01-23 11:51:51	1.65374e+06	4.33312e+06
2023-01-23 11:52:01		2.7212e+06
2023-01-23 11:52:11	4.29717e+06	5.19299e+06
2023-01-23 11:52:21	1.39539e+06	5.18351e+06
2023-01-23 11:52:31		7.72232e+06
2023-01-23 11:52:41	1.58408e+06	1.2332e+07
2023-01-23 11:52:51	1.0966e+06	3.05408e+06
2023-01-23 11:53:01	2.96257e+06	1.25966e+07
2023-01-23 11:53:11		5.66418e+06
2023-01-23 11:53:21		1.00653e+07
2023-01-23 11:53:31		1.31625e+07
2023-01-23 11:53:41		1.05051e+07
2023-01-23 11:53:51		1.59605e+07
2023-01-23 11:54:01		1.24888e+07
2023-01-23 11:54:11	1.00642e+06	1.12757e+07
2023-01-23 11:54:21	1.62177e+06	1.10893e+07
2023-01-23 11:54:31	2.65815e+06	1.05841e+07
2023-01-23 11:54:41	1.33152e+06	8.14496e+06
2023-01-23 11:54:51	2.48192e+06	8.30444e+06
2023-01-23 11:55:01		4.24659e+06
2023-01-23 11:55:11		8.05264e+06
2023-01-23 11:55:21		4.79341e+06
2023-01-23 11:55:31	6.0219e+06	6.63043e+06
2023-01-23 11:55:41		8.92372e+06
2023-01-23 11:55:51		1.17198e+07
2023-01-23 11:56:01		6.31893e+06
2023-01-23 11:56:11		5.14272e+06
2023-01-23 11:56:21	1.45706e+06	6.05393e+06
2023-01-23 11:56:31		8.26612e+06
2023-01-23 11:56:41	1.85815e+06	2.47352e+06
2023-01-23 11:56:51	1.11713e+06	6.13471e+06
2023-01-23 11:57:01		5.44323e+06
2023-01-23 11:57:11	3.64866e+06	1.00246e+07
2023-01-23 11:57:21	2.38496e+06	5.84569e+06
2023-01-23 11:57:31		3.64047e+06
2023-01-23 11:57:41
2023-01-23 11:57:51	1.12508e+06
2023-01-23 11:58:01	1.4763e+06	1.55957e+06
2023-01-23 11:58:11	1.16596e+06	2.73811e+06
2023-01-23 11:58:21
2023-01-23 11:58:31	1.22926e+06
2023-01-23 11:58:41
2023-01-23 11:58:51	3.22276e+06	3.50436e+06
2023-01-23 11:59:01	2.15783e+06	5.48918e+06
2023-01-23 11:59:11		1.93406e+06
2023-01-23 11:59:21	5.46316e+06	3.52082e+06
2023-01-23 11:59:31	3.44842e+06	4.39248e+06
2023-01-23 11:59:41		3.95067e+06
2023-01-23 11:59:51	2.47204e+06	1.07994e+06
2023-01-23 12:00:01	2.79319e+06	4.74696e+06
2023-01-23 12:00:11	1.65149e+06	2.25733e+06
2023-01-23 12:00:21		4.67735e+06
2023-01-23 12:00:31		4.2431e+06
2023-01-23 12:00:41	1.47604e+06	7.80276e+06
2023-01-23 12:00:51		6.7644e+06
2023-01-23 12:01:01		2.99268e+06
2023-01-23 12:01:11		7.6808e+06
2023-01-23 12:01:21		2.85865e+06
2023-01-23 12:01:31		2.31845e+06
2023-01-23 12:01:41		6.42645e+06
2023-01-23 12:01:51		6.0573e+06
2023-01-23 12:02:01	1.67237e+06	9.55928e+06
2023-01-23 12:02:11	1.52912e+06	4.23753e+06
2023-01-23 12:02:21		6.78344e+06
2023-01-23 12:02:31		3.42693e+06
2023-01-23 12:02:41		3.53564e+06
2023-01-23 12:02:51		6.33094e+06
2023-01-23 12:03:01		3.77836e+06
2023-01-23 12:03:11		6.4155e+06
2023-01-23 12:03:21	3.39705e+06	6.09766e+06
2023-01-23 12:03:31		4.26314e+06
2023-01-23 12:03:41		6.04353e+06
2023-01-23 12:03:51		5.6957e+06
2023-01-23 12:04:01	1.09421e+06	6.28944e+06
2023-01-23 12:04:11		4.36943e+06
2023-01-23 12:04:21	6.48825e+06	1.89563e+06
2023-01-23 12:04:31		7.45662e+06
2023-01-23 12:04:41		4.5185e+06
2023-01-23 12:04:51		9.08421e+06
2023-01-23 12:05:01	2.76258e+06	3.8382e+06
2023-01-23 12:05:11	2.85933e+06	4.92018e+06
2023-01-23 12:05:21	3.46712e+06	3.12421e+06
2023-01-23 12:05:31		3.71638e+06
2023-01-23 12:05:41	2.92826e+06	6.0027e+06
2023-01-23 12:05:51		8.46257e+06
2023-01-23 12:06:01	2.27221e+06	4.88728e+06
2023-01-23 12:06:11		9.59838e+06
2023-01-23 12:06:21		9.72531e+06
2023-01-23 12:06:31		6.77985e+06
2023-01-23 12:06:41	1.33673e+06	6.81856e+06
2023-01-23 12:06:51	1.90807e+06	6.55691e+06
2023-01-23 12:07:02		2.66864e+06
2023-01-23 12:07:12		1.68707e+06
2023-01-23 12:07:22		5.85552e+06
2023-01-23 12:07:32	2.62033e+06	8.10427e+06
2023-01-23 12:07:42	2.34291e+06	3.52569e+06
2023-01-23 12:07:52		7.46436e+06
2023-01-23 12:08:02	1.54002e+06	4.39848e+06
2023-01-23 12:08:12	3.39694e+06	6.79773e+06
2023-01-23 12:08:22		7.42292e+06
2023-01-23 12:08:32		8.63266e+06
2023-01-23 12:08:42	2.32915e+06
2023-01-23 12:08:52	5.27458e+06	4.57803e+06
2023-01-23 12:09:02	2.0568e+06	4.83797e+06
2023-01-23 12:09:12		2.81432e+06
2023-01-23 12:09:22	3.94352e+06	6.07686e+06
2023-01-23 12:09:32	5.68332e+06	3.32729e+06
2023-01-23 12:09:42	1.90067e+06	2.87871e+06
2023-01-23 12:09:52	3.65263e+06	7.99586e+06
2023-01-23 12:10:02	1.03494e+07	9.27228e+06
2023-01-23 12:10:12	4.95275e+06	2.55317e+07
2023-01-23 12:10:22	1.47244e+07	4.87965e+07
2023-01-23 12:10:32	2.07284e+07	3.88382e+07
2023-01-23 12:10:42	2.34195e+07	4.2263e+07
2023-01-23 12:10:52	2.64847e+07	3.50607e+07
2023-01-23 12:11:02	2.03533e+07	3.3854e+07
2023-01-23 12:11:12	2.26843e+07	2.79517e+07
2023-01-23 12:11:22	1.22231e+07	3.56344e+07
2023-01-23 12:11:32	1.48208e+07	3.16757e+07
2023-01-23 12:11:42	7.3869e+06	3.10166e+07
2023-01-23 12:11:52	1.20116e+07	2.76804e+07
2023-01-23 12:12:02	8.52484e+06	1.79234e+07
2023-01-23 12:12:12	8.14209e+06	1.95229e+07
2023-01-23 12:12:22	1.19163e+07	2.1418e+07
2023-01-23 12:12:32	1.31262e+07	1.92058e+07
2023-01-23 12:12:42	1.68888e+07	1.89667e+07
2023-01-23 12:12:52	5.35861e+06	2.49349e+07
2023-01-23 12:13:02	1.36277e+07	1.56341e+07
2023-01-23 12:13:12	2.62691e+06	1.18737e+07
2023-01-23 12:13:22		7.54341e+06
2023-01-23 12:13:32	5.2451e+06	1.35562e+07
2023-01-23 12:13:42		7.5493e+06
2023-01-23 12:13:52	2.06919e+06	1.18583e+07
2023-01-23 12:14:02		1.20431e+07
2023-01-23 12:14:12	2.51982e+06	1.73076e+07
2023-01-23 12:14:22		6.7044e+06
2023-01-23 12:14:32	2.80485e+06	3.28536e+06
2023-01-23 12:14:42	1.19008e+06	5.42611e+06
2023-01-23 12:14:52	2.06419e+06	1.06258e+07
2023-01-23 12:15:02	2.55578e+06	8.71848e+06
2023-01-23 12:15:12	4.41441e+06	1.32455e+07
2023-01-23 12:15:22	2.24405e+06	8.6911e+06
2023-01-23 12:15:32		1.43198e+07
2023-01-23 12:15:42	2.21656e+06	1.00995e+07
2023-01-23 12:15:52		6.3069e+06
2023-01-23 12:16:02		7.13178e+06
2023-01-23 12:16:12		9.42683e+06
2023-01-23 12:16:22		7.49915e+06
2023-01-23 12:16:32		1.01437e+07
2023-01-23 12:16:42	2.8239e+06	1.09916e+07
2023-01-23 12:16:52	4.56796e+06	2.53637e+06
2023-01-23 12:17:02		3.96425e+06
2023-01-23 12:17:12	4.22224e+06	9.30365e+06
2023-01-23 12:17:22	2.10158e+06	7.79049e+06
2023-01-23 12:17:32	4.79546e+06	8.65365e+06
2023-01-23 12:17:42
2023-01-23 12:17:52	1.34636e+06	4.80531e+06
2023-01-23 12:18:02	2.83193e+06	1.7636e+06
2023-01-23 12:18:12	1.30857e+06	2.06148e+06
2023-01-23 12:18:22		2.11352e+06
2023-01-23 12:18:32	1.70414e+06	1.9552e+06
2023-01-23 12:18:42
2023-01-23 12:18:52	3.85441e+06	2.09079e+06
2023-01-23 12:19:02	3.86848e+06	3.57195e+06
2023-01-23 12:19:12	2.69089e+06	5.35198e+06
2023-01-23 12:19:22		1.99751e+06
2023-01-23 12:19:32	1.64156e+06	2.30926e+06
2023-01-23 12:19:42	1.071e+06	1.04537e+07
2023-01-23 12:19:52	2.83057e+06	3.34908e+06
2023-01-23 12:20:02	3.52169e+06	3.86219e+06
2023-01-23 12:20:12	1.03698e+06
2023-01-23 12:20:22
2023-01-23 12:20:32	3.33841e+06	5.4063e+06
2023-01-23 12:20:42	1.15593e+06	7.31996e+06
2023-01-23 12:20:52	1.15444e+07	9.60942e+06
2023-01-23 12:21:02	2.0325e+06	7.84197e+06
2023-01-23 12:21:12	4.53123e+06	6.18342e+06
2023-01-23 12:21:22	4.08908e+06	3.80195e+06
2023-01-23 12:21:32	3.4554e+06	5.35153e+06
2023-01-23 12:21:42	3.9387e+06	3.71499e+06
2023-01-23 12:21:52		2.56696e+06
2023-01-23 12:22:02	1.89809e+06	5.65061e+06
2023-01-23 12:22:12	2.03391e+06	3.6762e+06
2023-01-23 12:22:22	1.9452e+06	6.21344e+06
2023-01-23 12:22:32		4.46778e+06
2023-01-23 12:22:42	1.16773e+06	8.73091e+06
2023-01-23 12:22:52		1.21803e+07
2023-01-23 12:23:02		3.24036e+06
2023-01-23 12:23:12	1.44682e+06	7.17645e+06
2023-01-23 12:23:22	2.01685e+06	3.32419e+06
2023-01-23 12:23:32		4.10227e+06
2023-01-23 12:23:42	1.25467e+06	6.75506e+06
2023-01-23 12:23:52		8.98805e+06
2023-01-23 12:24:02		4.13234e+06
2023-01-23 12:24:12	3.24511e+06	5.16328e+06
2023-01-23 12:24:22		4.23075e+06
2023-01-23 12:24:32		5.50825e+06
2023-01-23 12:24:42		8.10541e+06
2023-01-23 12:24:52	1.30564e+06	3.15064e+06
2023-01-23 12:25:02		3.64247e+06
2023-01-23 12:25:12		1.11746e+06
2023-01-23 12:25:22	1.37286e+06	7.21484e+06
2023-01-23 12:25:32		4.2583e+06
2023-01-23 12:25:42	2.39536e+06	6.86483e+06
2023-01-23 12:25:52		6.70224e+06
2023-01-23 12:26:02		3.44272e+06
2023-01-23 12:26:12		5.27389e+06
2023-01-23 12:26:22	1.3503e+06	1.82215e+06
2023-01-23 12:26:32		5.58169e+06
2023-01-23 12:26:42		5.07824e+06
2023-01-23 12:26:52		8.06174e+06
2023-01-23 12:27:02	2.03316e+06	5.69271e+06
2023-01-23 12:27:12	1.6336e+06	2.80706e+06
2023-01-23 12:27:22		2.72941e+06
2023-01-23 12:27:32	3.16276e+06	2.50708e+06
2023-01-23 12:27:42		6.75039e+06
2023-01-23 12:27:52		5.88473e+06
2023-01-23 12:28:02		4.85125e+06
2023-01-23 12:28:12	3.23574e+06	4.39989e+06
2023-01-23 12:28:22		3.25911e+06
2023-01-23 12:28:32	3.08747e+06	4.65337e+06
2023-01-23 12:28:42		8.54585e+06
2023-01-23 12:28:52	2.47826e+06	7.93796e+06
2023-01-23 12:29:02		6.71715e+06
2023-01-23 12:29:12		1.19297e+07
2023-01-23 12:29:22	2.2212e+06	4.91313e+06
2023-01-23 12:29:32		4.48815e+06
2023-01-23 12:29:42	1.73485e+06	1.71353e+06
2023-01-23 12:29:52	2.14697e+06	1.20815e+07
2023-01-23 12:30:02	3.92245e+06	9.41491e+06
2023-01-23 12:30:12		1.18043e+07
2023-01-23 12:30:22	4.51753e+06	8.21638e+06
2023-01-23 12:30:32	1.61494e+06	7.22781e+06
2023-01-23 12:30:42	9.05044e+06	1.45947e+07
2023-01-23 12:30:52	5.90879e+06	1.80468e+07
2023-01-23 12:31:02	6.68396e+06	1.74984e+07
2023-01-23 12:31:12	1.29912e+06	1.02037e+07
2023-01-23 12:31:22	1.77588e+07	4.20249e+07
2023-01-23 12:31:32	1.96729e+07	3.1784e+07
2023-01-23 12:31:42	2.11542e+07	4.16779e+07
2023-01-23 12:31:52	2.42584e+07	2.86182e+07
2023-01-23 12:32:02	2.31129e+07	3.55763e+07
2023-01-23 12:32:12	6.0898e+06	2.62701e+07
2023-01-23 12:32:22	2.91386e+07	4.69078e+07
2023-01-23 12:32:32	3.79955e+07	7.20513e+07
2023-01-23 12:32:42	3.12458e+07	1.37742e+08
2023-01-23 12:32:52	4.1614e+07	1.74545e+08
2023-01-23 12:33:02	2.62263e+07	1.54898e+08
2023-01-23 12:33:12	3.43851e+07	1.75132e+08
2023-01-23 12:33:22	2.90228e+07	2.01287e+08
2023-01-23 12:33:32	1.87861e+07	1.70925e+08
2023-01-23 12:33:42	2.17108e+07	1.44519e+08
2023-01-23 12:33:52	1.8717e+07	4.19714e+07
2023-01-23 12:34:02	3.59798e+06	1.61104e+07
2023-01-23 12:34:12	1.26313e+07	2.65743e+07
2023-01-23 12:34:22	7.32321e+06	3.14153e+07
2023-01-23 12:34:32	2.49075e+07	6.40222e+07
2023-01-23 12:34:42	1.26686e+07	4.20163e+07
2023-01-23 12:34:52	4.06796e+06	1.62708e+07
2023-01-23 12:35:02	6.63715e+06	1.93609e+07
2023-01-23 12:35:12	1.03959e+07	1.51354e+07
2023-01-23 12:35:22	1.0704e+07	2.73356e+07
2023-01-23 12:35:32	1.0325e+07	3.79297e+07
2023-01-23 12:35:42	7.5567e+06	4.18649e+07
2023-01-23 12:35:52	6.32988e+06	1.02696e+07
2023-01-23 12:36:02	1.78602e+06	9.29469e+06
2023-01-23 12:36:12	4.26404e+06	1.211e+07
2023-01-23 12:36:22	6.13176e+06	1.13727e+07
2023-01-23 12:36:32	2.28862e+06	6.18227e+06
2023-01-23 12:36:42		5.29108e+06
2023-01-23 12:36:52	2.28359e+06	4.63162e+06
2023-01-23 12:37:04	4.36314e+06	1.24173e+07
2023-01-23 12:37:14	3.17254e+06	6.79429e+06
2023-01-23 12:37:24	1.98916e+06	3.08948e+06
2023-01-23 12:37:34	5.40026e+06	5.24527e+06
2023-01-23 12:37:44	5.25229e+06	3.98964e+06
2023-01-23 12:37:54	3.89138e+06	6.04384e+06
2023-01-23 12:38:04		4.13671e+06
2023-01-23 12:38:14	1.69261e+06	5.15678e+06
2023-01-23 12:38:24	1.14276e+06	1.69753e+06
2023-01-23 12:38:34		5.41572e+06
2023-01-23 12:38:44	5.45777e+06	6.27853e+06
2023-01-23 12:38:54	1.75859e+06	4.12391e+06
2023-01-23 12:39:04	2.15772e+06	2.04531e+06
2023-01-23 12:39:14		3.69947e+06
2023-01-23 12:39:24		8.85401e+06
2023-01-23 12:39:34		2.16853e+06
2023-01-23 12:39:44	4.18564e+06	3.58369e+06
2023-01-23 12:39:54	1.50648e+06	4.48845e+06
2023-01-23 12:40:04		6.31064e+06
2023-01-23 12:40:14	1.31516e+06	9.21911e+06
2023-01-23 12:40:24	1.06758e+06	4.4038e+06
2023-01-23 12:40:34	6.22933e+06	4.68794e+06
2023-01-23 12:40:44	1.99314e+06	7.99434e+06
2023-01-23 12:40:54		5.78962e+06
2023-01-23 12:41:04		6.61783e+06
2023-01-23 12:41:14		5.0791e+06
2023-01-23 12:41:24		2.04631e+06
2023-01-23 12:41:34		5.83963e+06
2023-01-23 12:41:44	1.94072e+06	4.81683e+06
2023-01-23 12:41:54		6.94101e+06
2023-01-23 12:42:04		2.64204e+06
2023-01-23 12:42:14		5.22765e+06
2023-01-23 12:42:24	2.19562e+06	8.07416e+06
2023-01-23 12:42:34	2.19922e+06	3.93227e+06
2023-01-23 12:42:44		2.01639e+06
2023-01-23 12:42:54	2.70776e+06	1.46088e+07
2023-01-23 12:43:04		4.79727e+06
2023-01-23 12:43:14		1.17913e+07
2023-01-23 12:43:24		6.75704e+06
2023-01-23 12:43:34		9.15352e+06
2023-01-23 12:43:44		4.80442e+06
2023-01-23 12:43:54		4.20304e+06
2023-01-23 12:44:04	3.05476e+06	9.28393e+06
2023-01-23 12:44:14	4.35433e+06	2.90845e+06
2023-01-23 12:44:24		1.19035e+07
2023-01-23 12:44:34	1.24045e+06	9.59832e+06
2023-01-23 12:44:44	5.79649e+06	5.66136e+06
2023-01-23 12:44:54	2.53483e+06	6.73776e+06
2023-01-23 12:45:04		5.90804e+06
2023-01-23 12:45:14		1.69764e+06
2023-01-23 12:45:24		1.9177e+06
2023-01-23 12:45:34		5.8227e+06
2023-01-23 12:45:44	2.81393e+06	5.93335e+06
2023-01-23 12:45:54		3.11065e+06
2023-01-23 12:46:04		6.26301e+06
2023-01-23 12:46:14		1.607e+06
2023-01-23 12:46:24		5.93178e+06
2023-01-23 12:46:34		5.14048e+06
2023-01-23 12:46:44		4.24229e+06
2023-01-23 12:46:54		4.32599e+06
2023-01-23 12:47:04		7.21678e+06
2023-01-23 12:47:14		2.83699e+06
2023-01-23 12:47:24
2023-01-23 12:47:34		6.994e+06
2023-01-23 12:47:44		4.2835e+06
2023-01-23 12:47:54		1.06754e+07
2023-01-23 12:48:04		2.2615e+06
2023-01-23 12:48:14		4.7528e+06
2023-01-23 12:48:24		1.0446e+07
2023-01-23 12:48:34	1.42246e+07	6.82043e+06
2023-01-23 12:48:44	4.33278e+06	5.13827e+06
2023-01-23 12:48:54	3.24652e+06	7.20841e+06
2023-01-23 12:49:04	3.88375e+06	7.86137e+06
2023-01-23 12:49:14	2.78646e+06	7.98558e+06
2023-01-23 12:49:24		8.71748e+06
2023-01-23 12:49:34		5.88221e+06
2023-01-23 12:49:44	1.73834e+06	6.21248e+06
2023-01-23 12:49:54		2.32439e+06
2023-01-23 12:50:04		7.53485e+06
2023-01-23 12:50:14		6.32817e+06
2023-01-23 12:50:24		4.13363e+06
2023-01-23 12:50:34		6.76767e+06
2023-01-23 12:50:44	2.16656e+06	9.93183e+06
2023-01-23 12:50:54	2.26612e+06	9.6365e+06
2023-01-23 12:51:04	2.51267e+06	6.42855e+06
2023-01-23 12:51:14	4.94718e+06	8.68504e+06
2023-01-23 12:51:24	5.90579e+06	1.23185e+07
2023-01-23 12:51:34	4.0625e+06	1.12778e+07
2023-01-23 12:51:44	7.71704e+06	1.83876e+07
2023-01-23 12:51:54	7.26082e+06	8.14114e+06
2023-01-23 12:52:04	4.3082e+06	9.47023e+06
2023-01-23 12:52:14	8.67712e+06	1.12122e+07
2023-01-23 12:52:24	1.60884e+07	2.72494e+07
2023-01-23 12:52:34	9.18538e+06	1.59595e+07
2023-01-23 12:52:44	6.48537e+06	1.94811e+07
2023-01-23 12:52:54	9.31903e+06	1.31829e+07
2023-01-23 12:53:04	8.38356e+06	1.40356e+07
2023-01-23 12:53:14		7.45004e+06
2023-01-23 12:53:24	9.54875e+06	8.7944e+06
2023-01-23 12:53:34	2.08072e+07	2.31722e+07
2023-01-23 12:53:44	2.95519e+07	6.32772e+07
2023-01-23 12:53:54	2.11525e+07	4.55288e+07
2023-01-23 12:54:04	3.00553e+07	3.6793e+07
2023-01-23 12:54:14	1.9855e+07	5.22667e+07
2023-01-23 12:54:24	2.69462e+07	4.29209e+07
2023-01-23 12:54:34	1.35496e+07	2.01594e+07
2023-01-23 12:54:44	1.31713e+07	2.07307e+07
2023-01-23 12:54:54	1.01179e+07	1.66126e+07
2023-01-23 12:55:04	2.36544e+07	5.32378e+07
2023-01-23 12:55:14	3.61541e+07	1.34709e+08
2023-01-23 12:55:24	3.58145e+07	9.66576e+07
2023-01-23 12:55:34	2.92289e+07	6.27121e+07
2023-01-23 12:55:44	2.68099e+07	5.09541e+07
2023-01-23 12:55:54	1.7679e+07	4.23715e+07
2023-01-23 12:56:04	7.71951e+06	1.87968e+07
2023-01-23 12:56:14	4.92087e+06	1.76367e+07
2023-01-23 12:56:24		7.23034e+06
2023-01-23 12:56:34	2.44451e+06	9.53551e+06
2023-01-23 12:56:44	1.17563e+06	6.28994e+06
2023-01-23 12:56:54		3.05704e+06
2023-01-23 12:57:04	5.87936e+06	2.99903e+06
2023-01-23 12:57:14	1.22046e+06	6.4784e+06
2023-01-23 12:57:24	3.7478e+06	8.93864e+06
2023-01-23 12:57:34		5.43571e+06
2023-01-23 12:57:44		3.08861e+06
2023-01-23 12:57:54	3.83275e+06	1.34093e+07
2023-01-23 12:58:04		9.38954e+06
2023-01-23 12:58:14		2.50051e+06
2023-01-23 12:58:24	2.45635e+06	4.70339e+06
2023-01-23 12:58:34		1.14671e+07
2023-01-23 12:58:44	3.10479e+06	5.02768e+06
2023-01-23 12:58:54	4.77897e+06	1.34795e+07
2023-01-23 12:59:04	2.13108e+06	6.46563e+06
2023-01-23 12:59:14		2.17325e+06
2023-01-23 12:59:24	4.33476e+06	2.0134e+06
2023-01-23 12:59:34	5.74756e+06	1.05045e+07
2023-01-23 12:59:44	1.73997e+06	4.63507e+06
2023-01-23 12:59:54	1.33483e+06	7.57984e+06
2023-01-23 13:00:04	5.24065e+06	1.32428e+07
2023-01-23 13:00:14	2.18315e+06	1.5312e+07
2023-01-23 13:00:24		9.32918e+06
2023-01-23 13:00:34		3.35987e+06
2023-01-23 13:00:44	4.53175e+06	9.9071e+06
2023-01-23 13:00:54		6.62309e+06
2023-01-23 13:01:04		1.87926e+06
2023-01-23 13:01:14	3.38928e+06	5.67258e+06
2023-01-23 13:01:24	3.01868e+06	5.69002e+06
2023-01-23 13:01:34		8.18663e+06
2023-01-23 13:01:44	1.30229e+06	2.9242e+06
2023-01-23 13:01:54	2.33531e+06	8.91014e+06
2023-01-23 13:02:04		3.98173e+06
2023-01-23 13:02:14	2.92363e+06	7.22907e+06
2023-01-23 13:02:24		5.4901e+06
2023-01-23 13:02:34		4.44532e+06
2023-01-23 13:02:44		5.78372e+06
2023-01-23 13:02:54		8.44736e+06
2023-01-23 13:03:04	1.00095e+06	7.223e+06
2023-01-23 13:03:14		2.92016e+06
2023-01-23 13:03:24	2.8934e+06	1.08377e+07
2023-01-23 13:03:34	7.38374e+06	8.88755e+06
2023-01-23 13:03:44		6.65562e+06
2023-01-23 13:03:54	3.46293e+06	6.69058e+06
2023-01-23 13:04:04		9.38331e+06
2023-01-23 13:04:14		1.18061e+07
2023-01-23 13:04:24		4.5583e+06
2023-01-23 13:04:34	1.70067e+06	6.41371e+06
2023-01-23 13:04:44	3.08275e+06	8.83799e+06
2023-01-23 13:04:54		4.25267e+06
2023-01-23 13:05:04		6.56919e+06
2023-01-23 13:05:14	1.84576e+06	7.78089e+06
2023-01-23 13:05:24		7.19328e+06
2023-01-23 13:05:34	3.13613e+06	1.28501e+07
2023-01-23 13:05:44		1.09108e+06
2023-01-23 13:05:54	3.10085e+06	7.00706e+06
2023-01-23 13:06:04		6.46894e+06
2023-01-23 13:06:14		1.03913e+07
2023-01-23 13:06:24	7.85016e+06	5.28325e+06
2023-01-23 13:06:34	1.11503e+06	7.01284e+06
2023-01-23 13:06:44	1.6799e+06	3.35143e+06
2023-01-23 13:06:54	3.92274e+06	6.62534e+06
2023-01-23 13:07:06	3.31488e+06	9.46057e+06
2023-01-23 13:07:16	4.51943e+06	5.92478e+06
2023-01-23 13:07:26	7.68166e+06	1.20247e+07
2023-01-23 13:07:36		8.45645e+06
2023-01-23 13:07:46	2.57068e+06	4.26739e+06
2023-01-23 13:07:56	4.22862e+06	1.3481e+07
2023-01-23 13:08:06		7.99242e+06
2023-01-23 13:08:16		6.30783e+06
2023-01-23 13:08:26		7.80436e+06
2023-01-23 13:08:36		1.13713e+07
2023-01-23 13:08:46	2.6296e+06	1.23258e+07
2023-01-23 13:08:56	3.15584e+06	4.87017e+06
2023-01-23 13:09:06		4.37084e+06
2023-01-23 13:09:16		7.77149e+06
2023-01-23 13:09:26	1.672e+06	7.70763e+06
2023-01-23 13:09:36	1.76228e+06	6.57397e+06
2023-01-23 13:09:46		3.83183e+06
2023-01-23 13:09:56		5.90366e+06
2023-01-23 13:10:06	2.54633e+06	2.49426e+06
2023-01-23 13:10:16		4.97988e+06
2023-01-23 13:10:26		6.19554e+06
2023-01-23 13:10:36	1.41125e+06	1.01568e+07
2023-01-23 13:10:46	1.74535e+06	5.46914e+06
2023-01-23 13:10:56	3.08963e+06	3.06968e+06
2023-01-23 13:11:06	1.79574e+06	1.10265e+07
2023-01-23 13:11:16	1.05124e+06	6.38032e+06
2023-01-23 13:11:26	2.55475e+06	7.59318e+06
2023-01-23 13:11:36	4.21969e+06	7.98108e+06
2023-01-23 13:11:46		7.14486e+06
2023-01-23 13:11:56	3.73478e+06	9.59931e+06
2023-01-23 13:12:06	1.72357e+06	6.79219e+06
2023-01-23 13:12:16		7.22378e+06
2023-01-23 13:12:26	1.95026e+06	6.93685e+06
2023-01-23 13:12:36		4.91465e+06
2023-01-23 13:12:46		4.80673e+06
2023-01-23 13:12:56		5.00144e+06
2023-01-23 13:13:06		3.50663e+06
2023-01-23 13:13:16	3.78669e+06	5.15383e+06
2023-01-23 13:13:26		3.88677e+06
2023-01-23 13:13:36		7.53096e+06
2023-01-23 13:13:46	5.13708e+06	6.13076e+06
2023-01-23 13:13:56	2.65554e+06	4.19741e+06
2023-01-23 13:14:06	7.93883e+06	1.61985e+07
2023-01-23 13:14:16	3.46051e+07	3.95353e+07
2023-01-23 13:14:26	3.39291e+07	5.50722e+07
2023-01-23 13:14:36	9.02485e+06	1.94923e+07
2023-01-23 13:14:46		8.01266e+06
2023-01-23 13:14:56	1.1693e+06	8.60126e+06
2023-01-23 13:15:06	4.92622e+06	1.02991e+07
2023-01-23 13:15:16	3.82907e+06	4.39821e+06
2023-01-23 13:15:26	1.20159e+07	9.0425e+06
2023-01-23 13:15:36	1.33824e+07	1.44741e+07
2023-01-23 13:15:46	2.61928e+07	2.9103e+07
2023-01-23 13:15:56	1.01171e+07	2.42211e+07
2023-01-23 13:16:06	1.00592e+07	2.05402e+07
2023-01-23 13:16:16	1.80906e+07	1.73991e+07
2023-01-23 13:16:26	2.06813e+07	3.14842e+07
2023-01-23 13:16:36	4.64038e+07	5.54395e+07
2023-01-23 13:16:46	2.85863e+07	4.84201e+07
2023-01-23 13:16:56	4.38024e+07	4.8596e+07
2023-01-23 13:17:06	3.92755e+07	6.34204e+07
2023-01-23 13:17:16	3.97207e+07	5.77154e+07
2023-01-23 13:17:26	9.28477e+06	6.75527e+06
2023-01-23 13:17:36		9.93133e+06
2023-01-23 13:17:46	1.32028e+06	7.20448e+06
2023-01-23 13:17:56	2.292e+06	4.30387e+06
2023-01-23 13:18:06	5.14687e+06	6.66632e+06
2023-01-23 13:18:16	1.86406e+06	6.39715e+06
2023-01-23 13:18:26	6.42943e+06	5.23221e+06
2023-01-23 13:18:36
2023-01-23 13:18:46	3.63122e+06	5.86672e+06
2023-01-23 13:18:56	1.57611e+06	1.15552e+07
2023-01-23 13:19:06	1.94128e+06	9.84302e+06
2023-01-23 13:19:16	3.63992e+06	8.9088e+06
2023-01-23 13:19:26	3.50166e+06	9.46678e+06
2023-01-23 13:19:36	3.04365e+06	1.28814e+07
2023-01-23 13:19:46	9.0001e+06	1.42601e+07
2023-01-23 13:19:56	4.05351e+06	6.52613e+06
2023-01-23 13:20:06	5.19025e+06	9.38578e+06
2023-01-23 13:20:16	4.02139e+06	1.00458e+07
2023-01-23 13:20:26	3.2648e+06	7.72481e+06
2023-01-23 13:20:36	7.05929e+06	6.66514e+06
2023-01-23 13:20:46	5.37475e+06	5.28845e+06
2023-01-23 13:20:56
2023-01-23 13:21:06
2023-01-23 13:21:16
2023-01-23 13:21:26
2023-01-23 13:21:36
2023-01-23 13:21:46
2023-01-23 13:21:56
2023-01-23 13:22:06
2023-01-23 13:22:16
2023-01-23 13:22:26
2023-01-23 13:22:36
2023-01-23 13:22:46
2023-01-23 13:22:56
2023-01-23 13:23:06
2023-01-23 13:23:16
2023-01-23 13:23:26
2023-01-23 13:23:36
2023-01-23 13:23:46
2023-01-23 13:23:56
2023-01-23 13:24:06
2023-01-23 13:24:16
2023-01-23 13:24:26
2023-01-23 13:24:36
2023-01-23 13:24:46
2023-01-23 13:24:56
2023-01-23 13:25:06
2023-01-23 13:25:16
2023-01-23 13:25:26
2023-01-23 13:25:36
2023-01-23 13:25:46
2023-01-23 13:25:56
2023-01-23 13:26:06
2023-01-23 13:26:16
2023-01-23 13:26:26
2023-01-23 13:26:36
2023-01-23 13:26:46
2023-01-23 13:26:56
2023-01-23 13:27:06
2023-01-23 13:27:16
2023-01-23 13:27:26
2023-01-23 13:27:36
2023-01-23 13:27:46
2023-01-23 13:27:56	3.51328e+06	8.32691e+06
2023-01-23 13:28:06	2.4704e+06
2023-01-23 13:28:16	3.49627e+06	6.9934e+06
2023-01-23 13:28:26	2.45557e+06	7.90489e+06
2023-01-23 13:28:36		6.82843e+06
2023-01-23 13:28:46		4.07599e+06
2023-01-23 13:28:56	1.48079e+07	1.08357e+07
2023-01-23 13:29:06	7.51482e+06	1.25637e+07
2023-01-23 13:29:16	1.10311e+07	1.11895e+07
2023-01-23 13:29:26	3.78577e+06	3.26314e+06
2023-01-23 13:29:36	2.67301e+06	3.78724e+06
2023-01-23 13:29:46	2.3248e+06	8.25437e+06
2023-01-23 13:29:56	3.5339e+06	9.73559e+06
2023-01-23 13:30:06		5.0679e+06
2023-01-23 13:30:16		1.07493e+07
2023-01-23 13:30:26		1.16515e+07
2023-01-23 13:30:36		8.94864e+06
2023-01-23 13:30:46	1.25039e+06	7.58764e+06
2023-01-23 13:30:56		1.11936e+07
2023-01-23 13:31:06		8.60958e+06
2023-01-23 13:31:16	2.64304e+06	8.22187e+06
2023-01-23 13:31:26		1.01856e+07
2023-01-23 13:31:36		5.66273e+06
2023-01-23 13:31:46	2.26125e+06	6.23589e+06
2023-01-23 13:31:56	1.09745e+06	1.10524e+07
2023-01-23 13:32:06	3.53504e+06	7.20575e+06
2023-01-23 13:32:16	2.73289e+06	1.36981e+07
2023-01-23 13:32:26		7.25582e+06
2023-01-23 13:32:36		4.92219e+06
2023-01-23 13:32:46		8.00643e+06
2023-01-23 13:32:56		4.34925e+06
2023-01-23 13:33:06		4.02351e+06
2023-01-23 13:33:16		7.89316e+06
2023-01-23 13:33:26	2.19391e+06	5.87907e+06
2023-01-23 13:33:36	1.39383e+06	6.15705e+06
2023-01-23 13:33:46		7.22924e+06
2023-01-23 13:33:56		1.08724e+07
2023-01-23 13:34:06		1.04307e+07
2023-01-23 13:34:16		5.33426e+06
2023-01-23 13:34:26	2.7752e+06	7.34152e+06
2023-01-23 13:34:36		3.69553e+06
2023-01-23 13:34:46		7.14713e+06
2023-01-23 13:34:56		9.10879e+06
2023-01-23 13:35:06	3.82169e+06	2.95093e+06
2023-01-23 13:35:16		6.02696e+06
2023-01-23 13:35:26	5.00108e+06	1.01003e+07
2023-01-23 13:35:36	5.21572e+06	1.11501e+07
2023-01-23 13:35:46	6.68587e+06	2.16727e+07
2023-01-23 13:35:56	1.80425e+06	9.39045e+06
2023-01-23 13:36:06	2.47049e+06	3.33039e+06
2023-01-23 13:36:16		6.44984e+06
2023-01-23 13:36:26	1.11065e+06	8.99998e+06
2023-01-23 13:36:36	2.71609e+06	8.08916e+06
2023-01-23 13:36:46		1.11318e+07
2023-01-23 13:36:56	2.53102e+06	4.8554e+06
2023-01-23 13:37:07		8.17564e+06
2023-01-23 13:37:17		1.05409e+07
2023-01-23 13:37:27	6.7074e+06	1.05298e+07
2023-01-23 13:37:37	5.51895e+06	1.95863e+07
2023-01-23 13:37:47	1.75903e+07	1.06086e+07
2023-01-23 13:37:57	1.75955e+06	8.58661e+06
2023-01-23 13:38:07	7.87114e+06	1.43371e+07
2023-01-23 13:38:17	5.47604e+06	9.72142e+06
2023-01-23 13:38:27	6.41698e+06	9.22776e+06
2023-01-23 13:38:37	2.40367e+06	7.27648e+06
2023-01-23 13:38:47	4.94136e+06	7.95427e+06
2023-01-23 13:38:57	7.38447e+06	6.23983e+06
2023-01-23 13:39:07	1.09809e+07	2.59946e+07
2023-01-23 13:39:17	8.62236e+06	2.70481e+07
2023-01-23 13:39:27	2.24648e+06	1.11744e+07
2023-01-23 13:39:37	6.03374e+06	2.43827e+07
2023-01-23 13:39:47	7.51059e+06	1.05392e+07
2023-01-23 13:39:57		2.05989e+07
2023-01-23 13:40:07	6.97297e+06	1.02173e+07
2023-01-23 13:40:17	4.14754e+06	1.61443e+07
2023-01-23 13:40:27	3.35089e+06	9.61434e+06
2023-01-23 13:40:37	4.75454e+06	1.21238e+07
2023-01-23 13:40:47	8.85245e+06	7.47636e+06
2023-01-23 13:40:57	2.73903e+06	9.3219e+06
2023-01-23 13:41:07	3.299e+06	5.04759e+06
2023-01-23 13:41:17		6.33746e+06
2023-01-23 13:41:27		9.66456e+06
2023-01-23 13:41:37	1.93975e+06	1.01972e+07
2023-01-23 13:41:47		5.38736e+06
2023-01-23 13:41:57	2.548e+06	1.38269e+07
2023-01-23 13:42:07		7.46775e+06
2023-01-23 13:42:17	1.86761e+06	8.02285e+06
2023-01-23 13:42:27	3.51489e+06	1.31027e+07
2023-01-23 13:42:37		1.20722e+07
2023-01-23 13:42:47	3.97156e+06	8.16324e+06
2023-01-23 13:42:57	2.89832e+06	7.02629e+06
2023-01-23 13:43:07	3.427e+06	1.30378e+07
2023-01-23 13:43:17		1.17441e+07
2023-01-23 13:43:27	1.92627e+06	1.16785e+07
2023-01-23 13:43:37	3.73104e+06	2.80834e+06
2023-01-23 13:43:47	8.66538e+06	6.49216e+06
2023-01-23 13:43:57		2.44946e+07
2023-01-23 13:44:07	4.74347e+06	8.18674e+06
2023-01-23 13:44:17	4.42509e+06	8.48931e+06
2023-01-23 13:44:27	3.57785e+06	1.71504e+07
2023-01-23 13:44:37	3.30205e+06	2.41861e+07
2023-01-23 13:44:47	9.52531e+06	1.61813e+07
2023-01-23 13:44:57	7.4598e+06	1.29297e+07
2023-01-23 13:45:07	1.38794e+07	1.02488e+07
2023-01-23 13:45:17	1.09813e+07	2.20014e+07
2023-01-23 13:45:27	1.38565e+07	1.94351e+07
2023-01-23 13:45:37	4.6925e+06	1.51382e+07
2023-01-23 13:45:47	1.63619e+06	1.41782e+07
2023-01-23 13:45:57	9.09982e+06	1.11519e+07
2023-01-23 13:46:07	1.83428e+06	1.30175e+07
2023-01-23 13:46:17	6.25807e+06	2.04348e+07
2023-01-23 13:46:27	7.8083e+06	2.28845e+07
2023-01-23 13:46:37	6.24645e+06	1.60222e+07
2023-01-23 13:46:47	3.32445e+06	1.58817e+07
2023-01-23 13:46:57	2.10187e+06	1.61611e+07
2023-01-23 13:47:07	1.63051e+06	2.32212e+07
2023-01-23 13:47:17	3.74668e+06	6.99333e+06
2023-01-23 13:47:27	4.25166e+06	1.88567e+07
2023-01-23 13:47:37		1.68353e+07
2023-01-23 13:47:47	5.18251e+06	8.41933e+06
2023-01-23 13:47:57	3.9793e+06	1.95181e+07
2023-01-23 13:48:07	2.47397e+06	2.01348e+07
2023-01-23 13:48:17		1.76503e+07
2023-01-23 13:48:27	5.36537e+06	1.07779e+07
2023-01-23 13:48:37	1.09015e+07	1.25508e+07
2023-01-23 13:48:47	4.54934e+06	1.11669e+07
2023-01-23 13:48:57		1.96446e+06
2023-01-23 13:49:07	1.57959e+06	6.15789e+06
2023-01-23 13:49:17	1.29155e+06	9.20102e+06
2023-01-23 13:49:27	1.38267e+06	1.24137e+07
2023-01-23 13:49:37		9.30435e+06
2023-01-23 13:49:47	2.10494e+06	1.00502e+07
2023-01-23 13:49:57	4.72153e+06	9.52096e+06
2023-01-23 13:50:07	1.30641e+06	5.22098e+06
2023-01-23 13:50:17	5.17697e+06	6.82472e+06
2023-01-23 13:50:27	4.29049e+06	1.02382e+07
2023-01-23 13:50:37	3.64741e+06	8.74705e+06
2023-01-23 13:50:47	1.74373e+07	4.81297e+06
2023-01-23 13:50:57	8.35125e+06	7.3593e+06
2023-01-23 13:51:07	8.40445e+06	7.1704e+06
2023-01-23 13:51:17	1.05234e+07	6.86832e+06
2023-01-23 13:51:27	7.80418e+06	5.81531e+06
2023-01-23 13:51:37		9.42058e+06
2023-01-23 13:51:47	1.96263e+06	1.15103e+07
2023-01-23 13:51:57		7.35647e+06
2023-01-23 13:52:07	1.91585e+06	6.71619e+06
2023-01-23 13:52:17	3.55867e+06	1.22597e+07
2023-01-23 13:52:27		1.01306e+07
2023-01-23 13:52:37	1.15981e+06	9.31011e+06
2023-01-23 13:52:47	2.87488e+06	4.27181e+06
2023-01-23 13:52:57	3.97246e+06	7.08724e+06
2023-01-23 13:53:07	2.77703e+06	9.39266e+06
2023-01-23 13:53:17		1.04789e+07
2023-01-23 13:53:27		1.07271e+07
2023-01-23 13:53:37	2.29201e+06	8.54787e+06
2023-01-23 13:53:47	4.68979e+06	9.86202e+06
2023-01-23 13:53:57	5.16197e+06	1.74436e+07
2023-01-23 13:54:07	2.71839e+06	1.56077e+07
2023-01-23 13:54:17	1.724e+06	1.05103e+07
2023-01-23 13:54:27	2.94843e+06	8.56221e+06
2023-01-23 13:54:37	2.84671e+06	6.53463e+06
2023-01-23 13:54:47	5.65728e+06	8.68841e+06
2023-01-23 13:54:57		8.89675e+06
2023-01-23 13:55:07	1.41916e+06	6.85989e+06
2023-01-23 13:55:17	1.74054e+06	2.67594e+06
2023-01-23 13:55:27	1.83341e+06	5.22352e+06
2023-01-23 13:55:37	3.46226e+06	8.97409e+06
2023-01-23 13:55:47	5.08376e+06	7.80709e+06
2023-01-23 13:55:57	2.14169e+06	4.49395e+06
2023-01-23 13:56:07		4.58238e+06
2023-01-23 13:56:17	1.47371e+06	7.66765e+06
2023-01-23 13:56:27	2.29746e+06	8.94504e+06
2023-01-23 13:56:37	3.64511e+06	6.42461e+06
2023-01-23 13:56:47	1.0197e+07	9.53675e+06
2023-01-23 13:56:57	3.46e+06	7.12509e+06
2023-01-23 13:57:07	9.50233e+06	5.25986e+06
2023-01-23 13:57:17	3.80749e+06	8.0297e+06
2023-01-23 13:57:27	1.61891e+06	9.85968e+06
2023-01-23 13:57:37	3.75413e+06	9.45708e+06
2023-01-23 13:57:47	1.92863e+06	4.9616e+06
2023-01-23 13:57:57	8.04612e+06	4.54225e+06
2023-01-23 13:58:07	4.91824e+06	8.19599e+06
2023-01-23 13:58:17	6.14358e+06	6.9966e+06
2023-01-23 13:58:27	3.25235e+06	3.86395e+06
2023-01-23 13:58:37	1.63179e+06	1.36711e+06
2023-01-23 13:58:47	1.3058e+06	5.48566e+06
2023-01-23 13:58:57	6.7631e+06	2.61733e+06
2023-01-23 13:59:07		3.42034e+06
2023-01-23 13:59:17	3.08583e+06	6.23003e+06
2023-01-23 13:59:27	2.01109e+06
2023-01-23 13:59:37		3.55951e+06
2023-01-23 13:59:47		5.93329e+06
2023-01-23 13:59:57	1.41915e+06	2.72396e+06
2023-01-23 14:00:07		1.0252e+07
2023-01-23 14:00:17	6.24757e+06	3.49231e+06
2023-01-23 14:00:27	4.55929e+06	1.19769e+07
2023-01-23 14:00:37	1.95159e+06	2.37176e+06
2023-01-23 14:00:47		7.00057e+06
2023-01-23 14:00:57	3.20868e+06	1.63313e+06
2023-01-23 14:01:07		2.45557e+06
2023-01-23 14:01:17	1.6679e+06	2.4796e+06
2023-01-23 14:01:27
2023-01-23 14:01:37		8.20625e+06
2023-01-23 14:01:47		2.11276e+06
2023-01-23 14:01:57	2.03431e+06	3.99633e+06
2023-01-23 14:02:07	1.13948e+06	3.79903e+06
2023-01-23 14:02:17	2.40198e+06	7.16561e+06
2023-01-23 14:02:27	9.84097e+06	1.3675e+07
2023-01-23 14:02:37	6.61007e+06	1.04926e+07
2023-01-23 14:02:47	5.17572e+06	5.19996e+06
2023-01-23 14:02:57	1.14454e+06	1.1487e+07
2023-01-23 14:03:07	1.10625e+06	1.29529e+07
2023-01-23 14:03:17	1.20355e+07	2.20257e+07
2023-01-23 14:03:27	7.08031e+06	5.4524e+06
2023-01-23 14:03:37		3.69232e+06
2023-01-23 14:03:47	6.24981e+06	1.317e+07
2023-01-23 14:03:57	5.17774e+06	7.2817e+06
2023-01-23 14:04:07	8.60793e+06	9.13598e+06
2023-01-23 14:04:17		6.49632e+06
2023-01-23 14:04:27	2.00327e+06	8.99584e+06
2023-01-23 14:04:37	2.12063e+06	4.30465e+06
2023-01-23 14:04:47	6.60194e+06	4.5599e+06
2023-01-23 14:04:57	2.49372e+06	9.08028e+06
2023-01-23 14:05:07	8.80916e+06	1.39423e+07
2023-01-23 14:05:17	3.79034e+06	1.41168e+07
2023-01-23 14:05:27	7.07166e+06	1.23946e+07
2023-01-23 14:05:37	1.42961e+07	1.96257e+07
2023-01-23 14:05:47	1.83961e+07	5.88833e+07
2023-01-23 14:05:57	2.29994e+07	7.45841e+07
2023-01-23 14:06:07	4.4356e+07	1.43874e+08
2023-01-23 14:06:17	3.89058e+07	1.39076e+08
2023-01-23 14:06:27	3.95261e+07	1.44989e+08
2023-01-23 14:06:37	4.65887e+07	1.79249e+08
2023-01-23 14:06:47	4.51728e+07	1.95292e+08
2023-01-23 14:06:57	3.22088e+07	1.84439e+08
2023-01-23 14:07:09	4.042e+07	2.56907e+08
2023-01-23 14:07:19	4.53897e+07	3.0516e+08
2023-01-23 14:07:29	2.61671e+07	2.94814e+08
2023-01-23 14:07:39	4.42737e+07	2.84581e+08
2023-01-23 14:07:49	2.47355e+07	2.61729e+08
2023-01-23 14:07:59	3.23413e+07	2.28781e+08
2023-01-23 14:08:09	4.24528e+07	2.00872e+08
2023-01-23 14:08:19	3.00297e+07	1.24784e+08
2023-01-23 14:08:29	1.89693e+07	1.11907e+08
2023-01-23 14:08:39	2.81328e+07	1.24467e+08
2023-01-23 14:08:49	3.37957e+07	1.21526e+08
2023-01-23 14:08:59	3.72449e+07	1.05893e+08
2023-01-23 14:09:09	3.31805e+07	1.10577e+08
2023-01-23 14:09:19	3.77284e+07	9.53339e+07
2023-01-23 14:09:29	3.15506e+07	1.06828e+08
2023-01-23 14:09:39	2.73608e+07	1.24622e+08
2023-01-23 14:09:49	3.43157e+07	1.42632e+08
2023-01-23 14:09:59	3.71359e+07	1.65523e+08
2023-01-23 14:10:09	3.66993e+07	1.39016e+08
2023-01-23 14:10:19	3.10049e+07	8.75771e+07
2023-01-23 14:10:29	3.28066e+07	8.86079e+07
2023-01-23 14:10:39	2.45337e+07	5.48072e+07
2023-01-23 14:10:49	1.95921e+07	2.90135e+07
2023-01-23 14:10:59	1.13044e+07	1.75552e+07
2023-01-23 14:11:09	4.55094e+06	1.03427e+07
2023-01-23 14:11:19	4.58996e+06	9.9716e+06
2023-01-23 14:11:29	8.7174e+06
2023-01-23 14:11:39	1.07843e+07	1.41519e+07
2023-01-23 14:11:49	8.25177e+06	1.07991e+07
2023-01-23 14:11:59	1.06547e+07	9.09388e+06
2023-01-23 14:12:09	1.18701e+07	2.12228e+07
2023-01-23 14:12:19	1.42131e+07	1.71018e+07
2023-01-23 14:12:29	1.70782e+07	1.42414e+07
2023-01-23 14:12:39	2.71549e+06	1.94728e+07
2023-01-23 14:12:49		9.23197e+06
2023-01-23 14:12:59	4.78372e+06	9.69227e+06
2023-01-23 14:13:09	1.31367e+07	1.07887e+07
2023-01-23 14:13:19	1.32356e+07	1.82893e+07
2023-01-23 14:13:29	1.25332e+07	7.41406e+06
2023-01-23 14:13:39	1.29673e+07	1.36858e+07
2023-01-23 14:13:49	2.14424e+07	1.95065e+07
2023-01-23 14:13:59	8.52273e+06	1.15936e+07
2023-01-23 14:14:09	4.08432e+06	1.46671e+07
2023-01-23 14:14:19	1.18125e+07	6.30897e+06
2023-01-23 14:14:29	3.693e+06	8.58033e+06
2023-01-23 14:14:39	3.45639e+06	6.47786e+06
2023-01-23 14:14:49	1.07048e+07	1.11955e+07
2023-01-23 14:14:59	8.75346e+06	1.05949e+07
2023-01-23 14:15:09	6.46929e+06	1.1393e+07
2023-01-23 14:15:19	9.68026e+06	6.13228e+06
2023-01-23 14:15:29	1.24334e+07	5.44043e+06
2023-01-23 14:15:39	7.05429e+06	2.03033e+07
2023-01-23 14:15:49	7.2387e+06	1.06236e+07
2023-01-23 14:15:59	5.7656e+06	1.27399e+07
2023-01-23 14:16:09	8.45074e+06	4.39699e+06
2023-01-23 14:16:19	1.1941e+07	8.30623e+06
2023-01-23 14:16:29	6.20384e+06	7.9182e+06
2023-01-23 14:16:39	7.90762e+06	1.08444e+07
2023-01-23 14:16:49	1.77879e+07	1.20224e+07
2023-01-23 14:16:59	3.22181e+06	1.44061e+07
2023-01-23 14:17:09	1.29922e+07	5.03464e+06
2023-01-23 14:17:19	1.13179e+07	1.17132e+07
2023-01-23 14:17:29	1.38798e+07	9.4724e+06
2023-01-23 14:17:39	9.80417e+06	1.85559e+07
2023-01-23 14:17:49	1.55131e+07	2.51093e+07
2023-01-23 14:17:59	1.15432e+07	2.05219e+07
2023-01-23 14:18:09	1.76649e+07	2.10031e+07
2023-01-23 14:18:19	8.7912e+06	1.96336e+07
2023-01-23 14:18:29	7.81924e+06	6.9509e+06
2023-01-23 14:18:39	4.06714e+06	9.15285e+06
2023-01-23 14:18:49		1.42026e+07
2023-01-23 14:18:59	1.70384e+06	6.24248e+06
2023-01-23 14:19:09		8.14612e+06
2023-01-23 14:19:19		7.0383e+06
2023-01-23 14:19:29		8.71995e+06
2023-01-23 14:19:39		5.181e+06
2023-01-23 14:19:49		9.50178e+06
2023-01-23 14:19:59		7.20278e+06
2023-01-23 14:20:09		5.28495e+06
2023-01-23 14:20:19		1.31888e+07
2023-01-23 14:20:29	5.20011e+06	8.49634e+06
2023-01-23 14:20:39	8.54142e+06	5.26346e+06
2023-01-23 14:20:49	7.16128e+06	1.38323e+07
2023-01-23 14:20:59	6.11455e+06	1.46265e+07
2023-01-23 14:21:09	5.11064e+06	6.31122e+06
2023-01-23 14:21:19	1.11547e+07	1.30842e+07
2023-01-23 14:21:29	6.83251e+06	7.30678e+06
2023-01-23 14:21:39	1.30689e+07	1.04614e+07
2023-01-23 14:21:49	9.77991e+06	1.00354e+07
2023-01-23 14:21:59		7.43695e+06
2023-01-23 14:22:09	4.99634e+06	9.31776e+06
2023-01-23 14:22:19	9.44351e+06	1.1693e+07
2023-01-23 14:22:29	9.72722e+06	1.08449e+07
2023-01-23 14:22:39	1.31775e+07	1.08525e+07
2023-01-23 14:22:49	6.08739e+06	1.01631e+07
2023-01-23 14:22:59	1.12934e+07	2.2256e+07
2023-01-23 14:23:09	4.44798e+06	2.1505e+07
2023-01-23 14:23:19	1.41386e+06	1.44281e+07
[truncated: 1,119 more rows]

## Sheet: Figure 1 Panel d Particles
datetime (UTC)	N 2-4 nm (cm-3)	N 4-5 nm (cm-3)
2023-01-23 08:47:34	140.287
2023-01-23 08:47:35
2023-01-23 08:47:36
2023-01-23 08:47:37
2023-01-23 08:47:38
2023-01-23 08:47:39
2023-01-23 08:47:40
2023-01-23 08:47:41
2023-01-23 08:47:42
2023-01-23 08:47:43
2023-01-23 08:47:44
2023-01-23 08:47:45
2023-01-23 08:47:46
2023-01-23 08:47:47
2023-01-23 08:47:48
2023-01-23 08:47:49
2023-01-23 08:47:50
2023-01-23 08:47:51
2023-01-23 08:47:52
2023-01-23 08:47:53
2023-01-23 08:47:54
2023-01-23 08:47:55
2023-01-23 08:47:56
2023-01-23 08:47:57
2023-01-23 08:47:58	18.4682
2023-01-23 08:47:59	17.6023
2023-01-23 08:48:00	41.9953
2023-01-23 08:48:01	13.9731
2023-01-23 08:48:02	24.1323
2023-01-23 08:48:03	11.2421
2023-01-23 08:48:04	0.689208
2023-01-23 08:48:05	17.6208
2023-01-23 08:48:06	24.5168
2023-01-23 08:48:07	14.5969
2023-01-23 08:48:08
2023-01-23 08:48:09
2023-01-23 08:48:10
2023-01-23 08:48:11
2023-01-23 08:48:12
2023-01-23 08:48:13
2023-01-23 08:48:14
2023-01-23 08:48:15
2023-01-23 08:48:16
2023-01-23 08:48:17
2023-01-23 08:48:18
2023-01-23 08:48:19
2023-01-23 08:48:20
2023-01-23 08:48:21
2023-01-23 08:48:22	11.6817
2023-01-23 08:48:23	20.3848
2023-01-23 08:48:24	18.234
2023-01-23 08:48:25	21.5449
2023-01-23 08:48:26	0.181907
2023-01-23 08:48:27
2023-01-23 08:48:28	33.5912
2023-01-23 08:48:29	25.442
2023-01-23 08:48:30	23.8046
2023-01-23 08:48:31	38.1939
2023-01-23 08:48:32	52.75
2023-01-23 08:48:33	46.3551
2023-01-23 08:48:34	51.4283
2023-01-23 08:48:35	39.093
2023-01-23 08:48:36	33.4639
2023-01-23 08:48:37	5.43306
2023-01-23 08:48:38
2023-01-23 08:48:39
2023-01-23 08:48:40
2023-01-23 08:48:41
2023-01-23 08:48:42
2023-01-23 08:48:43
2023-01-23 08:48:44
2023-01-23 08:48:45
2023-01-23 08:48:46
2023-01-23 08:48:47
2023-01-23 08:48:48
2023-01-23 08:48:49
2023-01-23 08:48:50		13.9364
2023-01-23 08:48:51		31.0467
2023-01-23 08:48:52		33.0047
2023-01-23 08:48:53		26.3598
2023-01-23 08:48:54		17.145
2023-01-23 08:48:55
2023-01-23 08:48:56
2023-01-23 08:48:57
2023-01-23 08:48:58
2023-01-23 08:48:59
2023-01-23 08:49:00
2023-01-23 08:49:01
2023-01-23 08:49:02		13.3932
2023-01-23 08:49:03
2023-01-23 08:49:04
2023-01-23 08:49:05
2023-01-23 08:49:06
2023-01-23 08:49:07
2023-01-23 08:49:08
2023-01-23 08:49:09
2023-01-23 08:49:10	2.40994
2023-01-23 08:49:11	24.6251
2023-01-23 08:49:12	17.5233
2023-01-23 08:49:13	15.6392
2023-01-23 08:49:14	19.547
2023-01-23 08:49:15	20.0659
2023-01-23 08:49:16	35.2347
2023-01-23 08:49:17	45.0097
2023-01-23 08:49:18	28.4036
2023-01-23 08:49:19	49.3171
2023-01-23 08:49:20	55.9512
2023-01-23 08:49:21	60.97
2023-01-23 08:49:22	32.9042
2023-01-23 08:49:23	29.5594
2023-01-23 08:49:24	43.2646
2023-01-23 08:49:25	45.2193
2023-01-23 08:49:26	10.2144
2023-01-23 08:49:27	53.5522
2023-01-23 08:49:28	77.3876
2023-01-23 08:49:29	97.32
2023-01-23 08:49:30	66.6936
2023-01-23 08:49:31	58.7562
2023-01-23 08:49:32	71.0862
2023-01-23 08:49:33	90.5168
2023-01-23 08:49:34	99.5867
2023-01-23 08:49:35	104.302
2023-01-23 08:49:36	118.306
2023-01-23 08:49:37	147.494
2023-01-23 08:49:38	157.228
2023-01-23 08:49:39	143.192
2023-01-23 08:49:40	121.707
2023-01-23 08:49:41	115.188
2023-01-23 08:49:42	108.368
2023-01-23 08:49:43	97.687
2023-01-23 08:49:44	95.0348
2023-01-23 08:49:45	80.0118
2023-01-23 08:49:46	65.051
2023-01-23 08:49:47	45.4433
2023-01-23 08:49:48	78.4338
2023-01-23 08:49:49	64.7298
2023-01-23 08:49:50	34.9979
2023-01-23 08:49:51	100.86
2023-01-23 08:49:52	111.352
2023-01-23 08:49:53	100.434
2023-01-23 08:49:54	119.146
2023-01-23 08:49:55	102.344
2023-01-23 08:49:56	101.791
2023-01-23 08:49:57	121.812
2023-01-23 08:49:58	105.687
2023-01-23 08:49:59	106.766
2023-01-23 08:50:00	117.221
2023-01-23 08:50:01	112.822
2023-01-23 08:50:02	77.0894
2023-01-23 08:50:03	95.9204
2023-01-23 08:50:04	92.508
2023-01-23 08:50:05	97.6769
2023-01-23 08:50:06	75.3222
2023-01-23 08:50:07	85.6382
2023-01-23 08:50:08	96.7509
2023-01-23 08:50:09	93.0922
2023-01-23 08:50:10	136.811
2023-01-23 08:50:11	91.7972
2023-01-23 08:50:12	109.217
2023-01-23 08:50:13	90.9169
2023-01-23 08:50:14	66.5961
2023-01-23 08:50:15	89.7554
2023-01-23 08:50:16	47.4814	0.824902
2023-01-23 08:50:17	56.687
2023-01-23 08:50:18		38.8803
2023-01-23 08:50:19		13.2104
2023-01-23 08:50:20	2.43019
2023-01-23 08:50:21	49.9367
2023-01-23 08:50:22	38.9884
2023-01-23 08:50:23	4.27393
2023-01-23 08:50:24	31.4353
2023-01-23 08:50:25	59.494
2023-01-23 08:50:26	89.0103
2023-01-23 08:50:27	70.0806
2023-01-23 08:50:28	84.9059
2023-01-23 08:50:29	79.4786
2023-01-23 08:50:30	175.595
2023-01-23 08:50:31	130.04
2023-01-23 08:50:32	91.6316
2023-01-23 08:50:33	78.6685
2023-01-23 08:50:34	76.334
2023-01-23 08:50:35	61.4225
2023-01-23 08:50:36	40.9239
2023-01-23 08:50:37	22.6764
2023-01-23 08:50:38	12.0743
2023-01-23 08:50:39
2023-01-23 08:50:40		15.9526
2023-01-23 08:50:41		12.0975
2023-01-23 08:50:42		21.7102
2023-01-23 08:50:43		18.1897
2023-01-23 08:50:44		50.4013
2023-01-23 08:50:45		78.5138
2023-01-23 08:50:46		34.5069
2023-01-23 08:50:47		46.8387
2023-01-23 08:50:48		56.4654
2023-01-23 08:50:49	23.9348	25.9077
2023-01-23 08:50:50	41.6688
2023-01-23 08:50:51	64.3593	5.50433
2023-01-23 08:50:52	79.1066
2023-01-23 08:50:53	54.183	6.03904
2023-01-23 08:50:54	43.6468	0.375857
2023-01-23 08:50:55	41.4463
2023-01-23 08:50:56	60.3928
2023-01-23 08:50:57	88.5903
2023-01-23 08:50:58	71.3528
2023-01-23 08:50:59	73.3184
2023-01-23 08:51:00	96.8283
2023-01-23 08:51:01	81.4233
2023-01-23 08:51:02	126.243
2023-01-23 08:51:03	154.824
2023-01-23 08:51:04	161.701
2023-01-23 08:51:05	146.813
2023-01-23 08:51:06	165.288
2023-01-23 08:51:07	134.675
2023-01-23 08:51:08	159.504
2023-01-23 08:51:09	166.894
2023-01-23 08:51:10	162.734
2023-01-23 08:51:11	162.067
2023-01-23 08:51:12	143.792
2023-01-23 08:51:13	150.404
2023-01-23 08:51:14	131.234
2023-01-23 08:51:15	143.665
2023-01-23 08:51:16	141.823
2023-01-23 08:51:17	131.214
2023-01-23 08:51:18	137.568
2023-01-23 08:51:19	89.579
2023-01-23 08:51:20	100.22
2023-01-23 08:51:21	103.056
2023-01-23 08:51:22	118.333
2023-01-23 08:51:23	124.011
2023-01-23 08:51:24	113.176
2023-01-23 08:51:25	124.322
2023-01-23 08:51:26	102.106
2023-01-23 08:51:27	101.99
2023-01-23 08:51:28	57.5527
2023-01-23 08:51:29	47.3459
2023-01-23 08:51:30	76.935
2023-01-23 08:51:31	63.0953
2023-01-23 08:51:32	71.9675
2023-01-23 08:51:33	77.2002
2023-01-23 08:51:34	77.655
2023-01-23 08:51:35	83.2835
2023-01-23 08:51:36	96.7276
2023-01-23 08:51:37	116.072
2023-01-23 08:51:38	102.541
2023-01-23 08:51:39	96.3805
2023-01-23 08:51:40	97.7464
2023-01-23 08:51:41	119.147
2023-01-23 08:51:42	125.941
2023-01-23 08:51:43	138.688
2023-01-23 08:51:44	170.821
2023-01-23 08:51:45	174.88
2023-01-23 08:51:46	175.088
2023-01-23 08:51:47	182.091
2023-01-23 08:51:48	175.445
2023-01-23 08:51:49	172.802
2023-01-23 08:51:50	142.09
2023-01-23 08:51:51	106.812
2023-01-23 08:51:52	100.551
2023-01-23 08:51:53	84.7046
2023-01-23 08:51:54	80.604
2023-01-23 08:51:55	55.1056
2023-01-23 08:51:56	64.4115
2023-01-23 08:51:57	80.9583
2023-01-23 08:51:58	42.4454
2023-01-23 08:51:59	44.7104
2023-01-23 08:52:00	51.9996
2023-01-23 08:52:01	74.6871
2023-01-23 08:52:02	74.6771
2023-01-23 08:52:03	90.8172
2023-01-23 08:52:04	74.0674
2023-01-23 08:52:05	73.3268
2023-01-23 08:52:06	82.2841
2023-01-23 08:52:07	69.5542
2023-01-23 08:52:08	79.2392
2023-01-23 08:52:09	76.0173
2023-01-23 08:52:10	53.7944
2023-01-23 08:52:11	49.2849
2023-01-23 08:52:12	50.9089
2023-01-23 08:52:13	60.0838
2023-01-23 08:52:14	63.9134
2023-01-23 08:52:15	72.8062
2023-01-23 08:52:16	75.3235
2023-01-23 08:52:17	88.5091
2023-01-23 08:52:18	106.155
2023-01-23 08:52:19	105.179
2023-01-23 08:52:20	99.1245
2023-01-23 08:52:21	95.0801
2023-01-23 08:52:22	93.3614
2023-01-23 08:52:23	108.159
2023-01-23 08:52:24	105.487
2023-01-23 08:52:25	105.057
2023-01-23 08:52:26	77.3809
2023-01-23 08:52:27	38.067
2023-01-23 08:52:28	31.5116
2023-01-23 08:52:29	49.6155
2023-01-23 08:52:30	54.1154
2023-01-23 08:52:31	49.457	13.3367
2023-01-23 08:52:32	62.5364
2023-01-23 08:52:33	66.5492
2023-01-23 08:52:34	75.4668	2.67489
2023-01-23 08:52:35	66.4475	0.473475
2023-01-23 08:52:36	54.2735
2023-01-23 08:52:37	36.7406
2023-01-23 08:52:38	56.2635
2023-01-23 08:52:39	61.0286
2023-01-23 08:52:40	40.398
2023-01-23 08:52:41	33.1321
2023-01-23 08:52:42	30.6829
2023-01-23 08:52:43	25.5954
2023-01-23 08:52:44	31.2376
2023-01-23 08:52:45	31.2424
2023-01-23 08:52:46	41.3402
2023-01-23 08:52:47	46.7695
2023-01-23 08:52:48	52.8549
2023-01-23 08:52:49	68.8547
2023-01-23 08:52:50	69.6872
2023-01-23 08:52:51	74.5923
2023-01-23 08:52:52	67.2193
2023-01-23 08:52:53	58.6926
2023-01-23 08:52:54	46.5547
2023-01-23 08:52:55	37.4078
2023-01-23 08:52:56	30.793
2023-01-23 08:52:57	31.6499
2023-01-23 08:52:58	34.8263
2023-01-23 08:52:59	28.8716
2023-01-23 08:53:00	20.4192
2023-01-23 08:53:01	33.624
2023-01-23 08:53:02	37.7917
2023-01-23 08:53:03	43.1896
2023-01-23 08:53:04	44.0023
2023-01-23 08:53:05	44.6039
2023-01-23 08:53:06	59.4859
2023-01-23 08:53:07	83.4601
2023-01-23 08:53:08	95.4582
2023-01-23 08:53:09	101.718
2023-01-23 08:53:10	75.1375
2023-01-23 08:53:11	80.7935
2023-01-23 08:53:12	116.326
2023-01-23 08:53:13	117.039
2023-01-23 08:53:14	96.0064
2023-01-23 08:53:15	85.8639
2023-01-23 08:53:16	93.9654
2023-01-23 08:53:17	112.95
2023-01-23 08:53:18	130.682
2023-01-23 08:53:19	122.596
2023-01-23 08:53:20	87.5321
2023-01-23 08:53:21	98.4521
2023-01-23 08:53:22	94.1951
2023-01-23 08:53:23	76.3253
2023-01-23 08:53:24	76.4784
2023-01-23 08:53:25	76.9351	16.8547
2023-01-23 08:53:26	94.2666	34.7763
2023-01-23 08:53:27	102.154	19.0503
2023-01-23 08:53:28	109.517
2023-01-23 08:53:29	138.916
2023-01-23 08:53:30	113.376
2023-01-23 08:53:31	125.787
2023-01-23 08:53:32	168.673
2023-01-23 08:53:33	134.227
2023-01-23 08:53:34	177.579
2023-01-23 08:53:35	116.567
2023-01-23 08:53:36	144.14
2023-01-23 08:53:37	180.548
2023-01-23 08:53:38	178.903
2023-01-23 08:53:39	192.82
2023-01-23 08:53:40	186.654
2023-01-23 08:53:41	183.331
2023-01-23 08:53:42	192.74
2023-01-23 08:53:43	158.773
2023-01-23 08:53:44	157.23
2023-01-23 08:53:45	157.746
2023-01-23 08:53:46	141.745
2023-01-23 08:53:47	138.698
2023-01-23 08:53:48	113.738
2023-01-23 08:53:49	127.139
2023-01-23 08:53:50	148.628
2023-01-23 08:53:51	138.665
2023-01-23 08:53:52	153.084
2023-01-23 08:53:53	165.012
2023-01-23 08:53:54	181.114
2023-01-23 08:53:55	148.528
2023-01-23 08:53:56	168.16
2023-01-23 08:53:57	141.153
2023-01-23 08:53:58	189.717
2023-01-23 08:53:59	202.061
2023-01-23 08:54:00	191.876
2023-01-23 08:54:01	177.998
2023-01-23 08:54:02	174.282
2023-01-23 08:54:03	170.919
2023-01-23 08:54:04	156.557
2023-01-23 08:54:05	172.764
2023-01-23 08:54:06	190.598
2023-01-23 08:54:07	168.817
2023-01-23 08:54:08	177.66
2023-01-23 08:54:09	161.768
2023-01-23 08:54:10	121.153
2023-01-23 08:54:11	115.917
2023-01-23 08:54:12	93.3831
2023-01-23 08:54:13	92.6269
2023-01-23 08:54:14	73.697
2023-01-23 08:54:15	70.0663
2023-01-23 08:54:16	105.246
2023-01-23 08:54:17	135.94
2023-01-23 08:54:18	127.528
2023-01-23 08:54:19	111.635
2023-01-23 08:54:20	81.8297
2023-01-23 08:54:21	59.1151
2023-01-23 08:54:22	71.1695
2023-01-23 08:54:23	49.6907
2023-01-23 08:54:24	56.143
2023-01-23 08:54:25	56.0919
2023-01-23 08:54:26	60.9847
2023-01-23 08:54:27	59.8205
2023-01-23 08:54:28	48.1623
2023-01-23 08:54:29	55.2548
2023-01-23 08:54:30	60.2596
2023-01-23 08:54:31	67.2381
2023-01-23 08:54:32	58.2986
2023-01-23 08:54:33	35.1936
2023-01-23 08:54:34	36.7256
2023-01-23 08:54:35	31.8866
2023-01-23 08:54:36	45.2897
2023-01-23 08:54:37	45.0729
2023-01-23 08:54:38	68.3923
2023-01-23 08:54:39	109.9
2023-01-23 08:54:40	159.676
2023-01-23 08:54:41	141.247
2023-01-23 08:54:42	171.63
2023-01-23 08:54:43	134.942
2023-01-23 08:54:44	152.396
2023-01-23 08:54:45	144.477
2023-01-23 08:54:46	164.001
2023-01-23 08:54:47	157.131
2023-01-23 08:54:48	178.748
2023-01-23 08:54:49	156.648
2023-01-23 08:54:50	116.555
2023-01-23 08:54:51	88.8943
2023-01-23 08:54:52	132.649
2023-01-23 08:54:53	128.352
2023-01-23 08:54:54	152.764
2023-01-23 08:54:55	177.67
2023-01-23 08:54:56	164.044
2023-01-23 08:54:57	183.695
2023-01-23 08:54:58	203.623
2023-01-23 08:54:59	266.667
2023-01-23 08:55:00	252.321
2023-01-23 08:55:01	236.144
2023-01-23 08:55:02	229.043
2023-01-23 08:55:03	276.377
2023-01-23 08:55:04	231.37
2023-01-23 08:55:05	302.77
2023-01-23 08:55:06	326.897
2023-01-23 08:55:07	296.044
2023-01-23 08:55:08	292.872
2023-01-23 08:55:09	347.988
2023-01-23 08:55:10	357.597
2023-01-23 08:55:11	213.567
2023-01-23 08:55:12	71.0181
2023-01-23 08:55:13	112.601
2023-01-23 08:55:14	97.6717
2023-01-23 08:55:15	93.797
2023-01-23 08:55:16
2023-01-23 08:55:17
2023-01-23 08:55:18	65.4305
2023-01-23 08:55:19	63.987
2023-01-23 08:55:20	81.2946
2023-01-23 08:55:21	93.525
2023-01-23 08:55:22	129.624
2023-01-23 08:55:23	206.277	11.796
2023-01-23 08:55:24	207.805
2023-01-23 08:55:25	186.648
2023-01-23 08:55:26	214.147
2023-01-23 08:55:27	224.139
2023-01-23 08:55:28	199.707
2023-01-23 08:55:29	213.043
2023-01-23 08:55:30	197.616
2023-01-23 08:55:31	171.237
2023-01-23 08:55:32	158.971
2023-01-23 08:55:33	138.166
2023-01-23 08:55:34	112.665
2023-01-23 08:55:35	120.687
2023-01-23 08:55:36	86.6485
2023-01-23 08:55:37	76.3321
2023-01-23 08:55:38	83.5586
2023-01-23 08:55:39	81.7779
2023-01-23 08:55:40	79.7213
2023-01-23 08:55:41	64.7541
2023-01-23 08:55:42	80.7693
2023-01-23 08:55:43	101.198
2023-01-23 08:55:44	161.851	6.31671
2023-01-23 08:55:45	163.893
2023-01-23 08:55:46	148.978
2023-01-23 08:55:47	134.372
2023-01-23 08:55:48	108.802
2023-01-23 08:55:49	90.5963
2023-01-23 08:55:50	92.7388
2023-01-23 08:55:51	77.073
2023-01-23 08:55:52	63.185
2023-01-23 08:55:53	54.9182
2023-01-23 08:55:54	45.5003
2023-01-23 08:55:55	41.886
2023-01-23 08:55:56	68.2111
2023-01-23 08:55:57	111.29
2023-01-23 08:55:58	136.187
2023-01-23 08:55:59	84.1928
2023-01-23 08:56:00	85.8542
2023-01-23 08:56:01	55.9439
2023-01-23 08:56:02	67.1103
2023-01-23 08:56:03	56.2831
2023-01-23 08:56:04	76.7641
2023-01-23 08:56:05	76.3361
2023-01-23 08:56:06	93.785
2023-01-23 08:56:07	96.3881
2023-01-23 08:56:08	96.2827
2023-01-23 08:56:09	97.2541
2023-01-23 08:56:10	73.5898
2023-01-23 08:56:11	58.8238
2023-01-23 08:56:12	41.8708
2023-01-23 08:56:13	43.483
2023-01-23 08:56:14	33.1866
2023-01-23 08:56:15	29.4873
2023-01-23 08:56:16	39.7666
2023-01-23 08:56:17	42.5126
2023-01-23 08:56:18	48.3663
2023-01-23 08:56:19	30.674
2023-01-23 08:56:20	31.9485
2023-01-23 08:56:21	56.2322
2023-01-23 08:56:22	66.9106
2023-01-23 08:56:23	73.743
2023-01-23 08:56:24	85.7313
2023-01-23 08:56:25	82.1799
2023-01-23 08:56:26	75.1213
2023-01-23 08:56:27	66.7951
2023-01-23 08:56:28	50.4264
2023-01-23 08:56:29	55.2223
2023-01-23 08:56:30	65.9108
2023-01-23 08:56:31	69.9939
2023-01-23 08:56:32	62.4527
2023-01-23 08:56:33	45.6662
2023-01-23 08:56:34	46.5708
2023-01-23 08:56:35	46.6975
2023-01-23 08:56:36	37.3245
2023-01-23 08:56:37	43.2492
2023-01-23 08:56:38	29.4803
2023-01-23 08:56:39	38.4108
2023-01-23 08:56:40	22.1374
2023-01-23 08:56:41	11.0269
2023-01-23 08:56:42	9.72312	3.91432
2023-01-23 08:56:43	27.0931
2023-01-23 08:56:44	33.5692
2023-01-23 08:56:45	28.8549
2023-01-23 08:56:46	26.8958
2023-01-23 08:56:47	42.9778
2023-01-23 08:56:48	51.1835
2023-01-23 08:56:49	54.9338
2023-01-23 08:56:50	65.3155
2023-01-23 08:56:51	56.4505
2023-01-23 08:56:52	42.4995
2023-01-23 08:56:53	43.5234
2023-01-23 08:56:54	60.9275
2023-01-23 08:56:55	61.5261
2023-01-23 08:56:56	77.7823
2023-01-23 08:56:57	81.9618
2023-01-23 08:56:58	79.4904
2023-01-23 08:56:59	74.2907
2023-01-23 08:57:00	49.9117
2023-01-23 08:57:01	68.5265
2023-01-23 08:57:02	84.7775
2023-01-23 08:57:03	68.4135
2023-01-23 08:57:04	75.7095
2023-01-23 08:57:05	66.2781
2023-01-23 08:57:06	53.0102
2023-01-23 08:57:07	50.5737
2023-01-23 08:57:08	61.7503
2023-01-23 08:57:09	53.27
2023-01-23 08:57:10	43.5527
2023-01-23 08:57:11	65.4355
2023-01-23 08:57:12	60.7714
2023-01-23 08:57:13	82.652
2023-01-23 08:57:14	64.4628
2023-01-23 08:57:15	57.7401
2023-01-23 08:57:16	62.3863
2023-01-23 08:57:17	54.4394
2023-01-23 08:57:18	73.7412
2023-01-23 08:57:19	70.0299
2023-01-23 08:57:20	74.418
2023-01-23 08:57:21	78.9622
2023-01-23 08:57:22	80.3149
2023-01-23 08:57:23	65.5338
2023-01-23 08:57:24	77.1534
2023-01-23 08:57:25	83.5599
2023-01-23 08:57:26	70.5801
2023-01-23 08:57:27	75.9679
2023-01-23 08:57:28	103.932
2023-01-23 08:57:29	96.0439
2023-01-23 08:57:30	104.656
2023-01-23 08:57:31	109.287
2023-01-23 08:57:32	109.054
2023-01-23 08:57:33	110.932
2023-01-23 08:57:34	88.5242
2023-01-23 08:57:35	98.1955
2023-01-23 08:57:36	92.0573
2023-01-23 08:57:37	67.4355	8.01971
2023-01-23 08:57:38	92.9397
2023-01-23 08:57:39	101.048
2023-01-23 08:57:40	86.7682	8.75096
2023-01-23 08:57:41	101.913
2023-01-23 08:57:42	111.019
2023-01-23 08:57:43	117.436
2023-01-23 08:57:44	100.971
2023-01-23 08:57:45	124.691
2023-01-23 08:57:46	121.382
2023-01-23 08:57:47	126.316
2023-01-23 08:57:48	116.844
2023-01-23 08:57:49	113.863
2023-01-23 08:57:50	117.33
2023-01-23 08:57:51	125.679
2023-01-23 08:57:52	124.117
2023-01-23 08:57:53	120.617
2023-01-23 08:57:54	135.539
2023-01-23 08:57:55	126.332
2023-01-23 08:57:56	152.722
2023-01-23 08:57:57	174.765
2023-01-23 08:57:58	157.773
2023-01-23 08:57:59	146.168
2023-01-23 08:58:00	148.847
2023-01-23 08:58:01	171.104
2023-01-23 08:58:02	164.134
2023-01-23 08:58:03	151.719
2023-01-23 08:58:04	153.371
2023-01-23 08:58:05	170.573
2023-01-23 08:58:06	162.266
2023-01-23 08:58:07	181.906
2023-01-23 08:58:08	156.726
2023-01-23 08:58:09	120.158
2023-01-23 08:58:10	102.022
2023-01-23 08:58:11	95.1009
2023-01-23 08:58:12	80.7527
2023-01-23 08:58:13	86.5554
2023-01-23 08:58:14	51.0185
2023-01-23 08:58:15	37.1039
2023-01-23 08:58:16	20.0893
2023-01-23 08:58:17	22.555
2023-01-23 08:58:18	10.1731
2023-01-23 08:58:19	20.968
2023-01-23 08:58:20	49.0754
2023-01-23 08:58:21	41.2837
2023-01-23 08:58:22	44.3269
2023-01-23 08:58:23	42.3807
2023-01-23 08:58:24	37.0347
2023-01-23 08:58:25	34.0556
2023-01-23 08:58:26	34.3276
2023-01-23 08:58:27	31.2566
2023-01-23 08:58:28	32.6849
2023-01-23 08:58:29	39.034
2023-01-23 08:58:30	28.2756
2023-01-23 08:58:31	24.1275	1.15325
2023-01-23 08:58:32	23.7792	6.48898
2023-01-23 08:58:33	25.8244
2023-01-23 08:58:34	29.5186
2023-01-23 08:58:35	20.3171
2023-01-23 08:58:36	27.6761
2023-01-23 08:58:37	17.0997
2023-01-23 08:58:38	18.2
2023-01-23 08:58:39	23.3184
2023-01-23 08:58:40	36.2967
2023-01-23 08:58:41	33.7719
2023-01-23 08:58:42	38.5285
2023-01-23 08:58:43	59.6488
2023-01-23 08:58:44	55.5288
2023-01-23 08:58:45	63.2811
2023-01-23 08:58:46	57.5864
2023-01-23 08:58:47	51.2322
2023-01-23 08:58:48	61.5076
2023-01-23 08:58:49	60.0106
2023-01-23 08:58:50	51.7536
2023-01-23 08:58:51	43.6017
2023-01-23 08:58:52	41.4087
2023-01-23 08:58:53	46.5893
2023-01-23 08:58:54	40.6313
2023-01-23 08:58:55	44.6136
2023-01-23 08:58:56	53.3803
2023-01-23 08:58:57	57.7428
2023-01-23 08:58:58	69.0602
2023-01-23 08:58:59	100.078
2023-01-23 08:59:00	123.451	15.1206
2023-01-23 08:59:01	202.982
2023-01-23 08:59:02	329.819
2023-01-23 08:59:03	402.332
2023-01-23 08:59:04	256.389	28.926
2023-01-23 08:59:05	273.377
2023-01-23 08:59:06	298.837
2023-01-23 08:59:07	321.883
2023-01-23 08:59:08	358.111
2023-01-23 08:59:09	390.798
2023-01-23 08:59:10	386.299
2023-01-23 08:59:11	397.884
2023-01-23 08:59:12	494.137
2023-01-23 08:59:13	513.397
2023-01-23 08:59:14	561.939
2023-01-23 08:59:15	497.945
2023-01-23 08:59:16	482.566
2023-01-23 08:59:17	432.589
2023-01-23 08:59:18	423.501
2023-01-23 08:59:19	373.805
2023-01-23 08:59:20	361.826
2023-01-23 08:59:21	336.022
2023-01-23 08:59:22	362.017
2023-01-23 08:59:23	337.493
2023-01-23 08:59:24	308.141
2023-01-23 08:59:25	269.61
2023-01-23 08:59:26	272.416
2023-01-23 08:59:27	227.864
2023-01-23 08:59:28	199.534
2023-01-23 08:59:29	179.965
2023-01-23 08:59:30	119.192
2023-01-23 08:59:31	186.231
2023-01-23 08:59:32	200.865
2023-01-23 08:59:33	183.926
2023-01-23 08:59:34	146.159
2023-01-23 08:59:35	150.303
2023-01-23 08:59:36	140.875
2023-01-23 08:59:37	159.522
2023-01-23 08:59:38	143.586
2023-01-23 08:59:39	142.678
2023-01-23 08:59:40	153.153
2023-01-23 08:59:41	169.71
2023-01-23 08:59:42	178.924
2023-01-23 08:59:43	162.54
2023-01-23 08:59:44	173.908
2023-01-23 08:59:45	152.532
2023-01-23 08:59:46	169.651
2023-01-23 08:59:47	166.187
2023-01-23 08:59:48	166.237
2023-01-23 08:59:49	187.134
2023-01-23 08:59:50	204.874
2023-01-23 08:59:51	233.964
2023-01-23 08:59:52	257.372
2023-01-23 08:59:53	251.065
2023-01-23 08:59:54	184.677
2023-01-23 08:59:55	177.47
2023-01-23 08:59:56	238.046
2023-01-23 08:59:57	313.725
2023-01-23 08:59:58	254.29
2023-01-23 08:59:59	253.69
2023-01-23 09:00:00	292.743
2023-01-23 09:00:01	216.032
2023-01-23 09:00:02	176.55
2023-01-23 09:00:03	202.617
2023-01-23 09:00:04	198.89
2023-01-23 09:00:05	253.394
2023-01-23 09:00:06	308.686
2023-01-23 09:00:07	328.042
2023-01-23 09:00:08	377.326
2023-01-23 09:00:09	353.276
2023-01-23 09:00:10	374.858
2023-01-23 09:00:11	373.998
2023-01-23 09:00:12	370.506
2023-01-23 09:00:13	351.312
2023-01-23 09:00:14	395.826
2023-01-23 09:00:15	410.129
2023-01-23 09:00:16	448.671
2023-01-23 09:00:17	467.491
2023-01-23 09:00:18	509.608
2023-01-23 09:00:19	697.48
2023-01-23 09:00:20	645.342
2023-01-23 09:00:21	599.428
2023-01-23 09:00:22	593.416	5.593
2023-01-23 09:00:23	603.206	8.53039
2023-01-23 09:00:24	613.558
2023-01-23 09:00:25	675.247
2023-01-23 09:00:26	780.525
2023-01-23 09:00:27	637.114
2023-01-23 09:00:28	681.869
2023-01-23 09:00:29	657.394
2023-01-23 09:00:30	665.076
2023-01-23 09:00:31	609.31
2023-01-23 09:00:32	682.902
2023-01-23 09:00:33	720.84
2023-01-23 09:00:34	596.686
2023-01-23 09:00:35	507.035
2023-01-23 09:00:36	507.489
2023-01-23 09:00:37	455.95
2023-01-23 09:00:38	395.829
2023-01-23 09:00:39	359.704
2023-01-23 09:00:40	283.418
2023-01-23 09:00:41	354.753
2023-01-23 09:00:42	355.297
2023-01-23 09:00:43	253.949
2023-01-23 09:00:44	136.583
2023-01-23 09:00:45	256.178
2023-01-23 09:00:46	232.197
2023-01-23 09:00:47	243.235
2023-01-23 09:00:48	250.122
2023-01-23 09:00:49	212.822
2023-01-23 09:00:50	281.604
2023-01-23 09:00:51	254.17
2023-01-23 09:00:52	257.699
2023-01-23 09:00:53	268.345
2023-01-23 09:00:54	234.209
2023-01-23 09:00:55	266.588
2023-01-23 09:00:56	322.602
2023-01-23 09:00:57	288.754
2023-01-23 09:00:58	321.142
2023-01-23 09:00:59	313.639
2023-01-23 09:01:00	273.776
2023-01-23 09:01:01	253.624
2023-01-23 09:01:02	259.971
2023-01-23 09:01:03	241.58
2023-01-23 09:01:04	179.363
2023-01-23 09:01:05	148.363
2023-01-23 09:01:06	85.2047
2023-01-23 09:01:07	149.145
2023-01-23 09:01:08	174.961
2023-01-23 09:01:09	176.465
2023-01-23 09:01:10	188.161
2023-01-23 09:01:11	230.506
2023-01-23 09:01:12	294.4
2023-01-23 09:01:13	374.984
2023-01-23 09:01:14	414.47
2023-01-23 09:01:15	464.289
2023-01-23 09:01:16	371.269
2023-01-23 09:01:17	341.07
2023-01-23 09:01:18	304.299
2023-01-23 09:01:19	218.74
2023-01-23 09:01:20	306.633
2023-01-23 09:01:21	275.239
2023-01-23 09:01:22	276.4
2023-01-23 09:01:23	281.808
2023-01-23 09:01:24	272.909
2023-01-23 09:01:25	262.762
2023-01-23 09:01:26	256.342
2023-01-23 09:01:27	237.699
2023-01-23 09:01:28	206.429
2023-01-23 09:01:29	196.565
2023-01-23 09:01:30	199.665
2023-01-23 09:01:31	218.008
2023-01-23 09:01:32	237.769
2023-01-23 09:01:33	264.699
2023-01-23 09:01:34	297.318
2023-01-23 09:01:35	307.114
2023-01-23 09:01:36	340.691
2023-01-23 09:01:37	346.823
2023-01-23 09:01:38	330.938
2023-01-23 09:01:39	336.679
2023-01-23 09:01:40	325.746
2023-01-23 09:01:41	294.841
2023-01-23 09:01:42	278.352
2023-01-23 09:01:43	299.756
2023-01-23 09:01:44	258.429
2023-01-23 09:01:45	224.237
2023-01-23 09:01:46	255.346
2023-01-23 09:01:47	260.322
2023-01-23 09:01:48	223.519
2023-01-23 09:01:49	251.418
2023-01-23 09:01:50	275.49
2023-01-23 09:01:51	297.565
2023-01-23 09:01:52	327.913
2023-01-23 09:01:53	337.562
2023-01-23 09:01:54	338.571
2023-01-23 09:01:55	301.779
2023-01-23 09:01:56	295.753
2023-01-23 09:01:57	283.238
2023-01-23 09:01:58	263.046
2023-01-23 09:01:59	261.053
2023-01-23 09:02:00	266.083
2023-01-23 09:02:01	290.604
2023-01-23 09:02:02	260.455
2023-01-23 09:02:03	300.915
2023-01-23 09:02:04	284.278
2023-01-23 09:02:05	254.709
2023-01-23 09:02:06	252.428
2023-01-23 09:02:07	245.323
2023-01-23 09:02:08	217.123
2023-01-23 09:02:09	188.652
2023-01-23 09:02:10	214.758
2023-01-23 09:02:11	186.96
2023-01-23 09:02:12	180.251
2023-01-23 09:02:13	192.959
2023-01-23 09:02:14	137.198
2023-01-23 09:02:15	111.356
2023-01-23 09:02:16	153.568
2023-01-23 09:02:17	157.887
2023-01-23 09:02:18	165.821
2023-01-23 09:02:19	152.937
2023-01-23 09:02:20	144.306
2023-01-23 09:02:21	144.664
2023-01-23 09:02:22	106.839
2023-01-23 09:02:23	139.729
2023-01-23 09:02:24	129.376
2023-01-23 09:02:25	139.539
2023-01-23 09:02:26	124.635
2023-01-23 09:02:27	172.734
2023-01-23 09:02:28	165.032
2023-01-23 09:02:29	132.021
2023-01-23 09:02:30	121.768
2023-01-23 09:02:31	120.012
2023-01-23 09:02:32	115.728
2023-01-23 09:02:33	109.813
2023-01-23 09:02:34	89.8591
2023-01-23 09:02:35	91.0855
2023-01-23 09:02:36	65.1692
2023-01-23 09:02:37	74.4589
2023-01-23 09:02:38	93.1608
2023-01-23 09:02:39	80.5681
2023-01-23 09:02:40	59.6223
2023-01-23 09:02:41	42.661
2023-01-23 09:02:42	38.8845
2023-01-23 09:02:43	23.854
2023-01-23 09:02:44	0.503841
2023-01-23 09:02:45	26.0141
2023-01-23 09:02:46	9.32902
2023-01-23 09:02:47	33.2877
2023-01-23 09:02:48	39.4495
2023-01-23 09:02:49	42.5111
2023-01-23 09:02:50	43.6088
2023-01-23 09:02:51	34.8536
2023-01-23 09:02:52	37.3968
2023-01-23 09:02:53	53.9944
2023-01-23 09:02:54	38.054
2023-01-23 09:02:55	49.6608
2023-01-23 09:02:56	51.973
2023-01-23 09:02:57	48.1455
2023-01-23 09:02:58	52.8834
2023-01-23 09:02:59	52.104
2023-01-23 09:03:00	48.6989
2023-01-23 09:03:01	49.2207
2023-01-23 09:03:02	47.4842
2023-01-23 09:03:03	35.896	1.49936
2023-01-23 09:03:04	39.9844
2023-01-23 09:03:05	34.2405
2023-01-23 09:03:06	63.208
2023-01-23 09:03:07	62.8125
2023-01-23 09:03:08	53.1995
2023-01-23 09:03:09	47.2116
2023-01-23 09:03:10	50.3227
2023-01-23 09:03:11	37.2467
2023-01-23 09:03:12	33.416
2023-01-23 09:03:13	54.8948	1.77216
2023-01-23 09:03:14	60.4078	10.7175
2023-01-23 09:03:15	83.9768
2023-01-23 09:03:16	101.664	15.7012
2023-01-23 09:03:17	107.862	10.2417
2023-01-23 09:03:18	119.916
2023-01-23 09:03:19	134.971
2023-01-23 09:03:20	149.302
2023-01-23 09:03:21	113.117	1.6616
2023-01-23 09:03:22	116.256
2023-01-23 09:03:23	129.185
2023-01-23 09:03:24	136.399
2023-01-23 09:03:25	140.32
2023-01-23 09:03:26	115.564
2023-01-23 09:03:27	122.727
2023-01-23 09:03:28	117.968
2023-01-23 09:03:29	159.531
2023-01-23 09:03:30	170.312
2023-01-23 09:03:31	157.108
2023-01-23 09:03:32	160.46
2023-01-23 09:03:33	150.123
2023-01-23 09:03:34	157.175
2023-01-23 09:03:35	162.621
2023-01-23 09:03:36	166.921
2023-01-23 09:03:37	161.931
2023-01-23 09:03:38	145.881
2023-01-23 09:03:39	154.817
2023-01-23 09:03:40	174.255
2023-01-23 09:03:41	176.954
2023-01-23 09:03:42	186.897
2023-01-23 09:03:43	168.926
2023-01-23 09:03:44	151.424
2023-01-23 09:03:45	150.474
2023-01-23 09:03:46	133.821
2023-01-23 09:03:47	117.058
2023-01-23 09:03:48	114.459
2023-01-23 09:03:49	114.568
2023-01-23 09:03:50	108.751
2023-01-23 09:03:51	98.5433
2023-01-23 09:03:52	102.565
2023-01-23 09:03:53	126.746
2023-01-23 09:03:54	139.007
2023-01-23 09:03:55	171.361
2023-01-23 09:03:56	207.678
2023-01-23 09:03:57	209.917
2023-01-23 09:03:58	209.362
2023-01-23 09:03:59	221.081
2023-01-23 09:04:00	255.385
2023-01-23 09:04:01	255.339
2023-01-23 09:04:02	185.57
2023-01-23 09:04:03	135.896
2023-01-23 09:04:04	188.997
2023-01-23 09:04:05	180.23
2023-01-23 09:04:06	152.103
2023-01-23 09:04:07	145.155
2023-01-23 09:04:08	163.069
2023-01-23 09:04:09	185.601
2023-01-23 09:04:10	233.53
2023-01-23 09:04:11	247.311
2023-01-23 09:04:12	185.009
2023-01-23 09:04:13	240.153
2023-01-23 09:04:14	160.106
2023-01-23 09:04:15	160.027
2023-01-23 09:04:16	148.53
2023-01-23 09:04:17	141.214
2023-01-23 09:04:18	119.066
2023-01-23 09:04:19	141.043
2023-01-23 09:04:20	168.583
2023-01-23 09:04:21	142.815
2023-01-23 09:04:22	130.12
2023-01-23 09:04:23	119.3
2023-01-23 09:04:24	163.81
2023-01-23 09:04:25	163.575
2023-01-23 09:04:26	160.984
2023-01-23 09:04:27	134.683
2023-01-23 09:04:28	124.591
2023-01-23 09:04:29	117.554
2023-01-23 09:04:30	120.654
2023-01-23 09:04:31	102.449
2023-01-23 09:04:32	101.306
2023-01-23 09:04:33	99.1567
2023-01-23 09:04:34	75.8534
2023-01-23 09:04:35	78.7155
2023-01-23 09:04:36	90.1866
2023-01-23 09:04:37	92.0275
2023-01-23 09:04:38	91.33
2023-01-23 09:04:39	116.217
2023-01-23 09:04:40	147.746
2023-01-23 09:04:41	164.496
2023-01-23 09:04:42	268.595
2023-01-23 09:04:43	380.468
2023-01-23 09:04:44	318.544
2023-01-23 09:04:45	328.588	41.8612
2023-01-23 09:04:46	367.338
2023-01-23 09:04:47	460.376
2023-01-23 09:04:48	393.102
2023-01-23 09:04:49	447.545
2023-01-23 09:04:50	379.897
2023-01-23 09:04:51	373.398
2023-01-23 09:04:52	327.772
2023-01-23 09:04:53	340.552
2023-01-23 09:04:54	208.646
2023-01-23 09:04:55	171.244
2023-01-23 09:04:56	186.307
2023-01-23 09:04:57	202.215
2023-01-23 09:04:58	183.407
2023-01-23 09:04:59	195.848
2023-01-23 09:05:00	217.474
2023-01-23 09:05:01	120.557
2023-01-23 09:05:02	47.2084
2023-01-23 09:05:03
2023-01-23 09:05:04	36.5683
2023-01-23 09:05:05	37.7493
2023-01-23 09:05:06	53.4145
2023-01-23 09:05:07	9.4109
2023-01-23 09:05:08	112.897
2023-01-23 09:05:09	158.407
2023-01-23 09:05:10	208.619
2023-01-23 09:05:11	230.911
2023-01-23 09:05:12	245.96
2023-01-23 09:05:13	250.877
2023-01-23 09:05:14	242.717
2023-01-23 09:05:15	250.077
2023-01-23 09:05:16	275.638
2023-01-23 09:05:17	292.914
2023-01-23 09:05:18	313.378
2023-01-23 09:05:19	380.739
2023-01-23 09:05:20	394.827
2023-01-23 09:05:21	311.753
2023-01-23 09:05:22	367.13
2023-01-23 09:05:23	359.513
2023-01-23 09:05:24	354.158
2023-01-23 09:05:25	368.418
2023-01-23 09:05:26	333.086
2023-01-23 09:05:27	311.902
2023-01-23 09:05:28	274.545
2023-01-23 09:05:29	249.679
2023-01-23 09:05:30	184.951
2023-01-23 09:05:31	178.785
2023-01-23 09:05:32	168.952
2023-01-23 09:05:33	189.96
2023-01-23 09:05:34	152.117
2023-01-23 09:05:35	139.936
2023-01-23 09:05:36	121.142
2023-01-23 09:05:37	115.146
2023-01-23 09:05:38	89.25
2023-01-23 09:05:39	120.937
2023-01-23 09:05:40	124.907
2023-01-23 09:05:41	116.336
2023-01-23 09:05:42	109.031
2023-01-23 09:05:43	110.009
2023-01-23 09:05:44	96.8736
2023-01-23 09:05:45	72.9126
2023-01-23 09:05:46	29.5889
2023-01-23 09:05:47	52.5664
2023-01-23 09:05:48	64.1071
2023-01-23 09:05:49	64.3243
2023-01-23 09:05:50	64.5641
2023-01-23 09:05:51	24.6163
2023-01-23 09:05:52	66.711
2023-01-23 09:05:53	57.1502
2023-01-23 09:05:54	63.4058
2023-01-23 09:05:55	74.6456
2023-01-23 09:05:56	71.0729
2023-01-23 09:05:57	85.2963
2023-01-23 09:05:58	68.1893
2023-01-23 09:05:59	64.2541
2023-01-23 09:06:00	77.4829
2023-01-23 09:06:01	79.7967
2023-01-23 09:06:02	85.0897
2023-01-23 09:06:03	71.7668
2023-01-23 09:06:04	74.9836
2023-01-23 09:06:05	79.3669
2023-01-23 09:06:06	83.1128
2023-01-23 09:06:07	79.1533
2023-01-23 09:06:08	78.0632
2023-01-23 09:06:09	68.1979
2023-01-23 09:06:10	56.2546
2023-01-23 09:06:11	56.0729
2023-01-23 09:06:12	54.2007
2023-01-23 09:06:13	66.5215
2023-01-23 09:06:14
2023-01-23 09:06:15
2023-01-23 09:06:16
2023-01-23 09:06:17
2023-01-23 09:06:18
2023-01-23 09:06:19
2023-01-23 09:06:20
2023-01-23 09:06:21
2023-01-23 09:06:22
2023-01-23 09:06:23
2023-01-23 09:06:24
2023-01-23 09:06:25
2023-01-23 09:06:26
2023-01-23 09:06:27
2023-01-23 09:06:28
2023-01-23 09:06:29
2023-01-23 09:06:30
2023-01-23 09:06:31
2023-01-23 09:06:32
2023-01-23 09:06:33
2023-01-23 09:06:34
2023-01-23 09:06:35
2023-01-23 09:06:36
2023-01-23 09:06:37
2023-01-23 09:06:38
2023-01-23 09:06:39
2023-01-23 09:06:40
2023-01-23 09:06:41
2023-01-23 09:06:42
2023-01-23 09:06:43
2023-01-23 09:06:44
2023-01-23 09:06:45
2023-01-23 09:06:46
2023-01-23 09:06:47
2023-01-23 09:06:48
2023-01-23 09:06:49
2023-01-23 09:06:50
2023-01-23 09:06:51
2023-01-23 09:06:52
2023-01-23 09:06:53
2023-01-23 09:06:54
2023-01-23 09:06:55
2023-01-23 09:06:56
2023-01-23 09:06:57
2023-01-23 09:06:58
2023-01-23 09:06:59
2023-01-23 09:07:00
2023-01-23 09:07:01
2023-01-23 09:07:02
2023-01-23 09:07:03
2023-01-23 09:07:04
2023-01-23 09:07:05
2023-01-23 09:07:06
2023-01-23 09:07:07
2023-01-23 09:07:08
2023-01-23 09:07:09
2023-01-23 09:07:10
2023-01-23 09:07:11
2023-01-23 09:07:12
2023-01-23 09:07:13
2023-01-23 09:07:14
2023-01-23 09:07:15
2023-01-23 09:07:16
2023-01-23 09:07:17
2023-01-23 09:07:18
2023-01-23 09:07:19
2023-01-23 09:07:20
2023-01-23 09:07:21
2023-01-23 09:07:22
2023-01-23 09:07:23
2023-01-23 09:07:24
2023-01-23 09:07:25
2023-01-23 09:07:26
2023-01-23 09:07:27
2023-01-23 09:07:28
2023-01-23 09:07:29
2023-01-23 09:07:30
2023-01-23 09:07:31
2023-01-23 09:07:32
2023-01-23 09:07:33
2023-01-23 09:07:34
2023-01-23 09:07:35
2023-01-23 09:07:36
2023-01-23 09:07:37
2023-01-23 09:07:38
2023-01-23 09:07:39
2023-01-23 09:07:40
2023-01-23 09:07:41
2023-01-23 09:07:42
2023-01-23 09:07:43
2023-01-23 09:07:44
2023-01-23 09:07:45
2023-01-23 09:07:46
2023-01-23 09:07:47
2023-01-23 09:07:48
2023-01-23 09:07:49
2023-01-23 09:07:50
2023-01-23 09:07:51
2023-01-23 09:07:52
2023-01-23 09:07:53
2023-01-23 09:07:54
2023-01-23 09:07:55
2023-01-23 09:07:56
2023-01-23 09:07:57
2023-01-23 09:07:58
2023-01-23 09:07:59
2023-01-23 09:08:00
2023-01-23 09:08:01
2023-01-23 09:08:02
2023-01-23 09:08:03
2023-01-23 09:08:04
2023-01-23 09:08:05
2023-01-23 09:08:06
2023-01-23 09:08:07
2023-01-23 09:08:08
2023-01-23 09:08:09
2023-01-23 09:08:10
2023-01-23 09:08:11
2023-01-23 09:08:12
2023-01-23 09:08:13
2023-01-23 09:08:14
2023-01-23 09:08:15
2023-01-23 09:08:16		608.464
2023-01-23 09:08:17		456.268
2023-01-23 09:08:18		388.242
2023-01-23 09:08:19		365.853
2023-01-23 09:08:20		327.166
2023-01-23 09:08:21		292.471
2023-01-23 09:08:22		273.102
2023-01-23 09:08:23		234.806
2023-01-23 09:08:24		230.655
2023-01-23 09:08:25		221.533
2023-01-23 09:08:26		203.935
2023-01-23 09:08:27		195.611
2023-01-23 09:08:28		211.091
2023-01-23 09:08:29		193.219
2023-01-23 09:08:30		172.084
2023-01-23 09:08:31		170.717
2023-01-23 09:08:32		163.767
2023-01-23 09:08:33		129.461
2023-01-23 09:08:34		121.625
2023-01-23 09:08:35		87.879
2023-01-23 09:08:36		95.378
2023-01-23 09:08:37		99.8208
2023-01-23 09:08:38		104.192
2023-01-23 09:08:39		89.4061
2023-01-23 09:08:40		70.7569
2023-01-23 09:08:41		74.084
2023-01-23 09:08:42		67.5784
2023-01-23 09:08:43	13.5319	56.3834
2023-01-23 09:08:44	67.5946	55.609
2023-01-23 09:08:45	102.487	56.9185
2023-01-23 09:08:46	176.026	13.5201
2023-01-23 09:08:47	161.049	52.6274
2023-01-23 09:08:48	186.08
2023-01-23 09:08:49	213.489
2023-01-23 09:08:50	192.767
2023-01-23 09:08:51	187.945
2023-01-23 09:08:52	177.729
2023-01-23 09:08:53	188.08
2023-01-23 09:08:54	197.422
2023-01-23 09:08:55	224.541
2023-01-23 09:08:56	306.367
2023-01-23 09:08:57	266.934
2023-01-23 09:08:58	310.879
2023-01-23 09:08:59	317.677
2023-01-23 09:09:00	343.771
2023-01-23 09:09:01	343.847
2023-01-23 09:09:02	406.105
2023-01-23 09:09:03	341.785
2023-01-23 09:09:04	336.625
2023-01-23 09:09:05	342.716
2023-01-23 09:09:06	360.568
2023-01-23 09:09:07	388.017
2023-01-23 09:09:08	416.32
2023-01-23 09:09:09	463.808
2023-01-23 09:09:10	488.227
2023-01-23 09:09:11	521.374
2023-01-23 09:09:12	532.718
2023-01-23 09:09:13	545.657
2023-01-23 09:09:14	504.116
2023-01-23 09:09:15	512.569
2023-01-23 09:09:16	560.568
2023-01-23 09:09:17	609.006
2023-01-23 09:09:18	663.473
2023-01-23 09:09:19	657.843
2023-01-23 09:09:20	693.769
2023-01-23 09:09:21	739.769
2023-01-23 09:09:22	758.484
2023-01-23 09:09:23	763.922
2023-01-23 09:09:24	795.36
2023-01-23 09:09:25	817.06
2023-01-23 09:09:26	832.681
2023-01-23 09:09:27	819.781
2023-01-23 09:09:28	798.193
2023-01-23 09:09:29	788.821
2023-01-23 09:09:30	739.511
2023-01-23 09:09:31	724.927
2023-01-23 09:09:32	757.06
2023-01-23 09:09:33	747.042
2023-01-23 09:09:34	742.689
2023-01-23 09:09:35	766.268
2023-01-23 09:09:36	769.425
2023-01-23 09:09:37	811.375
2023-01-23 09:09:38	832.098
2023-01-23 09:09:39	809.362
2023-01-23 09:09:40	829.073
2023-01-23 09:09:41	782.26
2023-01-23 09:09:42	750.664
2023-01-23 09:09:43	707.69
2023-01-23 09:09:44	695.414
2023-01-23 09:09:45	696.581
2023-01-23 09:09:46	639.853
2023-01-23 09:09:47	602.224
2023-01-23 09:09:48	605.748
2023-01-23 09:09:49	600.655
2023-01-23 09:09:50	553.89
2023-01-23 09:09:51	556.804
2023-01-23 09:09:52	586.856
2023-01-23 09:09:53	557.915
2023-01-23 09:09:54	516.801
2023-01-23 09:09:55	523.621
2023-01-23 09:09:56	506.882
2023-01-23 09:09:57	521.906
2023-01-23 09:09:58	542.147
2023-01-23 09:09:59	504.586
2023-01-23 09:10:00	526.588
2023-01-23 09:10:01	527.085
2023-01-23 09:10:02	552.137
2023-01-23 09:10:03	512.281
2023-01-23 09:10:04	534.903
2023-01-23 09:10:05	555.385
2023-01-23 09:10:06	533.777
2023-01-23 09:10:07	521.541
2023-01-23 09:10:08	526.832
2023-01-23 09:10:09	518.898
2023-01-23 09:10:10	510.123
2023-01-23 09:10:11	476.742
2023-01-23 09:10:12	498.299
2023-01-23 09:10:13	471.064
2023-01-23 09:10:14	448.033
2023-01-23 09:10:15	416.25
2023-01-23 09:10:16	400.039
2023-01-23 09:10:17	360.086
2023-01-23 09:10:18	343.524
2023-01-23 09:10:19	298.645
2023-01-23 09:10:20	308.067
2023-01-23 09:10:21	307.712
2023-01-23 09:10:22	277.272
2023-01-23 09:10:23	278.507
2023-01-23 09:10:24	285.717
2023-01-23 09:10:25	280.762
2023-01-23 09:10:26	223.123
2023-01-23 09:10:27	180.125
2023-01-23 09:10:28	186.731
2023-01-23 09:10:29	158.3	12.6645
2023-01-23 09:10:30	175.273
2023-01-23 09:10:31	229.938
2023-01-23 09:10:32	236.679
2023-01-23 09:10:33	267.222
2023-01-23 09:10:34	285.533
2023-01-23 09:10:35	328.785
2023-01-23 09:10:36	311.026
2023-01-23 09:10:37	305.446
2023-01-23 09:10:38	296.488
2023-01-23 09:10:39	316.545
2023-01-23 09:10:40	302.045
2023-01-23 09:10:41	322.15
2023-01-23 09:10:42	289.556
2023-01-23 09:10:43	294.736
2023-01-23 09:10:44	289.885
2023-01-23 09:10:45	274.985
2023-01-23 09:10:46	244.599
2023-01-23 09:10:47	254.358
2023-01-23 09:10:48	273.902
2023-01-23 09:10:49	262.514
2023-01-23 09:10:50	244.776
2023-01-23 09:10:51	270.488
2023-01-23 09:10:52	279.118
2023-01-23 09:10:53	236.334
2023-01-23 09:10:54	268.62
2023-01-23 09:10:55	232.524
2023-01-23 09:10:56	231.223
2023-01-23 09:10:57	259.779
2023-01-23 09:10:58	258.151
2023-01-23 09:10:59	266.206
2023-01-23 09:11:00	274.819
2023-01-23 09:11:01	266.324
2023-01-23 09:11:02	262.218
2023-01-23 09:11:03	256.29
2023-01-23 09:11:04	248.294
2023-01-23 09:11:05	278.75
2023-01-23 09:11:06	295.893
2023-01-23 09:11:07	308.442
2023-01-23 09:11:08	303.218
2023-01-23 09:11:09	287.912
2023-01-23 09:11:10	294.569
2023-01-23 09:11:11	282.638
2023-01-23 09:11:12	285.993
2023-01-23 09:11:13	283.044
2023-01-23 09:11:14	294.196
2023-01-23 09:11:15	289.874
2023-01-23 09:11:16	283.052
2023-01-23 09:11:17	295.562
2023-01-23 09:11:18	289.109
2023-01-23 09:11:19	278.536
2023-01-23 09:11:20	291.915
2023-01-23 09:11:21	257.289
2023-01-23 09:11:22	231.331
2023-01-23 09:11:23	221.334
2023-01-23 09:11:24	234.053
2023-01-23 09:11:25	245.396
2023-01-23 09:11:26	256.564
2023-01-23 09:11:27	241.206
2023-01-23 09:11:28	217.539
2023-01-23 09:11:29	233.457
2023-01-23 09:11:30	272.951
2023-01-23 09:11:31	262.662
2023-01-23 09:11:32	271.842
2023-01-23 09:11:33	295.25
2023-01-23 09:11:34	353.402
2023-01-23 09:11:35	372.201
2023-01-23 09:11:36	383.368
2023-01-23 09:11:37	416.886
2023-01-23 09:11:38	422.089
2023-01-23 09:11:39	429.01
2023-01-23 09:11:40	412.274
2023-01-23 09:11:41	398.623
2023-01-23 09:11:42	395.587
2023-01-23 09:11:43	389.493
2023-01-23 09:11:44	359.933
2023-01-23 09:11:45	362.401
2023-01-23 09:11:46	379.525
2023-01-23 09:11:47	386.244
2023-01-23 09:11:48	398.515
2023-01-23 09:11:49	357.716
2023-01-23 09:11:50	344.517
2023-01-23 09:11:51	348.027
2023-01-23 09:11:52	361.661
2023-01-23 09:11:53	367.594
2023-01-23 09:11:54	354.664
2023-01-23 09:11:55	351.946
2023-01-23 09:11:56	344.216
2023-01-23 09:11:57	397.716
2023-01-23 09:11:58	402.561
2023-01-23 09:11:59	395.425
2023-01-23 09:12:00	405.368
2023-01-23 09:12:01	381.931
2023-01-23 09:12:02	371.808
2023-01-23 09:12:03	366.14
2023-01-23 09:12:04	390.791
2023-01-23 09:12:05	416.912
2023-01-23 09:12:06	383.93
2023-01-23 09:12:07	410.149
2023-01-23 09:12:08	401.978
2023-01-23 09:12:09	392.105
2023-01-23 09:12:10	406.903
2023-01-23 09:12:11	438.859
2023-01-23 09:12:12	447.146
2023-01-23 09:12:13	413.321
2023-01-23 09:12:14	402.981
2023-01-23 09:12:15	374.196
2023-01-23 09:12:16	403.491
2023-01-23 09:12:17	381.799
2023-01-23 09:12:18	359.68
2023-01-23 09:12:19	341.858
2023-01-23 09:12:20	339.858
2023-01-23 09:12:21	341.607
2023-01-23 09:12:22	277.819
2023-01-23 09:12:23	264.536
2023-01-23 09:12:24	217.197
2023-01-23 09:12:25	263.962
2023-01-23 09:12:26	268.706
2023-01-23 09:12:27	287.997
2023-01-23 09:12:28	246.29
2023-01-23 09:12:29	254.24
2023-01-23 09:12:30	266.385
2023-01-23 09:12:31	274.1
2023-01-23 09:12:32	261.095
2023-01-23 09:12:33	255.345
2023-01-23 09:12:34	194.367
2023-01-23 09:12:35	251.532
2023-01-23 09:12:36	267.824
2023-01-23 09:12:37	241.822
2023-01-23 09:12:38	251.546
2023-01-23 09:12:39	265.233
2023-01-23 09:12:40	265.774
2023-01-23 09:12:41	264.053
2023-01-23 09:12:42	235.18
2023-01-23 09:12:43	228.994
2023-01-23 09:12:44	232.031
2023-01-23 09:12:45	208.643
2023-01-23 09:12:46	229.917
2023-01-23 09:12:47	277.381
2023-01-23 09:12:48	255.478
2023-01-23 09:12:49	218.594
2023-01-23 09:12:50	243.813
2023-01-23 09:12:51	231.408
2023-01-23 09:12:52	210.752
2023-01-23 09:12:53	219.442
2023-01-23 09:12:54	237.595
2023-01-23 09:12:55	222.831
2023-01-23 09:12:56	229.375
2023-01-23 09:12:57	296.35
2023-01-23 09:12:58	395.958
2023-01-23 09:12:59	349.386
2023-01-23 09:13:00	314.169
2023-01-23 09:13:01	287.575
2023-01-23 09:13:02	255.105
2023-01-23 09:13:03	243.262
2023-01-23 09:13:04	227.486
2023-01-23 09:13:05	211.085
2023-01-23 09:13:06	217.749
2023-01-23 09:13:07	226.466
2023-01-23 09:13:08	257.997
2023-01-23 09:13:09	263.524
2023-01-23 09:13:10	268.652
2023-01-23 09:13:11	268.98
2023-01-23 09:13:12	276.756
2023-01-23 09:13:13	262.673
2023-01-23 09:13:14	246.523
2023-01-23 09:13:15	253.617
2023-01-23 09:13:16	242.205
2023-01-23 09:13:17	204.033
2023-01-23 09:13:18	204.93
2023-01-23 09:13:19	190.109
2023-01-23 09:13:20	230.925
2023-01-23 09:13:21	236.867
2023-01-23 09:13:22	204.421
2023-01-23 09:13:23	186.915
2023-01-23 09:13:24	165.727
2023-01-23 09:13:25	188.623
2023-01-23 09:13:26	190.239
2023-01-23 09:13:27	188.284
2023-01-23 09:13:28	237.499
2023-01-23 09:13:29	216.326
2023-01-23 09:13:30	222.348
2023-01-23 09:13:31	238.025
2023-01-23 09:13:32	231.942
2023-01-23 09:13:33	253.665
2023-01-23 09:13:34	256.875
2023-01-23 09:13:35	261.907
2023-01-23 09:13:36	349.66
2023-01-23 09:13:37	383.172
2023-01-23 09:13:38	352.005
2023-01-23 09:13:39	376.246
2023-01-23 09:13:40	422.386
2023-01-23 09:13:41	379.079
2023-01-23 09:13:42	399.828
2023-01-23 09:13:43	329.513
2023-01-23 09:13:44	296.374
2023-01-23 09:13:45	334.689
2023-01-23 09:13:46	341.009
2023-01-23 09:13:47	326.643
2023-01-23 09:13:48	347.288
2023-01-23 09:13:49	335.92
2023-01-23 09:13:50	334.796
2023-01-23 09:13:51	311.139
2023-01-23 09:13:52	305.423
2023-01-23 09:13:53	294.463
2023-01-23 09:13:54	288.239
2023-01-23 09:13:55	296.051
2023-01-23 09:13:56	309.913
2023-01-23 09:13:57	310.541
2023-01-23 09:13:58	315.082
2023-01-23 09:13:59	277.415
2023-01-23 09:14:00	257.885
2023-01-23 09:14:01	242.243
2023-01-23 09:14:02	282.495
2023-01-23 09:14:03	308.175
2023-01-23 09:14:04	297.227
2023-01-23 09:14:05	265.67
2023-01-23 09:14:06	238.364
2023-01-23 09:14:07	195.255
2023-01-23 09:14:08	203.895
2023-01-23 09:14:09	186.012
2023-01-23 09:14:10	207.104
2023-01-23 09:14:11	213.851
2023-01-23 09:14:12	256.776
2023-01-23 09:14:13	230.631
2023-01-23 09:14:14	264.256
2023-01-23 09:14:15	319.799
2023-01-23 09:14:16	248.405
2023-01-23 09:14:17	216.565
2023-01-23 09:14:18	215.715
2023-01-23 09:14:19	219.72
2023-01-23 09:14:20	225.378
2023-01-23 09:14:21	258.54
2023-01-23 09:14:22	236.879
2023-01-23 09:14:23	276.284
2023-01-23 09:14:24	306.53
2023-01-23 09:14:25	344.442
2023-01-23 09:14:26	365.341
2023-01-23 09:14:27	388.594
2023-01-23 09:14:28	403.081
2023-01-23 09:14:29	430.871
2023-01-23 09:14:30	483.153
2023-01-23 09:14:31	434.137
2023-01-23 09:14:32	428.395
2023-01-23 09:14:33	453.57
2023-01-23 09:14:34	499.051
2023-01-23 09:14:35	491.199
2023-01-23 09:14:36	531.083
2023-01-23 09:14:37	567.494
2023-01-23 09:14:38	585.661
2023-01-23 09:14:39	588.135
2023-01-23 09:14:40	615.696
2023-01-23 09:14:41	654.199
2023-01-23 09:14:42	668.001
2023-01-23 09:14:43	652.507
2023-01-23 09:14:44	668.37
2023-01-23 09:14:45	687.304
2023-01-23 09:14:46	662.335
2023-01-23 09:14:47	667.095
2023-01-23 09:14:48	682.263
2023-01-23 09:14:49	697.708
2023-01-23 09:14:50	681.731
2023-01-23 09:14:51	717.967
2023-01-23 09:14:52	723.811
2023-01-23 09:14:53	707.719
2023-01-23 09:14:54	663.269
2023-01-23 09:14:55	623.848
2023-01-23 09:14:56	608.024
2023-01-23 09:14:57	601.761
2023-01-23 09:14:58	586.5
2023-01-23 09:14:59	561.238
2023-01-23 09:15:00	555.698
2023-01-23 09:15:01	595.278
2023-01-23 09:15:02	600.003
2023-01-23 09:15:03	575.059
2023-01-23 09:15:04	577.211
2023-01-23 09:15:05	548.111
2023-01-23 09:15:06	564.266
2023-01-23 09:15:07	548.244
2023-01-23 09:15:08	562.893
2023-01-23 09:15:09	568.528
2023-01-23 09:15:10	498.495
2023-01-23 09:15:11	478.539
2023-01-23 09:15:12	515.527
2023-01-23 09:15:13	580.125
2023-01-23 09:15:14	560.488
2023-01-23 09:15:15	546.746
2023-01-23 09:15:16	546.763
2023-01-23 09:15:17	533.285
2023-01-23 09:15:18	556.045
2023-01-23 09:15:19	533.765
2023-01-23 09:15:20	534.629
2023-01-23 09:15:21	492.011
2023-01-23 09:15:22	434.726
2023-01-23 09:15:23	429.077
2023-01-23 09:15:24	408.773
2023-01-23 09:15:25	410.684
2023-01-23 09:15:26	417.734
2023-01-23 09:15:27	404.263
2023-01-23 09:15:28	381.088
2023-01-23 09:15:29	403.059
2023-01-23 09:15:30	434.946
2023-01-23 09:15:31	443.323
2023-01-23 09:15:32	439.478
2023-01-23 09:15:33	393.422
2023-01-23 09:15:34	407.254
2023-01-23 09:15:35	405.693
2023-01-23 09:15:36	402.435
2023-01-23 09:15:37	419.319
2023-01-23 09:15:38	382.826
2023-01-23 09:15:39	342.833
2023-01-23 09:15:40	352.422
2023-01-23 09:15:41	344.621
2023-01-23 09:15:42	372.223
2023-01-23 09:15:43	379.942
2023-01-23 09:15:44	364.623
2023-01-23 09:15:45	394.403
2023-01-23 09:15:46	389.519
2023-01-23 09:15:47	384.701
2023-01-23 09:15:48	387.512
2023-01-23 09:15:49	374.761
2023-01-23 09:15:50	431.872
2023-01-23 09:15:51	427.351
2023-01-23 09:15:52	405.878
2023-01-23 09:15:53	380.503
2023-01-23 09:15:54	401.594
2023-01-23 09:15:55	378.199
2023-01-23 09:15:56	388.288
2023-01-23 09:15:57	398.949
2023-01-23 09:15:58	379.097
2023-01-23 09:15:59	366.526
2023-01-23 09:16:00	362.5
2023-01-23 09:16:01	338.835
2023-01-23 09:16:02	330.246
2023-01-23 09:16:03	297.395
2023-01-23 09:16:04	257.273
2023-01-23 09:16:05	250.77
2023-01-23 09:16:06	225.628
2023-01-23 09:16:07	238.368
2023-01-23 09:16:08	244.79
2023-01-23 09:16:09	222.264
2023-01-23 09:16:10	228.809
2023-01-23 09:16:11	237.436
2023-01-23 09:16:12	248.903
2023-01-23 09:16:13	268.502
2023-01-23 09:16:14	279.382
2023-01-23 09:16:15	286.405
2023-01-23 09:16:16	290.939
2023-01-23 09:16:17	325.793
2023-01-23 09:16:18	290.317
2023-01-23 09:16:19	277.452
2023-01-23 09:16:20	261.602
2023-01-23 09:16:21	266.725
2023-01-23 09:16:22	276.666
2023-01-23 09:16:23	261.236
2023-01-23 09:16:24	252.846
2023-01-23 09:16:25	227.41
2023-01-23 09:16:26	248.804
2023-01-23 09:16:27	204.363
2023-01-23 09:16:28	202.025
2023-01-23 09:16:29	197.569
2023-01-23 09:16:30	157.101
2023-01-23 09:16:31	200.195
2023-01-23 09:16:32	234.15
2023-01-23 09:16:33	282.679
2023-01-23 09:16:34	236.691
2023-01-23 09:16:35	225.447
2023-01-23 09:16:36	202.442
2023-01-23 09:16:37	202.462
2023-01-23 09:16:38	188.853
2023-01-23 09:16:39	206.302
2023-01-23 09:16:40	207.15
2023-01-23 09:16:41	197.883
2023-01-23 09:16:42	216.806
2023-01-23 09:16:43	232.598
2023-01-23 09:16:44	222.155
2023-01-23 09:16:45	228.735
2023-01-23 09:16:46	232.29
2023-01-23 09:16:47	228.97
2023-01-23 09:16:48	260.541
2023-01-23 09:16:49	243.012
2023-01-23 09:16:50	221.863
2023-01-23 09:16:51	237.843
2023-01-23 09:16:52	202.972
2023-01-23 09:16:53	201.407
2023-01-23 09:16:54	192.87
2023-01-23 09:16:55	188.934
2023-01-23 09:16:56	212.008
2023-01-23 09:16:57	217.892
2023-01-23 09:16:58	237.878
2023-01-23 09:16:59	245.184
2023-01-23 09:17:00	215.23
2023-01-23 09:17:01	189.048
2023-01-23 09:17:02	197.014
2023-01-23 09:17:03	157.823
2023-01-23 09:17:04	158.515
2023-01-23 09:17:05	157.409
2023-01-23 09:17:06	157.635
2023-01-23 09:17:07	129.626
2023-01-23 09:17:08	136.62
2023-01-23 09:17:09	140.071
2023-01-23 09:17:10	144.599
2023-01-23 09:17:11	157.156
2023-01-23 09:17:12	128.166
2023-01-23 09:17:13	170
2023-01-23 09:17:14	167.65
2023-01-23 09:17:15	166.127
2023-01-23 09:17:16	161.787
2023-01-23 09:17:17	161.549
2023-01-23 09:17:18	148.618
2023-01-23 09:17:19	155.536
2023-01-23 09:17:20	126.577
2023-01-23 09:17:21	114.099
2023-01-23 09:17:22	103.726
2023-01-23 09:17:23	99.2488
2023-01-23 09:17:24	109.583
2023-01-23 09:17:25	98.8533
2023-01-23 09:17:26	95.4077
2023-01-23 09:17:27	145.938
2023-01-23 09:17:28	114.545
2023-01-23 09:17:29	94.6705
2023-01-23 09:17:30	121.683
2023-01-23 09:17:31	124.844
2023-01-23 09:17:32	114.194
2023-01-23 09:17:33	111.41
2023-01-23 09:17:34	98.7494
2023-01-23 09:17:35	105.98
2023-01-23 09:17:36	101.558
2023-01-23 09:17:37	104.63
2023-01-23 09:17:38	110.892
2023-01-23 09:17:39	122.059
2023-01-23 09:17:40	105.412
2023-01-23 09:17:41	90.1657
2023-01-23 09:17:42	73.8999
2023-01-23 09:17:43	65.4829
2023-01-23 09:17:44	73.7019
2023-01-23 09:17:45	79.866
2023-01-23 09:17:46	72.4426
2023-01-23 09:17:47	56.7552
2023-01-23 09:17:48	53.7578
2023-01-23 09:17:49	41.4812
2023-01-23 09:17:50	34.4893
2023-01-23 09:17:51	35.2554
2023-01-23 09:17:52	37.2192
2023-01-23 09:17:53	53.7458
2023-01-23 09:17:54	67.508
2023-01-23 09:17:55	70.675
2023-01-23 09:17:56	63.5611
2023-01-23 09:17:57	61.4764
2023-01-23 09:17:58	52.2707
2023-01-23 09:17:59	50.3157
2023-01-23 09:18:00	47.8936
2023-01-23 09:18:01	66.2644
2023-01-23 09:18:02	59.5103
2023-01-23 09:18:03	71.5135
2023-01-23 09:18:04	63.0731
2023-01-23 09:18:05	89.3389
2023-01-23 09:18:06	102.172
2023-01-23 09:18:07	123.238
2023-01-23 09:18:08	103.148
2023-01-23 09:18:09	89.0444
2023-01-23 09:18:10	65.0399
2023-01-23 09:18:11	60.2369
2023-01-23 09:18:12	46.9934
2023-01-23 09:18:13	31.9461
2023-01-23 09:18:14	45.7216
2023-01-23 09:18:15	45.1945
2023-01-23 09:18:16	42.0808
2023-01-23 09:18:17	47.4321
2023-01-23 09:18:18	30.552
2023-01-23 09:18:19	34.5549
2023-01-23 09:18:20	30.6927
2023-01-23 09:18:21	34.4857
2023-01-23 09:18:22	35.3493
2023-01-23 09:18:23	37.8161
2023-01-23 09:18:24	36.844
2023-01-23 09:18:25	33.5598
2023-01-23 09:18:26	40.1808
2023-01-23 09:18:27	47.7666
2023-01-23 09:18:28	62.7261
2023-01-23 09:18:29	49.8345
2023-01-23 09:18:30	50.2818
2023-01-23 09:18:31	54.9368
2023-01-23 09:18:32	56.1698
2023-01-23 09:18:33	57.6719
2023-01-23 09:18:34	54.1675
2023-01-23 09:18:35	54.055
2023-01-23 09:18:36	61.8832
2023-01-23 09:18:37	48.3894
2023-01-23 09:18:38	51.5248
2023-01-23 09:18:39	43.1905
2023-01-23 09:18:40	36.7261
2023-01-23 09:18:41	35.5312
2023-01-23 09:18:42	32.5179
2023-01-23 09:18:43	51.9837
2023-01-23 09:18:44	55.5585
2023-01-23 09:18:45	57.4267
2023-01-23 09:18:46	57.2231
2023-01-23 09:18:47	61.0577
2023-01-23 09:18:48	74.8321
2023-01-23 09:18:49	74.1992
2023-01-23 09:18:50	71.0396
2023-01-23 09:18:51	80.8928
2023-01-23 09:18:52	86.0709
2023-01-23 09:18:53	85.6819
2023-01-23 09:18:54	86.5826
2023-01-23 09:18:55	98.6605
2023-01-23 09:18:56	89.2055
2023-01-23 09:18:57	82.5669
2023-01-23 09:18:58	86.7292
2023-01-23 09:18:59	96.6795
2023-01-23 09:19:00	89.5731
2023-01-23 09:19:01	73.4984
2023-01-23 09:19:02	74.0595
2023-01-23 09:19:03	73.962
2023-01-23 09:19:04	71.8539
2023-01-23 09:19:05	81.1313
2023-01-23 09:19:06	50.3001
2023-01-23 09:19:07	68.7969
2023-01-23 09:19:08	73.8118
2023-01-23 09:19:09	97.9417
2023-01-23 09:19:10	98.9339
2023-01-23 09:19:11	98.2903
2023-01-23 09:19:12	103.462
2023-01-23 09:19:13	132.358
2023-01-23 09:19:14	122.06
2023-01-23 09:19:15	120.196
2023-01-23 09:19:16	123.538
2023-01-23 09:19:17	124.93
2023-01-23 09:19:18	147.357
2023-01-23 09:19:19	161.264
2023-01-23 09:19:20	158.407
2023-01-23 09:19:21	118.779
2023-01-23 09:19:22	192.191
2023-01-23 09:19:23	705.251	114.193
2023-01-23 09:19:24	501.443	183.186
2023-01-23 09:19:25	468.254
2023-01-23 09:19:26	464.423
2023-01-23 09:19:27	498.115
2023-01-23 09:19:28	439.758	7.38028
2023-01-23 09:19:29	428.886
2023-01-23 09:19:30	463.742
2023-01-23 09:19:31	410.61
2023-01-23 09:19:32	355.206
2023-01-23 09:19:33	405.166
2023-01-23 09:19:34	550.965
2023-01-23 09:19:35	394.567
2023-01-23 09:19:36	269.624
2023-01-23 09:19:37	222.404
2023-01-23 09:19:38	236.287
2023-01-23 09:19:39	200.537
2023-01-23 09:19:40	222.381
2023-01-23 09:19:41	227.768
2023-01-23 09:19:42	203.142
2023-01-23 09:19:43	210.373
2023-01-23 09:19:44	201.024
2023-01-23 09:19:45	190.105
2023-01-23 09:19:46	198.558
2023-01-23 09:19:47	196.766
2023-01-23 09:19:48	209.293
2023-01-23 09:19:49	185.082
2023-01-23 09:19:50	191.078
2023-01-23 09:19:51	177.046
2023-01-23 09:19:52	177.569
2023-01-23 09:19:53	177.816
2023-01-23 09:19:54	181.232
2023-01-23 09:19:55	179.664
2023-01-23 09:19:56	171.582
2023-01-23 09:19:57	151.218
2023-01-23 09:19:58	143.088
2023-01-23 09:19:59	151.676
2023-01-23 09:20:00	129.047
2023-01-23 09:20:01	140.447
2023-01-23 09:20:02	146.579
2023-01-23 09:20:03	155.142
2023-01-23 09:20:04	168.492
2023-01-23 09:20:05	176.851
2023-01-23 09:20:06	180.341
2023-01-23 09:20:07	160.456
2023-01-23 09:20:08	179.863
2023-01-23 09:20:09	194.703
2023-01-23 09:20:10	173.71
2023-01-23 09:20:11	176.299
2023-01-23 09:20:12	187.662
2023-01-23 09:20:13	175.102
2023-01-23 09:20:14	146.201
2023-01-23 09:20:15	155.847
2023-01-23 09:20:16	154.939
2023-01-23 09:20:17	148.109
2023-01-23 09:20:18	133.246
2023-01-23 09:20:19	144.257
2023-01-23 09:20:20	142.629
2023-01-23 09:20:21	157.406
2023-01-23 09:20:22	182.065
2023-01-23 09:20:23	141.744
2023-01-23 09:20:24	131.527
2023-01-23 09:20:25	126.803
2023-01-23 09:20:26	124.834
2023-01-23 09:20:27	113.8
2023-01-23 09:20:28	116.862
2023-01-23 09:20:29	159.302
2023-01-23 09:20:30	158.154
2023-01-23 09:20:31	169.348
2023-01-23 09:20:32	181.004
2023-01-23 09:20:33	190.303
2023-01-23 09:20:34	230.068
2023-01-23 09:20:35	180.01
2023-01-23 09:20:36	202.9
2023-01-23 09:20:37	181.954
2023-01-23 09:20:38	186.226
2023-01-23 09:20:39	241.951
2023-01-23 09:20:40	249.395
2023-01-23 09:20:41	226.001
2023-01-23 09:20:42	205.117
2023-01-23 09:20:43	215.794
2023-01-23 09:20:44	188.671
2023-01-23 09:20:45	181.378
2023-01-23 09:20:46	208.48
2023-01-23 09:20:47	209.963
2023-01-23 09:20:48	248.158
2023-01-23 09:20:49	249.045
2023-01-23 09:20:50	236.307
2023-01-23 09:20:51	241.004
2023-01-23 09:20:52	244.478
[truncated: 34,050 more rows]

## Sheet: Figure 1 Panel d Altitude
datetime (UTC)	Pressure Altitude (km)
2023-01-23 08:06:50	0.0943
2023-01-23 08:07:00	0.0943
2023-01-23 08:07:10	0.0943
2023-01-23 08:07:20	0.0943
2023-01-23 08:07:30	0.0943
2023-01-23 08:07:40	0.0943
2023-01-23 08:07:50	0.0943
2023-01-23 08:08:00	0.0943
2023-01-23 08:08:10	0.0943
2023-01-23 08:08:20	0.0943
2023-01-23 08:08:30	0.0943
2023-01-23 08:08:40	0.0943
2023-01-23 08:08:50	0.0943
2023-01-23 08:09:00	0.0943
2023-01-23 08:09:10	0.0943
2023-01-23 08:09:20	0.0943
2023-01-23 08:09:30	0.0943
2023-01-23 08:09:40	0.0943
2023-01-23 08:09:50	0.0943
2023-01-23 08:10:00	0.0943
2023-01-23 08:10:10	0.0943
2023-01-23 08:10:20	0.0943
2023-01-23 08:10:30	0.0943
2023-01-23 08:10:40	0.0943
2023-01-23 08:10:50	0.0943
2023-01-23 08:11:00	0.0943
2023-01-23 08:11:10	0.0943
2023-01-23 08:11:20	0.0943
2023-01-23 08:11:30	0.0943
2023-01-23 08:11:40	0.0943
2023-01-23 08:11:50	0.0943
2023-01-23 08:12:00	0.0943
2023-01-23 08:12:10	0.0943
2023-01-23 08:12:20	0.0943
2023-01-23 08:12:30	0.0943
2023-01-23 08:12:40	0.0943
2023-01-23 08:12:50	0.0943
2023-01-23 08:13:00	0.0943
2023-01-23 08:13:10	0.0943
2023-01-23 08:13:20	0.0943
2023-01-23 08:13:30	0.0943
2023-01-23 08:13:40	0.0943
2023-01-23 08:13:50	0.0943
2023-01-23 08:14:00	0.0943
2023-01-23 08:14:10	0.0943
2023-01-23 08:14:20	0.0943
2023-01-23 08:14:30	0.0943
2023-01-23 08:14:40	0.0943
2023-01-23 08:14:50	0.0943
2023-01-23 08:15:00	0.0943
2023-01-23 08:15:10	0.0943
2023-01-23 08:15:20	0.0943
2023-01-23 08:15:30	0.0943
2023-01-23 08:15:40	0.0943
2023-01-23 08:15:50	0.0943
2023-01-23 08:16:00	0.0943
2023-01-23 08:16:10	0.0943
2023-01-23 08:16:20	0.0943
2023-01-23 08:16:30	0.0943
2023-01-23 08:16:40	0.0943
2023-01-23 08:16:50	0.0943
2023-01-23 08:17:00	0.0943
2023-01-23 08:17:10	0.0943
2023-01-23 08:17:20	0.0943
2023-01-23 08:17:30	0.0943
2023-01-23 08:17:40	0.0943
2023-01-23 08:17:50	0.0943
2023-01-23 08:18:00	0.0943
2023-01-23 08:18:10	0.0943
2023-01-23 08:18:20	0.0943
2023-01-23 08:18:30	0.0943
2023-01-23 08:18:40	0.0943
2023-01-23 08:18:50	0.0943
2023-01-23 08:19:00	0.0943
2023-01-23 08:19:10	0.0943
2023-01-23 08:19:20	0.0943
2023-01-23 08:19:30	0.0943
2023-01-23 08:19:40	0.0943
2023-01-23 08:19:50	0.0943
2023-01-23 08:20:00	0.0943
2023-01-23 08:20:10	0.0943
2023-01-23 08:20:20	0.0943
2023-01-23 08:20:30	0.0943
2023-01-23 08:20:40	0.0943
2023-01-23 08:20:50	0.0943
2023-01-23 08:21:00	0.0943
2023-01-23 08:21:10	0.0943
2023-01-23 08:21:20	0.0943
2023-01-23 08:21:30	0.0943
2023-01-23 08:21:40	0.0943
2023-01-23 08:21:50	0.0943
2023-01-23 08:22:00	0.0943
2023-01-23 08:22:10	0.0943
2023-01-23 08:22:20	0.0943
2023-01-23 08:22:30	0.0943
2023-01-23 08:22:40	0.0943
2023-01-23 08:22:50	0.0943
2023-01-23 08:23:00	0.0943
2023-01-23 08:23:10	0.0943
2023-01-23 08:23:20	0.0943
2023-01-23 08:23:30	0.0943
2023-01-23 08:23:40	0.0943
2023-01-23 08:23:50	0.0943
2023-01-23 08:24:00	0.0943
2023-01-23 08:24:10	0.0943
2023-01-23 08:24:20	0.0943
2023-01-23 08:24:30	0.0943
2023-01-23 08:24:40	0.0943
2023-01-23 08:24:50	0.0943
2023-01-23 08:25:00	0.0943
2023-01-23 08:25:10	0.0943
2023-01-23 08:25:20	0.0943
2023-01-23 08:25:30	0.0943
2023-01-23 08:25:40	0.0943
2023-01-23 08:25:50	0.0943
2023-01-23 08:26:00	0.0943
2023-01-23 08:26:10	0.0943
2023-01-23 08:26:20	0.0943
2023-01-23 08:26:30	0.0943
2023-01-23 08:26:40	0.0943
2023-01-23 08:26:50	0.0943
2023-01-23 08:27:00	0.0943
2023-01-23 08:27:10	0.0943
2023-01-23 08:27:20	0.0943
2023-01-23 08:27:30	0.0943
2023-01-23 08:27:40	0.0943
2023-01-23 08:27:50	0.0943
2023-01-23 08:28:00	0.0943
2023-01-23 08:28:10	0.0943
2023-01-23 08:28:20	0.0943
2023-01-23 08:28:30	0.0943
2023-01-23 08:28:40	0.0943
2023-01-23 08:28:50	0.0943
2023-01-23 08:29:00	0.0943
2023-01-23 08:29:10	0.0943
2023-01-23 08:29:20	0.0943
2023-01-23 08:29:30	0.0943
2023-01-23 08:29:40	0.0943
2023-01-23 08:29:50	0.0943
2023-01-23 08:30:00	0.0943
2023-01-23 08:30:10	0.0943
2023-01-23 08:30:20	0.0943
2023-01-23 08:30:30	0.0943
2023-01-23 08:30:40	0.0943
2023-01-23 08:30:50	0.0943
2023-01-23 08:31:00	0.0943
2023-01-23 08:31:10	0.0943
2023-01-23 08:31:20	0.0943
2023-01-23 08:31:30	0.0943
2023-01-23 08:31:40	0.0943
2023-01-23 08:31:50	0.0943
2023-01-23 08:32:00	0.0943
2023-01-23 08:32:10	0.0943
2023-01-23 08:32:20	0.0943
2023-01-23 08:32:30	0.0943
2023-01-23 08:32:40	0.0943
2023-01-23 08:32:50	0.0943
2023-01-23 08:33:00	0.0943
2023-01-23 08:33:10	0.0943
2023-01-23 08:33:20	0.0943
2023-01-23 08:33:30	0.0943
2023-01-23 08:33:40	0.0943
2023-01-23 08:33:50	0.0943
2023-01-23 08:34:00	0.0943
2023-01-23 08:34:10	0.0943
2023-01-23 08:34:20	0.0943
2023-01-23 08:34:30	0.0943
2023-01-23 08:34:40	0.0943
2023-01-23 08:34:50	0.0943
2023-01-23 08:35:00	0.0943
2023-01-23 08:35:10	0.0943
2023-01-23 08:35:20	0.0943
2023-01-23 08:35:30	0.0943
2023-01-23 08:35:40	0.0943
2023-01-23 08:35:50	0.0943
2023-01-23 08:36:00	0.0943
2023-01-23 08:36:10	0.0943
2023-01-23 08:36:20	0.0943
2023-01-23 08:36:30	0.0943
2023-01-23 08:36:40	0.0943
2023-01-23 08:36:51	0.0943
2023-01-23 08:37:01	0.0943
2023-01-23 08:37:11	0.0943
2023-01-23 08:37:21	0.0943
2023-01-23 08:37:31	0.0943
2023-01-23 08:37:41	0.0943
2023-01-23 08:37:51	0.0943
2023-01-23 08:38:01	0.0943
2023-01-23 08:38:11	0.0943
2023-01-23 08:38:21	0.0943
2023-01-23 08:38:31	0.0943
2023-01-23 08:38:41	0.0943
2023-01-23 08:38:51	0.0943
2023-01-23 08:39:01	0.0943
2023-01-23 08:39:11	0.0943
2023-01-23 08:39:21	0.0943
2023-01-23 08:39:31	0.0943
2023-01-23 08:39:41	0.0943
2023-01-23 08:39:51	0.0943
2023-01-23 08:40:01	0.0943
2023-01-23 08:40:11	0.0943
2023-01-23 08:40:21	0.0943
2023-01-23 08:40:31	0.0943
2023-01-23 08:40:41	0.0943
2023-01-23 08:40:51	0.0943
2023-01-23 08:41:01	0.0943
2023-01-23 08:41:11	0.0943
2023-01-23 08:41:21	0.0943
2023-01-23 08:41:31	0.0943
2023-01-23 08:41:41	0.0943
2023-01-23 08:41:51	0.0943
2023-01-23 08:42:01	0.0943
2023-01-23 08:42:11	0.0943
2023-01-23 08:42:21	0.0943
2023-01-23 08:42:31	0.0943
2023-01-23 08:42:41	0.0943
2023-01-23 08:42:51	0.0943
2023-01-23 08:43:01	0.0943
2023-01-23 08:43:11	0.0943
2023-01-23 08:43:21	0.0943
2023-01-23 08:43:31	0.0943
2023-01-23 08:43:41	0.0943
2023-01-23 08:43:51	0.0943
2023-01-23 08:44:01	0.0943
2023-01-23 08:44:11	0.0943
2023-01-23 08:44:21	0.0943
2023-01-23 08:44:31	0.0943
2023-01-23 08:44:41	0.0943
2023-01-23 08:44:51	0.0943
2023-01-23 08:45:01	0.0943
2023-01-23 08:45:11	0.0943
2023-01-23 08:45:21	0.0943
2023-01-23 08:45:31	0.0943
2023-01-23 08:45:41	0.0943
2023-01-23 08:45:51	0.0943
2023-01-23 08:46:01	0.0943
2023-01-23 08:46:11	0.0943
2023-01-23 08:46:21	0.0943
2023-01-23 08:46:31	0.0943
2023-01-23 08:46:41	0.0943
2023-01-23 08:46:51	0.0943
2023-01-23 08:47:01	0.0943
2023-01-23 08:47:11	0.0943
2023-01-23 08:47:21	0.0943
2023-01-23 08:47:31	0.1003
2023-01-23 08:47:41	0.1568
2023-01-23 08:47:51	0.3375
2023-01-23 08:48:01	0.531
2023-01-23 08:48:11	0.7181
2023-01-23 08:48:21	0.8651
2023-01-23 08:48:31	0.9756
2023-01-23 08:48:41	1.0428
2023-01-23 08:48:51	1.1557
2023-01-23 08:49:01	1.304
2023-01-23 08:49:11	1.4465
2023-01-23 08:49:21	1.5794
2023-01-23 08:49:31	1.7082
2023-01-23 08:49:41	1.8331
2023-01-23 08:49:51	1.9605
2023-01-23 08:50:01	2.1111
2023-01-23 08:50:11	2.2825
2023-01-23 08:50:21	2.4271
2023-01-23 08:50:31	2.5379
2023-01-23 08:50:41	2.5991
2023-01-23 08:50:51	2.6893
2023-01-23 08:51:01	2.8251
2023-01-23 08:51:11	2.9596
2023-01-23 08:51:21	3.0639
2023-01-23 08:51:31	3.1824
2023-01-23 08:51:41	3.3189
2023-01-23 08:51:51	3.4406
2023-01-23 08:52:01	3.5546
2023-01-23 08:52:11	3.664
2023-01-23 08:52:21	3.774
2023-01-23 08:52:31	3.8831
2023-01-23 08:52:41	3.9872
2023-01-23 08:52:51	4.0719
2023-01-23 08:53:01	4.1843
2023-01-23 08:53:11	4.297
2023-01-23 08:53:21	4.3749
2023-01-23 08:53:31	4.4593
2023-01-23 08:53:41	4.5483
2023-01-23 08:53:51	4.6495
2023-01-23 08:54:01	4.7624
2023-01-23 08:54:11	4.8853
2023-01-23 08:54:21	5.0137
2023-01-23 08:54:31	5.1109
2023-01-23 08:54:41	5.1921
2023-01-23 08:54:51	5.2498
2023-01-23 08:55:01	5.3467
2023-01-23 08:55:11	5.436
2023-01-23 08:55:21	5.5379
2023-01-23 08:55:31	5.628
2023-01-23 08:55:41	5.7259
2023-01-23 08:55:51	5.8259
2023-01-23 08:56:01	5.9272
2023-01-23 08:56:11	6.0138
2023-01-23 08:56:21	6.1013
2023-01-23 08:56:31	6.1829
2023-01-23 08:56:41	6.2748
2023-01-23 08:56:51	6.3837
2023-01-23 08:57:01	6.4697
2023-01-23 08:57:11	6.529
2023-01-23 08:57:21	6.5954
2023-01-23 08:57:31	6.6744
2023-01-23 08:57:41	6.7648
2023-01-23 08:57:51	6.8489
2023-01-23 08:58:01	6.9222
2023-01-23 08:58:11	6.9976
2023-01-23 08:58:21	7.0511
2023-01-23 08:58:31	7.106
2023-01-23 08:58:41	7.1807
2023-01-23 08:58:51	7.2517
2023-01-23 08:59:01	7.3195
2023-01-23 08:59:11	7.4204
2023-01-23 08:59:21	7.4951
2023-01-23 08:59:31	7.5586
2023-01-23 08:59:41	7.6202
2023-01-23 08:59:51	7.6931
2023-01-23 09:00:01	7.7646
2023-01-23 09:00:11	7.8433
2023-01-23 09:00:21	7.9198
2023-01-23 09:00:31	7.9957
2023-01-23 09:00:41	8.0788
2023-01-23 09:00:51	8.1597
2023-01-23 09:01:01	8.228
2023-01-23 09:01:11	8.2963
2023-01-23 09:01:21	8.366
2023-01-23 09:01:31	8.4276
2023-01-23 09:01:41	8.4897
2023-01-23 09:01:51	8.551
2023-01-23 09:02:01	8.6103
2023-01-23 09:02:11	8.6682
2023-01-23 09:02:21	8.7309
2023-01-23 09:02:31	8.8043
2023-01-23 09:02:41	8.8738
2023-01-23 09:02:51	8.9316
2023-01-23 09:03:01	8.9802
2023-01-23 09:03:11	9.034
2023-01-23 09:03:21	9.084
2023-01-23 09:03:31	9.1352
2023-01-23 09:03:41	9.1908
2023-01-23 09:03:51	9.2534
2023-01-23 09:04:01	9.3163
2023-01-23 09:04:11	9.3758
2023-01-23 09:04:21	9.4302
2023-01-23 09:04:31	9.4886
2023-01-23 09:04:41	9.5332
2023-01-23 09:04:51	9.5886
2023-01-23 09:05:01	9.6418
2023-01-23 09:05:11	9.6955
2023-01-23 09:05:21	9.749
2023-01-23 09:05:31	9.8043
2023-01-23 09:05:41	9.8609
2023-01-23 09:05:51	9.913
2023-01-23 09:06:01	9.971
2023-01-23 09:06:11	10.0174
2023-01-23 09:06:21	10.0552
2023-01-23 09:06:31	10.0978
2023-01-23 09:06:41	10.1507
2023-01-23 09:06:53	10.2073
2023-01-23 09:07:03	10.2556
2023-01-23 09:07:13	10.3057
2023-01-23 09:07:23	10.3561
2023-01-23 09:07:33	10.4039
2023-01-23 09:07:43	10.4409
2023-01-23 09:07:53	10.4738
2023-01-23 09:08:03	10.5089
2023-01-23 09:08:13	10.5528
2023-01-23 09:08:23	10.608
2023-01-23 09:08:33	10.6709
2023-01-23 09:08:43	10.7172
2023-01-23 09:08:53	10.7364
2023-01-23 09:09:03	10.7628
2023-01-23 09:09:13	10.8088
2023-01-23 09:09:23	10.8667
2023-01-23 09:09:33	10.9209
2023-01-23 09:09:43	10.9649
2023-01-23 09:09:53	10.9763
2023-01-23 09:10:03	10.9743
2023-01-23 09:10:13	10.9746
2023-01-23 09:10:23	10.9745
2023-01-23 09:10:33	10.9757
2023-01-23 09:10:43	10.9773
2023-01-23 09:10:53	10.9768
2023-01-23 09:11:03	10.977
2023-01-23 09:11:13	10.9764
2023-01-23 09:11:23	10.9765
2023-01-23 09:11:33	10.977
2023-01-23 09:11:43	10.9766
2023-01-23 09:11:53	10.9767
2023-01-23 09:12:03	10.9772
2023-01-23 09:12:13	10.9761
2023-01-23 09:12:23	10.9762
2023-01-23 09:12:33	10.9766
2023-01-23 09:12:43	10.9771
2023-01-23 09:12:53	10.9781
2023-01-23 09:13:03	10.9763
2023-01-23 09:13:13	10.9775
2023-01-23 09:13:23	10.977
2023-01-23 09:13:33	10.9789
2023-01-23 09:13:43	10.9777
2023-01-23 09:13:53	10.9769
2023-01-23 09:14:03	10.9767
2023-01-23 09:14:13	10.9773
2023-01-23 09:14:23	10.9771
2023-01-23 09:14:33	10.9763
2023-01-23 09:14:43	10.9775
2023-01-23 09:14:53	10.9751
2023-01-23 09:15:03	10.9764
2023-01-23 09:15:13	10.9796
2023-01-23 09:15:23	10.98
2023-01-23 09:15:33	10.979
2023-01-23 09:15:43	10.9777
2023-01-23 09:15:53	10.9773
2023-01-23 09:16:03	10.9762
2023-01-23 09:16:13	10.9754
2023-01-23 09:16:23	10.9723
2023-01-23 09:16:33	10.9723
2023-01-23 09:16:43	10.9712
2023-01-23 09:16:53	10.9722
2023-01-23 09:17:03	10.9736
2023-01-23 09:17:13	10.9771
2023-01-23 09:17:23	10.9785
2023-01-23 09:17:33	10.9768
2023-01-23 09:17:43	10.9744
2023-01-23 09:17:53	10.9737
2023-01-23 09:18:03	10.9736
2023-01-23 09:18:13	10.9747
2023-01-23 09:18:23	10.9738
2023-01-23 09:18:33	10.9739
2023-01-23 09:18:43	10.9759
2023-01-23 09:18:53	10.976
2023-01-23 09:19:03	10.9748
2023-01-23 09:19:13	10.9746
2023-01-23 09:19:23	10.976
2023-01-23 09:19:33	10.9757
2023-01-23 09:19:43	10.9738
2023-01-23 09:19:53	10.976
2023-01-23 09:20:03	10.9746
2023-01-23 09:20:13	10.9756
2023-01-23 09:20:23	10.9753
2023-01-23 09:20:33	10.9751
2023-01-23 09:20:43	10.9742
2023-01-23 09:20:53	10.9757
2023-01-23 09:21:03	10.9744
2023-01-23 09:21:13	10.9763
2023-01-23 09:21:23	10.9736
2023-01-23 09:21:33	10.9763
2023-01-23 09:21:43	10.9751
2023-01-23 09:21:53	10.9758
2023-01-23 09:22:03	10.9745
2023-01-23 09:22:13	10.9752
2023-01-23 09:22:23	10.9752
2023-01-23 09:22:33	10.9745
2023-01-23 09:22:43	10.9751
2023-01-23 09:22:53	10.9757
2023-01-23 09:23:03	10.974
2023-01-23 09:23:13	10.9747
2023-01-23 09:23:23	10.9758
2023-01-23 09:23:33	10.9747
2023-01-23 09:23:43	10.9736
2023-01-23 09:23:53	10.9745
2023-01-23 09:24:03	10.9754
2023-01-23 09:24:13	10.9748
2023-01-23 09:24:23	10.9759
2023-01-23 09:24:33	10.9748
2023-01-23 09:24:43	10.9743
2023-01-23 09:24:53	10.9747
2023-01-23 09:25:03	10.9748
2023-01-23 09:25:13	10.9755
2023-01-23 09:25:23	10.9742
2023-01-23 09:25:33	10.9748
2023-01-23 09:25:43	10.9747
2023-01-23 09:25:53	10.976
2023-01-23 09:26:03	10.9761
2023-01-23 09:26:13	10.9756
2023-01-23 09:26:23	10.9755
2023-01-23 09:26:33	10.9747
2023-01-23 09:26:43	10.9734
2023-01-23 09:26:53	10.975
2023-01-23 09:27:03	10.9742
2023-01-23 09:27:13	10.9746
2023-01-23 09:27:23	10.9746
2023-01-23 09:27:33	10.9771
2023-01-23 09:27:43	10.9743
2023-01-23 09:27:53	10.9743
2023-01-23 09:28:03	10.9766
2023-01-23 09:28:13	10.9737
2023-01-23 09:28:23	10.9726
2023-01-23 09:28:33	10.977
2023-01-23 09:28:43	10.9754
2023-01-23 09:28:53	10.9747
2023-01-23 09:29:03	10.9757
2023-01-23 09:29:13	10.9751
2023-01-23 09:29:23	10.9743
2023-01-23 09:29:33	10.9755
2023-01-23 09:29:43	10.9745
2023-01-23 09:29:53	10.9748
2023-01-23 09:30:03	10.9738
2023-01-23 09:30:13	10.9738
2023-01-23 09:30:23	10.9743
2023-01-23 09:30:33	10.9752
2023-01-23 09:30:43	10.9745
2023-01-23 09:30:53	10.9738
2023-01-23 09:31:03	10.9736
2023-01-23 09:31:13	10.975
2023-01-23 09:31:23	10.9744
2023-01-23 09:31:33	10.9751
2023-01-23 09:31:43	10.9734
2023-01-23 09:31:53	10.9753
2023-01-23 09:32:03	10.974
2023-01-23 09:32:13	10.973
2023-01-23 09:32:23	10.9757
2023-01-23 09:32:33	10.9745
2023-01-23 09:32:43	10.9756
2023-01-23 09:32:53	10.9739
2023-01-23 09:33:03	10.9728
2023-01-23 09:33:13	10.975
2023-01-23 09:33:23	10.9762
2023-01-23 09:33:33	10.9751
2023-01-23 09:33:43	10.9747
2023-01-23 09:33:53	10.9745
2023-01-23 09:34:03	10.9734
2023-01-23 09:34:13	10.9761
2023-01-23 09:34:23	10.9768
2023-01-23 09:34:33	10.9741
2023-01-23 09:34:43	10.9734
2023-01-23 09:34:53	10.9742
2023-01-23 09:35:03	10.9745
2023-01-23 09:35:13	10.9758
2023-01-23 09:35:23	10.9758
2023-01-23 09:35:33	10.9738
2023-01-23 09:35:43	10.9742
2023-01-23 09:35:53	10.9757
2023-01-23 09:36:03	10.976
2023-01-23 09:36:13	10.9756
2023-01-23 09:36:23	10.9747
2023-01-23 09:36:33	10.9734
2023-01-23 09:36:43	10.9751
2023-01-23 09:36:54	10.9736
2023-01-23 09:37:04	10.9739
2023-01-23 09:37:14	10.9742
2023-01-23 09:37:24	10.9754
2023-01-23 09:37:34	10.9744
2023-01-23 09:37:44	10.975
2023-01-23 09:37:54	10.9742
2023-01-23 09:38:04	10.9748
2023-01-23 09:38:14	10.9746
2023-01-23 09:38:24	10.9757
2023-01-23 09:38:34	10.9756
2023-01-23 09:38:44	10.974
2023-01-23 09:38:54	10.9789
2023-01-23 09:39:04	11.0216
2023-01-23 09:39:14	11.0904
2023-01-23 09:39:24	11.1395
2023-01-23 09:39:34	11.1779
2023-01-23 09:39:44	11.2243
2023-01-23 09:39:54	11.2723
2023-01-23 09:40:04	11.2827
2023-01-23 09:40:14	11.2816
2023-01-23 09:40:24	11.2823
2023-01-23 09:40:34	11.2812
2023-01-23 09:40:44	11.2812
2023-01-23 09:40:54	11.2816
2023-01-23 09:41:04	11.2807
2023-01-23 09:41:14	11.2824
2023-01-23 09:41:24	11.2814
2023-01-23 09:41:34	11.2822
2023-01-23 09:41:44	11.281
2023-01-23 09:41:54	11.2814
2023-01-23 09:42:04	11.2798
2023-01-23 09:42:14	11.2822
2023-01-23 09:42:24	11.2827
2023-01-23 09:42:34	11.2808
2023-01-23 09:42:44	11.2812
2023-01-23 09:42:54	11.2812
2023-01-23 09:43:04	11.283
2023-01-23 09:43:14	11.2823
2023-01-23 09:43:24	11.2823
2023-01-23 09:43:34	11.2833
2023-01-23 09:43:44	11.2838
2023-01-23 09:43:54	11.2842
2023-01-23 09:44:04	11.2815
2023-01-23 09:44:14	11.2827
2023-01-23 09:44:24	11.2836
2023-01-23 09:44:34	11.2822
2023-01-23 09:44:44	11.2825
2023-01-23 09:44:54	11.2825
2023-01-23 09:45:04	11.2837
2023-01-23 09:45:14	11.2834
2023-01-23 09:45:24	11.2819
2023-01-23 09:45:34	11.2818
2023-01-23 09:45:44	11.2813
2023-01-23 09:45:54	11.281
2023-01-23 09:46:04	11.281
2023-01-23 09:46:14	11.2815
2023-01-23 09:46:24	11.2813
2023-01-23 09:46:34	11.2819
2023-01-23 09:46:44	11.2812
2023-01-23 09:46:54	11.2805
2023-01-23 09:47:04	11.2811
2023-01-23 09:47:14	11.2815
2023-01-23 09:47:24	11.283
2023-01-23 09:47:34	11.2809
2023-01-23 09:47:44	11.2799
2023-01-23 09:47:54	11.2833
2023-01-23 09:48:04	11.2791
2023-01-23 09:48:14	11.2815
2023-01-23 09:48:24	11.2811
2023-01-23 09:48:34	11.286
2023-01-23 09:48:44	11.3086
2023-01-23 09:48:54	11.3461
2023-01-23 09:49:04	11.3869
2023-01-23 09:49:14	11.419
2023-01-23 09:49:24	11.4432
2023-01-23 09:49:34	11.4719
2023-01-23 09:49:44	11.5088
2023-01-23 09:49:54	11.5461
2023-01-23 09:50:04	11.5819
2023-01-23 09:50:14	11.5891
2023-01-23 09:50:24	11.5893
2023-01-23 09:50:34	11.5874
2023-01-23 09:50:44	11.5877
2023-01-23 09:50:54	11.5875
2023-01-23 09:51:04	11.5869
2023-01-23 09:51:14	11.5878
2023-01-23 09:51:24	11.588
2023-01-23 09:51:34	11.5877
2023-01-23 09:51:44	11.5879
2023-01-23 09:51:54	11.5958
2023-01-23 09:52:04	11.6217
2023-01-23 09:52:14	11.6412
2023-01-23 09:52:24	11.6765
2023-01-23 09:52:34	11.7106
2023-01-23 09:52:44	11.7267
2023-01-23 09:52:54	11.7452
2023-01-23 09:53:04	11.7846
2023-01-23 09:53:14	11.8118
2023-01-23 09:53:24	11.8303
2023-01-23 09:53:34	11.8598
2023-01-23 09:53:44	11.8768
2023-01-23 09:53:54	11.8964
2023-01-23 09:54:04	11.9223
2023-01-23 09:54:14	11.9346
2023-01-23 09:54:24	11.9471
2023-01-23 09:54:34	11.9728
2023-01-23 09:54:44	12.0068
2023-01-23 09:54:54	12.0347
2023-01-23 09:55:04	12.044
2023-01-23 09:55:14	12.045
2023-01-23 09:55:24	12.0514
2023-01-23 09:55:34	12.0713
2023-01-23 09:55:44	12.0999
2023-01-23 09:55:54	12.1227
2023-01-23 09:56:04	12.1532
2023-01-23 09:56:14	12.19
2023-01-23 09:56:24	12.2028
2023-01-23 09:56:34	12.1999
2023-01-23 09:56:44	12.2006
2023-01-23 09:56:54	12.2017
2023-01-23 09:57:04	12.2041
2023-01-23 09:57:14	12.2007
2023-01-23 09:57:24	12.2024
2023-01-23 09:57:34	12.2019
2023-01-23 09:57:44	12.2028
2023-01-23 09:57:54	12.2038
2023-01-23 09:58:04	12.2005
2023-01-23 09:58:14	12.2025
2023-01-23 09:58:24	12.2008
2023-01-23 09:58:34	12.2002
2023-01-23 09:58:44	12.201
2023-01-23 09:58:54	12.2009
2023-01-23 09:59:04	12.2036
2023-01-23 09:59:14	12.2006
2023-01-23 09:59:24	12.2016
2023-01-23 09:59:34	12.2024
2023-01-23 09:59:44	12.2012
2023-01-23 09:59:54	12.2002
2023-01-23 10:00:04	12.2014
2023-01-23 10:00:14	12.1996
2023-01-23 10:00:24	12.2009
2023-01-23 10:00:34	12.1985
2023-01-23 10:00:44	12.2012
2023-01-23 10:00:54	12.2031
2023-01-23 10:01:04	12.2006
2023-01-23 10:01:14	12.2024
2023-01-23 10:01:24	12.201
2023-01-23 10:01:34	12.2033
2023-01-23 10:01:44	12.2025
2023-01-23 10:01:54	12.2014
2023-01-23 10:02:04	12.2033
2023-01-23 10:02:14	12.2037
2023-01-23 10:02:24	12.2033
2023-01-23 10:02:34	12.2024
2023-01-23 10:02:44	12.2027
2023-01-23 10:02:54	12.2024
2023-01-23 10:03:04	12.2011
2023-01-23 10:03:14	12.2021
2023-01-23 10:03:24	12.203
2023-01-23 10:03:34	12.2006
2023-01-23 10:03:44	12.2031
2023-01-23 10:03:54	12.2012
2023-01-23 10:04:04	12.2038
2023-01-23 10:04:14	12.2005
2023-01-23 10:04:24	12.2
2023-01-23 10:04:34	12.2014
2023-01-23 10:04:44	12.2034
2023-01-23 10:04:54	12.2014
2023-01-23 10:05:04	12.202
2023-01-23 10:05:14	12.2034
2023-01-23 10:05:24	12.2034
2023-01-23 10:05:34	12.2038
2023-01-23 10:05:44	12.2038
2023-01-23 10:05:54	12.2029
2023-01-23 10:06:04	12.2038
2023-01-23 10:06:14	12.2038
2023-01-23 10:06:24	12.2033
2023-01-23 10:06:34	12.2044
2023-01-23 10:06:44	12.2041
2023-01-23 10:06:56	12.2028
2023-01-23 10:07:06	12.2034
2023-01-23 10:07:16	12.2031
2023-01-23 10:07:26	12.203
2023-01-23 10:07:36	12.2023
2023-01-23 10:07:46	12.2021
2023-01-23 10:07:56	12.2017
2023-01-23 10:08:06	12.2036
2023-01-23 10:08:16	12.2029
2023-01-23 10:08:26	12.2037
2023-01-23 10:08:36	12.2018
2023-01-23 10:08:46	12.2013
2023-01-23 10:08:56	12.201
2023-01-23 10:09:06	12.2024
2023-01-23 10:09:16	12.1981
2023-01-23 10:09:26	12.1999
2023-01-23 10:09:36	12.2024
2023-01-23 10:09:46	12.2017
2023-01-23 10:09:56	12.203
2023-01-23 10:10:06	12.201
2023-01-23 10:10:16	12.2025
2023-01-23 10:10:26	12.2015
2023-01-23 10:10:36	12.2033
2023-01-23 10:10:46	12.2003
2023-01-23 10:10:56	12.2011
2023-01-23 10:11:06	12.201
2023-01-23 10:11:16	12.2007
2023-01-23 10:11:26	12.201
2023-01-23 10:11:36	12.2016
2023-01-23 10:11:46	12.2021
2023-01-23 10:11:56	12.2007
2023-01-23 10:12:06	12.2028
2023-01-23 10:12:16	12.2008
2023-01-23 10:12:26	12.2035
2023-01-23 10:12:36	12.2008
2023-01-23 10:12:46	12.2026
2023-01-23 10:12:56	12.2006
2023-01-23 10:13:06	12.203
2023-01-23 10:13:16	12.2007
2023-01-23 10:13:26	12.2007
2023-01-23 10:13:36	12.2011
2023-01-23 10:13:46	12.2009
2023-01-23 10:13:56	12.2022
2023-01-23 10:14:06	12.2013
2023-01-23 10:14:16	12.2022
2023-01-23 10:14:26	12.202
2023-01-23 10:14:36	12.202
2023-01-23 10:14:46	12.2025
2023-01-23 10:14:56	12.2001
2023-01-23 10:15:06	12.1996
2023-01-23 10:15:16	12.1985
2023-01-23 10:15:26	12.1992
2023-01-23 10:15:36	12.1992
2023-01-23 10:15:46	12.1987
2023-01-23 10:15:56	12.1993
2023-01-23 10:16:06	12.1993
2023-01-23 10:16:16	12.1994
2023-01-23 10:16:26	12.2011
2023-01-23 10:16:36	12.1991
2023-01-23 10:16:46	12.1995
2023-01-23 10:16:56	12.1995
2023-01-23 10:17:06	12.1996
2023-01-23 10:17:16	12.2009
2023-01-23 10:17:26	12.2009
2023-01-23 10:17:36	12.2
2023-01-23 10:17:46	12.2001
2023-01-23 10:17:56	12.2001
2023-01-23 10:18:06	12.2008
2023-01-23 10:18:16	12.201
2023-01-23 10:18:26	12.2016
2023-01-23 10:18:36	12.2025
2023-01-23 10:18:46	12.2016
2023-01-23 10:18:56	12.2018
2023-01-23 10:19:06	12.2032
2023-01-23 10:19:16	12.2017
2023-01-23 10:19:26	12.2028
2023-01-23 10:19:36	12.2006
2023-01-23 10:19:46	12.2027
2023-01-23 10:19:56	12.2004
2023-01-23 10:20:06	12.2025
2023-01-23 10:20:16	12.1997
2023-01-23 10:20:26	12.2005
2023-01-23 10:20:36	12.2002
2023-01-23 10:20:46	12.2007
2023-01-23 10:20:56	12.1994
2023-01-23 10:21:06	12.2019
2023-01-23 10:21:16	12.201
2023-01-23 10:21:26	12.2002
2023-01-23 10:21:36	12.2017
2023-01-23 10:21:46	12.1996
2023-01-23 10:21:56	12.2
2023-01-23 10:22:06	12.2005
2023-01-23 10:22:16	12.201
2023-01-23 10:22:26	12.2017
2023-01-23 10:22:36	12.2013
2023-01-23 10:22:46	12.2029
2023-01-23 10:22:56	12.2029
2023-01-23 10:23:06	12.2033
2023-01-23 10:23:16	12.2027
2023-01-23 10:23:26	12.2025
2023-01-23 10:23:36	12.2013
2023-01-23 10:23:46	12.2025
2023-01-23 10:23:56	12.2018
2023-01-23 10:24:06	12.2019
2023-01-23 10:24:16	12.2019
2023-01-23 10:24:26	12.2023
2023-01-23 10:24:36	12.2015
2023-01-23 10:24:46	12.2012
2023-01-23 10:24:56	12.1991
2023-01-23 10:25:06	12.2027
2023-01-23 10:25:16	12.2033
2023-01-23 10:25:26	12.202
2023-01-23 10:25:36	12.2024
2023-01-23 10:25:46	12.2025
2023-01-23 10:25:56	12.2038
2023-01-23 10:26:06	12.2026
2023-01-23 10:26:16	12.2028
2023-01-23 10:26:26	12.2012
2023-01-23 10:26:36	12.2036
2023-01-23 10:26:46	12.2029
2023-01-23 10:26:56	12.2041
2023-01-23 10:27:06	12.2026
2023-01-23 10:27:16	12.2025
2023-01-23 10:27:26	12.2022
2023-01-23 10:27:36	12.2036
2023-01-23 10:27:46	12.2025
2023-01-23 10:27:56	12.2032
2023-01-23 10:28:06	12.2034
2023-01-23 10:28:16	12.2029
2023-01-23 10:28:26	12.2034
2023-01-23 10:28:36	12.2015
2023-01-23 10:28:46	12.2019
2023-01-23 10:28:56	12.2007
2023-01-23 10:29:06	12.2016
2023-01-23 10:29:16	12.2003
2023-01-23 10:29:26	12.2008
2023-01-23 10:29:36	12.2023
2023-01-23 10:29:46	12.2018
2023-01-23 10:29:56	12.2002
2023-01-23 10:30:06	12.2038
2023-01-23 10:30:16	12.2004
2023-01-23 10:30:26	12.2013
2023-01-23 10:30:36	12.2012
2023-01-23 10:30:46	12.2014
2023-01-23 10:30:56	12.2027
2023-01-23 10:31:06	12.2003
2023-01-23 10:31:16	12.2019
2023-01-23 10:31:26	12.2014
2023-01-23 10:31:36	12.1993
2023-01-23 10:31:46	12.2013
2023-01-23 10:31:56	12.2005
2023-01-23 10:32:06	12.2024
2023-01-23 10:32:16	12.2011
2023-01-23 10:32:26	12.2012
2023-01-23 10:32:36	12.2007
2023-01-23 10:32:46	12.2029
2023-01-23 10:32:56	12.2011
2023-01-23 10:33:06	12.2007
2023-01-23 10:33:16	12.2019
2023-01-23 10:33:26	12.1997
2023-01-23 10:33:36	12.2017
2023-01-23 10:33:46	12.2017
2023-01-23 10:33:56	12.1989
2023-01-23 10:34:06	12.1998
2023-01-23 10:34:16	12.1998
2023-01-23 10:34:26	12.2018
2023-01-23 10:34:36	12.2025
2023-01-23 10:34:46	12.2025
2023-01-23 10:34:56	12.2014
2023-01-23 10:35:06	12.2022
2023-01-23 10:35:16	12.2012
2023-01-23 10:35:26	12.2008
2023-01-23 10:35:36	12.2022
2023-01-23 10:35:46	12.2014
2023-01-23 10:35:56	12.2007
2023-01-23 10:36:06	12.1999
2023-01-23 10:36:16	12.1976
2023-01-23 10:36:26	12.1995
2023-01-23 10:36:36	12.1992
2023-01-23 10:36:46	12.1986
2023-01-23 10:36:58	12.1997
2023-01-23 10:37:08	12.198
2023-01-23 10:37:18	12.1994
2023-01-23 10:37:28	12.1973
2023-01-23 10:37:38	12.1982
2023-01-23 10:37:48	12.1986
2023-01-23 10:37:58	12.2003
2023-01-23 10:38:08	12.2009
2023-01-23 10:38:18	12.2002
2023-01-23 10:38:28	12.2028
2023-01-23 10:38:38	12.2004
2023-01-23 10:38:48	12.2024
2023-01-23 10:38:58	12.2006
2023-01-23 10:39:08	12.2
2023-01-23 10:39:18	12.2048
2023-01-23 10:39:28	12.1998
2023-01-23 10:39:38	12.2025
2023-01-23 10:39:48	12.2026
2023-01-23 10:39:58	12.2015
2023-01-23 10:40:08	12.2016
2023-01-23 10:40:18	12.2017
2023-01-23 10:40:28	12.2018
2023-01-23 10:40:38	12.201
2023-01-23 10:40:48	12.2022
2023-01-23 10:40:58	12.2024
2023-01-23 10:41:08	12.202
2023-01-23 10:41:18	12.1999
2023-01-23 10:41:28	12.2005
2023-01-23 10:41:38	12.2002
2023-01-23 10:41:48	12.2014
2023-01-23 10:41:58	12.1996
2023-01-23 10:42:08	12.2005
2023-01-23 10:42:18	12.1988
2023-01-23 10:42:28	12.1994
2023-01-23 10:42:38	12.2012
2023-01-23 10:42:48	12.2012
2023-01-23 10:42:58	12.1997
2023-01-23 10:43:08	12.2015
2023-01-23 10:43:18	12.2018
2023-01-23 10:43:28	12.2007
2023-01-23 10:43:38	12.2033
2023-01-23 10:43:48	12.2015
2023-01-23 10:43:58	12.2012
2023-01-23 10:44:08	12.2013
2023-01-23 10:44:18	12.2018
2023-01-23 10:44:28	12.2002
2023-01-23 10:44:38	12.2014
2023-01-23 10:44:48	12.1994
2023-01-23 10:44:58	12.2014
2023-01-23 10:45:08	12.2006
2023-01-23 10:45:18	12.2016
2023-01-23 10:45:28	12.2016
2023-01-23 10:45:38	12.2014
2023-01-23 10:45:48	12.2023
2023-01-23 10:45:58	12.1991
2023-01-23 10:46:08	12.2036
2023-01-23 10:46:18	12.201
2023-01-23 10:46:28	12.2011
2023-01-23 10:46:38	12.2002
2023-01-23 10:46:48	12.2005
2023-01-23 10:46:58	12.2008
2023-01-23 10:47:08	12.2036
2023-01-23 10:47:18	12.2021
2023-01-23 10:47:28	12.2031
2023-01-23 10:47:38	12.203
2023-01-23 10:47:48	12.2031
2023-01-23 10:47:58	12.2015
2023-01-23 10:48:08	12.2022
2023-01-23 10:48:18	12.2029
2023-01-23 10:48:28	12.2025
2023-01-23 10:48:38	12.2028
2023-01-23 10:48:48	12.2017
2023-01-23 10:48:58	12.2018
2023-01-23 10:49:08	12.2015
2023-01-23 10:49:18	12.2025
2023-01-23 10:49:28	12.2013
2023-01-23 10:49:38	12.202
2023-01-23 10:49:48	12.1999
2023-01-23 10:49:58	12.2009
2023-01-23 10:50:08	12.2005
2023-01-23 10:50:18	12.2004
2023-01-23 10:50:28	12.2
2023-01-23 10:50:38	12.2008
2023-01-23 10:50:48	12.2001
2023-01-23 10:50:58	12.2018
2023-01-23 10:51:08	12.2015
2023-01-23 10:51:18	12.2019
2023-01-23 10:51:28	12.2016
2023-01-23 10:51:38	12.2017
2023-01-23 10:51:48	12.2013
2023-01-23 10:51:58	12.2017
2023-01-23 10:52:08	12.2009
2023-01-23 10:52:18	12.2002
2023-01-23 10:52:28	12.2002
2023-01-23 10:52:38	12.1991
2023-01-23 10:52:48	12.2001
2023-01-23 10:52:58	12.1996
2023-01-23 10:53:08	12.1992
2023-01-23 10:53:18	12.1989
2023-01-23 10:53:28	12.1981
2023-01-23 10:53:38	12.1996
2023-01-23 10:53:48	12.2018
2023-01-23 10:53:58	12.2022
2023-01-23 10:54:08	12.2018
2023-01-23 10:54:18	12.2028
2023-01-23 10:54:28	12.202
2023-01-23 10:54:38	12.2029
2023-01-23 10:54:48	12.2034
2023-01-23 10:54:58	12.2016
2023-01-23 10:55:08	12.2007
2023-01-23 10:55:18	12.1988
2023-01-23 10:55:28	12.2002
2023-01-23 10:55:38	12.2019
2023-01-23 10:55:48	12.2005
2023-01-23 10:55:58	12.2006
2023-01-23 10:56:08	12.2008
2023-01-23 10:56:18	12.201
2023-01-23 10:56:28	12.2011
2023-01-23 10:56:38	12.2031
2023-01-23 10:56:48	12.1984
2023-01-23 10:56:58	12.1985
2023-01-23 10:57:08	12.1987
2023-01-23 10:57:18	12.2011
2023-01-23 10:57:28	12.1975
2023-01-23 10:57:38	12.1975
2023-01-23 10:57:48	12.1992
2023-01-23 10:57:58	12.1994
2023-01-23 10:58:08	12.1985
2023-01-23 10:58:18	12.1992
2023-01-23 10:58:28	12.1988
2023-01-23 10:58:38	12.1995
2023-01-23 10:58:48	12.1978
2023-01-23 10:58:58	12.202
2023-01-23 10:59:08	12.1995
2023-01-23 10:59:18	12.2039
2023-01-23 10:59:28	12.2008
2023-01-23 10:59:38	12.2004
2023-01-23 10:59:48	12.2005
2023-01-23 10:59:58	12.2007
2023-01-23 11:00:08	12.2013
2023-01-23 11:00:18	12.2024
2023-01-23 11:00:28	12.2003
2023-01-23 11:00:38	12.2008
2023-01-23 11:00:48	12.2012
2023-01-23 11:00:58	12.2024
2023-01-23 11:01:08	12.2017
2023-01-23 11:01:18	12.2026
2023-01-23 11:01:28	12.202
2023-01-23 11:01:38	12.2022
2023-01-23 11:01:48	12.2005
2023-01-23 11:01:58	12.2025
2023-01-23 11:02:08	12.2
2023-01-23 11:02:18	12.2001
2023-01-23 11:02:28	12.1988
2023-01-23 11:02:38	12.2003
2023-01-23 11:02:48	12.199
2023-01-23 11:02:58	12.2009
2023-01-23 11:03:08	12.2015
2023-01-23 11:03:18	12.1993
2023-01-23 11:03:28	12.1994
2023-01-23 11:03:38	12.2003
2023-01-23 11:03:48	12.1997
2023-01-23 11:03:58	12.1999
2023-01-23 11:04:08	12.2013
2023-01-23 11:04:18	12.2001
2023-01-23 11:04:28	12.2008
2023-01-23 11:04:38	12.2005
2023-01-23 11:04:48	12.2017
2023-01-23 11:04:58	12.2022
2023-01-23 11:05:08	12.2006
2023-01-23 11:05:18	12.2011
2023-01-23 11:05:28	12.202
2023-01-23 11:05:38	12.2005
2023-01-23 11:05:48	12.2009
2023-01-23 11:05:58	12.2012
2023-01-23 11:06:08	12.1997
2023-01-23 11:06:18	12.1998
2023-01-23 11:06:28	12.2005
2023-01-23 11:06:38	12.2003
2023-01-23 11:06:48	12.2005
2023-01-23 11:06:59	12.2012
2023-01-23 11:07:09	12.1998
2023-01-23 11:07:19	12.2006
2023-01-23 11:07:29	12.1997
2023-01-23 11:07:39	12.2018
2023-01-23 11:07:49	12.2015
2023-01-23 11:07:59	12.2019
2023-01-23 11:08:09	12.2003
2023-01-23 11:08:19	12.2015
2023-01-23 11:08:29	12.2022
2023-01-23 11:08:39	12.2021
2023-01-23 11:08:49	12.2008
2023-01-23 11:08:59	12.2008
2023-01-23 11:09:09	12.2014
2023-01-23 11:09:19	12.2016
2023-01-23 11:09:29	12.2017
2023-01-23 11:09:39	12.2013
2023-01-23 11:09:49	12.2013
2023-01-23 11:09:59	12.2018
2023-01-23 11:10:09	12.1996
2023-01-23 11:10:19	12.2006
2023-01-23 11:10:29	12.2006
2023-01-23 11:10:39	12.1999
2023-01-23 11:10:49	12.2004
2023-01-23 11:10:59	12.1981
2023-01-23 11:11:09	12.2007
2023-01-23 11:11:19	12.1999
2023-01-23 11:11:29	12.201
2023-01-23 11:11:39	12.2009
2023-01-23 11:11:49	12.1988
2023-01-23 11:11:59	12.2019
2023-01-23 11:12:09	12.1993
2023-01-23 11:12:19	12.2
2023-01-23 11:12:29	12.1997
2023-01-23 11:12:39	12.1997
2023-01-23 11:12:49	12.1983
2023-01-23 11:12:59	12.1997
2023-01-23 11:13:09	12.1999
2023-01-23 11:13:19	12.2003
2023-01-23 11:13:29	12.1983
2023-01-23 11:13:39	12.1993
2023-01-23 11:13:49	12.1995
2023-01-23 11:13:59	12.1985
2023-01-23 11:14:09	12.1999
2023-01-23 11:14:19	12.199
2023-01-23 11:14:29	12.1995
2023-01-23 11:14:39	12.2009
2023-01-23 11:14:49	12.2003
2023-01-23 11:14:59	12.2019
2023-01-23 11:15:09	12.2017
2023-01-23 11:15:19	12.2013
2023-01-23 11:15:29	12.2015
2023-01-23 11:15:39	12.2013
2023-01-23 11:15:49	12.2011
2023-01-23 11:15:59	12.201
2023-01-23 11:16:09	12.1988
2023-01-23 11:16:19	12.2004
2023-01-23 11:16:29	12.1999
2023-01-23 11:16:39	12.2009
2023-01-23 11:16:49	12.2013
2023-01-23 11:16:59	12.2008
2023-01-23 11:17:09	12.199
2023-01-23 11:17:19	12.1989
2023-01-23 11:17:29	12.2019
2023-01-23 11:17:39	12.1996
2023-01-23 11:17:49	12.1994
2023-01-23 11:17:59	12.2008
2023-01-23 11:18:09	12.2
2023-01-23 11:18:19	12.2001
2023-01-23 11:18:29	12.2007
2023-01-23 11:18:39	12.1995
2023-01-23 11:18:49	12.1987
2023-01-23 11:18:59	12.2018
2023-01-23 11:19:09	12.1996
2023-01-23 11:19:19	12.2023
2023-01-23 11:19:29	12.1991
2023-01-23 11:19:39	12.1986
2023-01-23 11:19:49	12.201
2023-01-23 11:19:59	12.2015
2023-01-23 11:20:09	12.202
2023-01-23 11:20:19	12.1988
2023-01-23 11:20:29	12.1998
2023-01-23 11:20:39	12.2011
2023-01-23 11:20:49	12.2001
2023-01-23 11:20:59	12.201
2023-01-23 11:21:09	12.2019
2023-01-23 11:21:19	12.2026
2023-01-23 11:21:29	12.2036
2023-01-23 11:21:39	12.2034
2023-01-23 11:21:49	12.204
2023-01-23 11:21:59	12.203
2023-01-23 11:22:09	12.2021
2023-01-23 11:22:19	12.2007
2023-01-23 11:22:29	12.2027
2023-01-23 11:22:39	12.201
2023-01-23 11:22:49	12.202
2023-01-23 11:22:59	12.1993
2023-01-23 11:23:09	12.2004
2023-01-23 11:23:19	12.1977
2023-01-23 11:23:29	12.1991
2023-01-23 11:23:39	12.1993
2023-01-23 11:23:49	12.2001
2023-01-23 11:23:59	12.2001
2023-01-23 11:24:09	12.2007
2023-01-23 11:24:19	12.2008
2023-01-23 11:24:29	12.2017
2023-01-23 11:24:39	12.1996
2023-01-23 11:24:49	12.2018
2023-01-23 11:24:59	12.2013
2023-01-23 11:25:09	12.2002
2023-01-23 11:25:19	12.202
2023-01-23 11:25:29	12.2009
2023-01-23 11:25:39	12.2016
2023-01-23 11:25:49	12.2014
2023-01-23 11:25:59	12.2013
2023-01-23 11:26:09	12.2008
2023-01-23 11:26:19	12.2017
2023-01-23 11:26:29	12.1997
2023-01-23 11:26:39	12.2048
2023-01-23 11:26:49	12.2271
2023-01-23 11:26:59	12.2459
2023-01-23 11:27:09	12.2674
2023-01-23 11:27:19	12.3197
2023-01-23 11:27:29	12.3696
2023-01-23 11:27:39	12.4205
2023-01-23 11:27:49	12.472
2023-01-23 11:27:59	12.5228
2023-01-23 11:28:09	12.5731
2023-01-23 11:28:19	12.6125
2023-01-23 11:28:29	12.6432
2023-01-23 11:28:39	12.672
2023-01-23 11:28:49	12.6985
2023-01-23 11:28:59	12.7273
2023-01-23 11:29:09	12.7541
2023-01-23 11:29:19	12.7841
2023-01-23 11:29:29	12.811
2023-01-23 11:29:39	12.8371
2023-01-23 11:29:49	12.8658
2023-01-23 11:29:59	12.8954
2023-01-23 11:30:09	12.9226
2023-01-23 11:30:19	12.9476
2023-01-23 11:30:29	12.9744
2023-01-23 11:30:39	13.0027
2023-01-23 11:30:49	13.0281
2023-01-23 11:30:59	13.0538
2023-01-23 11:31:09	13.0794
2023-01-23 11:31:19	13.1044
2023-01-23 11:31:29	13.1222
2023-01-23 11:31:39	13.1238
2023-01-23 11:31:49	13.1227
2023-01-23 11:31:59	13.1237
2023-01-23 11:32:09	13.1226
2023-01-23 11:32:19	13.1232
2023-01-23 11:32:29	13.1215
2023-01-23 11:32:39	13.1226
2023-01-23 11:32:49	13.127
2023-01-23 11:32:59	13.1222
2023-01-23 11:33:09	13.1235
2023-01-23 11:33:19	13.1214
2023-01-23 11:33:29	13.1232
2023-01-23 11:33:39	13.1236
2023-01-23 11:33:49	13.1223
2023-01-23 11:33:59	13.1234
2023-01-23 11:34:09	13.1228
2023-01-23 11:34:19	13.1224
2023-01-23 11:34:29	13.121
2023-01-23 11:34:39	13.1212
2023-01-23 11:34:49	13.1225
2023-01-23 11:34:59	13.1206
2023-01-23 11:35:09	13.1206
2023-01-23 11:35:19	13.1205
2023-01-23 11:35:29	13.1198
2023-01-23 11:35:39	13.1219
2023-01-23 11:35:49	13.1202
2023-01-23 11:35:59	13.1222
2023-01-23 11:36:09	13.1226
2023-01-23 11:36:19	13.1065
2023-01-23 11:36:29	13.0295
2023-01-23 11:36:39	12.9264
2023-01-23 11:36:49	12.8242
2023-01-23 11:37:01	12.714
2023-01-23 11:37:11	12.6114
2023-01-23 11:37:21	12.5131
2023-01-23 11:37:31	12.4148
2023-01-23 11:37:41	12.3171
2023-01-23 11:37:51	12.2283
2023-01-23 11:38:01	12.2006
2023-01-23 11:38:11	12.1999
2023-01-23 11:38:21	12.2031
2023-01-23 11:38:31	12.1996
2023-01-23 11:38:41	12.1989
2023-01-23 11:38:51	12.1975
2023-01-23 11:39:01	12.1987
2023-01-23 11:39:11	12.1982
2023-01-23 11:39:21	12.1987
2023-01-23 11:39:31	12.2004
2023-01-23 11:39:41	12.1976
2023-01-23 11:39:51	12.1986
2023-01-23 11:40:01	12.1981
2023-01-23 11:40:11	12.1981
2023-01-23 11:40:21	12.198
2023-01-23 11:40:31	12.1985
2023-01-23 11:40:41	12.1993
2023-01-23 11:40:51	12.2007
2023-01-23 11:41:01	12.2013
2023-01-23 11:41:11	12.2005
2023-01-23 11:41:21	12.2013
2023-01-23 11:41:31	12.2011
2023-01-23 11:41:41	12.2016
2023-01-23 11:41:51	12.2016
2023-01-23 11:42:01	12.2024
2023-01-23 11:42:11	12.2024
2023-01-23 11:42:21	12.2015
2023-01-23 11:42:31	12.2024
2023-01-23 11:42:41	12.2017
2023-01-23 11:42:51	12.2009
2023-01-23 11:43:01	12.2014
2023-01-23 11:43:11	12.2022
2023-01-23 11:43:21	12.2031
2023-01-23 11:43:31	12.2002
2023-01-23 11:43:41	12.201
2023-01-23 11:43:51	12.2006
2023-01-23 11:44:01	12.1984
2023-01-23 11:44:11	12.198
2023-01-23 11:44:21	12.1998
2023-01-23 11:44:31	12.1995
2023-01-23 11:44:41	12.1982
2023-01-23 11:44:51	12.1996
2023-01-23 11:45:01	12.1984
2023-01-23 11:45:11	12.1998
2023-01-23 11:45:21	12.1998
2023-01-23 11:45:31	12.2
2023-01-23 11:45:41	12.2006
2023-01-23 11:45:51	12.2009
2023-01-23 11:46:01	12.2017
2023-01-23 11:46:11	12.2008
2023-01-23 11:46:21	12.2024
2023-01-23 11:46:31	12.2019
2023-01-23 11:46:41	12.2006
2023-01-23 11:46:51	12.2013
2023-01-23 11:47:01	12.1997
2023-01-23 11:47:11	12.2011
2023-01-23 11:47:21	12.2007
2023-01-23 11:47:31	12.2026
2023-01-23 11:47:41	12.1999
2023-01-23 11:47:51	12.2
2023-01-23 11:48:01	12.2011
2023-01-23 11:48:11	12.2016
2023-01-23 11:48:21	12.201
2023-01-23 11:48:31	12.2008
2023-01-23 11:48:41	12.2003
2023-01-23 11:48:51	12.2022
2023-01-23 11:49:01	12.2017
2023-01-23 11:49:11	12.2011
2023-01-23 11:49:21	12.2004
2023-01-23 11:49:31	12.1997
2023-01-23 11:49:41	12.2008
2023-01-23 11:49:51	12.2013
2023-01-23 11:50:01	12.2
2023-01-23 11:50:11	12.2008
2023-01-23 11:50:21	12.2006
2023-01-23 11:50:31	12.2
2023-01-23 11:50:41	12.2003
2023-01-23 11:50:51	12.2013
2023-01-23 11:51:01	12.2012
2023-01-23 11:51:11	12.2001
2023-01-23 11:51:21	12.2013
2023-01-23 11:51:31	12.2014
2023-01-23 11:51:41	12.2002
2023-01-23 11:51:51	12.2005
2023-01-23 11:52:01	12.199
2023-01-23 11:52:11	12.201
2023-01-23 11:52:21	12.1971
2023-01-23 11:52:31	12.1994
2023-01-23 11:52:41	12.1992
2023-01-23 11:52:51	12.1991
2023-01-23 11:53:01	12.1995
2023-01-23 11:53:11	12.199
2023-01-23 11:53:21	12.2008
2023-01-23 11:53:31	12.1969
2023-01-23 11:53:41	12.2005
2023-01-23 11:53:51	12.1976
2023-01-23 11:54:01	12.1986
2023-01-23 11:54:11	12.1979
2023-01-23 11:54:21	12.199
2023-01-23 11:54:31	12.1989
2023-01-23 11:54:41	12.2005
2023-01-23 11:54:51	12.1989
2023-01-23 11:55:01	12.1993
2023-01-23 11:55:11	12.1988
2023-01-23 11:55:21	12.1998
2023-01-23 11:55:31	12.1998
2023-01-23 11:55:41	12.1993
2023-01-23 11:55:51	12.1985
2023-01-23 11:56:01	12.1967
2023-01-23 11:56:11	12.1995
2023-01-23 11:56:21	12.2012
2023-01-23 11:56:31	12.1983
2023-01-23 11:56:41	12.1983
2023-01-23 11:56:51	12.1994
2023-01-23 11:57:01	12.2004
2023-01-23 11:57:11	12.2034
2023-01-23 11:57:21	12.1997
2023-01-23 11:57:31	12.2001
2023-01-23 11:57:41	12.2031
2023-01-23 11:57:51	12.2014
2023-01-23 11:58:01	12.2009
2023-01-23 11:58:11	12.2023
2023-01-23 11:58:21	12.2011
2023-01-23 11:58:31	12.2006
2023-01-23 11:58:41	12.2033
2023-01-23 11:58:51	12.2031
2023-01-23 11:59:01	12.2004
2023-01-23 11:59:11	12.2039
2023-01-23 11:59:21	12.204
2023-01-23 11:59:31	12.2003
2023-01-23 11:59:41	12.2001
2023-01-23 11:59:51	12.2001
2023-01-23 12:00:01	12.2002
2023-01-23 12:00:11	12.2001
2023-01-23 12:00:21	12.1992
2023-01-23 12:00:31	12.2003
2023-01-23 12:00:41	12.2009
2023-01-23 12:00:51	12.199
2023-01-23 12:01:01	12.1993
2023-01-23 12:01:11	12.1996
2023-01-23 12:01:21	12.1989
2023-01-23 12:01:31	12.2003
2023-01-23 12:01:41	12.2009
2023-01-23 12:01:51	12.2018
2023-01-23 12:02:01	12.2011
2023-01-23 12:02:11	12.2033
2023-01-23 12:02:21	12.2029
2023-01-23 12:02:31	12.2032
2023-01-23 12:02:41	12.2028
2023-01-23 12:02:51	12.2031
2023-01-23 12:03:01	12.2031
2023-01-23 12:03:11	12.2049
2023-01-23 12:03:21	12.203
2023-01-23 12:03:31	12.2029
2023-01-23 12:03:41	12.2037
2023-01-23 12:03:51	12.204
2023-01-23 12:04:01	12.2043
2023-01-23 12:04:11	12.2034
2023-01-23 12:04:21	12.2023
2023-01-23 12:04:31	12.2022
2023-01-23 12:04:41	12.2035
2023-01-23 12:04:51	12.2012
2023-01-23 12:05:01	12.2018
2023-01-23 12:05:11	12.2009
2023-01-23 12:05:21	12.1998
2023-01-23 12:05:31	12.2017
2023-01-23 12:05:41	12.201
2023-01-23 12:05:51	12.2014
2023-01-23 12:06:01	12.2014
2023-01-23 12:06:11	12.2009
2023-01-23 12:06:21	12.2021
2023-01-23 12:06:31	12.2011
2023-01-23 12:06:41	12.2016
2023-01-23 12:06:51	12.2002
2023-01-23 12:07:02	12.1997
2023-01-23 12:07:12	12.201
2023-01-23 12:07:22	12.2004
2023-01-23 12:07:32	12.2006
2023-01-23 12:07:42	12.2014
2023-01-23 12:07:52	12.2004
2023-01-23 12:08:02	12.1989
2023-01-23 12:08:12	12.2011
2023-01-23 12:08:22	12.1998
2023-01-23 12:08:32	12.2015
2023-01-23 12:08:42	12.2018
2023-01-23 12:08:52	12.1997
2023-01-23 12:09:02	12.2002
2023-01-23 12:09:12	12.2
2023-01-23 12:09:22	12.1998
2023-01-23 12:09:32	12.199
2023-01-23 12:09:42	12.2006
2023-01-23 12:09:52	12.1986
2023-01-23 12:10:02	12.1997
2023-01-23 12:10:12	12.2002
2023-01-23 12:10:22	12.2012
2023-01-23 12:10:32	12.2009
2023-01-23 12:10:42	12.2011
2023-01-23 12:10:52	12.1995
2023-01-23 12:11:02	12.2007
2023-01-23 12:11:12	12.2005
2023-01-23 12:11:22	12.2007
2023-01-23 12:11:32	12.2007
2023-01-23 12:11:42	12.2018
2023-01-23 12:11:52	12.202
2023-01-23 12:12:02	12.201
2023-01-23 12:12:12	12.2001
2023-01-23 12:12:22	12.2019
2023-01-23 12:12:32	12.2004
2023-01-23 12:12:42	12.2006
2023-01-23 12:12:52	12.2
2023-01-23 12:13:02	12.2003
2023-01-23 12:13:12	12.1993
2023-01-23 12:13:22	12.1997
2023-01-23 12:13:32	12.1997
2023-01-23 12:13:42	12.1989
2023-01-23 12:13:52	12.1982
2023-01-23 12:14:02	12.1991
2023-01-23 12:14:12	12.1994
2023-01-23 12:14:22	12.1991
2023-01-23 12:14:32	12.2009
2023-01-23 12:14:42	12.2
2023-01-23 12:14:52	12.1977
2023-01-23 12:15:02	12.2
2023-01-23 12:15:12	12.1991
2023-01-23 12:15:22	12.2003
2023-01-23 12:15:32	12.1987
2023-01-23 12:15:42	12.2006
2023-01-23 12:15:52	12.1989
2023-01-23 12:16:02	12.2
2023-01-23 12:16:12	12.1996
2023-01-23 12:16:22	12.1966
2023-01-23 12:16:32	12.198
2023-01-23 12:16:42	12.1974
2023-01-23 12:16:52	12.1983
2023-01-23 12:17:02	12.2
2023-01-23 12:17:12	12.1993
2023-01-23 12:17:22	12.199
2023-01-23 12:17:32	12.2008
2023-01-23 12:17:42	12.2006
2023-01-23 12:17:52	12.2011
2023-01-23 12:18:02	12.2001
2023-01-23 12:18:12	12.2011
2023-01-23 12:18:22	12.2005
2023-01-23 12:18:32	12.2014
2023-01-23 12:18:42	12.2003
2023-01-23 12:18:52	12.2002
2023-01-23 12:19:02	12.1988
2023-01-23 12:19:12	12.2006
2023-01-23 12:19:22	12.2009
2023-01-23 12:19:32	12.2003
2023-01-23 12:19:42	12.1997
2023-01-23 12:19:52	12.2017
2023-01-23 12:20:02	12.2007
2023-01-23 12:20:12	12.2023
2023-01-23 12:20:22	12.1983
2023-01-23 12:20:32	12.1992
2023-01-23 12:20:42	12.1997
2023-01-23 12:20:52	12.1984
2023-01-23 12:21:02	12.1991
2023-01-23 12:21:12	12.1978
2023-01-23 12:21:22	12.1982
2023-01-23 12:21:32	12.2003
2023-01-23 12:21:42	12.1982
2023-01-23 12:21:52	12.1993
2023-01-23 12:22:02	12.2004
2023-01-23 12:22:12	12.1989
2023-01-23 12:22:22	12.2008
2023-01-23 12:22:32	12.2008
2023-01-23 12:22:42	12.202
2023-01-23 12:22:52	12.2
2023-01-23 12:23:02	12.1992
2023-01-23 12:23:12	12.2013
2023-01-23 12:23:22	12.2008
2023-01-23 12:23:32	12.2019
2023-01-23 12:23:42	12.202
2023-01-23 12:23:52	12.2008
2023-01-23 12:24:02	12.2012
2023-01-23 12:24:12	12.201
2023-01-23 12:24:22	12.2006
2023-01-23 12:24:32	12.2012
2023-01-23 12:24:42	12.2017
2023-01-23 12:24:52	12.2007
2023-01-23 12:25:02	12.2012
2023-01-23 12:25:12	12.2005
2023-01-23 12:25:22	12.2009
2023-01-23 12:25:32	12.2023
2023-01-23 12:25:42	12.1998
2023-01-23 12:25:52	12.201
2023-01-23 12:26:02	12.1996
2023-01-23 12:26:12	12.2011
2023-01-23 12:26:22	12.2009
2023-01-23 12:26:32	12.2009
2023-01-23 12:26:42	12.2002
2023-01-23 12:26:52	12.2021
2023-01-23 12:27:02	12.2
2023-01-23 12:27:12	12.2001
2023-01-23 12:27:22	12.2014
2023-01-23 12:27:32	12.2016
2023-01-23 12:27:42	12.2009
2023-01-23 12:27:52	12.1998
2023-01-23 12:28:02	12.2001
2023-01-23 12:28:12	12.2016
2023-01-23 12:28:22	12.2004
2023-01-23 12:28:32	12.2015
2023-01-23 12:28:42	12.2012
2023-01-23 12:28:52	12.1997
2023-01-23 12:29:02	12.2014
2023-01-23 12:29:12	12.2008
2023-01-23 12:29:22	12.2008
2023-01-23 12:29:32	12.201
2023-01-23 12:29:42	12.2017
2023-01-23 12:29:52	12.201
2023-01-23 12:30:02	12.2004
2023-01-23 12:30:12	12.1997
2023-01-23 12:30:22	12.2
2023-01-23 12:30:32	12.2006
2023-01-23 12:30:42	12.2009
2023-01-23 12:30:52	12.1991
2023-01-23 12:31:02	12.1998
2023-01-23 12:31:12	12.1999
2023-01-23 12:31:22	12.2008
2023-01-23 12:31:32	12.2017
2023-01-23 12:31:42	12.2013
2023-01-23 12:31:52	12.2006
2023-01-23 12:32:02	12.2024
2023-01-23 12:32:12	12.2008
2023-01-23 12:32:22	12.2009
2023-01-23 12:32:32	12.2002
2023-01-23 12:32:42	12.2019
2023-01-23 12:32:52	12.2012
2023-01-23 12:33:02	12.2006
2023-01-23 12:33:12	12.2018
2023-01-23 12:33:22	12.2008
2023-01-23 12:33:32	12.2008
2023-01-23 12:33:42	12.199
2023-01-23 12:33:52	12.1998
2023-01-23 12:34:02	12.1995
2023-01-23 12:34:12	12.2001
2023-01-23 12:34:22	12.2008
2023-01-23 12:34:32	12.2003
2023-01-23 12:34:42	12.1989
2023-01-23 12:34:52	12.1979
2023-01-23 12:35:02	12.2003
2023-01-23 12:35:12	12.1993
2023-01-23 12:35:22	12.199
2023-01-23 12:35:32	12.201
2023-01-23 12:35:42	12.1987
2023-01-23 12:35:52	12.1994
2023-01-23 12:36:02	12.2001
2023-01-23 12:36:12	12.1997
2023-01-23 12:36:22	12.1989
2023-01-23 12:36:32	12.2002
2023-01-23 12:36:42	12.1991
2023-01-23 12:36:52	12.2007
2023-01-23 12:37:04	12.1983
2023-01-23 12:37:14	12.2002
2023-01-23 12:37:24	12.198
2023-01-23 12:37:34	12.1992
2023-01-23 12:37:44	12.1993
2023-01-23 12:37:54	12.201
2023-01-23 12:38:04	12.2024
2023-01-23 12:38:14	12.2009
2023-01-23 12:38:24	12.1987
2023-01-23 12:38:34	12.1997
2023-01-23 12:38:44	12.1985
2023-01-23 12:38:54	12.1993
2023-01-23 12:39:04	12.1974
2023-01-23 12:39:14	12.1983
2023-01-23 12:39:24	12.1949
2023-01-23 12:39:34	12.1946
2023-01-23 12:39:44	12.1924
2023-01-23 12:39:54	12.1923
2023-01-23 12:40:04	12.1906
2023-01-23 12:40:14	12.1902
2023-01-23 12:40:24	12.1886
2023-01-23 12:40:34	12.1896
2023-01-23 12:40:44	12.1872
2023-01-23 12:40:54	12.1905
2023-01-23 12:41:04	12.1892
2023-01-23 12:41:14	12.1863
2023-01-23 12:41:24	12.188
2023-01-23 12:41:34	12.1878
2023-01-23 12:41:44	12.1883
2023-01-23 12:41:54	12.1869
2023-01-23 12:42:04	12.1883
2023-01-23 12:42:14	12.1875
2023-01-23 12:42:24	12.1873
2023-01-23 12:42:34	12.188
2023-01-23 12:42:44	12.1903
2023-01-23 12:42:54	12.1924
2023-01-23 12:43:04	12.1967
2023-01-23 12:43:14	12.1983
2023-01-23 12:43:24	12.1989
2023-01-23 12:43:34	12.2001
2023-01-23 12:43:44	12.2014
2023-01-23 12:43:54	12.2016
2023-01-23 12:44:04	12.1992
2023-01-23 12:44:14	12.2
2023-01-23 12:44:24	12.199
2023-01-23 12:44:34	12.2006
2023-01-23 12:44:44	12.2018
2023-01-23 12:44:54	12.2006
2023-01-23 12:45:04	12.2032
2023-01-23 12:45:14	12.2027
2023-01-23 12:45:24	12.2018
2023-01-23 12:45:34	12.2021
2023-01-23 12:45:44	12.2037
2023-01-23 12:45:54	12.2006
2023-01-23 12:46:04	12.1996
2023-01-23 12:46:14	12.1998
2023-01-23 12:46:24	12.1977
2023-01-23 12:46:34	12.1979
2023-01-23 12:46:44	12.198
2023-01-23 12:46:54	12.1986
2023-01-23 12:47:04	12.1986
2023-01-23 12:47:14	12.1989
2023-01-23 12:47:24	12.1997
2023-01-23 12:47:34	12.2019
2023-01-23 12:47:44	12.2001
2023-01-23 12:47:54	12.2006
2023-01-23 12:48:04	12.2021
2023-01-23 12:48:14	12.2006
2023-01-23 12:48:24	12.2022
2023-01-23 12:48:34	12.2012
2023-01-23 12:48:44	12.2028
2023-01-23 12:48:54	12.2006
2023-01-23 12:49:04	12.201
2023-01-23 12:49:14	12.2008
2023-01-23 12:49:24	12.2019
2023-01-23 12:49:34	12.2002
2023-01-23 12:49:44	12.1999
2023-01-23 12:49:54	12.1988
2023-01-23 12:50:04	12.2015
2023-01-23 12:50:14	12.2007
2023-01-23 12:50:24	12.1997
2023-01-23 12:50:34	12.2009
2023-01-23 12:50:44	12.2006
2023-01-23 12:50:54	12.202
2023-01-23 12:51:04	12.1984
2023-01-23 12:51:14	12.2003
2023-01-23 12:51:24	12.1996
2023-01-23 12:51:34	12.2016
2023-01-23 12:51:44	12.2012
2023-01-23 12:51:54	12.2019
2023-01-23 12:52:04	12.2015
2023-01-23 12:52:14	12.1995
2023-01-23 12:52:24	12.2
2023-01-23 12:52:34	12.1991
2023-01-23 12:52:44	12.2021
2023-01-23 12:52:54	12.2007
2023-01-23 12:53:04	12.2015
2023-01-23 12:53:14	12.2005
2023-01-23 12:53:24	12.2015
2023-01-23 12:53:34	12.2017
2023-01-23 12:53:44	12.2001
2023-01-23 12:53:54	12.1995
2023-01-23 12:54:04	12.2
2023-01-23 12:54:14	12.1995
2023-01-23 12:54:24	12.2007
2023-01-23 12:54:34	12.1985
2023-01-23 12:54:44	12.1977
2023-01-23 12:54:54	12.2
2023-01-23 12:55:04	12.2003
2023-01-23 12:55:14	12.1995
2023-01-23 12:55:24	12.1998
2023-01-23 12:55:34	12.1993
2023-01-23 12:55:44	12.2009
2023-01-23 12:55:54	12.1983
2023-01-23 12:56:04	12.1985
2023-01-23 12:56:14	12.1997
2023-01-23 12:56:24	12.1992
2023-01-23 12:56:34	12.201
2023-01-23 12:56:44	12.2
2023-01-23 12:56:54	12.201
2023-01-23 12:57:04	12.2003
2023-01-23 12:57:14	12.2001
2023-01-23 12:57:24	12.2008
2023-01-23 12:57:34	12.2015
2023-01-23 12:57:44	12.2004
2023-01-23 12:57:54	12.2003
2023-01-23 12:58:04	12.1996
2023-01-23 12:58:14	12.1989
2023-01-23 12:58:24	12.2008
2023-01-23 12:58:34	12.2001
2023-01-23 12:58:44	12.2018
2023-01-23 12:58:54	12.2011
2023-01-23 12:59:04	12.2017
2023-01-23 12:59:14	12.202
2023-01-23 12:59:24	12.2013
2023-01-23 12:59:34	12.2009
2023-01-23 12:59:44	12.2019
2023-01-23 12:59:54	12.2012
2023-01-23 13:00:04	12.2006
2023-01-23 13:00:14	12.2017
2023-01-23 13:00:24	12.2027
2023-01-23 13:00:34	12.2003
2023-01-23 13:00:44	12.202
2023-01-23 13:00:54	12.2004
2023-01-23 13:01:04	12.2011
2023-01-23 13:01:14	12.2011
2023-01-23 13:01:24	12.2019
2023-01-23 13:01:34	12.1986
2023-01-23 13:01:44	12.1991
2023-01-23 13:01:54	12.1975
2023-01-23 13:02:04	12.1974
2023-01-23 13:02:14	12.1968
2023-01-23 13:02:24	12.1972
2023-01-23 13:02:34	12.1959
2023-01-23 13:02:44	12.1958
2023-01-23 13:02:54	12.1967
2023-01-23 13:03:04	12.1972
2023-01-23 13:03:14	12.198
2023-01-23 13:03:24	12.1982
2023-01-23 13:03:34	12.2009
2023-01-23 13:03:44	12.1999
2023-01-23 13:03:54	12.1999
2023-01-23 13:04:04	12.2013
2023-01-23 13:04:14	12.2002
2023-01-23 13:04:24	12.2006
2023-01-23 13:04:34	12.1998
2023-01-23 13:04:44	12.2007
2023-01-23 13:04:54	12.2003
2023-01-23 13:05:04	12.2018
2023-01-23 13:05:14	12.2005
2023-01-23 13:05:24	12.2005
2023-01-23 13:05:34	12.2006
2023-01-23 13:05:44	12.2017
2023-01-23 13:05:54	12.2009
2023-01-23 13:06:04	12.2005
2023-01-23 13:06:14	12.1997
2023-01-23 13:06:24	12.2024
2023-01-23 13:06:34	12.2011
2023-01-23 13:06:44	12.2023
2023-01-23 13:06:54	12.1995
2023-01-23 13:07:06	12.2039
2023-01-23 13:07:16	12.206
2023-01-23 13:07:26	12.2043
2023-01-23 13:07:36	12.2035
2023-01-23 13:07:46	12.2026
2023-01-23 13:07:56	12.2032
2023-01-23 13:08:06	12.2011
2023-01-23 13:08:16	12.1987
2023-01-23 13:08:26	12.2009
2023-01-23 13:08:36	12.199
2023-01-23 13:08:46	12.1992
2023-01-23 13:08:56	12.2025
2023-01-23 13:09:06	12.2013
2023-01-23 13:09:16	12.2022
2023-01-23 13:09:26	12.2035
2023-01-23 13:09:36	12.2024
2023-01-23 13:09:46	12.2018
2023-01-23 13:09:56	12.2023
2023-01-23 13:10:06	12.2024
2023-01-23 13:10:16	12.203
2023-01-23 13:10:26	12.2027
2023-01-23 13:10:36	12.2009
2023-01-23 13:10:46	12.2019
2023-01-23 13:10:56	12.2006
2023-01-23 13:11:06	12.2013
2023-01-23 13:11:16	12.2008
2023-01-23 13:11:26	12.2012
2023-01-23 13:11:36	12.1994
2023-01-23 13:11:46	12.2021
2023-01-23 13:11:56	12.199
2023-01-23 13:12:06	12.2002
2023-01-23 13:12:16	12.1999
2023-01-23 13:12:26	12.2024
2023-01-23 13:12:36	12.2009
2023-01-23 13:12:46	12.2021
2023-01-23 13:12:56	12.2016
2023-01-23 13:13:06	12.2036
2023-01-23 13:13:16	12.2018
2023-01-23 13:13:26	12.2035
2023-01-23 13:13:36	12.2024
2023-01-23 13:13:46	12.2025
2023-01-23 13:13:56	12.2009
2023-01-23 13:14:06	12.2025
2023-01-23 13:14:16	12.2018
2023-01-23 13:14:26	12.201
2023-01-23 13:14:36	12.2016
2023-01-23 13:14:46	12.1998
2023-01-23 13:14:56	12.2009
2023-01-23 13:15:06	12.1998
2023-01-23 13:15:16	12.2009
2023-01-23 13:15:26	12.2007
2023-01-23 13:15:36	12.2007
2023-01-23 13:15:46	12.2009
2023-01-23 13:15:56	12.2013
2023-01-23 13:16:06	12.1994
2023-01-23 13:16:16	12.2002
2023-01-23 13:16:26	12.1987
2023-01-23 13:16:36	12.1981
2023-01-23 13:16:46	12.2016
2023-01-23 13:16:56	12.1991
2023-01-23 13:17:06	12.1994
2023-01-23 13:17:16	12.2011
2023-01-23 13:17:26	12.1982
2023-01-23 13:17:36	12.1994
2023-01-23 13:17:46	12.2005
2023-01-23 13:17:56	12.1989
2023-01-23 13:18:06	12.2015
2023-01-23 13:18:16	12.1994
2023-01-23 13:18:26	12.201
2023-01-23 13:18:36	12.1992
2023-01-23 13:18:46	12.1999
2023-01-23 13:18:56	12.1996
2023-01-23 13:19:06	12.2001
2023-01-23 13:19:16	12.1994
2023-01-23 13:19:26	12.1998
2023-01-23 13:19:36	12.2015
2023-01-23 13:19:46	12.2007
2023-01-23 13:19:56	12.2013
2023-01-23 13:20:06	12.2011
2023-01-23 13:20:16	12.2028
2023-01-23 13:20:26	12.2019
2023-01-23 13:20:36	12.2013
2023-01-23 13:20:46	12.202
2023-01-23 13:20:56	12.2017
2023-01-23 13:21:06	12.2026
2023-01-23 13:21:16	12.2019
2023-01-23 13:21:26	12.2029
2023-01-23 13:21:36	12.2008
2023-01-23 13:21:46	12.2022
2023-01-23 13:21:56	12.2023
2023-01-23 13:22:06	12.2
2023-01-23 13:22:16	12.2018
2023-01-23 13:22:26	12.1999
2023-01-23 13:22:36	12.1994
2023-01-23 13:22:46	12.1989
2023-01-23 13:22:56	12.1976
2023-01-23 13:23:06	12.1998
2023-01-23 13:23:16	12.1989
2023-01-23 13:23:26	12.1993
2023-01-23 13:23:36	12.1992
2023-01-23 13:23:46	12.2013
2023-01-23 13:23:56	12.1991
2023-01-23 13:24:06	12.2002
2023-01-23 13:24:16	12.1986
2023-01-23 13:24:26	12.201
2023-01-23 13:24:36	12.2017
2023-01-23 13:24:46	12.1999
2023-01-23 13:24:56	12.2006
2023-01-23 13:25:06	12.2015
2023-01-23 13:25:16	12.2024
2023-01-23 13:25:26	12.202
2023-01-23 13:25:36	12.2031
2023-01-23 13:25:46	12.2016
2023-01-23 13:25:56	12.2026
2023-01-23 13:26:06	12.203
2023-01-23 13:26:16	12.202
2023-01-23 13:26:26	12.2035
2023-01-23 13:26:36	12.2041
2023-01-23 13:26:46	12.2036
2023-01-23 13:26:56	12.2046
2023-01-23 13:27:06	12.2038
2023-01-23 13:27:16	12.2043
2023-01-23 13:27:26	12.2027
2023-01-23 13:27:36	12.2035
2023-01-23 13:27:46	12.2012
2023-01-23 13:27:56	12.1998
2023-01-23 13:28:06	12.2009
2023-01-23 13:28:16	12.2003
2023-01-23 13:28:26	12.2021
2023-01-23 13:28:36	12.2012
2023-01-23 13:28:46	12.2019
2023-01-23 13:28:56	12.201
2023-01-23 13:29:06	12.201
2023-01-23 13:29:16	12.2022
2023-01-23 13:29:26	12.2033
2023-01-23 13:29:36	12.2026
2023-01-23 13:29:46	12.2021
2023-01-23 13:29:56	12.2012
2023-01-23 13:30:06	12.2021
2023-01-23 13:30:16	12.2024
2023-01-23 13:30:26	12.2013
2023-01-23 13:30:36	12.2034
2023-01-23 13:30:46	12.2024
2023-01-23 13:30:56	12.201
2023-01-23 13:31:06	12.2032
2023-01-23 13:31:16	12.202
2023-01-23 13:31:26	12.203
2023-01-23 13:31:36	12.2021
2023-01-23 13:31:46	12.2025
2023-01-23 13:31:56	12.2006
2023-01-23 13:32:06	12.2008
2023-01-23 13:32:16	12.2024
2023-01-23 13:32:26	12.1986
2023-01-23 13:32:36	12.2014
2023-01-23 13:32:46	12.1997
2023-01-23 13:32:56	12.1984
2023-01-23 13:33:06	12.2022
2023-01-23 13:33:16	12.2017
2023-01-23 13:33:26	12.2025
2023-01-23 13:33:36	12.2013
2023-01-23 13:33:46	12.2048
2023-01-23 13:33:56	12.2016
2023-01-23 13:34:06	12.2025
2023-01-23 13:34:16	12.2023
2023-01-23 13:34:26	12.2016
2023-01-23 13:34:36	12.2026
2023-01-23 13:34:46	12.2025
2023-01-23 13:34:56	12.2005
2023-01-23 13:35:06	12.2021
2023-01-23 13:35:16	12.2014
2023-01-23 13:35:26	12.2022
2023-01-23 13:35:36	12.2005
2023-01-23 13:35:46	12.1997
2023-01-23 13:35:56	12.2024
2023-01-23 13:36:06	12.2004
2023-01-23 13:36:16	12.2012
2023-01-23 13:36:26	12.1997
2023-01-23 13:36:36	12.2013
2023-01-23 13:36:46	12.1997
2023-01-23 13:36:56	12.1994
2023-01-23 13:37:07	12.2015
2023-01-23 13:37:17	12.1988
2023-01-23 13:37:27	12.199
2023-01-23 13:37:37	12.2001
2023-01-23 13:37:47	12.1981
2023-01-23 13:37:57	12.1993
2023-01-23 13:38:07	12.1987
2023-01-23 13:38:17	12.2002
2023-01-23 13:38:27	12.1992
2023-01-23 13:38:37	12.1996
2023-01-23 13:38:47	12.2003
2023-01-23 13:38:57	12.1996
2023-01-23 13:39:07	12.1986
2023-01-23 13:39:17	12.2003
2023-01-23 13:39:27	12.1985
2023-01-23 13:39:37	12.2002
2023-01-23 13:39:47	12.1992
2023-01-23 13:39:57	12.2
2023-01-23 13:40:07	12.1998
[truncated: 1,811 more rows]

## Sheet: T_interval
T_interval	T_interval_start (UTC)	T_interval_end (UTC)
T1	2023-01-23 11:03:30	2023-01-23 11:07:30
T2	2023-01-23 11:24:00	2023-01-23 11:30:00
T3	2023-01-23 11:45:00	2023-01-23 11:52:30
T4	2023-01-23 12:06:30	2023-01-23 12:15:00
T5	2023-01-23 12:28:30	2023-01-23 12:37:30
T6	2023-01-23 12:50:30	2023-01-23 12:58:30
T7	2023-01-23 13:13:00	2023-01-23 13:19:00
T8	2023-01-23 13:35:30	2023-01-23 13:39:30
T9	2023-01-23 14:05:46	2023-01-23 14:10:30

## Sheet: Sunrise
	local time	UTC
Sunrise	2023-01-23 06:03:00	2023-01-23 10:03:00
Please note that the provided data in this excel sheet is in UTC. Figure 1 shows the data in local time (UTC -4h)
