# Supplementary material for: Isoprene nitrates drive new particle formation in Amazon’s upper troposphere
Source: Nature. 2024 Dec 4;636(8041):124–30. doi: 10.1038/s41586-024-08192-4 (PMC11618076; doi:10.1038/s41586-024-08192-4)
Supplement: Supplementary file 2 — Source Data Fig. 2 [file 41586_2024_8192_MOESM2_ESM.xlsx]

## Sheet: Figure 2 Panel a Flightpath
datetime (UTC)	latitude (deg)	longitude (deg)	T interval (T1-T9)
2023-01-23 08:47:34	-3.03859	-60.0466
2023-01-23 08:47:35	-3.03859	-60.0459
2023-01-23 08:47:36	-3.03861	-60.0451
2023-01-23 08:47:37	-3.03862	-60.0443
2023-01-23 08:47:38	-3.03863	-60.0435
2023-01-23 08:47:39	-3.03865	-60.0426
2023-01-23 08:47:40	-3.03866	-60.0418
2023-01-23 08:47:41	-3.03867	-60.041
2023-01-23 08:47:42	-3.03868	-60.0402
2023-01-23 08:47:43	-3.03869	-60.0393
2023-01-23 08:47:44	-3.0387	-60.0385
2023-01-23 08:47:45	-3.03871	-60.0377
2023-01-23 08:47:46	-3.03872	-60.0369
2023-01-23 08:47:47	-3.03873	-60.0361
2023-01-23 08:47:48	-3.03873	-60.0352
2023-01-23 08:47:49	-3.03874	-60.0344
2023-01-23 08:47:50	-3.03874	-60.0336
2023-01-23 08:47:51	-3.03875	-60.0328
2023-01-23 08:47:52	-3.03876	-60.032
2023-01-23 08:47:53	-3.03877	-60.0312
2023-01-23 08:47:54	-3.03879	-60.0303
2023-01-23 08:47:55	-3.0388	-60.0295
2023-01-23 08:47:56	-3.03881	-60.0287
2023-01-23 08:47:57	-3.03883	-60.0279
2023-01-23 08:47:58	-3.03885	-60.0271
2023-01-23 08:47:59	-3.03887	-60.0263
2023-01-23 08:48:00	-3.0389	-60.0255
2023-01-23 08:48:01	-3.03893	-60.0247
2023-01-23 08:48:02	-3.03896	-60.0239
2023-01-23 08:48:03	-3.03901	-60.0231
2023-01-23 08:48:04	-3.03906	-60.0223
2023-01-23 08:48:05	-3.03911	-60.0215
2023-01-23 08:48:06	-3.03916	-60.0207
2023-01-23 08:48:07	-3.03921	-60.0199
2023-01-23 08:48:08	-3.03926	-60.0191
2023-01-23 08:48:09	-3.03931	-60.0183
2023-01-23 08:48:10	-3.03936	-60.0176
2023-01-23 08:48:11	-3.03941	-60.0168
2023-01-23 08:48:12	-3.03947	-60.016
2023-01-23 08:48:13	-3.03952	-60.0152
2023-01-23 08:48:14	-3.03958	-60.0144
2023-01-23 08:48:15	-3.03964	-60.0136
2023-01-23 08:48:16	-3.0397	-60.0128
2023-01-23 08:48:17	-3.03976	-60.012
2023-01-23 08:48:18	-3.03982	-60.0111
2023-01-23 08:48:19	-3.03988	-60.0103
2023-01-23 08:48:20	-3.03995	-60.0095
2023-01-23 08:48:21	-3.04001	-60.0087
2023-01-23 08:48:22	-3.04007	-60.0079
2023-01-23 08:48:23	-3.04014	-60.0071
2023-01-23 08:48:24	-3.0402	-60.0063
2023-01-23 08:48:25	-3.04027	-60.0055
2023-01-23 08:48:26	-3.04034	-60.0047
2023-01-23 08:48:27	-3.04041	-60.0038
2023-01-23 08:48:28	-3.04048	-60.003
2023-01-23 08:48:29	-3.04054	-60.0022
2023-01-23 08:48:30	-3.04061	-60.0014
2023-01-23 08:48:31	-3.04068	-60.0005
2023-01-23 08:48:32	-3.04075	-59.9997
2023-01-23 08:48:33	-3.04082	-59.9988
2023-01-23 08:48:34	-3.04088	-59.998
2023-01-23 08:48:35	-3.04095	-59.9971
2023-01-23 08:48:36	-3.04101	-59.9962
2023-01-23 08:48:37	-3.04107	-59.9953
2023-01-23 08:48:38	-3.04112	-59.9945
2023-01-23 08:48:39	-3.04114	-59.9936
2023-01-23 08:48:40	-3.04113	-59.9927
2023-01-23 08:48:41	-3.04107	-59.9918
2023-01-23 08:48:42	-3.04096	-59.9909
2023-01-23 08:48:43	-3.0408	-59.99
2023-01-23 08:48:44	-3.04059	-59.9891
2023-01-23 08:48:45	-3.04033	-59.9882
2023-01-23 08:48:46	-3.04002	-59.9874
2023-01-23 08:48:47	-3.03968	-59.9865
2023-01-23 08:48:48	-3.0393	-59.9857
2023-01-23 08:48:49	-3.03891	-59.9849
2023-01-23 08:48:50	-3.03849	-59.9841
2023-01-23 08:48:51	-3.03806	-59.9833
2023-01-23 08:48:52	-3.03762	-59.9825
2023-01-23 08:48:53	-3.03718	-59.9817
2023-01-23 08:48:54	-3.03673	-59.9809
2023-01-23 08:48:55	-3.03627	-59.9801
2023-01-23 08:48:56	-3.03582	-59.9793
2023-01-23 08:48:57	-3.03537	-59.9785
2023-01-23 08:48:58	-3.03492	-59.9777
2023-01-23 08:48:59	-3.03447	-59.9769
2023-01-23 08:49:00	-3.03403	-59.9762
2023-01-23 08:49:01	-3.03358	-59.9754
2023-01-23 08:49:02	-3.03314	-59.9746
2023-01-23 08:49:03	-3.0327	-59.9738
2023-01-23 08:49:04	-3.03226	-59.973
2023-01-23 08:49:05	-3.03182	-59.9722
2023-01-23 08:49:06	-3.03138	-59.9713
2023-01-23 08:49:07	-3.03094	-59.9705
2023-01-23 08:49:08	-3.0305	-59.9697
2023-01-23 08:49:09	-3.03005	-59.9689
2023-01-23 08:49:10	-3.02961	-59.9681
2023-01-23 08:49:11	-3.02917	-59.9673
2023-01-23 08:49:12	-3.02872	-59.9665
2023-01-23 08:49:13	-3.02828	-59.9657
2023-01-23 08:49:14	-3.02784	-59.9649
2023-01-23 08:49:15	-3.02739	-59.9641
2023-01-23 08:49:16	-3.02695	-59.9633
2023-01-23 08:49:17	-3.02651	-59.9624
2023-01-23 08:49:18	-3.02606	-59.9616
2023-01-23 08:49:19	-3.02562	-59.9608
2023-01-23 08:49:20	-3.02518	-59.96
2023-01-23 08:49:21	-3.02473	-59.9592
2023-01-23 08:49:22	-3.02429	-59.9583
2023-01-23 08:49:23	-3.02384	-59.9575
2023-01-23 08:49:24	-3.02339	-59.9567
2023-01-23 08:49:25	-3.02294	-59.9559
2023-01-23 08:49:26	-3.02249	-59.955
2023-01-23 08:49:27	-3.02204	-59.9542
2023-01-23 08:49:28	-3.02159	-59.9534
2023-01-23 08:49:29	-3.02114	-59.9525
2023-01-23 08:49:30	-3.02069	-59.9517
2023-01-23 08:49:31	-3.02024	-59.9509
2023-01-23 08:49:32	-3.01978	-59.95
2023-01-23 08:49:33	-3.01933	-59.9492
2023-01-23 08:49:34	-3.01888	-59.9484
2023-01-23 08:49:35	-3.01843	-59.9475
2023-01-23 08:49:36	-3.01797	-59.9467
2023-01-23 08:49:37	-3.01751	-59.9458
2023-01-23 08:49:38	-3.01706	-59.945
2023-01-23 08:49:39	-3.0166	-59.9441
2023-01-23 08:49:40	-3.01614	-59.9433
2023-01-23 08:49:41	-3.01568	-59.9424
2023-01-23 08:49:42	-3.01521	-59.9416
2023-01-23 08:49:43	-3.01475	-59.9407
2023-01-23 08:49:44	-3.01429	-59.9399
2023-01-23 08:49:45	-3.01382	-59.939
2023-01-23 08:49:46	-3.01336	-59.9382
2023-01-23 08:49:47	-3.01289	-59.9373
2023-01-23 08:49:48	-3.01243	-59.9364
2023-01-23 08:49:49	-3.01196	-59.9356
2023-01-23 08:49:50	-3.0115	-59.9347
2023-01-23 08:49:51	-3.01103	-59.9338
2023-01-23 08:49:52	-3.01057	-59.933
2023-01-23 08:49:53	-3.0101	-59.9321
2023-01-23 08:49:54	-3.00964	-59.9312
2023-01-23 08:49:55	-3.00917	-59.9304
2023-01-23 08:49:56	-3.0087	-59.9295
2023-01-23 08:49:57	-3.00823	-59.9287
2023-01-23 08:49:58	-3.00776	-59.9278
2023-01-23 08:49:59	-3.0073	-59.9269
2023-01-23 08:50:00	-3.00683	-59.9261
2023-01-23 08:50:01	-3.00636	-59.9252
2023-01-23 08:50:02	-3.0059	-59.9243
2023-01-23 08:50:03	-3.00544	-59.9235
2023-01-23 08:50:04	-3.00498	-59.9226
2023-01-23 08:50:05	-3.00452	-59.9218
2023-01-23 08:50:06	-3.00406	-59.9209
2023-01-23 08:50:07	-3.0036	-59.9201
2023-01-23 08:50:08	-3.00314	-59.9192
2023-01-23 08:50:09	-3.00268	-59.9184
2023-01-23 08:50:10	-3.00223	-59.9175
2023-01-23 08:50:11	-3.00178	-59.9167
2023-01-23 08:50:12	-3.00132	-59.9159
2023-01-23 08:50:13	-3.00087	-59.915
2023-01-23 08:50:14	-3.00042	-59.9142
2023-01-23 08:50:15	-2.99996	-59.9134
2023-01-23 08:50:16	-2.99951	-59.9125
2023-01-23 08:50:17	-2.99906	-59.9117
2023-01-23 08:50:18	-2.99861	-59.9109
2023-01-23 08:50:19	-2.99816	-59.91
2023-01-23 08:50:20	-2.99771	-59.9092
2023-01-23 08:50:21	-2.99725	-59.9083
2023-01-23 08:50:22	-2.9968	-59.9075
2023-01-23 08:50:23	-2.99635	-59.9067
2023-01-23 08:50:24	-2.99589	-59.9058
2023-01-23 08:50:25	-2.99544	-59.905
2023-01-23 08:50:26	-2.99498	-59.9041
2023-01-23 08:50:27	-2.99452	-59.9033
2023-01-23 08:50:28	-2.99407	-59.9024
2023-01-23 08:50:29	-2.99361	-59.9016
2023-01-23 08:50:30	-2.99315	-59.9007
2023-01-23 08:50:31	-2.99269	-59.8999
2023-01-23 08:50:32	-2.99222	-59.899
2023-01-23 08:50:33	-2.99176	-59.8981
2023-01-23 08:50:34	-2.99129	-59.8973
2023-01-23 08:50:35	-2.99081	-59.8964
2023-01-23 08:50:36	-2.99034	-59.8955
2023-01-23 08:50:37	-2.98986	-59.8946
2023-01-23 08:50:38	-2.98938	-59.8937
2023-01-23 08:50:39	-2.98889	-59.8928
2023-01-23 08:50:40	-2.9884	-59.8919
2023-01-23 08:50:41	-2.98791	-59.891
2023-01-23 08:50:42	-2.98742	-59.8901
2023-01-23 08:50:43	-2.98693	-59.8892
2023-01-23 08:50:44	-2.98643	-59.8883
2023-01-23 08:50:45	-2.98593	-59.8873
2023-01-23 08:50:46	-2.98543	-59.8864
2023-01-23 08:50:47	-2.98492	-59.8855
2023-01-23 08:50:48	-2.98442	-59.8845
2023-01-23 08:50:49	-2.98391	-59.8836
2023-01-23 08:50:50	-2.9834	-59.8827
2023-01-23 08:50:51	-2.98289	-59.8817
2023-01-23 08:50:52	-2.98238	-59.8808
2023-01-23 08:50:53	-2.98187	-59.8798
2023-01-23 08:50:54	-2.98136	-59.8789
2023-01-23 08:50:55	-2.98085	-59.8779
2023-01-23 08:50:56	-2.98034	-59.877
2023-01-23 08:50:57	-2.97983	-59.876
2023-01-23 08:50:58	-2.97932	-59.8751
2023-01-23 08:50:59	-2.97881	-59.8741
2023-01-23 08:51:00	-2.97829	-59.8732
2023-01-23 08:51:01	-2.97778	-59.8722
2023-01-23 08:51:02	-2.97727	-59.8713
2023-01-23 08:51:03	-2.97676	-59.8703
2023-01-23 08:51:04	-2.97624	-59.8694
2023-01-23 08:51:05	-2.97573	-59.8684
2023-01-23 08:51:06	-2.97522	-59.8675
2023-01-23 08:51:07	-2.9747	-59.8665
2023-01-23 08:51:08	-2.97419	-59.8656
2023-01-23 08:51:09	-2.97367	-59.8647
2023-01-23 08:51:10	-2.97316	-59.8637
2023-01-23 08:51:11	-2.97264	-59.8627
2023-01-23 08:51:12	-2.97213	-59.8618
2023-01-23 08:51:13	-2.97161	-59.8608
2023-01-23 08:51:14	-2.97109	-59.8599
2023-01-23 08:51:15	-2.97057	-59.8589
2023-01-23 08:51:16	-2.97005	-59.8579
2023-01-23 08:51:17	-2.96953	-59.857
2023-01-23 08:51:18	-2.96901	-59.856
2023-01-23 08:51:19	-2.96848	-59.855
2023-01-23 08:51:20	-2.96796	-59.8541
2023-01-23 08:51:21	-2.96743	-59.8531
2023-01-23 08:51:22	-2.9669	-59.8521
2023-01-23 08:51:23	-2.96637	-59.8511
2023-01-23 08:51:24	-2.96584	-59.8502
2023-01-23 08:51:25	-2.96531	-59.8492
2023-01-23 08:51:26	-2.96478	-59.8482
2023-01-23 08:51:27	-2.96425	-59.8472
2023-01-23 08:51:28	-2.96371	-59.8462
2023-01-23 08:51:29	-2.96318	-59.8452
2023-01-23 08:51:30	-2.96265	-59.8442
2023-01-23 08:51:31	-2.96211	-59.8433
2023-01-23 08:51:32	-2.96158	-59.8423
2023-01-23 08:51:33	-2.96104	-59.8413
2023-01-23 08:51:34	-2.96051	-59.8403
2023-01-23 08:51:35	-2.95998	-59.8393
2023-01-23 08:51:36	-2.95944	-59.8383
2023-01-23 08:51:37	-2.95891	-59.8373
2023-01-23 08:51:38	-2.95838	-59.8363
2023-01-23 08:51:39	-2.95784	-59.8354
2023-01-23 08:51:40	-2.95731	-59.8344
2023-01-23 08:51:41	-2.95678	-59.8334
2023-01-23 08:51:42	-2.95624	-59.8324
2023-01-23 08:51:43	-2.95571	-59.8314
2023-01-23 08:51:44	-2.95517	-59.8304
2023-01-23 08:51:45	-2.95463	-59.8294
2023-01-23 08:51:46	-2.95409	-59.8284
2023-01-23 08:51:47	-2.95356	-59.8274
2023-01-23 08:51:48	-2.95302	-59.8264
2023-01-23 08:51:49	-2.95248	-59.8254
2023-01-23 08:51:50	-2.95194	-59.8244
2023-01-23 08:51:51	-2.95139	-59.8234
2023-01-23 08:51:52	-2.95084	-59.8224
2023-01-23 08:51:53	-2.95028	-59.8214
2023-01-23 08:51:54	-2.9497	-59.8205
2023-01-23 08:51:55	-2.9491	-59.8195
2023-01-23 08:51:56	-2.94847	-59.8185
2023-01-23 08:51:57	-2.9478	-59.8176
2023-01-23 08:51:58	-2.9471	-59.8167
2023-01-23 08:51:59	-2.94637	-59.8158
2023-01-23 08:52:00	-2.94559	-59.815
2023-01-23 08:52:01	-2.94479	-59.8141
2023-01-23 08:52:02	-2.94395	-59.8133
2023-01-23 08:52:03	-2.94308	-59.8126
2023-01-23 08:52:04	-2.94218	-59.8119
2023-01-23 08:52:05	-2.94125	-59.8112
2023-01-23 08:52:06	-2.9403	-59.8105
2023-01-23 08:52:07	-2.93932	-59.8099
2023-01-23 08:52:08	-2.93832	-59.8092
2023-01-23 08:52:09	-2.9373	-59.8087
2023-01-23 08:52:10	-2.93628	-59.8081
2023-01-23 08:52:11	-2.93524	-59.8075
2023-01-23 08:52:12	-2.93419	-59.807
2023-01-23 08:52:13	-2.93314	-59.8064
2023-01-23 08:52:14	-2.93207	-59.8059
2023-01-23 08:52:15	-2.931	-59.8054
2023-01-23 08:52:16	-2.92993	-59.8049
2023-01-23 08:52:17	-2.92885	-59.8044
2023-01-23 08:52:18	-2.92777	-59.8039
2023-01-23 08:52:19	-2.92668	-59.8034
2023-01-23 08:52:20	-2.92559	-59.8029
2023-01-23 08:52:21	-2.92449	-59.8024
2023-01-23 08:52:22	-2.92339	-59.8019
2023-01-23 08:52:23	-2.92229	-59.8014
2023-01-23 08:52:24	-2.92119	-59.801
2023-01-23 08:52:25	-2.92009	-59.8005
2023-01-23 08:52:26	-2.91898	-59.8
2023-01-23 08:52:27	-2.91787	-59.7995
2023-01-23 08:52:28	-2.91676	-59.7991
2023-01-23 08:52:29	-2.91564	-59.7986
2023-01-23 08:52:30	-2.91453	-59.7981
2023-01-23 08:52:31	-2.91341	-59.7976
2023-01-23 08:52:32	-2.91229	-59.7972
2023-01-23 08:52:33	-2.91117	-59.7967
2023-01-23 08:52:34	-2.91005	-59.7962
2023-01-23 08:52:35	-2.90893	-59.7957
2023-01-23 08:52:36	-2.90781	-59.7953
2023-01-23 08:52:37	-2.90668	-59.7948
2023-01-23 08:52:38	-2.90556	-59.7943
2023-01-23 08:52:39	-2.90443	-59.7938
2023-01-23 08:52:40	-2.9033	-59.7933
2023-01-23 08:52:41	-2.90217	-59.7929
2023-01-23 08:52:42	-2.90103	-59.7924
2023-01-23 08:52:43	-2.89989	-59.7919
2023-01-23 08:52:44	-2.89875	-59.7914
2023-01-23 08:52:45	-2.89761	-59.7909
2023-01-23 08:52:46	-2.89647	-59.7905
2023-01-23 08:52:47	-2.89532	-59.79
2023-01-23 08:52:48	-2.89417	-59.7895
2023-01-23 08:52:49	-2.89301	-59.789
2023-01-23 08:52:50	-2.89186	-59.7885
2023-01-23 08:52:51	-2.8907	-59.788
2023-01-23 08:52:52	-2.88954	-59.7875
2023-01-23 08:52:53	-2.88838	-59.7871
2023-01-23 08:52:54	-2.88722	-59.7866
2023-01-23 08:52:55	-2.88606	-59.7861
2023-01-23 08:52:56	-2.8849	-59.7856
2023-01-23 08:52:57	-2.88373	-59.7851
2023-01-23 08:52:58	-2.88257	-59.7846
2023-01-23 08:52:59	-2.8814	-59.7841
2023-01-23 08:53:00	-2.88024	-59.7836
2023-01-23 08:53:01	-2.87907	-59.7832
2023-01-23 08:53:02	-2.8779	-59.7827
2023-01-23 08:53:03	-2.87674	-59.7822
2023-01-23 08:53:04	-2.87557	-59.7817
2023-01-23 08:53:05	-2.87441	-59.7812
2023-01-23 08:53:06	-2.87324	-59.7808
2023-01-23 08:53:07	-2.87208	-59.7803
2023-01-23 08:53:08	-2.87091	-59.7798
2023-01-23 08:53:09	-2.86974	-59.7793
2023-01-23 08:53:10	-2.86857	-59.7788
2023-01-23 08:53:11	-2.8674	-59.7783
2023-01-23 08:53:12	-2.86623	-59.7778
2023-01-23 08:53:13	-2.86506	-59.7773
2023-01-23 08:53:14	-2.86388	-59.7768
2023-01-23 08:53:15	-2.86271	-59.7763
2023-01-23 08:53:16	-2.86153	-59.7758
2023-01-23 08:53:17	-2.86035	-59.7753
2023-01-23 08:53:18	-2.85917	-59.7748
2023-01-23 08:53:19	-2.85799	-59.7743
2023-01-23 08:53:20	-2.8568	-59.7738
2023-01-23 08:53:21	-2.85561	-59.7733
2023-01-23 08:53:22	-2.85442	-59.7728
2023-01-23 08:53:23	-2.85323	-59.7723
2023-01-23 08:53:24	-2.85204	-59.7718
2023-01-23 08:53:25	-2.85084	-59.7713
2023-01-23 08:53:26	-2.84964	-59.7707
2023-01-23 08:53:27	-2.84844	-59.7702
2023-01-23 08:53:28	-2.84724	-59.7697
2023-01-23 08:53:29	-2.84604	-59.7692
2023-01-23 08:53:30	-2.84484	-59.7687
2023-01-23 08:53:31	-2.84363	-59.7682
2023-01-23 08:53:32	-2.84243	-59.7676
2023-01-23 08:53:33	-2.84122	-59.7671
2023-01-23 08:53:34	-2.84001	-59.7666
2023-01-23 08:53:35	-2.8388	-59.7661
2023-01-23 08:53:36	-2.83759	-59.7655
2023-01-23 08:53:37	-2.83637	-59.765
2023-01-23 08:53:38	-2.83516	-59.7645
2023-01-23 08:53:39	-2.83394	-59.7639
2023-01-23 08:53:40	-2.83272	-59.7634
2023-01-23 08:53:41	-2.8315	-59.7629
2023-01-23 08:53:42	-2.83028	-59.7624
2023-01-23 08:53:43	-2.82906	-59.7618
2023-01-23 08:53:44	-2.82784	-59.7613
2023-01-23 08:53:45	-2.82661	-59.7607
2023-01-23 08:53:46	-2.82539	-59.7602
2023-01-23 08:53:47	-2.82416	-59.7597
2023-01-23 08:53:48	-2.82294	-59.7591
2023-01-23 08:53:49	-2.82171	-59.7586
2023-01-23 08:53:50	-2.82048	-59.7581
2023-01-23 08:53:51	-2.81926	-59.7575
2023-01-23 08:53:52	-2.81803	-59.757
2023-01-23 08:53:53	-2.8168	-59.7565
2023-01-23 08:53:54	-2.81557	-59.7559
2023-01-23 08:53:55	-2.81434	-59.7554
2023-01-23 08:53:56	-2.81312	-59.7548
2023-01-23 08:53:57	-2.81189	-59.7543
2023-01-23 08:53:58	-2.81066	-59.7538
2023-01-23 08:53:59	-2.80943	-59.7532
2023-01-23 08:54:00	-2.8082	-59.7527
2023-01-23 08:54:01	-2.80697	-59.7521
2023-01-23 08:54:02	-2.80575	-59.7516
2023-01-23 08:54:03	-2.80452	-59.7511
2023-01-23 08:54:04	-2.80329	-59.7505
2023-01-23 08:54:05	-2.80206	-59.75
2023-01-23 08:54:06	-2.80084	-59.7494
2023-01-23 08:54:07	-2.79961	-59.7489
2023-01-23 08:54:08	-2.79839	-59.7484
2023-01-23 08:54:09	-2.79717	-59.7478
2023-01-23 08:54:10	-2.79595	-59.7473
2023-01-23 08:54:11	-2.79473	-59.7468
2023-01-23 08:54:12	-2.79351	-59.7462
2023-01-23 08:54:13	-2.79229	-59.7457
2023-01-23 08:54:14	-2.79107	-59.7451
2023-01-23 08:54:15	-2.78985	-59.7446
2023-01-23 08:54:16	-2.78863	-59.7441
2023-01-23 08:54:17	-2.78742	-59.7436
2023-01-23 08:54:18	-2.78621	-59.743
2023-01-23 08:54:19	-2.78499	-59.7425
2023-01-23 08:54:20	-2.78378	-59.742
2023-01-23 08:54:21	-2.78257	-59.7414
2023-01-23 08:54:22	-2.78136	-59.7409
2023-01-23 08:54:23	-2.78015	-59.7404
2023-01-23 08:54:24	-2.77894	-59.7398
2023-01-23 08:54:25	-2.77773	-59.7393
2023-01-23 08:54:26	-2.77652	-59.7388
2023-01-23 08:54:27	-2.7753	-59.7382
2023-01-23 08:54:28	-2.77409	-59.7377
2023-01-23 08:54:29	-2.77288	-59.7372
2023-01-23 08:54:30	-2.77166	-59.7366
2023-01-23 08:54:31	-2.77045	-59.7361
2023-01-23 08:54:32	-2.76923	-59.7356
2023-01-23 08:54:33	-2.76801	-59.735
2023-01-23 08:54:34	-2.76679	-59.7345
2023-01-23 08:54:35	-2.76557	-59.734
2023-01-23 08:54:36	-2.76435	-59.7334
2023-01-23 08:54:37	-2.76312	-59.7329
2023-01-23 08:54:38	-2.7619	-59.7324
2023-01-23 08:54:39	-2.76067	-59.7318
2023-01-23 08:54:40	-2.75944	-59.7313
2023-01-23 08:54:41	-2.75821	-59.7307
2023-01-23 08:54:42	-2.75698	-59.7302
2023-01-23 08:54:43	-2.75575	-59.7297
2023-01-23 08:54:44	-2.75451	-59.7291
2023-01-23 08:54:45	-2.75327	-59.7286
2023-01-23 08:54:46	-2.75202	-59.728
2023-01-23 08:54:47	-2.75077	-59.7275
2023-01-23 08:54:48	-2.74952	-59.7269
2023-01-23 08:54:49	-2.74827	-59.7264
2023-01-23 08:54:50	-2.74701	-59.7258
2023-01-23 08:54:51	-2.74575	-59.7253
2023-01-23 08:54:52	-2.74449	-59.7247
2023-01-23 08:54:53	-2.74323	-59.7242
2023-01-23 08:54:54	-2.74196	-59.7236
2023-01-23 08:54:55	-2.7407	-59.7231
2023-01-23 08:54:56	-2.73944	-59.7225
2023-01-23 08:54:57	-2.73818	-59.722
2023-01-23 08:54:58	-2.73692	-59.7214
2023-01-23 08:54:59	-2.73566	-59.7209
2023-01-23 08:55:00	-2.73439	-59.7203
2023-01-23 08:55:01	-2.73313	-59.7198
2023-01-23 08:55:02	-2.73187	-59.7192
2023-01-23 08:55:03	-2.73061	-59.7187
2023-01-23 08:55:04	-2.72934	-59.7181
2023-01-23 08:55:05	-2.72808	-59.7176
2023-01-23 08:55:06	-2.72681	-59.717
2023-01-23 08:55:07	-2.72554	-59.7164
2023-01-23 08:55:08	-2.72427	-59.7159
2023-01-23 08:55:09	-2.723	-59.7153
2023-01-23 08:55:10	-2.72173	-59.7148
2023-01-23 08:55:11	-2.72046	-59.7142
2023-01-23 08:55:12	-2.71919	-59.7137
2023-01-23 08:55:13	-2.71791	-59.7131
2023-01-23 08:55:14	-2.71664	-59.7125
2023-01-23 08:55:15	-2.71537	-59.712
2023-01-23 08:55:16	-2.71409	-59.7114
2023-01-23 08:55:17	-2.71282	-59.7109
2023-01-23 08:55:18	-2.71155	-59.7103
2023-01-23 08:55:19	-2.71028	-59.7098
2023-01-23 08:55:20	-2.709	-59.7092
2023-01-23 08:55:21	-2.70773	-59.7086
2023-01-23 08:55:22	-2.70646	-59.7081
2023-01-23 08:55:23	-2.70519	-59.7075
2023-01-23 08:55:24	-2.70392	-59.707
2023-01-23 08:55:25	-2.70264	-59.7064
2023-01-23 08:55:26	-2.70137	-59.7059
2023-01-23 08:55:27	-2.70009	-59.7053
2023-01-23 08:55:28	-2.69882	-59.7048
2023-01-23 08:55:29	-2.69754	-59.7042
2023-01-23 08:55:30	-2.69626	-59.7036
2023-01-23 08:55:31	-2.69498	-59.7031
2023-01-23 08:55:32	-2.6937	-59.7025
2023-01-23 08:55:33	-2.69242	-59.702
2023-01-23 08:55:34	-2.69114	-59.7014
2023-01-23 08:55:35	-2.68986	-59.7009
2023-01-23 08:55:36	-2.68858	-59.7003
2023-01-23 08:55:37	-2.68729	-59.6998
2023-01-23 08:55:38	-2.68601	-59.6992
2023-01-23 08:55:39	-2.68473	-59.6986
2023-01-23 08:55:40	-2.68344	-59.6981
2023-01-23 08:55:41	-2.68216	-59.6975
2023-01-23 08:55:42	-2.68088	-59.697
2023-01-23 08:55:43	-2.67959	-59.6964
2023-01-23 08:55:44	-2.67831	-59.6959
2023-01-23 08:55:45	-2.67702	-59.6953
2023-01-23 08:55:46	-2.67573	-59.6948
2023-01-23 08:55:47	-2.67445	-59.6942
2023-01-23 08:55:48	-2.67316	-59.6937
2023-01-23 08:55:49	-2.67187	-59.6931
2023-01-23 08:55:50	-2.67059	-59.6926
2023-01-23 08:55:51	-2.6693	-59.692
2023-01-23 08:55:52	-2.66801	-59.6915
2023-01-23 08:55:53	-2.66673	-59.6909
2023-01-23 08:55:54	-2.66544	-59.6904
2023-01-23 08:55:55	-2.66416	-59.6898
2023-01-23 08:55:56	-2.66287	-59.6893
2023-01-23 08:55:57	-2.66158	-59.6887
2023-01-23 08:55:58	-2.66029	-59.6882
2023-01-23 08:55:59	-2.659	-59.6876
2023-01-23 08:56:00	-2.65772	-59.6871
2023-01-23 08:56:01	-2.65642	-59.6866
2023-01-23 08:56:02	-2.65513	-59.686
2023-01-23 08:56:03	-2.65384	-59.6855
2023-01-23 08:56:04	-2.65255	-59.6849
2023-01-23 08:56:05	-2.65126	-59.6844
2023-01-23 08:56:06	-2.64997	-59.6838
2023-01-23 08:56:07	-2.64868	-59.6833
2023-01-23 08:56:08	-2.64739	-59.6827
2023-01-23 08:56:09	-2.6461	-59.6821
2023-01-23 08:56:10	-2.64481	-59.6816
2023-01-23 08:56:11	-2.64351	-59.681
2023-01-23 08:56:12	-2.64222	-59.6805
2023-01-23 08:56:13	-2.64093	-59.6799
2023-01-23 08:56:14	-2.63964	-59.6794
2023-01-23 08:56:15	-2.63834	-59.6788
2023-01-23 08:56:16	-2.63705	-59.6782
2023-01-23 08:56:17	-2.63575	-59.6777
2023-01-23 08:56:18	-2.63446	-59.6771
2023-01-23 08:56:19	-2.63316	-59.6765
2023-01-23 08:56:20	-2.63187	-59.676
2023-01-23 08:56:21	-2.63057	-59.6754
2023-01-23 08:56:22	-2.62927	-59.6749
2023-01-23 08:56:23	-2.62798	-59.6743
2023-01-23 08:56:24	-2.62668	-59.6737
2023-01-23 08:56:25	-2.62538	-59.6732
2023-01-23 08:56:26	-2.62407	-59.6726
2023-01-23 08:56:27	-2.62277	-59.672
2023-01-23 08:56:28	-2.62147	-59.6715
2023-01-23 08:56:29	-2.62016	-59.6709
2023-01-23 08:56:30	-2.61886	-59.6703
2023-01-23 08:56:31	-2.61755	-59.6698
2023-01-23 08:56:32	-2.61624	-59.6692
2023-01-23 08:56:33	-2.61493	-59.6686
2023-01-23 08:56:34	-2.61363	-59.6681
2023-01-23 08:56:35	-2.61232	-59.6675
2023-01-23 08:56:36	-2.61101	-59.667
2023-01-23 08:56:37	-2.6097	-59.6664
2023-01-23 08:56:38	-2.60838	-59.6658
2023-01-23 08:56:39	-2.60707	-59.6653
2023-01-23 08:56:40	-2.60576	-59.6647
2023-01-23 08:56:41	-2.60445	-59.6641
2023-01-23 08:56:42	-2.60314	-59.6636
2023-01-23 08:56:43	-2.60183	-59.663
2023-01-23 08:56:44	-2.60052	-59.6624
2023-01-23 08:56:45	-2.59921	-59.6619
2023-01-23 08:56:46	-2.5979	-59.6613
2023-01-23 08:56:47	-2.5966	-59.6608
2023-01-23 08:56:48	-2.59529	-59.6602
2023-01-23 08:56:49	-2.59399	-59.6596
2023-01-23 08:56:50	-2.59269	-59.6591
2023-01-23 08:56:51	-2.59139	-59.6585
2023-01-23 08:56:52	-2.59009	-59.6579
2023-01-23 08:56:53	-2.58879	-59.6574
2023-01-23 08:56:54	-2.58749	-59.6568
2023-01-23 08:56:55	-2.5862	-59.6562
2023-01-23 08:56:56	-2.5849	-59.6556
2023-01-23 08:56:57	-2.5836	-59.6551
2023-01-23 08:56:58	-2.5823	-59.6545
2023-01-23 08:56:59	-2.581	-59.6539
2023-01-23 08:57:00	-2.5797	-59.6534
2023-01-23 08:57:01	-2.5784	-59.6528
2023-01-23 08:57:02	-2.5771	-59.6522
2023-01-23 08:57:03	-2.57579	-59.6516
2023-01-23 08:57:04	-2.57448	-59.651
2023-01-23 08:57:05	-2.57317	-59.6505
2023-01-23 08:57:06	-2.57186	-59.6499
2023-01-23 08:57:07	-2.57054	-59.6493
2023-01-23 08:57:08	-2.56922	-59.6487
2023-01-23 08:57:09	-2.5679	-59.6482
2023-01-23 08:57:10	-2.56658	-59.6476
2023-01-23 08:57:11	-2.56525	-59.647
2023-01-23 08:57:12	-2.56392	-59.6464
2023-01-23 08:57:13	-2.56259	-59.6458
2023-01-23 08:57:14	-2.56126	-59.6453
2023-01-23 08:57:15	-2.55992	-59.6447
2023-01-23 08:57:16	-2.55859	-59.6441
2023-01-23 08:57:17	-2.55725	-59.6435
2023-01-23 08:57:18	-2.55591	-59.643
2023-01-23 08:57:19	-2.55457	-59.6424
2023-01-23 08:57:20	-2.55322	-59.6418
2023-01-23 08:57:21	-2.55187	-59.6412
2023-01-23 08:57:22	-2.55053	-59.6406
2023-01-23 08:57:23	-2.54918	-59.6401
2023-01-23 08:57:24	-2.54783	-59.6395
2023-01-23 08:57:25	-2.54648	-59.6389
2023-01-23 08:57:26	-2.54512	-59.6383
2023-01-23 08:57:27	-2.54377	-59.6377
2023-01-23 08:57:28	-2.54242	-59.6372
2023-01-23 08:57:29	-2.54106	-59.6366
2023-01-23 08:57:30	-2.53971	-59.636
2023-01-23 08:57:31	-2.53835	-59.6354
2023-01-23 08:57:32	-2.537	-59.6348
2023-01-23 08:57:33	-2.53565	-59.6343
2023-01-23 08:57:34	-2.53429	-59.6337
2023-01-23 08:57:35	-2.53294	-59.6331
2023-01-23 08:57:36	-2.53159	-59.6325
2023-01-23 08:57:37	-2.53023	-59.6319
2023-01-23 08:57:38	-2.52888	-59.6313
2023-01-23 08:57:39	-2.52753	-59.6308
2023-01-23 08:57:40	-2.52617	-59.6302
2023-01-23 08:57:41	-2.52482	-59.6296
2023-01-23 08:57:42	-2.52347	-59.629
2023-01-23 08:57:43	-2.52212	-59.6284
2023-01-23 08:57:44	-2.52076	-59.6278
2023-01-23 08:57:45	-2.51941	-59.6273
2023-01-23 08:57:46	-2.51805	-59.6267
2023-01-23 08:57:47	-2.5167	-59.6261
2023-01-23 08:57:48	-2.51535	-59.6255
2023-01-23 08:57:49	-2.51399	-59.6249
2023-01-23 08:57:50	-2.51264	-59.6243
2023-01-23 08:57:51	-2.51128	-59.6237
2023-01-23 08:57:52	-2.50992	-59.6231
2023-01-23 08:57:53	-2.50857	-59.6225
2023-01-23 08:57:54	-2.50721	-59.622
2023-01-23 08:57:55	-2.50585	-59.6214
2023-01-23 08:57:56	-2.50449	-59.6208
2023-01-23 08:57:57	-2.50313	-59.6202
2023-01-23 08:57:58	-2.50177	-59.6196
2023-01-23 08:57:59	-2.50041	-59.619
2023-01-23 08:58:00	-2.49905	-59.6184
2023-01-23 08:58:01	-2.49769	-59.6178
2023-01-23 08:58:02	-2.49633	-59.6172
2023-01-23 08:58:03	-2.49497	-59.6166
2023-01-23 08:58:04	-2.49361	-59.616
2023-01-23 08:58:05	-2.49225	-59.6153
2023-01-23 08:58:06	-2.49088	-59.6147
2023-01-23 08:58:07	-2.48952	-59.6141
2023-01-23 08:58:08	-2.48816	-59.6135
2023-01-23 08:58:09	-2.4868	-59.6129
2023-01-23 08:58:10	-2.48543	-59.6123
2023-01-23 08:58:11	-2.48407	-59.6117
2023-01-23 08:58:12	-2.4827	-59.6111
2023-01-23 08:58:13	-2.48133	-59.6105
2023-01-23 08:58:14	-2.47996	-59.6099
2023-01-23 08:58:15	-2.47859	-59.6093
2023-01-23 08:58:16	-2.47721	-59.6086
2023-01-23 08:58:17	-2.47584	-59.608
2023-01-23 08:58:18	-2.47446	-59.6074
2023-01-23 08:58:19	-2.47308	-59.6068
2023-01-23 08:58:20	-2.4717	-59.6062
2023-01-23 08:58:21	-2.47031	-59.6056
2023-01-23 08:58:22	-2.46893	-59.605
2023-01-23 08:58:23	-2.46754	-59.6043
2023-01-23 08:58:24	-2.46616	-59.6037
2023-01-23 08:58:25	-2.46477	-59.6031
2023-01-23 08:58:26	-2.46337	-59.6025
2023-01-23 08:58:27	-2.46198	-59.6019
2023-01-23 08:58:28	-2.46058	-59.6013
2023-01-23 08:58:29	-2.45919	-59.6006
2023-01-23 08:58:30	-2.45779	-59.6
2023-01-23 08:58:31	-2.45638	-59.5994
2023-01-23 08:58:32	-2.45498	-59.5988
2023-01-23 08:58:33	-2.45357	-59.5982
2023-01-23 08:58:34	-2.45216	-59.5975
2023-01-23 08:58:35	-2.45075	-59.5969
2023-01-23 08:58:36	-2.44934	-59.5963
2023-01-23 08:58:37	-2.44793	-59.5957
2023-01-23 08:58:38	-2.44652	-59.5951
2023-01-23 08:58:39	-2.4451	-59.5945
2023-01-23 08:58:40	-2.44369	-59.5938
2023-01-23 08:58:41	-2.44227	-59.5932
2023-01-23 08:58:42	-2.44086	-59.5926
2023-01-23 08:58:43	-2.43944	-59.592
2023-01-23 08:58:44	-2.43803	-59.5914
2023-01-23 08:58:45	-2.43661	-59.5908
2023-01-23 08:58:46	-2.43519	-59.5902
2023-01-23 08:58:47	-2.43377	-59.5896
2023-01-23 08:58:48	-2.43235	-59.589
2023-01-23 08:58:49	-2.43093	-59.5884
2023-01-23 08:58:50	-2.42951	-59.5877
2023-01-23 08:58:51	-2.42808	-59.5871
2023-01-23 08:58:52	-2.42666	-59.5865
2023-01-23 08:58:53	-2.42523	-59.5859
2023-01-23 08:58:54	-2.4238	-59.5853
2023-01-23 08:58:55	-2.42237	-59.5847
2023-01-23 08:58:56	-2.42094	-59.584
2023-01-23 08:58:57	-2.4195	-59.5834
2023-01-23 08:58:58	-2.41807	-59.5828
2023-01-23 08:58:59	-2.41663	-59.5822
2023-01-23 08:59:00	-2.4152	-59.5816
2023-01-23 08:59:01	-2.41377	-59.5809
2023-01-23 08:59:02	-2.41234	-59.5803
2023-01-23 08:59:03	-2.4109	-59.5797
2023-01-23 08:59:04	-2.40948	-59.5791
2023-01-23 08:59:05	-2.40805	-59.5784
2023-01-23 08:59:06	-2.40662	-59.5778
2023-01-23 08:59:07	-2.4052	-59.5772
2023-01-23 08:59:08	-2.40377	-59.5766
2023-01-23 08:59:09	-2.40235	-59.5759
2023-01-23 08:59:10	-2.40092	-59.5753
2023-01-23 08:59:11	-2.3995	-59.5747
2023-01-23 08:59:12	-2.39808	-59.5741
2023-01-23 08:59:13	-2.39666	-59.5734
2023-01-23 08:59:14	-2.39524	-59.5728
2023-01-23 08:59:15	-2.39381	-59.5722
2023-01-23 08:59:16	-2.39239	-59.5716
2023-01-23 08:59:17	-2.39097	-59.5709
2023-01-23 08:59:18	-2.38955	-59.5703
2023-01-23 08:59:19	-2.38812	-59.5697
2023-01-23 08:59:20	-2.38669	-59.569
2023-01-23 08:59:21	-2.38527	-59.5684
2023-01-23 08:59:22	-2.38384	-59.5678
2023-01-23 08:59:23	-2.38241	-59.5671
2023-01-23 08:59:24	-2.38098	-59.5665
2023-01-23 08:59:25	-2.37955	-59.5659
2023-01-23 08:59:26	-2.37811	-59.5652
2023-01-23 08:59:27	-2.37668	-59.5646
2023-01-23 08:59:28	-2.37524	-59.564
2023-01-23 08:59:29	-2.3738	-59.5633
2023-01-23 08:59:30	-2.37236	-59.5627
2023-01-23 08:59:31	-2.37092	-59.5621
2023-01-23 08:59:32	-2.36948	-59.5614
2023-01-23 08:59:33	-2.36804	-59.5608
2023-01-23 08:59:34	-2.3666	-59.5602
2023-01-23 08:59:35	-2.36515	-59.5595
2023-01-23 08:59:36	-2.3637	-59.5589
2023-01-23 08:59:37	-2.36226	-59.5583
2023-01-23 08:59:38	-2.36081	-59.5576
2023-01-23 08:59:39	-2.35936	-59.557
2023-01-23 08:59:40	-2.35791	-59.5564
2023-01-23 08:59:41	-2.35646	-59.5557
2023-01-23 08:59:42	-2.35501	-59.5551
2023-01-23 08:59:43	-2.35355	-59.5544
2023-01-23 08:59:44	-2.3521	-59.5538
2023-01-23 08:59:45	-2.35064	-59.5531
2023-01-23 08:59:46	-2.34918	-59.5525
2023-01-23 08:59:47	-2.34772	-59.5519
2023-01-23 08:59:48	-2.34626	-59.5512
2023-01-23 08:59:49	-2.3448	-59.5506
2023-01-23 08:59:50	-2.34334	-59.5499
2023-01-23 08:59:51	-2.34188	-59.5493
2023-01-23 08:59:52	-2.34042	-59.5487
2023-01-23 08:59:53	-2.33895	-59.548
2023-01-23 08:59:54	-2.33748	-59.5474
2023-01-23 08:59:55	-2.33601	-59.5468
2023-01-23 08:59:56	-2.33454	-59.5462
2023-01-23 08:59:57	-2.33306	-59.5455
2023-01-23 08:59:58	-2.33158	-59.5449
2023-01-23 08:59:59	-2.3301	-59.5443
2023-01-23 09:00:00	-2.32862	-59.5437
2023-01-23 09:00:01	-2.32713	-59.5431
2023-01-23 09:00:02	-2.32565	-59.5425
2023-01-23 09:00:03	-2.32416	-59.5419
2023-01-23 09:00:04	-2.32267	-59.5413
2023-01-23 09:00:05	-2.32118	-59.5407
2023-01-23 09:00:06	-2.31969	-59.54
2023-01-23 09:00:07	-2.3182	-59.5394
2023-01-23 09:00:08	-2.31671	-59.5388
2023-01-23 09:00:09	-2.31522	-59.5382
2023-01-23 09:00:10	-2.31373	-59.5376
2023-01-23 09:00:11	-2.31224	-59.537
2023-01-23 09:00:12	-2.31075	-59.5364
2023-01-23 09:00:13	-2.30926	-59.5358
2023-01-23 09:00:14	-2.30777	-59.5352
2023-01-23 09:00:15	-2.30627	-59.5346
2023-01-23 09:00:16	-2.30478	-59.534
2023-01-23 09:00:17	-2.30329	-59.5334
2023-01-23 09:00:18	-2.3018	-59.5328
2023-01-23 09:00:19	-2.30031	-59.5322
2023-01-23 09:00:20	-2.29882	-59.5316
2023-01-23 09:00:21	-2.29732	-59.531
2023-01-23 09:00:22	-2.29583	-59.5304
2023-01-23 09:00:23	-2.29433	-59.5298
2023-01-23 09:00:24	-2.29284	-59.5291
2023-01-23 09:00:25	-2.29134	-59.5285
2023-01-23 09:00:26	-2.28985	-59.5279
2023-01-23 09:00:27	-2.28835	-59.5273
2023-01-23 09:00:28	-2.28685	-59.5267
2023-01-23 09:00:29	-2.28536	-59.5261
2023-01-23 09:00:30	-2.28386	-59.5255
2023-01-23 09:00:31	-2.28236	-59.5249
2023-01-23 09:00:32	-2.28087	-59.5242
2023-01-23 09:00:33	-2.27937	-59.5236
2023-01-23 09:00:34	-2.27788	-59.523
2023-01-23 09:00:35	-2.27638	-59.5224
2023-01-23 09:00:36	-2.27489	-59.5218
2023-01-23 09:00:37	-2.27339	-59.5212
2023-01-23 09:00:38	-2.2719	-59.5206
2023-01-23 09:00:39	-2.2704	-59.5199
2023-01-23 09:00:40	-2.2689	-59.5193
2023-01-23 09:00:41	-2.26741	-59.5187
2023-01-23 09:00:42	-2.26591	-59.5181
2023-01-23 09:00:43	-2.26442	-59.5175
2023-01-23 09:00:44	-2.26292	-59.5169
2023-01-23 09:00:45	-2.26143	-59.5163
2023-01-23 09:00:46	-2.25993	-59.5156
2023-01-23 09:00:47	-2.25844	-59.515
2023-01-23 09:00:48	-2.25694	-59.5144
2023-01-23 09:00:49	-2.25545	-59.5138
2023-01-23 09:00:50	-2.25395	-59.5132
2023-01-23 09:00:51	-2.25245	-59.5126
2023-01-23 09:00:52	-2.25096	-59.5119
2023-01-23 09:00:53	-2.24946	-59.5113
2023-01-23 09:00:54	-2.24796	-59.5107
2023-01-23 09:00:55	-2.24646	-59.5101
2023-01-23 09:00:56	-2.24497	-59.5095
2023-01-23 09:00:57	-2.24346	-59.5088
2023-01-23 09:00:58	-2.24196	-59.5082
2023-01-23 09:00:59	-2.24046	-59.5076
2023-01-23 09:01:00	-2.23896	-59.507
2023-01-23 09:01:01	-2.23745	-59.5064
2023-01-23 09:01:02	-2.23594	-59.5058
2023-01-23 09:01:03	-2.23443	-59.5052
2023-01-23 09:01:04	-2.23292	-59.5046
2023-01-23 09:01:05	-2.2314	-59.504
2023-01-23 09:01:06	-2.22989	-59.5034
2023-01-23 09:01:07	-2.22837	-59.5028
2023-01-23 09:01:08	-2.22685	-59.5022
2023-01-23 09:01:09	-2.22533	-59.5016
2023-01-23 09:01:10	-2.22381	-59.501
2023-01-23 09:01:11	-2.22229	-59.5004
2023-01-23 09:01:12	-2.22077	-59.4998
2023-01-23 09:01:13	-2.21926	-59.4992
2023-01-23 09:01:14	-2.21774	-59.4986
2023-01-23 09:01:15	-2.21622	-59.498
2023-01-23 09:01:16	-2.2147	-59.4974
2023-01-23 09:01:17	-2.21317	-59.4968
2023-01-23 09:01:18	-2.21165	-59.4962
2023-01-23 09:01:19	-2.21013	-59.4956
2023-01-23 09:01:20	-2.20861	-59.4949
2023-01-23 09:01:21	-2.20709	-59.4943
2023-01-23 09:01:22	-2.20556	-59.4937
2023-01-23 09:01:23	-2.20404	-59.4931
2023-01-23 09:01:24	-2.20252	-59.4925
2023-01-23 09:01:25	-2.20099	-59.4919
2023-01-23 09:01:26	-2.19946	-59.4913
2023-01-23 09:01:27	-2.19793	-59.4907
2023-01-23 09:01:28	-2.1964	-59.4901
2023-01-23 09:01:29	-2.19487	-59.4895
2023-01-23 09:01:30	-2.19334	-59.4889
2023-01-23 09:01:31	-2.19181	-59.4883
2023-01-23 09:01:32	-2.19028	-59.4877
2023-01-23 09:01:33	-2.18874	-59.487
2023-01-23 09:01:34	-2.18721	-59.4864
2023-01-23 09:01:35	-2.18567	-59.4858
2023-01-23 09:01:36	-2.18413	-59.4852
2023-01-23 09:01:37	-2.1826	-59.4846
2023-01-23 09:01:38	-2.18106	-59.484
2023-01-23 09:01:39	-2.17952	-59.4834
2023-01-23 09:01:40	-2.17798	-59.4828
2023-01-23 09:01:41	-2.17644	-59.4822
2023-01-23 09:01:42	-2.1749	-59.4816
2023-01-23 09:01:43	-2.17336	-59.4809
2023-01-23 09:01:44	-2.17182	-59.4803
2023-01-23 09:01:45	-2.17027	-59.4797
2023-01-23 09:01:46	-2.16873	-59.4791
2023-01-23 09:01:47	-2.16719	-59.4785
2023-01-23 09:01:48	-2.16564	-59.4779
2023-01-23 09:01:49	-2.1641	-59.4773
2023-01-23 09:01:50	-2.16255	-59.4766
2023-01-23 09:01:51	-2.161	-59.476
2023-01-23 09:01:52	-2.15946	-59.4754
2023-01-23 09:01:53	-2.15791	-59.4748
2023-01-23 09:01:54	-2.15636	-59.4742
2023-01-23 09:01:55	-2.15481	-59.4735
2023-01-23 09:01:56	-2.15326	-59.4729
2023-01-23 09:01:57	-2.15171	-59.4723
2023-01-23 09:01:58	-2.15016	-59.4717
2023-01-23 09:01:59	-2.14861	-59.471
2023-01-23 09:02:00	-2.14705	-59.4704
2023-01-23 09:02:01	-2.1455	-59.4698
2023-01-23 09:02:02	-2.14394	-59.4692
2023-01-23 09:02:03	-2.14239	-59.4685
2023-01-23 09:02:04	-2.14084	-59.4679
2023-01-23 09:02:05	-2.13928	-59.4673
2023-01-23 09:02:06	-2.13772	-59.4667
2023-01-23 09:02:07	-2.13617	-59.466
2023-01-23 09:02:08	-2.13461	-59.4654
2023-01-23 09:02:09	-2.13305	-59.4648
2023-01-23 09:02:10	-2.13149	-59.4641
2023-01-23 09:02:11	-2.12993	-59.4635
2023-01-23 09:02:12	-2.12837	-59.4629
2023-01-23 09:02:13	-2.12681	-59.4623
2023-01-23 09:02:14	-2.12524	-59.4616
2023-01-23 09:02:15	-2.12368	-59.461
2023-01-23 09:02:16	-2.12212	-59.4604
2023-01-23 09:02:17	-2.12055	-59.4597
2023-01-23 09:02:18	-2.11899	-59.4591
2023-01-23 09:02:19	-2.11742	-59.4585
2023-01-23 09:02:20	-2.11585	-59.4578
2023-01-23 09:02:21	-2.11429	-59.4572
2023-01-23 09:02:22	-2.11272	-59.4566
2023-01-23 09:02:23	-2.11116	-59.4559
2023-01-23 09:02:24	-2.10959	-59.4553
2023-01-23 09:02:25	-2.10803	-59.4547
2023-01-23 09:02:26	-2.10646	-59.454
2023-01-23 09:02:27	-2.1049	-59.4534
2023-01-23 09:02:28	-2.10333	-59.4528
2023-01-23 09:02:29	-2.10177	-59.4521
2023-01-23 09:02:30	-2.1002	-59.4515
2023-01-23 09:02:31	-2.09864	-59.4508
2023-01-23 09:02:32	-2.09707	-59.4502
2023-01-23 09:02:33	-2.09551	-59.4496
2023-01-23 09:02:34	-2.09394	-59.4489
2023-01-23 09:02:35	-2.09238	-59.4483
2023-01-23 09:02:36	-2.09081	-59.4477
2023-01-23 09:02:37	-2.08925	-59.447
2023-01-23 09:02:38	-2.08768	-59.4464
2023-01-23 09:02:39	-2.08612	-59.4457
2023-01-23 09:02:40	-2.08455	-59.4451
2023-01-23 09:02:41	-2.08299	-59.4445
2023-01-23 09:02:42	-2.08142	-59.4438
2023-01-23 09:02:43	-2.07985	-59.4432
2023-01-23 09:02:44	-2.07829	-59.4425
2023-01-23 09:02:45	-2.07672	-59.4419
2023-01-23 09:02:46	-2.07515	-59.4413
2023-01-23 09:02:47	-2.07358	-59.4406
2023-01-23 09:02:48	-2.07201	-59.44
2023-01-23 09:02:49	-2.07044	-59.4393
2023-01-23 09:02:50	-2.06887	-59.4387
2023-01-23 09:02:51	-2.0673	-59.438
2023-01-23 09:02:52	-2.06573	-59.4374
2023-01-23 09:02:53	-2.06415	-59.4368
2023-01-23 09:02:54	-2.06258	-59.4361
2023-01-23 09:02:55	-2.061	-59.4355
2023-01-23 09:02:56	-2.05942	-59.4348
2023-01-23 09:02:57	-2.05784	-59.4342
2023-01-23 09:02:58	-2.05626	-59.4335
2023-01-23 09:02:59	-2.05468	-59.4329
2023-01-23 09:03:00	-2.0531	-59.4322
2023-01-23 09:03:01	-2.05151	-59.4316
2023-01-23 09:03:02	-2.04993	-59.4309
2023-01-23 09:03:03	-2.04834	-59.4303
2023-01-23 09:03:04	-2.04676	-59.4296
2023-01-23 09:03:05	-2.04517	-59.429
2023-01-23 09:03:06	-2.04358	-59.4284
2023-01-23 09:03:07	-2.04199	-59.4277
2023-01-23 09:03:08	-2.0404	-59.4271
2023-01-23 09:03:09	-2.03881	-59.4264
2023-01-23 09:03:10	-2.03722	-59.4258
2023-01-23 09:03:11	-2.03563	-59.4251
2023-01-23 09:03:12	-2.03403	-59.4245
2023-01-23 09:03:13	-2.03244	-59.4238
2023-01-23 09:03:14	-2.03085	-59.4232
2023-01-23 09:03:15	-2.02925	-59.4225
2023-01-23 09:03:16	-2.02766	-59.4218
2023-01-23 09:03:17	-2.02606	-59.4212
2023-01-23 09:03:18	-2.02446	-59.4205
2023-01-23 09:03:19	-2.02286	-59.4199
2023-01-23 09:03:20	-2.02126	-59.4192
2023-01-23 09:03:21	-2.01966	-59.4186
2023-01-23 09:03:22	-2.01806	-59.4179
2023-01-23 09:03:23	-2.01645	-59.4173
2023-01-23 09:03:24	-2.01485	-59.4166
2023-01-23 09:03:25	-2.01324	-59.4159
2023-01-23 09:03:26	-2.01164	-59.4153
2023-01-23 09:03:27	-2.01003	-59.4146
2023-01-23 09:03:28	-2.00842	-59.414
2023-01-23 09:03:29	-2.00681	-59.4133
2023-01-23 09:03:30	-2.0052	-59.4127
2023-01-23 09:03:31	-2.00359	-59.412
2023-01-23 09:03:32	-2.00198	-59.4113
2023-01-23 09:03:33	-2.00037	-59.4107
2023-01-23 09:03:34	-1.99876	-59.41
2023-01-23 09:03:35	-1.99714	-59.4094
2023-01-23 09:03:36	-1.99553	-59.4087
2023-01-23 09:03:37	-1.99391	-59.408
2023-01-23 09:03:38	-1.9923	-59.4074
2023-01-23 09:03:39	-1.99068	-59.4067
2023-01-23 09:03:40	-1.98906	-59.406
2023-01-23 09:03:41	-1.98744	-59.4054
2023-01-23 09:03:42	-1.98583	-59.4047
2023-01-23 09:03:43	-1.98421	-59.4041
2023-01-23 09:03:44	-1.98259	-59.4034
2023-01-23 09:03:45	-1.98096	-59.4027
2023-01-23 09:03:46	-1.97934	-59.4021
2023-01-23 09:03:47	-1.97772	-59.4014
2023-01-23 09:03:48	-1.9761	-59.4008
2023-01-23 09:03:49	-1.97448	-59.4001
2023-01-23 09:03:50	-1.97285	-59.3995
2023-01-23 09:03:51	-1.97123	-59.3988
2023-01-23 09:03:52	-1.9696	-59.3981
2023-01-23 09:03:53	-1.96798	-59.3975
2023-01-23 09:03:54	-1.96635	-59.3968
2023-01-23 09:03:55	-1.96473	-59.3962
2023-01-23 09:03:56	-1.9631	-59.3955
2023-01-23 09:03:57	-1.96148	-59.3949
2023-01-23 09:03:58	-1.95985	-59.3942
2023-01-23 09:03:59	-1.95823	-59.3936
2023-01-23 09:04:00	-1.9566	-59.3929
2023-01-23 09:04:01	-1.95498	-59.3922
2023-01-23 09:04:02	-1.95335	-59.3916
2023-01-23 09:04:03	-1.95173	-59.3909
2023-01-23 09:04:04	-1.9501	-59.3903
2023-01-23 09:04:05	-1.94847	-59.3896
2023-01-23 09:04:06	-1.94685	-59.3889
2023-01-23 09:04:07	-1.94522	-59.3883
2023-01-23 09:04:08	-1.9436	-59.3876
2023-01-23 09:04:09	-1.94197	-59.3869
2023-01-23 09:04:10	-1.94034	-59.3863
2023-01-23 09:04:11	-1.93872	-59.3856
2023-01-23 09:04:12	-1.93709	-59.385
2023-01-23 09:04:13	-1.93546	-59.3843
2023-01-23 09:04:14	-1.93383	-59.3836
2023-01-23 09:04:15	-1.93221	-59.383
2023-01-23 09:04:16	-1.93058	-59.3823
2023-01-23 09:04:17	-1.92895	-59.3816
2023-01-23 09:04:18	-1.92732	-59.3809
2023-01-23 09:04:19	-1.92569	-59.3803
2023-01-23 09:04:20	-1.92406	-59.3796
2023-01-23 09:04:21	-1.92243	-59.3789
2023-01-23 09:04:22	-1.9208	-59.3783
2023-01-23 09:04:23	-1.91917	-59.3776
2023-01-23 09:04:24	-1.91754	-59.3769
2023-01-23 09:04:25	-1.91591	-59.3762
2023-01-23 09:04:26	-1.91427	-59.3756
2023-01-23 09:04:27	-1.91264	-59.3749
2023-01-23 09:04:28	-1.91101	-59.3742
2023-01-23 09:04:29	-1.90938	-59.3735
2023-01-23 09:04:30	-1.90775	-59.3728
2023-01-23 09:04:31	-1.90612	-59.3722
2023-01-23 09:04:32	-1.90449	-59.3715
2023-01-23 09:04:33	-1.90285	-59.3708
2023-01-23 09:04:34	-1.90122	-59.3701
2023-01-23 09:04:35	-1.89958	-59.3695
2023-01-23 09:04:36	-1.89795	-59.3688
2023-01-23 09:04:37	-1.89631	-59.3681
2023-01-23 09:04:38	-1.89467	-59.3674
2023-01-23 09:04:39	-1.89303	-59.3667
2023-01-23 09:04:40	-1.89139	-59.366
2023-01-23 09:04:41	-1.88975	-59.3654
2023-01-23 09:04:42	-1.88811	-59.3647
2023-01-23 09:04:43	-1.88646	-59.364
2023-01-23 09:04:44	-1.88482	-59.3633
2023-01-23 09:04:45	-1.88317	-59.3626
2023-01-23 09:04:46	-1.88152	-59.3619
2023-01-23 09:04:47	-1.87988	-59.3613
2023-01-23 09:04:48	-1.87823	-59.3606
2023-01-23 09:04:49	-1.87658	-59.3599
2023-01-23 09:04:50	-1.87493	-59.3592
2023-01-23 09:04:51	-1.87328	-59.3585
2023-01-23 09:04:52	-1.87163	-59.3579
2023-01-23 09:04:53	-1.86998	-59.3572
2023-01-23 09:04:54	-1.86833	-59.3565
2023-01-23 09:04:55	-1.86668	-59.3558
2023-01-23 09:04:56	-1.86503	-59.3551
2023-01-23 09:04:57	-1.86337	-59.3545
2023-01-23 09:04:58	-1.86172	-59.3538
2023-01-23 09:04:59	-1.86006	-59.3531
2023-01-23 09:05:00	-1.85841	-59.3524
2023-01-23 09:05:01	-1.85675	-59.3517
2023-01-23 09:05:02	-1.85509	-59.3511
2023-01-23 09:05:03	-1.85343	-59.3504
2023-01-23 09:05:04	-1.85177	-59.3497
2023-01-23 09:05:05	-1.85011	-59.349
2023-01-23 09:05:06	-1.84845	-59.3484
2023-01-23 09:05:07	-1.84679	-59.3477
2023-01-23 09:05:08	-1.84513	-59.347
2023-01-23 09:05:09	-1.84347	-59.3463
2023-01-23 09:05:10	-1.84181	-59.3456
2023-01-23 09:05:11	-1.84015	-59.345
2023-01-23 09:05:12	-1.83848	-59.3443
2023-01-23 09:05:13	-1.83682	-59.3436
2023-01-23 09:05:14	-1.83516	-59.3429
2023-01-23 09:05:15	-1.8335	-59.3422
2023-01-23 09:05:16	-1.83183	-59.3416
2023-01-23 09:05:17	-1.83017	-59.3409
2023-01-23 09:05:18	-1.82851	-59.3402
2023-01-23 09:05:19	-1.82684	-59.3395
2023-01-23 09:05:20	-1.82518	-59.3388
2023-01-23 09:05:21	-1.82351	-59.3381
2023-01-23 09:05:22	-1.82184	-59.3375
2023-01-23 09:05:23	-1.82018	-59.3368
2023-01-23 09:05:24	-1.81851	-59.3361
2023-01-23 09:05:25	-1.81684	-59.3354
2023-01-23 09:05:26	-1.81517	-59.3347
2023-01-23 09:05:27	-1.8135	-59.334
2023-01-23 09:05:28	-1.81183	-59.3333
2023-01-23 09:05:29	-1.81016	-59.3327
2023-01-23 09:05:30	-1.80849	-59.332
2023-01-23 09:05:31	-1.80682	-59.3313
2023-01-23 09:05:32	-1.80515	-59.3306
2023-01-23 09:05:33	-1.80348	-59.3299
2023-01-23 09:05:34	-1.80181	-59.3292
2023-01-23 09:05:35	-1.80014	-59.3286
2023-01-23 09:05:36	-1.79847	-59.3279
2023-01-23 09:05:37	-1.7968	-59.3272
2023-01-23 09:05:38	-1.79513	-59.3265
2023-01-23 09:05:39	-1.79346	-59.3258
2023-01-23 09:05:40	-1.79178	-59.3251
2023-01-23 09:05:41	-1.79011	-59.3245
2023-01-23 09:05:42	-1.78843	-59.3238
2023-01-23 09:05:43	-1.78676	-59.3231
2023-01-23 09:05:44	-1.78508	-59.3224
2023-01-23 09:05:45	-1.78341	-59.3217
2023-01-23 09:05:46	-1.78173	-59.321
2023-01-23 09:05:47	-1.78005	-59.3203
2023-01-23 09:05:48	-1.77837	-59.3197
2023-01-23 09:05:49	-1.77669	-59.319
2023-01-23 09:05:50	-1.77502	-59.3183
2023-01-23 09:05:51	-1.77334	-59.3176
2023-01-23 09:05:52	-1.77166	-59.3169
2023-01-23 09:05:53	-1.76998	-59.3162
2023-01-23 09:05:54	-1.7683	-59.3155
2023-01-23 09:05:55	-1.76662	-59.3148
2023-01-23 09:05:56	-1.76494	-59.3141
2023-01-23 09:05:57	-1.76326	-59.3135
2023-01-23 09:05:58	-1.76159	-59.3128
2023-01-23 09:05:59	-1.75991	-59.3121
2023-01-23 09:06:00	-1.75823	-59.3114
2023-01-23 09:06:01	-1.75655	-59.3107
2023-01-23 09:06:02	-1.75487	-59.31
2023-01-23 09:06:03	-1.75319	-59.3093
2023-01-23 09:06:04	-1.75151	-59.3086
2023-01-23 09:06:05	-1.74983	-59.3079
2023-01-23 09:06:06	-1.74815	-59.3072
2023-01-23 09:06:07	-1.74647	-59.3065
2023-01-23 09:06:08	-1.74479	-59.3058
2023-01-23 09:06:09	-1.74311	-59.3051
2023-01-23 09:06:10	-1.74143	-59.3044
2023-01-23 09:06:11	-1.73974	-59.3037
2023-01-23 09:06:12	-1.73806	-59.303
2023-01-23 09:06:13	-1.73637	-59.3023
2023-01-23 09:06:14	-1.73469	-59.3016
2023-01-23 09:06:15	-1.733	-59.3009
2023-01-23 09:06:16	-1.73131	-59.3002
2023-01-23 09:06:17	-1.72962	-59.2995
2023-01-23 09:06:18	-1.72793	-59.2988
2023-01-23 09:06:19	-1.72624	-59.2981
2023-01-23 09:06:20	-1.72454	-59.2974
2023-01-23 09:06:21	-1.72285	-59.2967
2023-01-23 09:06:22	-1.72115	-59.296
2023-01-23 09:06:23	-1.71946	-59.2953
2023-01-23 09:06:24	-1.71776	-59.2946
2023-01-23 09:06:25	-1.71606	-59.2939
2023-01-23 09:06:26	-1.71437	-59.2932
2023-01-23 09:06:27	-1.71267	-59.2925
2023-01-23 09:06:28	-1.71097	-59.2918
2023-01-23 09:06:29	-1.70927	-59.2911
2023-01-23 09:06:30	-1.70757	-59.2903
2023-01-23 09:06:31	-1.70587	-59.2896
2023-01-23 09:06:32	-1.70416	-59.2889
2023-01-23 09:06:33	-1.70246	-59.2882
2023-01-23 09:06:34	-1.70076	-59.2875
2023-01-23 09:06:35	-1.69906	-59.2868
2023-01-23 09:06:36	-1.69736	-59.2861
2023-01-23 09:06:37	-1.69565	-59.2854
2023-01-23 09:06:38	-1.69395	-59.2847
2023-01-23 09:06:39	-1.69225	-59.284
2023-01-23 09:06:40	-1.69055	-59.2832
2023-01-23 09:06:41	-1.68884	-59.2825
2023-01-23 09:06:42	-1.68714	-59.2818
2023-01-23 09:06:43	-1.68543	-59.2811
2023-01-23 09:06:44	-1.68373	-59.2804
2023-01-23 09:06:45	-1.68202	-59.2797
2023-01-23 09:06:46	-1.68032	-59.279
2023-01-23 09:06:47	-1.67861	-59.2783
2023-01-23 09:06:48	-1.6769	-59.2776
2023-01-23 09:06:49	-1.6752	-59.2769
2023-01-23 09:06:50	-1.67349	-59.2761
2023-01-23 09:06:51	-1.67178	-59.2754
2023-01-23 09:06:52	-1.67007	-59.2747
2023-01-23 09:06:53	-1.66836	-59.274
2023-01-23 09:06:54	-1.66666	-59.2733
2023-01-23 09:06:55	-1.66495	-59.2726
2023-01-23 09:06:56	-1.66324	-59.2719
2023-01-23 09:06:57	-1.66153	-59.2712
2023-01-23 09:06:58	-1.65982	-59.2705
2023-01-23 09:06:59	-1.6581	-59.2697
2023-01-23 09:07:00	-1.65639	-59.269
2023-01-23 09:07:01	-1.65468	-59.2683
2023-01-23 09:07:02	-1.65297	-59.2676
2023-01-23 09:07:03	-1.65126	-59.2669
2023-01-23 09:07:04	-1.64955	-59.2662
2023-01-23 09:07:05	-1.64783	-59.2655
2023-01-23 09:07:06	-1.64612	-59.2647
2023-01-23 09:07:07	-1.6444	-59.264
2023-01-23 09:07:08	-1.64269	-59.2633
2023-01-23 09:07:09	-1.64097	-59.2626
2023-01-23 09:07:10	-1.63926	-59.2619
2023-01-23 09:07:11	-1.63754	-59.2612
2023-01-23 09:07:12	-1.63582	-59.2605
2023-01-23 09:07:13	-1.63411	-59.2597
2023-01-23 09:07:14	-1.63239	-59.259
2023-01-23 09:07:15	-1.63067	-59.2583
2023-01-23 09:07:16	-1.62895	-59.2576
2023-01-23 09:07:17	-1.62723	-59.2569
2023-01-23 09:07:18	-1.62551	-59.2562
2023-01-23 09:07:19	-1.62378	-59.2555
2023-01-23 09:07:20	-1.62206	-59.2548
2023-01-23 09:07:21	-1.62034	-59.2541
2023-01-23 09:07:22	-1.61861	-59.2534
2023-01-23 09:07:23	-1.61689	-59.2527
2023-01-23 09:07:24	-1.61517	-59.252
2023-01-23 09:07:25	-1.61344	-59.2513
2023-01-23 09:07:26	-1.61172	-59.2505
2023-01-23 09:07:27	-1.61	-59.2498
2023-01-23 09:07:28	-1.60827	-59.2491
2023-01-23 09:07:29	-1.60655	-59.2484
2023-01-23 09:07:30	-1.60482	-59.2477
2023-01-23 09:07:31	-1.6031	-59.247
2023-01-23 09:07:32	-1.60137	-59.2463
2023-01-23 09:07:33	-1.59965	-59.2456
2023-01-23 09:07:34	-1.59792	-59.2449
2023-01-23 09:07:35	-1.59619	-59.2442
2023-01-23 09:07:36	-1.59446	-59.2435
2023-01-23 09:07:37	-1.59273	-59.2428
2023-01-23 09:07:38	-1.591	-59.2421
2023-01-23 09:07:39	-1.58927	-59.2413
2023-01-23 09:07:40	-1.58753	-59.2406
2023-01-23 09:07:41	-1.5858	-59.2399
2023-01-23 09:07:42	-1.58407	-59.2392
2023-01-23 09:07:43	-1.58233	-59.2385
2023-01-23 09:07:44	-1.5806	-59.2378
2023-01-23 09:07:45	-1.57886	-59.2371
2023-01-23 09:07:46	-1.57712	-59.2364
2023-01-23 09:07:47	-1.57538	-59.2356
2023-01-23 09:07:48	-1.57365	-59.2349
2023-01-23 09:07:49	-1.57191	-59.2342
2023-01-23 09:07:50	-1.57017	-59.2335
2023-01-23 09:07:51	-1.56843	-59.2328
2023-01-23 09:07:52	-1.56668	-59.232
2023-01-23 09:07:53	-1.56494	-59.2313
2023-01-23 09:07:54	-1.5632	-59.2306
2023-01-23 09:07:55	-1.56146	-59.2299
2023-01-23 09:07:56	-1.55971	-59.2292
2023-01-23 09:07:57	-1.55796	-59.2284
2023-01-23 09:07:58	-1.55622	-59.2277
2023-01-23 09:07:59	-1.55447	-59.227
2023-01-23 09:08:00	-1.55272	-59.2263
2023-01-23 09:08:01	-1.55097	-59.2255
2023-01-23 09:08:02	-1.54922	-59.2248
2023-01-23 09:08:03	-1.54747	-59.2241
2023-01-23 09:08:04	-1.54572	-59.2234
2023-01-23 09:08:05	-1.54397	-59.2226
2023-01-23 09:08:06	-1.54222	-59.2219
2023-01-23 09:08:07	-1.54047	-59.2212
2023-01-23 09:08:08	-1.53872	-59.2204
2023-01-23 09:08:09	-1.53697	-59.2197
2023-01-23 09:08:10	-1.53521	-59.219
2023-01-23 09:08:11	-1.53346	-59.2182
2023-01-23 09:08:12	-1.53171	-59.2175
2023-01-23 09:08:13	-1.52995	-59.2168
2023-01-23 09:08:14	-1.5282	-59.216
2023-01-23 09:08:15	-1.52645	-59.2153
2023-01-23 09:08:16	-1.5247	-59.2146
2023-01-23 09:08:17	-1.52294	-59.2138
2023-01-23 09:08:18	-1.52119	-59.2131
2023-01-23 09:08:19	-1.51944	-59.2124
2023-01-23 09:08:20	-1.51768	-59.2116
2023-01-23 09:08:21	-1.51593	-59.2109
2023-01-23 09:08:22	-1.51418	-59.2102
2023-01-23 09:08:23	-1.51242	-59.2094
2023-01-23 09:08:24	-1.51067	-59.2087
2023-01-23 09:08:25	-1.50892	-59.208
2023-01-23 09:08:26	-1.50717	-59.2072
2023-01-23 09:08:27	-1.50542	-59.2065
2023-01-23 09:08:28	-1.50366	-59.2058
2023-01-23 09:08:29	-1.50191	-59.205
2023-01-23 09:08:30	-1.50016	-59.2043
2023-01-23 09:08:31	-1.49841	-59.2036
2023-01-23 09:08:32	-1.49666	-59.2029
2023-01-23 09:08:33	-1.49491	-59.2021
2023-01-23 09:08:34	-1.49316	-59.2014
2023-01-23 09:08:35	-1.49141	-59.2007
2023-01-23 09:08:36	-1.48966	-59.1999
2023-01-23 09:08:37	-1.4879	-59.1992
2023-01-23 09:08:38	-1.48615	-59.1985
2023-01-23 09:08:39	-1.4844	-59.1978
2023-01-23 09:08:40	-1.48265	-59.197
2023-01-23 09:08:41	-1.48089	-59.1963
2023-01-23 09:08:42	-1.47914	-59.1956
2023-01-23 09:08:43	-1.47739	-59.1948
2023-01-23 09:08:44	-1.47563	-59.1941
2023-01-23 09:08:45	-1.47387	-59.1934
2023-01-23 09:08:46	-1.47212	-59.1926
2023-01-23 09:08:47	-1.47036	-59.1919
2023-01-23 09:08:48	-1.4686	-59.1912
2023-01-23 09:08:49	-1.46683	-59.1904
2023-01-23 09:08:50	-1.46507	-59.1897
2023-01-23 09:08:51	-1.4633	-59.189
2023-01-23 09:08:52	-1.46154	-59.1882
2023-01-23 09:08:53	-1.45977	-59.1875
2023-01-23 09:08:54	-1.458	-59.1868
2023-01-23 09:08:55	-1.45623	-59.186
2023-01-23 09:08:56	-1.45446	-59.1853
2023-01-23 09:08:57	-1.45269	-59.1845
2023-01-23 09:08:58	-1.45091	-59.1838
2023-01-23 09:08:59	-1.44914	-59.183
2023-01-23 09:09:00	-1.44736	-59.1823
2023-01-23 09:09:01	-1.44559	-59.1815
2023-01-23 09:09:02	-1.44381	-59.1808
2023-01-23 09:09:03	-1.44203	-59.1801
2023-01-23 09:09:04	-1.44025	-59.1793
2023-01-23 09:09:05	-1.43848	-59.1786
2023-01-23 09:09:06	-1.4367	-59.1778
2023-01-23 09:09:07	-1.43492	-59.1771
2023-01-23 09:09:08	-1.43314	-59.1763
2023-01-23 09:09:09	-1.43136	-59.1756
2023-01-23 09:09:10	-1.42958	-59.1748
2023-01-23 09:09:11	-1.4278	-59.1741
2023-01-23 09:09:12	-1.42602	-59.1733
2023-01-23 09:09:13	-1.42424	-59.1726
2023-01-23 09:09:14	-1.42247	-59.1718
2023-01-23 09:09:15	-1.42069	-59.1711
2023-01-23 09:09:16	-1.41891	-59.1703
2023-01-23 09:09:17	-1.41713	-59.1696
2023-01-23 09:09:18	-1.41535	-59.1688
2023-01-23 09:09:19	-1.41358	-59.1681
2023-01-23 09:09:20	-1.4118	-59.1673
2023-01-23 09:09:21	-1.41002	-59.1666
2023-01-23 09:09:22	-1.40825	-59.1658
2023-01-23 09:09:23	-1.40647	-59.1651
2023-01-23 09:09:24	-1.4047	-59.1643
2023-01-23 09:09:25	-1.40292	-59.1636
2023-01-23 09:09:26	-1.40114	-59.1628
2023-01-23 09:09:27	-1.39937	-59.1621
2023-01-23 09:09:28	-1.39759	-59.1613
2023-01-23 09:09:29	-1.39582	-59.1606
2023-01-23 09:09:30	-1.39404	-59.1598
2023-01-23 09:09:31	-1.39226	-59.1591
2023-01-23 09:09:32	-1.39049	-59.1583
2023-01-23 09:09:33	-1.38871	-59.1576
2023-01-23 09:09:34	-1.38694	-59.1568
2023-01-23 09:09:35	-1.38516	-59.1561
2023-01-23 09:09:36	-1.38338	-59.1553
2023-01-23 09:09:37	-1.3816	-59.1546
2023-01-23 09:09:38	-1.37983	-59.1538
2023-01-23 09:09:39	-1.37805	-59.1531
2023-01-23 09:09:40	-1.37627	-59.1523
2023-01-23 09:09:41	-1.37449	-59.1516
2023-01-23 09:09:42	-1.37271	-59.1508
2023-01-23 09:09:43	-1.37093	-59.1501
2023-01-23 09:09:44	-1.36915	-59.1493
2023-01-23 09:09:45	-1.36737	-59.1486
2023-01-23 09:09:46	-1.36559	-59.1478
2023-01-23 09:09:47	-1.36381	-59.1471
2023-01-23 09:09:48	-1.36203	-59.1463
2023-01-23 09:09:49	-1.36024	-59.1456
2023-01-23 09:09:50	-1.35846	-59.1448
2023-01-23 09:09:51	-1.35668	-59.1441
2023-01-23 09:09:52	-1.35489	-59.1433
2023-01-23 09:09:53	-1.35311	-59.1426
2023-01-23 09:09:54	-1.35132	-59.1418
2023-01-23 09:09:55	-1.34954	-59.1411
2023-01-23 09:09:56	-1.34775	-59.1403
2023-01-23 09:09:57	-1.34597	-59.1395
2023-01-23 09:09:58	-1.34418	-59.1388
2023-01-23 09:09:59	-1.34239	-59.138
2023-01-23 09:10:00	-1.34061	-59.1373
2023-01-23 09:10:01	-1.33882	-59.1365
2023-01-23 09:10:02	-1.33703	-59.1358
2023-01-23 09:10:03	-1.33525	-59.135
2023-01-23 09:10:04	-1.33346	-59.1343
2023-01-23 09:10:05	-1.33167	-59.1335
2023-01-23 09:10:06	-1.32989	-59.1328
2023-01-23 09:10:07	-1.3281	-59.132
2023-01-23 09:10:08	-1.32631	-59.1313
2023-01-23 09:10:09	-1.32452	-59.1305
2023-01-23 09:10:10	-1.32274	-59.1298
2023-01-23 09:10:11	-1.32095	-59.129
2023-01-23 09:10:12	-1.31916	-59.1283
2023-01-23 09:10:13	-1.31737	-59.1275
2023-01-23 09:10:14	-1.31558	-59.1268
2023-01-23 09:10:15	-1.31379	-59.126
2023-01-23 09:10:16	-1.31201	-59.1253
2023-01-23 09:10:17	-1.31022	-59.1245
2023-01-23 09:10:18	-1.30843	-59.1238
2023-01-23 09:10:19	-1.30664	-59.123
2023-01-23 09:10:20	-1.30485	-59.1223
2023-01-23 09:10:21	-1.30306	-59.1215
2023-01-23 09:10:22	-1.30127	-59.1208
2023-01-23 09:10:23	-1.29948	-59.12
2023-01-23 09:10:24	-1.29769	-59.1193
2023-01-23 09:10:25	-1.29589	-59.1186
2023-01-23 09:10:26	-1.2941	-59.1178
2023-01-23 09:10:27	-1.29231	-59.1171
2023-01-23 09:10:28	-1.29052	-59.1163
2023-01-23 09:10:29	-1.28873	-59.1156
2023-01-23 09:10:30	-1.28694	-59.1148
2023-01-23 09:10:31	-1.28514	-59.1141
2023-01-23 09:10:32	-1.28335	-59.1133
2023-01-23 09:10:33	-1.28156	-59.1126
2023-01-23 09:10:34	-1.27976	-59.1119
2023-01-23 09:10:35	-1.27797	-59.1111
2023-01-23 09:10:36	-1.27617	-59.1104
2023-01-23 09:10:37	-1.27438	-59.1096
2023-01-23 09:10:38	-1.27258	-59.1089
2023-01-23 09:10:39	-1.27079	-59.1082
2023-01-23 09:10:40	-1.26899	-59.1074
2023-01-23 09:10:41	-1.2672	-59.1067
2023-01-23 09:10:42	-1.2654	-59.1059
2023-01-23 09:10:43	-1.26361	-59.1052
2023-01-23 09:10:44	-1.26181	-59.1045
2023-01-23 09:10:45	-1.26002	-59.1037
2023-01-23 09:10:46	-1.25822	-59.103
2023-01-23 09:10:47	-1.25642	-59.1022
2023-01-23 09:10:48	-1.25462	-59.1015
2023-01-23 09:10:49	-1.25283	-59.1007
2023-01-23 09:10:50	-1.25103	-59.1
2023-01-23 09:10:51	-1.24923	-59.0993
2023-01-23 09:10:52	-1.24743	-59.0985
2023-01-23 09:10:53	-1.24563	-59.0978
2023-01-23 09:10:54	-1.24383	-59.097
2023-01-23 09:10:55	-1.24204	-59.0963
2023-01-23 09:10:56	-1.24024	-59.0956
2023-01-23 09:10:57	-1.23844	-59.0948
2023-01-23 09:10:58	-1.23664	-59.0941
2023-01-23 09:10:59	-1.23484	-59.0933
2023-01-23 09:11:00	-1.23304	-59.0926
2023-01-23 09:11:01	-1.23124	-59.0919
2023-01-23 09:11:02	-1.22944	-59.0911
2023-01-23 09:11:03	-1.22764	-59.0904
2023-01-23 09:11:04	-1.22583	-59.0896
2023-01-23 09:11:05	-1.22403	-59.0889
2023-01-23 09:11:06	-1.22223	-59.0882
2023-01-23 09:11:07	-1.22043	-59.0874
2023-01-23 09:11:08	-1.21862	-59.0867
2023-01-23 09:11:09	-1.21682	-59.0859
2023-01-23 09:11:10	-1.21502	-59.0852
2023-01-23 09:11:11	-1.21321	-59.0845
2023-01-23 09:11:12	-1.21141	-59.0837
2023-01-23 09:11:13	-1.20961	-59.083
2023-01-23 09:11:14	-1.20781	-59.0823
2023-01-23 09:11:15	-1.206	-59.0815
2023-01-23 09:11:16	-1.2042	-59.0808
2023-01-23 09:11:17	-1.2024	-59.08
2023-01-23 09:11:18	-1.20059	-59.0793
2023-01-23 09:11:19	-1.19879	-59.0786
2023-01-23 09:11:20	-1.19698	-59.0778
2023-01-23 09:11:21	-1.19518	-59.0771
2023-01-23 09:11:22	-1.19338	-59.0764
2023-01-23 09:11:23	-1.19157	-59.0756
2023-01-23 09:11:24	-1.18977	-59.0749
2023-01-23 09:11:25	-1.18797	-59.0741
2023-01-23 09:11:26	-1.18616	-59.0734
2023-01-23 09:11:27	-1.18436	-59.0727
2023-01-23 09:11:28	-1.18256	-59.0719
2023-01-23 09:11:29	-1.18076	-59.0712
2023-01-23 09:11:30	-1.17895	-59.0704
2023-01-23 09:11:31	-1.17715	-59.0697
2023-01-23 09:11:32	-1.17535	-59.069
2023-01-23 09:11:33	-1.17355	-59.0682
2023-01-23 09:11:34	-1.17175	-59.0675
2023-01-23 09:11:35	-1.16994	-59.0667
2023-01-23 09:11:36	-1.16814	-59.066
2023-01-23 09:11:37	-1.16634	-59.0653
2023-01-23 09:11:38	-1.16454	-59.0645
2023-01-23 09:11:39	-1.16274	-59.0638
2023-01-23 09:11:40	-1.16094	-59.063
2023-01-23 09:11:41	-1.15914	-59.0623
2023-01-23 09:11:42	-1.15734	-59.0615
2023-01-23 09:11:43	-1.15554	-59.0608
2023-01-23 09:11:44	-1.15374	-59.0601
2023-01-23 09:11:45	-1.15194	-59.0593
2023-01-23 09:11:46	-1.15013	-59.0586
2023-01-23 09:11:47	-1.14833	-59.0578
2023-01-23 09:11:48	-1.14653	-59.0571
2023-01-23 09:11:49	-1.14473	-59.0564
2023-01-23 09:11:50	-1.14293	-59.0556
2023-01-23 09:11:51	-1.14113	-59.0549
2023-01-23 09:11:52	-1.13933	-59.0541
2023-01-23 09:11:53	-1.13753	-59.0534
2023-01-23 09:11:54	-1.13573	-59.0527
2023-01-23 09:11:55	-1.13393	-59.0519
2023-01-23 09:11:56	-1.13214	-59.0512
2023-01-23 09:11:57	-1.13034	-59.0504
2023-01-23 09:11:58	-1.12854	-59.0497
2023-01-23 09:11:59	-1.12674	-59.049
2023-01-23 09:12:00	-1.12494	-59.0482
2023-01-23 09:12:01	-1.12314	-59.0475
2023-01-23 09:12:02	-1.12134	-59.0468
2023-01-23 09:12:03	-1.11955	-59.046
2023-01-23 09:12:04	-1.11775	-59.0453
2023-01-23 09:12:05	-1.11595	-59.0445
2023-01-23 09:12:06	-1.11416	-59.0438
2023-01-23 09:12:07	-1.11236	-59.0431
2023-01-23 09:12:08	-1.11056	-59.0423
2023-01-23 09:12:09	-1.10877	-59.0416
2023-01-23 09:12:10	-1.10697	-59.0409
2023-01-23 09:12:11	-1.10517	-59.0401
2023-01-23 09:12:12	-1.10338	-59.0394
2023-01-23 09:12:13	-1.10158	-59.0387
2023-01-23 09:12:14	-1.09978	-59.0379
2023-01-23 09:12:15	-1.09799	-59.0372
2023-01-23 09:12:16	-1.09619	-59.0365
2023-01-23 09:12:17	-1.0944	-59.0357
2023-01-23 09:12:18	-1.0926	-59.035
2023-01-23 09:12:19	-1.09081	-59.0343
2023-01-23 09:12:20	-1.08901	-59.0335
2023-01-23 09:12:21	-1.08722	-59.0328
2023-01-23 09:12:22	-1.08543	-59.0321
2023-01-23 09:12:23	-1.08363	-59.0313
2023-01-23 09:12:24	-1.08184	-59.0306
2023-01-23 09:12:25	-1.08005	-59.0299
2023-01-23 09:12:26	-1.07826	-59.0291
2023-01-23 09:12:27	-1.07647	-59.0284
2023-01-23 09:12:28	-1.07468	-59.0277
2023-01-23 09:12:29	-1.07289	-59.0269
2023-01-23 09:12:30	-1.0711	-59.0262
2023-01-23 09:12:31	-1.06931	-59.0255
2023-01-23 09:12:32	-1.06752	-59.0248
2023-01-23 09:12:33	-1.06573	-59.024
2023-01-23 09:12:34	-1.06394	-59.0233
2023-01-23 09:12:35	-1.06215	-59.0226
2023-01-23 09:12:36	-1.06037	-59.0218
2023-01-23 09:12:37	-1.05858	-59.0211
2023-01-23 09:12:38	-1.05679	-59.0204
2023-01-23 09:12:39	-1.055	-59.0196
2023-01-23 09:12:40	-1.05321	-59.0189
2023-01-23 09:12:41	-1.05143	-59.0182
2023-01-23 09:12:42	-1.04964	-59.0174
2023-01-23 09:12:43	-1.04785	-59.0167
2023-01-23 09:12:44	-1.04607	-59.016
2023-01-23 09:12:45	-1.04428	-59.0152
2023-01-23 09:12:46	-1.04249	-59.0145
2023-01-23 09:12:47	-1.0407	-59.0138
2023-01-23 09:12:48	-1.03891	-59.0131
2023-01-23 09:12:49	-1.03713	-59.0123
2023-01-23 09:12:50	-1.03534	-59.0116
2023-01-23 09:12:51	-1.03355	-59.0109
2023-01-23 09:12:52	-1.03177	-59.0101
2023-01-23 09:12:53	-1.02998	-59.0094
2023-01-23 09:12:54	-1.02819	-59.0087
2023-01-23 09:12:55	-1.0264	-59.008
2023-01-23 09:12:56	-1.02462	-59.0072
2023-01-23 09:12:57	-1.02283	-59.0065
2023-01-23 09:12:58	-1.02104	-59.0058
2023-01-23 09:12:59	-1.01925	-59.005
2023-01-23 09:13:00	-1.01746	-59.0043
2023-01-23 09:13:01	-1.01567	-59.0036
2023-01-23 09:13:02	-1.01388	-59.0028
2023-01-23 09:13:03	-1.01209	-59.0021
2023-01-23 09:13:04	-1.0103	-59.0014
2023-01-23 09:13:05	-1.00851	-59.0007
2023-01-23 09:13:06	-1.00672	-58.9999
2023-01-23 09:13:07	-1.00493	-58.9992
2023-01-23 09:13:08	-1.00314	-58.9985
2023-01-23 09:13:09	-1.00135	-58.9977
2023-01-23 09:13:10	-0.999554	-58.997
2023-01-23 09:13:11	-0.997762	-58.9963
2023-01-23 09:13:12	-0.99597	-58.9955
2023-01-23 09:13:13	-0.994178	-58.9948
2023-01-23 09:13:14	-0.992386	-58.9941
2023-01-23 09:13:15	-0.990593	-58.9933
2023-01-23 09:13:16	-0.9888	-58.9926
2023-01-23 09:13:17	-0.987006	-58.9919
2023-01-23 09:13:18	-0.985212	-58.9911
2023-01-23 09:13:19	-0.983417	-58.9904
2023-01-23 09:13:20	-0.981621	-58.9896
2023-01-23 09:13:21	-0.979824	-58.9889
2023-01-23 09:13:22	-0.978028	-58.9882
2023-01-23 09:13:23	-0.97623	-58.9874
2023-01-23 09:13:24	-0.974433	-58.9867
2023-01-23 09:13:25	-0.972634	-58.986
2023-01-23 09:13:26	-0.970835	-58.9852
2023-01-23 09:13:27	-0.969035	-58.9845
2023-01-23 09:13:28	-0.967234	-58.9838
2023-01-23 09:13:29	-0.965433	-58.983
2023-01-23 09:13:30	-0.963632	-58.9823
2023-01-23 09:13:31	-0.96183	-58.9816
2023-01-23 09:13:32	-0.960027	-58.9808
2023-01-23 09:13:33	-0.958224	-58.9801
2023-01-23 09:13:34	-0.956421	-58.9794
2023-01-23 09:13:35	-0.954617	-58.9786
2023-01-23 09:13:36	-0.952813	-58.9779
2023-01-23 09:13:37	-0.951008	-58.9772
2023-01-23 09:13:38	-0.949202	-58.9764
2023-01-23 09:13:39	-0.947395	-58.9757
2023-01-23 09:13:40	-0.945587	-58.975
2023-01-23 09:13:41	-0.943778	-58.9742
2023-01-23 09:13:42	-0.941968	-58.9735
2023-01-23 09:13:43	-0.940158	-58.9728
2023-01-23 09:13:44	-0.938347	-58.972
2023-01-23 09:13:45	-0.936536	-58.9713
2023-01-23 09:13:46	-0.934723	-58.9706
2023-01-23 09:13:47	-0.932911	-58.9698
2023-01-23 09:13:48	-0.931098	-58.9691
2023-01-23 09:13:49	-0.929284	-58.9683
2023-01-23 09:13:50	-0.92747	-58.9676
2023-01-23 09:13:51	-0.925655	-58.9669
2023-01-23 09:13:52	-0.92384	-58.9661
2023-01-23 09:13:53	-0.922025	-58.9654
2023-01-23 09:13:54	-0.920209	-58.9647
2023-01-23 09:13:55	-0.918393	-58.9639
2023-01-23 09:13:56	-0.916577	-58.9632
2023-01-23 09:13:57	-0.914761	-58.9625
2023-01-23 09:13:58	-0.912944	-58.9617
2023-01-23 09:13:59	-0.911127	-58.961
2023-01-23 09:14:00	-0.90931	-58.9602
2023-01-23 09:14:01	-0.907492	-58.9595
2023-01-23 09:14:02	-0.905674	-58.9588
2023-01-23 09:14:03	-0.903855	-58.958
2023-01-23 09:14:04	-0.902036	-58.9573
2023-01-23 09:14:05	-0.900217	-58.9565
2023-01-23 09:14:06	-0.898397	-58.9558
2023-01-23 09:14:07	-0.896577	-58.9551
2023-01-23 09:14:08	-0.894756	-58.9543
2023-01-23 09:14:09	-0.892936	-58.9536
2023-01-23 09:14:10	-0.891116	-58.9528
2023-01-23 09:14:11	-0.889295	-58.9521
2023-01-23 09:14:12	-0.887475	-58.9514
2023-01-23 09:14:13	-0.885654	-58.9506
2023-01-23 09:14:14	-0.883833	-58.9499
2023-01-23 09:14:15	-0.882012	-58.9491
2023-01-23 09:14:16	-0.880191	-58.9484
2023-01-23 09:14:17	-0.87837	-58.9477
2023-01-23 09:14:18	-0.876548	-58.9469
2023-01-23 09:14:19	-0.874727	-58.9462
2023-01-23 09:14:20	-0.872905	-58.9454
2023-01-23 09:14:21	-0.871083	-58.9447
2023-01-23 09:14:22	-0.869261	-58.944
2023-01-23 09:14:23	-0.867439	-58.9432
2023-01-23 09:14:24	-0.865617	-58.9425
2023-01-23 09:14:25	-0.863795	-58.9417
2023-01-23 09:14:26	-0.861973	-58.941
2023-01-23 09:14:27	-0.86015	-58.9403
2023-01-23 09:14:28	-0.858328	-58.9395
2023-01-23 09:14:29	-0.856507	-58.9388
2023-01-23 09:14:30	-0.854685	-58.9381
2023-01-23 09:14:31	-0.852864	-58.9373
2023-01-23 09:14:32	-0.851043	-58.9366
2023-01-23 09:14:33	-0.849222	-58.9358
2023-01-23 09:14:34	-0.847402	-58.9351
2023-01-23 09:14:35	-0.845583	-58.9343
2023-01-23 09:14:36	-0.843765	-58.9336
2023-01-23 09:14:37	-0.841947	-58.9329
2023-01-23 09:14:38	-0.84013	-58.9321
2023-01-23 09:14:39	-0.838312	-58.9314
2023-01-23 09:14:40	-0.836495	-58.9306
2023-01-23 09:14:41	-0.834679	-58.9299
2023-01-23 09:14:42	-0.832862	-58.9291
2023-01-23 09:14:43	-0.831045	-58.9284
2023-01-23 09:14:44	-0.829228	-58.9276
2023-01-23 09:14:45	-0.827412	-58.9269
2023-01-23 09:14:46	-0.825595	-58.9261
2023-01-23 09:14:47	-0.823779	-58.9254
2023-01-23 09:14:48	-0.821963	-58.9246
2023-01-23 09:14:49	-0.820147	-58.9238
2023-01-23 09:14:50	-0.818332	-58.9231
2023-01-23 09:14:51	-0.816517	-58.9223
2023-01-23 09:14:52	-0.814702	-58.9216
2023-01-23 09:14:53	-0.812887	-58.9208
2023-01-23 09:14:54	-0.811072	-58.9201
2023-01-23 09:14:55	-0.809258	-58.9193
2023-01-23 09:14:56	-0.807443	-58.9185
2023-01-23 09:14:57	-0.805628	-58.9178
2023-01-23 09:14:58	-0.803813	-58.917
2023-01-23 09:14:59	-0.801997	-58.9163
2023-01-23 09:15:00	-0.800179	-58.9155
2023-01-23 09:15:01	-0.798358	-58.9148
2023-01-23 09:15:02	-0.796533	-58.9141
2023-01-23 09:15:03	-0.794702	-58.9133
2023-01-23 09:15:04	-0.792864	-58.9126
2023-01-23 09:15:05	-0.791018	-58.9119
2023-01-23 09:15:06	-0.789163	-58.9113
2023-01-23 09:15:07	-0.787299	-58.9106
2023-01-23 09:15:08	-0.785425	-58.91
2023-01-23 09:15:09	-0.783542	-58.9094
2023-01-23 09:15:10	-0.78165	-58.9089
2023-01-23 09:15:11	-0.779751	-58.9083
2023-01-23 09:15:12	-0.777843	-58.9078
2023-01-23 09:15:13	-0.775929	-58.9073
2023-01-23 09:15:14	-0.774006	-58.9069
2023-01-23 09:15:15	-0.772077	-58.9064
2023-01-23 09:15:16	-0.770141	-58.906
2023-01-23 09:15:17	-0.768198	-58.9057
2023-01-23 09:15:18	-0.76625	-58.9053
2023-01-23 09:15:19	-0.764296	-58.905
2023-01-23 09:15:20	-0.762337	-58.9047
2023-01-23 09:15:21	-0.760373	-58.9044
2023-01-23 09:15:22	-0.758405	-58.9041
2023-01-23 09:15:23	-0.756432	-58.9039
2023-01-23 09:15:24	-0.754455	-58.9037
2023-01-23 09:15:25	-0.752475	-58.9035
2023-01-23 09:15:26	-0.75049	-58.9034
2023-01-23 09:15:27	-0.748503	-58.9032
2023-01-23 09:15:28	-0.746514	-58.9032
2023-01-23 09:15:29	-0.744523	-58.9031
2023-01-23 09:15:30	-0.742531	-58.903
2023-01-23 09:15:31	-0.740537	-58.903
2023-01-23 09:15:32	-0.738542	-58.903
2023-01-23 09:15:33	-0.736546	-58.9031
2023-01-23 09:15:34	-0.73455	-58.9031
2023-01-23 09:15:35	-0.732554	-58.9032
2023-01-23 09:15:36	-0.730558	-58.9033
2023-01-23 09:15:37	-0.728563	-58.9035
2023-01-23 09:15:38	-0.726569	-58.9037
2023-01-23 09:15:39	-0.724577	-58.9039
2023-01-23 09:15:40	-0.722587	-58.9041
2023-01-23 09:15:41	-0.7206	-58.9043
2023-01-23 09:15:42	-0.718615	-58.9046
2023-01-23 09:15:43	-0.716634	-58.9049
2023-01-23 09:15:44	-0.714656	-58.9053
2023-01-23 09:15:45	-0.712681	-58.9056
2023-01-23 09:15:46	-0.710711	-58.906
2023-01-23 09:15:47	-0.708745	-58.9064
2023-01-23 09:15:48	-0.706785	-58.9068
2023-01-23 09:15:49	-0.70483	-58.9073
2023-01-23 09:15:50	-0.702881	-58.9078
2023-01-23 09:15:51	-0.700938	-58.9083
2023-01-23 09:15:52	-0.699002	-58.9088
2023-01-23 09:15:53	-0.697073	-58.9094
2023-01-23 09:15:54	-0.695151	-58.91
2023-01-23 09:15:55	-0.693238	-58.9106
2023-01-23 09:15:56	-0.691333	-58.9113
2023-01-23 09:15:57	-0.689436	-58.9119
2023-01-23 09:15:58	-0.687548	-58.9126
2023-01-23 09:15:59	-0.68567	-58.9133
2023-01-23 09:16:00	-0.683801	-58.9141
2023-01-23 09:16:01	-0.681942	-58.9149
2023-01-23 09:16:02	-0.680093	-58.9157
2023-01-23 09:16:03	-0.678255	-58.9165
2023-01-23 09:16:04	-0.676428	-58.9173
2023-01-23 09:16:05	-0.674612	-58.9182
2023-01-23 09:16:06	-0.672808	-58.9191
2023-01-23 09:16:07	-0.671017	-58.92
2023-01-23 09:16:08	-0.669238	-58.9209
2023-01-23 09:16:09	-0.667472	-58.9219
2023-01-23 09:16:10	-0.66572	-58.9229
2023-01-23 09:16:11	-0.663981	-58.9239
2023-01-23 09:16:12	-0.662255	-58.9249
2023-01-23 09:16:13	-0.66054	-58.926
2023-01-23 09:16:14	-0.658835	-58.927
2023-01-23 09:16:15	-0.657137	-58.9281
2023-01-23 09:16:16	-0.655446	-58.9292
2023-01-23 09:16:17	-0.65376	-58.9303
2023-01-23 09:16:18	-0.652077	-58.9314
2023-01-23 09:16:19	-0.650398	-58.9325
2023-01-23 09:16:20	-0.648722	-58.9336
2023-01-23 09:16:21	-0.647049	-58.9347
2023-01-23 09:16:22	-0.645379	-58.9358
2023-01-23 09:16:23	-0.643711	-58.9369
2023-01-23 09:16:24	-0.642044	-58.938
2023-01-23 09:16:25	-0.640379	-58.9392
2023-01-23 09:16:26	-0.638716	-58.9403
2023-01-23 09:16:27	-0.637055	-58.9414
2023-01-23 09:16:28	-0.635395	-58.9425
2023-01-23 09:16:29	-0.633737	-58.9437
2023-01-23 09:16:30	-0.63208	-58.9448
2023-01-23 09:16:31	-0.630424	-58.9459
2023-01-23 09:16:32	-0.628769	-58.9471
2023-01-23 09:16:33	-0.627115	-58.9482
2023-01-23 09:16:34	-0.625463	-58.9493
2023-01-23 09:16:35	-0.623811	-58.9504
2023-01-23 09:16:36	-0.62216	-58.9516
2023-01-23 09:16:37	-0.62051	-58.9527
2023-01-23 09:16:38	-0.618862	-58.9538
2023-01-23 09:16:39	-0.617215	-58.955
2023-01-23 09:16:40	-0.615569	-58.9561
2023-01-23 09:16:41	-0.613923	-58.9573
2023-01-23 09:16:42	-0.612278	-58.9584
2023-01-23 09:16:43	-0.610634	-58.9595
2023-01-23 09:16:44	-0.60899	-58.9607
2023-01-23 09:16:45	-0.607346	-58.9618
2023-01-23 09:16:46	-0.605704	-58.9629
2023-01-23 09:16:47	-0.604062	-58.9641
2023-01-23 09:16:48	-0.602421	-58.9652
2023-01-23 09:16:49	-0.600782	-58.9663
2023-01-23 09:16:50	-0.599143	-58.9675
2023-01-23 09:16:51	-0.597505	-58.9686
2023-01-23 09:16:52	-0.595868	-58.9697
2023-01-23 09:16:53	-0.594232	-58.9709
2023-01-23 09:16:54	-0.592596	-58.972
2023-01-23 09:16:55	-0.590961	-58.9731
2023-01-23 09:16:56	-0.589327	-58.9743
2023-01-23 09:16:57	-0.587693	-58.9754
2023-01-23 09:16:58	-0.58606	-58.9765
2023-01-23 09:16:59	-0.584429	-58.9777
2023-01-23 09:17:00	-0.582801	-58.9788
2023-01-23 09:17:01	-0.581177	-58.98
2023-01-23 09:17:02	-0.57956	-58.9811
2023-01-23 09:17:03	-0.577951	-58.9823
2023-01-23 09:17:04	-0.576353	-58.9834
2023-01-23 09:17:05	-0.574768	-58.9846
2023-01-23 09:17:06	-0.573197	-58.9858
2023-01-23 09:17:07	-0.571642	-58.9871
2023-01-23 09:17:08	-0.570106	-58.9883
2023-01-23 09:17:09	-0.568588	-58.9896
2023-01-23 09:17:10	-0.56709	-58.9909
2023-01-23 09:17:11	-0.565611	-58.9922
2023-01-23 09:17:12	-0.564152	-58.9935
2023-01-23 09:17:13	-0.562712	-58.9949
2023-01-23 09:17:14	-0.561292	-58.9963
2023-01-23 09:17:15	-0.55989	-58.9976
2023-01-23 09:17:16	-0.558508	-58.9991
2023-01-23 09:17:17	-0.557145	-59.0005
2023-01-23 09:17:18	-0.555801	-59.0019
2023-01-23 09:17:19	-0.554476	-59.0034
2023-01-23 09:17:20	-0.553172	-59.0049
2023-01-23 09:17:21	-0.551887	-59.0063
2023-01-23 09:17:22	-0.550624	-59.0079
2023-01-23 09:17:23	-0.549381	-59.0094
2023-01-23 09:17:24	-0.548161	-59.0109
2023-01-23 09:17:25	-0.546962	-59.0125
2023-01-23 09:17:26	-0.545787	-59.0141
2023-01-23 09:17:27	-0.544634	-59.0156
2023-01-23 09:17:28	-0.543504	-59.0173
2023-01-23 09:17:29	-0.542398	-59.0189
2023-01-23 09:17:30	-0.541313	-59.0205
2023-01-23 09:17:31	-0.540252	-59.0222
2023-01-23 09:17:32	-0.539212	-59.0238
2023-01-23 09:17:33	-0.538195	-59.0255
2023-01-23 09:17:34	-0.5372	-59.0272
2023-01-23 09:17:35	-0.536224	-59.0289
2023-01-23 09:17:36	-0.535266	-59.0306
2023-01-23 09:17:37	-0.534321	-59.0323
2023-01-23 09:17:38	-0.533388	-59.034
2023-01-23 09:17:39	-0.532463	-59.0358
2023-01-23 09:17:40	-0.531545	-59.0375
2023-01-23 09:17:41	-0.530633	-59.0392
2023-01-23 09:17:42	-0.529726	-59.041
2023-01-23 09:17:43	-0.528823	-59.0427
2023-01-23 09:17:44	-0.527925	-59.0445
2023-01-23 09:17:45	-0.52703	-59.0462
2023-01-23 09:17:46	-0.52614	-59.048
2023-01-23 09:17:47	-0.525252	-59.0497
2023-01-23 09:17:48	-0.524367	-59.0515
2023-01-23 09:17:49	-0.523484	-59.0532
2023-01-23 09:17:50	-0.522603	-59.055
2023-01-23 09:17:51	-0.521724	-59.0567
2023-01-23 09:17:52	-0.520845	-59.0585
2023-01-23 09:17:53	-0.519968	-59.0602
2023-01-23 09:17:54	-0.519091	-59.062
2023-01-23 09:17:55	-0.518216	-59.0637
2023-01-23 09:17:56	-0.517341	-59.0655
2023-01-23 09:17:57	-0.516468	-59.0673
2023-01-23 09:17:58	-0.515596	-59.069
2023-01-23 09:17:59	-0.514725	-59.0708
2023-01-23 09:18:00	-0.513854	-59.0725
2023-01-23 09:18:01	-0.512983	-59.0743
2023-01-23 09:18:02	-0.512112	-59.0761
2023-01-23 09:18:03	-0.511242	-59.0778
2023-01-23 09:18:04	-0.510371	-59.0796
2023-01-23 09:18:05	-0.509499	-59.0814
2023-01-23 09:18:06	-0.508628	-59.0831
2023-01-23 09:18:07	-0.507756	-59.0849
2023-01-23 09:18:08	-0.506885	-59.0867
2023-01-23 09:18:09	-0.506014	-59.0884
2023-01-23 09:18:10	-0.505143	-59.0902
2023-01-23 09:18:11	-0.504272	-59.092
2023-01-23 09:18:12	-0.5034	-59.0937
2023-01-23 09:18:13	-0.502527	-59.0955
2023-01-23 09:18:14	-0.501655	-59.0973
2023-01-23 09:18:15	-0.500781	-59.099
2023-01-23 09:18:16	-0.499908	-59.1008
2023-01-23 09:18:17	-0.499034	-59.1026
2023-01-23 09:18:18	-0.49816	-59.1044
2023-01-23 09:18:19	-0.497285	-59.1061
2023-01-23 09:18:20	-0.496411	-59.1079
2023-01-23 09:18:21	-0.495537	-59.1097
2023-01-23 09:18:22	-0.494663	-59.1114
2023-01-23 09:18:23	-0.493788	-59.1132
2023-01-23 09:18:24	-0.492914	-59.115
2023-01-23 09:18:25	-0.49204	-59.1168
2023-01-23 09:18:26	-0.491166	-59.1185
2023-01-23 09:18:27	-0.490291	-59.1203
2023-01-23 09:18:28	-0.489417	-59.1221
2023-01-23 09:18:29	-0.488544	-59.1239
2023-01-23 09:18:30	-0.487671	-59.1256
2023-01-23 09:18:31	-0.486798	-59.1274
2023-01-23 09:18:32	-0.485925	-59.1292
2023-01-23 09:18:33	-0.485053	-59.131
2023-01-23 09:18:34	-0.484182	-59.1327
2023-01-23 09:18:35	-0.483312	-59.1345
2023-01-23 09:18:36	-0.482441	-59.1363
2023-01-23 09:18:37	-0.481571	-59.1381
2023-01-23 09:18:38	-0.480701	-59.1398
2023-01-23 09:18:39	-0.479831	-59.1416
2023-01-23 09:18:40	-0.478962	-59.1434
2023-01-23 09:18:41	-0.478092	-59.1452
2023-01-23 09:18:42	-0.477222	-59.147
2023-01-23 09:18:43	-0.476352	-59.1487
2023-01-23 09:18:44	-0.475483	-59.1505
2023-01-23 09:18:45	-0.474613	-59.1523
2023-01-23 09:18:46	-0.473744	-59.1541
2023-01-23 09:18:47	-0.472874	-59.1559
2023-01-23 09:18:48	-0.472004	-59.1576
2023-01-23 09:18:49	-0.471134	-59.1594
2023-01-23 09:18:50	-0.470262	-59.1612
2023-01-23 09:18:51	-0.469391	-59.163
2023-01-23 09:18:52	-0.468519	-59.1647
2023-01-23 09:18:53	-0.467647	-59.1665
2023-01-23 09:18:54	-0.466774	-59.1683
2023-01-23 09:18:55	-0.465901	-59.1701
2023-01-23 09:18:56	-0.465028	-59.1719
2023-01-23 09:18:57	-0.464155	-59.1736
2023-01-23 09:18:58	-0.46328	-59.1754
2023-01-23 09:18:59	-0.462405	-59.1772
2023-01-23 09:19:00	-0.461529	-59.179
2023-01-23 09:19:01	-0.460652	-59.1808
2023-01-23 09:19:02	-0.459775	-59.1825
2023-01-23 09:19:03	-0.458898	-59.1843
2023-01-23 09:19:04	-0.45802	-59.1861
2023-01-23 09:19:05	-0.457142	-59.1879
2023-01-23 09:19:06	-0.456262	-59.1896
2023-01-23 09:19:07	-0.455382	-59.1914
2023-01-23 09:19:08	-0.454501	-59.1932
2023-01-23 09:19:09	-0.453621	-59.195
2023-01-23 09:19:10	-0.452741	-59.1967
2023-01-23 09:19:11	-0.451862	-59.1985
2023-01-23 09:19:12	-0.450983	-59.2003
2023-01-23 09:19:13	-0.450104	-59.2021
2023-01-23 09:19:14	-0.449225	-59.2038
2023-01-23 09:19:15	-0.448347	-59.2056
2023-01-23 09:19:16	-0.447469	-59.2074
2023-01-23 09:19:17	-0.446591	-59.2092
2023-01-23 09:19:18	-0.445714	-59.2109
2023-01-23 09:19:19	-0.444836	-59.2127
2023-01-23 09:19:20	-0.443958	-59.2145
2023-01-23 09:19:21	-0.443079	-59.2162
2023-01-23 09:19:22	-0.442201	-59.218
2023-01-23 09:19:23	-0.441323	-59.2198
2023-01-23 09:19:24	-0.440446	-59.2216
2023-01-23 09:19:25	-0.439569	-59.2233
2023-01-23 09:19:26	-0.438692	-59.2251
2023-01-23 09:19:27	-0.437815	-59.2269
2023-01-23 09:19:28	-0.436938	-59.2286
2023-01-23 09:19:29	-0.436061	-59.2304
2023-01-23 09:19:30	-0.435185	-59.2322
2023-01-23 09:19:31	-0.434309	-59.2339
2023-01-23 09:19:32	-0.433432	-59.2357
2023-01-23 09:19:33	-0.432557	-59.2375
2023-01-23 09:19:34	-0.431681	-59.2392
2023-01-23 09:19:35	-0.430806	-59.241
2023-01-23 09:19:36	-0.429931	-59.2428
2023-01-23 09:19:37	-0.429056	-59.2445
2023-01-23 09:19:38	-0.428182	-59.2463
2023-01-23 09:19:39	-0.427308	-59.2481
2023-01-23 09:19:40	-0.426434	-59.2498
2023-01-23 09:19:41	-0.42556	-59.2516
2023-01-23 09:19:42	-0.424688	-59.2534
2023-01-23 09:19:43	-0.423816	-59.2551
2023-01-23 09:19:44	-0.422943	-59.2569
2023-01-23 09:19:45	-0.422072	-59.2586
2023-01-23 09:19:46	-0.4212	-59.2604
2023-01-23 09:19:47	-0.420328	-59.2622
2023-01-23 09:19:48	-0.419456	-59.2639
2023-01-23 09:19:49	-0.418584	-59.2657
2023-01-23 09:19:50	-0.417713	-59.2674
2023-01-23 09:19:51	-0.416842	-59.2692
2023-01-23 09:19:52	-0.415972	-59.2709
2023-01-23 09:19:53	-0.415103	-59.2727
2023-01-23 09:19:54	-0.414233	-59.2744
2023-01-23 09:19:55	-0.413363	-59.2762
2023-01-23 09:19:56	-0.412493	-59.278
2023-01-23 09:19:57	-0.411624	-59.2797
2023-01-23 09:19:58	-0.410755	-59.2815
2023-01-23 09:19:59	-0.409886	-59.2832
2023-01-23 09:20:00	-0.409018	-59.285
2023-01-23 09:20:01	-0.408152	-59.2867
2023-01-23 09:20:02	-0.407285	-59.2885
2023-01-23 09:20:03	-0.406419	-59.2902
2023-01-23 09:20:04	-0.405554	-59.292
2023-01-23 09:20:05	-0.404689	-59.2937
2023-01-23 09:20:06	-0.403825	-59.2955
2023-01-23 09:20:07	-0.40296	-59.2972
2023-01-23 09:20:08	-0.402096	-59.299
2023-01-23 09:20:09	-0.401232	-59.3007
2023-01-23 09:20:10	-0.400368	-59.3025
2023-01-23 09:20:11	-0.399504	-59.3042
2023-01-23 09:20:12	-0.39864	-59.306
2023-01-23 09:20:13	-0.397775	-59.3077
2023-01-23 09:20:14	-0.396911	-59.3095
2023-01-23 09:20:15	-0.396046	-59.3112
2023-01-23 09:20:16	-0.395181	-59.3129
2023-01-23 09:20:17	-0.394316	-59.3147
2023-01-23 09:20:18	-0.39345	-59.3164
2023-01-23 09:20:19	-0.392584	-59.3182
2023-01-23 09:20:20	-0.391719	-59.3199
2023-01-23 09:20:21	-0.390854	-59.3217
2023-01-23 09:20:22	-0.389989	-59.3234
2023-01-23 09:20:23	-0.389125	-59.3252
2023-01-23 09:20:24	-0.388261	-59.3269
2023-01-23 09:20:25	-0.387396	-59.3286
2023-01-23 09:20:26	-0.386532	-59.3304
2023-01-23 09:20:27	-0.385666	-59.3321
2023-01-23 09:20:28	-0.3848	-59.3339
2023-01-23 09:20:29	-0.383934	-59.3356
2023-01-23 09:20:30	-0.383068	-59.3374
2023-01-23 09:20:31	-0.382201	-59.3391
2023-01-23 09:20:32	-0.381334	-59.3408
2023-01-23 09:20:33	-0.380468	-59.3426
2023-01-23 09:20:34	-0.379602	-59.3443
2023-01-23 09:20:35	-0.378735	-59.3461
2023-01-23 09:20:36	-0.377869	-59.3478
2023-01-23 09:20:37	-0.377003	-59.3495
2023-01-23 09:20:38	-0.376137	-59.3513
2023-01-23 09:20:39	-0.37527	-59.353
2023-01-23 09:20:40	-0.374404	-59.3548
2023-01-23 09:20:41	-0.373537	-59.3565
2023-01-23 09:20:42	-0.37267	-59.3583
2023-01-23 09:20:43	-0.371804	-59.36
2023-01-23 09:20:44	-0.370937	-59.3617
2023-01-23 09:20:45	-0.37007	-59.3635
2023-01-23 09:20:46	-0.369204	-59.3652
2023-01-23 09:20:47	-0.368338	-59.367
2023-01-23 09:20:48	-0.367472	-59.3687
2023-01-23 09:20:49	-0.366605	-59.3705
2023-01-23 09:20:50	-0.365738	-59.3722
2023-01-23 09:20:51	-0.364871	-59.3739
2023-01-23 09:20:52	-0.364003	-59.3757
[truncated: 34,193 more rows]

## Sheet: Figure 2 Panel a Trajectories
minutes backwards	Trajectory 1 latitude	Trajectory 1 longitude	Trajectory 2 latitude	Trajectory 2 longitude	Trajectory 3 latitude	Trajectory 3 longitude	Trajectory 4 latitude	Trajectory 4 longitude	Trajectory 5 latitude	Trajectory 5 longitude
0	2.0001	-60.9351	2.00002	-61.0536	2.00001	-61.1719	2.00001	-61.2903	1.98234	-61.4051
-10	1.9129	-60.953	1.91569	-61.0772	1.92307	-61.1937	1.92323	-61.3125	1.90119	-61.4277
-20	1.82571	-60.9709	1.83135	-61.1007	1.84612	-61.2154	1.84645	-61.3347	1.82004	-61.4503
-30	1.73851	-60.9889	1.74702	-61.1243	1.76918	-61.2372	1.76967	-61.3569	1.73889	-61.4728
-40	1.65132	-61.0068	1.66268	-61.1478	1.69224	-61.259	1.69289	-61.3791	1.65774	-61.4954
-50	1.56412	-61.0247	1.57835	-61.1713	1.6153	-61.2807	1.61611	-61.4013	1.57659	-61.518
-60	1.47693	-61.0426	1.49401	-61.1949	1.53835	-61.3025	1.53933	-61.4234	1.49543	-61.5405
-70	1.38974	-61.0605	1.40968	-61.2184	1.46141	-61.3242	1.46255	-61.4456	1.41428	-61.5631
-80	1.30254	-61.0785	1.32534	-61.2419	1.38447	-61.346	1.38577	-61.4678	1.33313	-61.5857
-90	1.21535	-61.0964	1.24101	-61.2655	1.30753	-61.3677	1.30899	-61.49	1.25198	-61.6082
-100	1.12815	-61.1143	1.15668	-61.289	1.23058	-61.3895	1.23221	-61.5122	1.17083	-61.6308
-110	1.04096	-61.1322	1.07234	-61.3125	1.15364	-61.4112	1.15543	-61.5344	1.08968	-61.6533
-120	0.953765	-61.1501	0.988006	-61.3361	1.0767	-61.433	1.07865	-61.5565	1.00853	-61.6759
-130	0.866571	-61.168	0.903672	-61.3596	0.999756	-61.4547	1.00187	-61.5787	0.927377	-61.6985
-140	0.779377	-61.186	0.819337	-61.3831	0.922814	-61.4765	0.925086	-61.6009	0.846226	-61.721
-150	0.692182	-61.2039	0.735003	-61.4066	0.845871	-61.4982	0.848306	-61.6231	0.765075	-61.7436
-160	0.604988	-61.2218	0.650668	-61.4302	0.768929	-61.52	0.771525	-61.6453	0.683924	-61.7661
-170	0.517794	-61.2397	0.566334	-61.4537	0.691986	-61.5417	0.694745	-61.6674	0.602773	-61.7887

## Sheet: Figure 2 Panel b Trajectories
latitude (deg)	longitude (deg)	Trajectory_number
0.592659	-60.9268	Trajectory_1
0.508756	-60.9558	Trajectory_1
0.424853	-60.9847	Trajectory_1
0.34095	-61.0137	Trajectory_1
0.257047	-61.0427	Trajectory_1
0.173144	-61.0717	Trajectory_1
0.0892416	-61.1006	Trajectory_1
0.00533868	-61.1296	Trajectory_1
-0.0785642	-61.1586	Trajectory_1
-0.162467	-61.1876	Trajectory_1
-0.24637	-61.2165	Trajectory_1
-0.330273	-61.2455	Trajectory_1
-0.414176	-61.2745	Trajectory_1
-0.498079	-61.3035	Trajectory_1
-0.581981	-61.3324	Trajectory_1
0.582847	-61.0418	Trajectory_2
0.504124	-61.0686	Trajectory_2
0.425401	-61.0954	Trajectory_2
0.346678	-61.1221	Trajectory_2
0.267955	-61.1489	Trajectory_2
0.189232	-61.1757	Trajectory_2
0.110509	-61.2024	Trajectory_2
0.0317861	-61.2292	Trajectory_2
-0.0469369	-61.2559	Trajectory_2
-0.12566	-61.2827	Trajectory_2
-0.204383	-61.3095	Trajectory_2
-0.283106	-61.3362	Trajectory_2
-0.361829	-61.363	Trajectory_2
-0.440552	-61.3898	Trajectory_2
-0.519275	-61.4165	Trajectory_2
0.645501	-61.1451	Trajectory_3
0.568181	-61.1704	Trajectory_3
0.490861	-61.1957	Trajectory_3
0.413541	-61.221	Trajectory_3
0.336221	-61.2463	Trajectory_3
0.258901	-61.2716	Trajectory_3
0.181581	-61.2969	Trajectory_3
0.10426	-61.3222	Trajectory_3
0.0269403	-61.3475	Trajectory_3
-0.0503799	-61.3728	Trajectory_3
-0.1277	-61.3981	Trajectory_3
-0.20502	-61.4234	Trajectory_3
-0.28234	-61.4487	Trajectory_3
-0.35966	-61.4741	Trajectory_3
-0.436981	-61.4994	Trajectory_3
0.733477	-61.2332	Trajectory_4
0.653297	-61.2541	Trajectory_4
0.573118	-61.2749	Trajectory_4
0.492938	-61.2957	Trajectory_4
0.412758	-61.3165	Trajectory_4
0.332578	-61.3374	Trajectory_4
0.252398	-61.3582	Trajectory_4
0.172218	-61.379	Trajectory_4
0.0920384	-61.3999	Trajectory_4
0.0118586	-61.4207	Trajectory_4
-0.0683213	-61.4415	Trajectory_4
-0.148501	-61.4623	Trajectory_4
-0.228681	-61.4832	Trajectory_4
-0.308861	-61.504	Trajectory_4
-0.389041	-61.5248	Trajectory_4
0.821896	-61.3217	Trajectory_5
0.740205	-61.3475	Trajectory_5
0.658515	-61.3733	Trajectory_5
0.576824	-61.3992	Trajectory_5
0.495133	-61.425	Trajectory_5
0.413443	-61.4509	Trajectory_5
0.331752	-61.4767	Trajectory_5
0.250061	-61.5026	Trajectory_5
0.168371	-61.5284	Trajectory_5
0.0866801	-61.5543	Trajectory_5
0.00498946	-61.5801	Trajectory_5
-0.0767012	-61.606	Trajectory_5
-0.158392	-61.6318	Trajectory_5
-0.240082	-61.6577	Trajectory_5
-0.321773	-61.6835	Trajectory_5
0.919448	-61.4004	Trajectory_6
0.843207	-61.4159	Trajectory_6
0.766966	-61.4315	Trajectory_6
0.690725	-61.4471	Trajectory_6
0.614484	-61.4627	Trajectory_6
0.538243	-61.4783	Trajectory_6
0.462002	-61.4939	Trajectory_6
0.385761	-61.5095	Trajectory_6
0.30952	-61.5251	Trajectory_6
0.233279	-61.5407	Trajectory_6
0.157038	-61.5563	Trajectory_6
0.080797	-61.5719	Trajectory_6
0.00455602	-61.5875	Trajectory_6
-0.071685	-61.6031	Trajectory_6
-0.147926	-61.6187	Trajectory_6
1.0457	-61.4121	Trajectory_7
0.972103	-61.4249	Trajectory_7
0.898506	-61.4376	Trajectory_7
0.824909	-61.4504	Trajectory_7
0.751312	-61.4631	Trajectory_7
0.677714	-61.4758	Trajectory_7
0.604117	-61.4886	Trajectory_7
0.53052	-61.5013	Trajectory_7
0.456923	-61.514	Trajectory_7
0.383326	-61.5268	Trajectory_7
0.309729	-61.5395	Trajectory_7
0.236132	-61.5522	Trajectory_7
0.162535	-61.565	Trajectory_7
0.0889375	-61.5777	Trajectory_7
0.0153403	-61.5904	Trajectory_7
1.15369	-61.3466	Trajectory_8
1.06833	-61.3496	Trajectory_8
0.982969	-61.3526	Trajectory_8
0.897609	-61.3556	Trajectory_8
0.81225	-61.3587	Trajectory_8
0.72689	-61.3617	Trajectory_8
0.64153	-61.3647	Trajectory_8
0.556171	-61.3677	Trajectory_8
0.470811	-61.3707	Trajectory_8
0.385451	-61.3738	Trajectory_8
0.300091	-61.3768	Trajectory_8
0.214732	-61.3798	Trajectory_8
0.129372	-61.3828	Trajectory_8
0.0440123	-61.3858	Trajectory_8
-0.0413474	-61.3889	Trajectory_8
1.24405	-61.2564	Trajectory_9
1.15605	-61.266	Trajectory_9
1.06805	-61.2756	Trajectory_9
0.980044	-61.2853	Trajectory_9
0.89204	-61.2949	Trajectory_9
0.804037	-61.3045	Trajectory_9
0.716033	-61.3141	Trajectory_9
0.628029	-61.3237	Trajectory_9
0.540026	-61.3333	Trajectory_9
0.452022	-61.3429	Trajectory_9
0.364019	-61.3525	Trajectory_9
0.276015	-61.3621	Trajectory_9
0.188011	-61.3717	Trajectory_9
0.100008	-61.3813	Trajectory_9
0.0120041	-61.3909	Trajectory_9
1.33455	-61.166	Trajectory_10
1.24596	-61.1802	Trajectory_10
1.15736	-61.1945	Trajectory_10
1.06876	-61.2087	Trajectory_10
0.980164	-61.223	Trajectory_10
0.891567	-61.2372	Trajectory_10
0.80297	-61.2515	Trajectory_10
0.714373	-61.2657	Trajectory_10
0.625775	-61.28	Trajectory_10
0.537178	-61.2942	Trajectory_10
0.448581	-61.3084	Trajectory_10
0.359984	-61.3227	Trajectory_10
0.271387	-61.3369	Trajectory_10
0.18279	-61.3512	Trajectory_10
0.0941927	-61.3654	Trajectory_10
1.40919	-61.0646	Trajectory_11
1.31509	-61.0815	Trajectory_11
1.22099	-61.0984	Trajectory_11
1.12689	-61.1153	Trajectory_11
1.03279	-61.1322	Trajectory_11
0.938691	-61.1491	Trajectory_11
0.84459	-61.166	Trajectory_11
0.75049	-61.1829	Trajectory_11
0.656389	-61.1998	Trajectory_11
0.562288	-61.2167	Trajectory_11
0.468187	-61.2335	Trajectory_11
0.374087	-61.2504	Trajectory_11
0.279986	-61.2673	Trajectory_11
0.185885	-61.2842	Trajectory_11
0.0917845	-61.3011	Trajectory_11

## Sheet: Figure 2 Panel b Satellite pict
The satellite picture and data can be found under: https://ftp.cptec.inpe.br/goes/goes16/retangular/ch13/
