# Supplementary material for: Isoprene nitrates drive new particle formation in Amazon’s upper troposphere
Source: Nature. 2024 Dec 4;636(8041):124–30. doi: 10.1038/s41586-024-08192-4 (PMC11618076; doi:10.1038/s41586-024-08192-4)
Supplement: Supplementary file 3 — Source Data Fig. 3 [file 41586_2024_8192_MOESM3_ESM.xlsx]

## Sheet: Figure 3 Panel a
Compound	Exact mass (amu)	Concentration (cm-3)	Marker size	Mass defect	Legend
CH3SO3-	94.9808	3650000	4	-0.0192	MSA
(CH3SO3)(HNO3)-	157.976	4500000	5	-0.0235	MSA
(C4H4O4)NO3-	177.999	2550000	3	-0.0007	IP0N
(C4H6O4)NO3-	180.015	2490000	3	0.015	IP0N
(C4H8O4)NO3-	182.031	2170000	3	0.0306	IP0N
(C5H4O4)NO3-	189.999	11400000	11	-0.0007	IP0N
(C5H6O4)NO3-	192.015	4700000	5	0.015	IP0N
(C5H8O4)NO3-	194.031	2190000	3	0.0306	IP0N
(C4H6O5)NO3-	196.01	2640000	3	0.0099	IP0N
(C4H8O5)NO3-	198.025	10300000	10	0.0255	IP0N
(C4H10O5)(NO3)-	200.041	3780000	5	0.0412	IP0N
(C5H6O5)NO3-	208.01	2460000	3	0.0099	IP0N
(C6H10O4)NO3-	208.046	1820000	3	0.0463	undetermined
(C5H8O5)NO3-	210.025	3880000	5	0.0255	IP0N
(C4H7O5N)NO3-	211.021	1750000	3	0.0208	IP1N
(C4H6O6)NO3-	212.005	9380000	10	0.0048	IP0N
(C5H10O5)NO3-	212.041	6780000	7	0.0412	IP0N
(C4H8O6)NO3-	214.02	2790000	4	0.0204	IP0N
(C5H12O5)NO3-	214.057	2840000	4	0.0568	IP0N
(HNO3)2(CH3SO3)-	220.972	4800000	5	-0.0279	MSA
(C5H7O5N)NO3-	223.021	2090000	3	0.0208	IP1N
(C5H6O6)NO3-	224.005	1370000	2	0.0048	IP0N
(C5H7O6)(NO3)-	225.013	2310000	3	0.0126	IP0N
(C5H8O6)NO3-	226.02	2780000	4	0.0204	IP0N
(C4H7NO6)(NO3)-	227.016	12000000	12	0.0157	IP1N
(C5H9O6)(NO3)-	227.028	2320000	3	0.0283	IP0N
(C4H6O7)NO3-	228	2150000	3	-0.0003	IP0N
(C5H10O6)NO3-	228.036	3940000	5	0.0361	IP0N
(C4H9NO6)(NO3)-	229.031	3540000	4	0.0314	IP1N
(C5H11O6)(NO3)-	229.044	4860000	5	0.0439	IP0N
(C5H12O6)NO3-	230.052	2260000	3	0.0518	IP0N
(C5H7NO6)(NO3)-	239.016	2900000	4	0.0157	IP1N
(C5H6O7)NO3-	240	1770000	3	-0.0003	IP0N
(C5H9NO6)(NO3)-	241.031	11600000	12	0.0314	IP1N
(C4H7NO7)(NO3)-	243.011	3740000	4	0.0106	IP1N
(C5H11NO6)(NO3)-	243.047	18200000	17	0.047	IP1N
(C5H10O7)NO3-	244.031	3010000	4	0.031	IP0N
(C4H9NO7)(NO3)-	245.026	1890000	3	0.0263	IP1N
(C5H7NO7)(NO3)-	255.011	2930000	4	0.0106	IP1N
(C5H9NO7)(NO3)-	257.026	7440000	8	0.0263	IP1N
(C5H10NO7)(NO3)-	258.034	32900000	31	0.0341	IP1N
(C5H11NO7)(NO3)-	259.042	35700000	33	0.0419	IP1N
(C5H10O8)NO3-	260.026	1930000	3	0.0259	IP0N
(C9H10O5)NO3-	260.041	3950000	5	0.0412	IP0N
(C4H9NO8)(NO3)-	261.021	1420000	2	0.0212	IP1N
(C10H18O4)NO3-	264.109	1260000	2	0.1089	IP0N
(C5H7NO8)(NO3)-	271.005	2300000	3	0.0055	IP1N
(C5H9NO8)(NO3)-	273.021	5330000	6	0.0212	IP1N
(C6H12O4)(HNO3)NO3-	273.058	1820000	3	0.0576	undetermined
(C5H11NO8)(NO3)-	275.037	3160000	4	0.0368	IP1N
(C6H9N2O7)(NO3)-	283.029	1640000	3	0.0293	undetermined
(C5H10N2O8)(NO3)-	288.032	144000000	131	0.0321	IP2N
(C5H11N2O8)(NO3)-	289.04	5240000	6	0.0399	IP2N
(C5H8O10)NO3-	290	1940000	3	0.0001	IP0N
(C9H10O7)NO3-	292.031	1670000	3	0.031	IP0N
(C5H6NO10)(NO3)-	301.988	1790000	3	-0.0125	IP1N
(C7H12O9)NO3-	302.036	1760000	3	0.0365	undetermined
(C5H10N2O9)(NO3)-	304.027	8210000	8	0.027	IP2N
(C5H10O6N)(HNO3)(NO3)-	305.035	1150000	2	0.0348	IP1N
(C10H19NO6)(NO3)-	311.11	1070000	2	0.1096	IP1N
(C7H12O10)NO3-	318.031	1600000	3	0.0314	undetermined
(C6H10O11)NO3-	320.011	1070000	2	0.0107	undetermined
(C6H12NO10)(NO3)-	320.034	2270000	3	0.0345	undetermined
(C5H8O12)NO3-	321.99	2830000	4	-0.0101	IP0N
(C5H10NO11)(NO3)-	322.014	1600000	3	0.0138	IP1N
(C10H14NO7)(NO3)-	322.065	4400000	5	0.0654	IP1N
(C6H10O12)NO3-	336.006	1060000	2	0.0056	undetermined
(C9H10N2O9)(NO3)-	352.027	2990000	4	0.027	IP2N
(C13H20O8)NO3-	366.104	1240000	2	0.1042	IP0N
(C6H10O10)(HNO3)NO3-	367.011	2490000	3	0.0114	undetermined
(C14H22O8)NO3-	380.12	1580000	3	0.1198	IP0N
(C15H20O8)NO3-	390.104	1560000	3	0.1042	IP0N
(C12H14O13)NO3-	428.032	1430000	2	0.0318	IP0N
(C14H16O17)NO3-	518.027	1470000	2	0.0271	IP0N
(C20H30O13)NO3-	540.157	1060000	2	0.157	IP0N
(C12H16O20)NO3-	542.012	1370000	2	0.0118	IP0N
(C17H28O16)NO3-	550.126	1290000	2	0.1261	IP0N
(C20H30O14)NO3-	556.152	1140000	2	0.1519	IP0N
(C16H22O19)NO3-	580.064	2600000	3	0.0639	IP0N
(C16H20O20)NO3-	594.043	1100000	2	0.0432	IP0N
(C15H18O21)NO3-	596.022	1280000	2	0.0224	IP0N
(C14H22O22)NO3-	604.049	1220000	2	0.0486	IP0N
(C17H28O21)NO3-	630.101	1420000	2	0.1006	IP0N
(C20H28O19)NO3-	634.111	2040000	3	0.1108	IP0N
(C20H32O19)NO3-	638.142	1070000	2	0.1422	IP0N
(C18H26O22)NO3-	656.08	1720000	3	0.08	IP0N
(C20H28O21)NO3-	666.101	1270000	2	0.1006	IP0N
(C19H30O22)NO3-	672.111	1260000	2	0.1113	IP0N
(C20H34O21)NO3-	672.148	2030000	3	0.1476	IP0N
(C20H30O22)NO3-	684.111	1470000	2	0.1113	IP0N
(C20H32O22)NO3-	686.127	1590000	3	0.1269	IP0N
(C20H34O22)NO3-	688.143	1210000	2	0.1425	IP0N

## Sheet: Figure 3 Panel b
Temperature (degC)	Isoprene (microgramm/ m^3)	ISOPOOH (microgramm/ m^3)	IHN (microgramm/ m^3)	C5H11O4(ONO2) (microgramm/ m^3)	C5H10O2(ONO2)2 (microgramm/ m^3)	C5H12O6 (microgramm/ m^3)
30	1860000000	95500	212000	8.38	17.2	4.01
20	1130000000	37000	83200	2.13	4.38	1.02
10	651000000	13800	30300	0.497	1.01	0.239
0	356000000	4750	10200	0.105	0.208	0.052
-10	184000000	1520	3110	0.0199	0.0376	0.0103
-20	89200000	448	859	0.00333	0.00591	0.00184
-30	40200000	120	211	0.000488	0.000793	0.000294
-40	16700000	29	45.5	6.11e-05	8.88e-05	4.12e-05
-50	6300000	6.2	8.46	6.43e-06	8.11e-06	5e-06
-60	2140000	1.16	1.33	5.54e-07	5.87e-07	5.13e-07
