# Supplementary material for: Isoprene nitrates drive new particle formation in Amazon’s upper troposphere
Source: Nature. 2024 Dec 4;636(8041):124–30. doi: 10.1038/s41586-024-08192-4 (PMC11618076; doi:10.1038/s41586-024-08192-4)
Supplement: Supplementary file 4 — Source Data Fig. 4 [file 41586_2024_8192_MOESM4_ESM.xlsx]

## Sheet: Figure 4 Panel a NPF ratio
NPF ratio
Height (km)	0.0 (hour)	0.5 (hour)	1.0 (hour)	1.5 (hour)	2.0 (hour)	2.5 (hour)	3.0 (hour)	3.5 (hour)	4.0 (hour)	4.5 (hour)	5.0 (hour)	5.5 (hour)	6.0 (hour)	6.5 (hour)	7.0 (hour)	7.5 (hour)	8.0 (hour)	8.5 (hour)	9.0 (hour)	9.5 (hour)	10.0 (hour)	10.5 (hour)	11.0 (hour)	11.5 (hour)	12.0 (hour)	12.5 (hour)	13.0 (hour)	13.5 (hour)	14.0 (hour)	14.5 (hour)	15.0 (hour)	15.5 (hour)	16.0 (hour)	16.5 (hour)	17.0 (hour)	17.5 (hour)	18.0 (hour)	18.5 (hour)	19.0 (hour)	19.5 (hour)	20.0 (hour)	20.5 (hour)	21.0 (hour)	21.5 (hour)	22.0 (hour)	22.5 (hour)	23.0 (hour)	23.5 (hour)
0 km	0	NaN	0	0	NaN	NaN	0	0	0	0	0	0	0	0	0	0	0	0	0	0.490998	0	0	NaN	NaN	0	0.555556	0	0	0	0	0	0	0	6.66667	0	0	0	0	0	2.53165	0	0	NaN	NaN	NaN	NaN	NaN	0
1 km	NaN	NaN	0	NaN	NaN	NaN	NaN	NaN	NaN	0	NaN	NaN	NaN	NaN	0	NaN	0	0	0	0	NaN	0	0	0	0	NaN	10.5263	0	0	0	0	0	NaN	0	0	0	0	0	0	0	0	0	NaN	0	0	NaN	NaN	0
2 km	NaN	NaN	0	NaN	NaN	NaN	NaN	NaN	NaN	0	NaN	NaN	NaN	NaN	0	NaN	0	0	0	0	0	0	0	0	0	0	0	0	0	0	0	0	NaN	0	0	0	0	0	0	NaN	0	0	0	0	0	NaN	NaN	0
3 km	NaN	NaN	0	NaN	NaN	NaN	NaN	NaN	NaN	0	NaN	NaN	NaN	NaN	0	NaN	0	NaN	0	0	0	0	0	0	0	0	0	0	0	0	NaN	0	NaN	0	0	0	NaN	0	7.40741	NaN	0	0	0	0	0	NaN	NaN	0
4 km	NaN	0	0	NaN	NaN	NaN	NaN	NaN	NaN	0	NaN	NaN	NaN	NaN	0	NaN	0	NaN	0	0	0	0	0	0	0	0	0	0	0	0	0	0	0	0	0	0	0	0	0	NaN	0	0	0	0	0	NaN	NaN	0
5 km	NaN	0	NaN	NaN	NaN	NaN	NaN	NaN	NaN	0	NaN	NaN	NaN	NaN	0	NaN	0	NaN	0	0	0	0	0	0	0	0	0	0	0	0	0	0	0	0	0	0	0	0	0	NaN	0	0	NaN	NaN	0	NaN	NaN	0
6 km	NaN	0	NaN	NaN	NaN	NaN	NaN	NaN	NaN	0	NaN	NaN	NaN	NaN	0	0	0	NaN	0	0	0	0	0	0	0	0	0	0	0	0	0	0	0	0	NaN	0	0	0	0	NaN	0	NaN	NaN	NaN	0	NaN	NaN	0
7 km	NaN	0	NaN	NaN	NaN	NaN	NaN	NaN	NaN	0	0	NaN	NaN	NaN	NaN	0	0	0	0	NaN	0	0	0	0	0	0	5.55556	0	0	0	0	0	0	0	NaN	0	0	0	0	0	0	NaN	NaN	NaN	0	NaN	NaN	0
8 km	NaN	0	NaN	NaN	NaN	NaN	NaN	NaN	NaN	NaN	0	NaN	NaN	NaN	NaN	0	0	15	0	NaN	0	0	0	0	31.5789	0	48.2759	0	0	0	0	23.8095	0	35.7143	0	0	0	0	0	0	0	NaN	NaN	NaN	0	NaN	NaN	0
9 km	NaN	0	NaN	NaN	NaN	NaN	NaN	NaN	NaN	NaN	0	NaN	NaN	NaN	NaN	0	0	35.1351	NaN	29.3578	14	0	0	0	96.1538	12.8205	8.50202	0.757576	40.8163	26.6667	17.6471	0	0	40.4255	0	0	0	11.1111	0	0	0	NaN	NaN	NaN	0	0	0	NaN
10 km	NaN	0	NaN	NaN	NaN	NaN	NaN	NaN	NaN	NaN	0	0	NaN	NaN	NaN	0	17.6829	14.527	6.11111	94.3662	4.2623	6.73077	27.8788	9.375	63.253	0.677201	24.8292	11.8012	19.7479	4.69484	22.3744	9.78261	2.47525	8.85246	3.06346	0	0	2.40385	6.36364	8.96552	0	0	0	3	0	0	0	0
11 km	NaN	0	NaN	NaN	NaN	NaN	NaN	NaN	NaN	NaN	NaN	0	0	0	0	0	32.4675	45.5556	90.5556	87.2222	69.5238	91.5	25.4032	78.8991	32.5	0	3.94191	7.69231	100	26.3158	15.404	0	3.2967	63.7681	58.0645	0	0	3.37079	9.12409	6.84932	9.52381	NaN	0	0	NaN	0	0	0
12 km	0	0	NaN	NaN	NaN	NaN	NaN	NaN	NaN	NaN	NaN	0	0	0	0	2.7972	22.0183	36.1111	25	33.908	69.9029	59.5442	72.7273	33.7931	56.4417	94.1799	37.9808	6.6474	57.3034	20.122	48.6111	12.7907	93.4066	53.5714	0	NaN	0	90	0	35.2941	NaN	NaN	0	0	NaN	0	0	0
13 km	NaN	NaN	NaN	NaN	NaN	NaN	NaN	NaN	NaN	NaN	NaN	NaN	NaN	NaN	NaN	0	0	NaN	NaN	66.6667	46.1538	0	NaN	NaN	84.6774	85.2941	NaN	0	3.44828	NaN	0	71.3514	87.9581	0	NaN	NaN	1.69492	0	NaN	0	NaN	NaN	NaN	NaN	NaN	0	0	NaN
14 km	NaN	NaN	NaN	NaN	NaN	NaN	NaN	NaN	NaN	NaN	NaN	NaN	NaN	NaN	NaN	NaN	NaN	NaN	NaN	NaN	NaN	NaN	NaN	NaN	NaN	NaN	NaN	NaN	NaN	NaN	NaN	NaN	NaN	NaN	NaN	NaN	NaN	NaN	NaN	NaN	NaN	NaN	NaN	NaN	NaN	NaN	NaN	NaN
15 km	NaN	NaN	NaN	NaN	NaN	NaN	NaN	NaN	NaN	NaN	NaN	NaN	NaN	NaN	NaN	NaN	NaN	NaN	NaN	NaN	NaN	NaN	NaN	NaN	NaN	NaN	NaN	NaN	NaN	NaN	NaN	NaN	NaN	NaN	NaN	NaN	NaN	NaN	NaN	NaN	NaN	NaN	NaN	NaN	NaN	NaN	NaN	NaN

## Sheet: Figure 4 Panel b N2-5nm
Particle concentration 2-5 nm
Height (km)	0.0 (hour)	0.5 (hour)	1.0 (hour)	1.5 (hour)	2.0 (hour)	2.5 (hour)	3.0 (hour)	3.5 (hour)	4.0 (hour)	4.5 (hour)	5.0 (hour)	5.5 (hour)	6.0 (hour)	6.5 (hour)	7.0 (hour)	7.5 (hour)	8.0 (hour)	8.5 (hour)	9.0 (hour)	9.5 (hour)	10.0 (hour)	10.5 (hour)	11.0 (hour)	11.5 (hour)	12.0 (hour)	12.5 (hour)	13.0 (hour)	13.5 (hour)	14.0 (hour)	14.5 (hour)	15.0 (hour)	15.5 (hour)	16.0 (hour)	16.5 (hour)	17.0 (hour)	17.5 (hour)	18.0 (hour)	18.5 (hour)	19.0 (hour)	19.5 (hour)	20.0 (hour)	20.5 (hour)	21.0 (hour)	21.5 (hour)	22.0 (hour)	22.5 (hour)	23.0 (hour)	23.5 (hour)
0 km	NaN	NaN	119.582	NaN	NaN	NaN	NaN	NaN	NaN	NaN	NaN	NaN	NaN	NaN	100.057	NaN	14.4638	149.613	116.83	148.039	89.2119	80.893	NaN	NaN	290.46	1157.63	217.794	121.952	279.117	268.1	561.165	444.61	501.904	392.887	148.145	236.827	168.106	127.611	NaN	21959.8	148.494	NaN	NaN	NaN	NaN	NaN	NaN	791.943
1 km	NaN	NaN	135.135	NaN	NaN	NaN	NaN	NaN	NaN	NaN	NaN	NaN	NaN	NaN	203.1	NaN	62.0068	194.727	178.864	201.757	NaN	163.836	96.9233	99.0835	89.3398	NaN	765.304	137.663	135.618	211.534	72.4121	126.713	NaN	68.2772	109.319	699.497	147.705	264.609	333.212	358.572	110.88	211.782	NaN	179.434	184.028	NaN	NaN	101.151
2 km	NaN	NaN	189.081	NaN	NaN	NaN	NaN	NaN	NaN	141.403	NaN	NaN	NaN	NaN	242.453	NaN	195.483	202.556	280.459	483.211	85.2785	237.691	221.178	149.167	144.645	997.639	91.7918	165.754	236.96	175.038	94.6867	146.225	NaN	70.5956	505.531	198.786	2.16301	232.401	380.653	NaN	127.072	136.428	195.242	63.8583	303.129	NaN	NaN	85.9408
3 km	NaN	NaN	153.957	NaN	NaN	NaN	NaN	NaN	NaN	399.509	NaN	NaN	NaN	NaN	216.778	NaN	403.35	NaN	108.242	206.396	140.533	163.321	152.705	93.9091	172.004	3561.5	273.094	165.085	167.303	168.923	NaN	142.267	NaN	99.8188	58.2251	278.076	NaN	386.763	874.809	NaN	310.394	154.35	286.497	61.0031	241.355	NaN	NaN	196.238
4 km	NaN	117.072	117.933	NaN	NaN	NaN	NaN	NaN	NaN	220.146	NaN	NaN	NaN	NaN	186.74	NaN	1156.59	NaN	164.315	553.306	188.385	229.142	224.583	359.754	261.604	2389.63	764.739	151.217	124.021	233.852	177.642	158.034	194.23	142.696	322.838	234.035	206.716	401.369	488.149	NaN	177.067	94.3792	74.1596	63.7774	65.245	NaN	NaN	146.887
5 km	NaN	139.906	NaN	NaN	NaN	NaN	NaN	NaN	NaN	315.16	NaN	NaN	NaN	NaN	658.364	NaN	1524.73	NaN	324.189	288.161	223.775	368.015	676.222	396.561	486.832	1857.73	645.908	278.053	184.892	366.484	294.704	224.896	112.627	206.723	117.328	337.85	222.225	194.349	214.964	NaN	271.398	42.5362	NaN	NaN	262.305	NaN	NaN	284.785
6 km	NaN	163.168	NaN	NaN	NaN	NaN	NaN	NaN	NaN	515.267	NaN	NaN	NaN	NaN	292.071	364.54	2011.12	NaN	471.999	456.159	612.074	392.721	752.558	256.432	543.749	2912.87	1888.1	434.004	208.436	432.084	581.793	2673.61	75.6194	347.362	NaN	383.51	459.16	970.927	554.602	NaN	378.703	NaN	NaN	NaN	253.442	NaN	NaN	226.536
7 km	NaN	1153.81	NaN	NaN	NaN	NaN	NaN	NaN	NaN	591.039	1088.22	NaN	NaN	NaN	NaN	711.037	2334.94	289.11	639.608	NaN	1357.67	1533.55	750.793	448.829	1359.97	556.833	7348.44	2067.99	2951.73	652.827	929.289	6743.72	78.1952	2804.31	NaN	1216.25	354.382	789.219	1434.5	244.164	339.176	NaN	NaN	NaN	610.419	NaN	NaN	465.063
8 km	NaN	1592.84	NaN	NaN	NaN	NaN	NaN	NaN	NaN	NaN	1464.75	NaN	NaN	NaN	NaN	1945.79	2873.92	4573.51	581.033	NaN	2106.04	13563.1	860.752	6626.44	34670.1	14537.5	19996.4	6020.62	1120.11	963.577	1095.18	8032.66	4094.87	27267.8	4473.7	4064.51	319.359	1199.83	2076.4	364.575	1802.04	NaN	NaN	NaN	760.621	NaN	NaN	806.206
9 km	NaN	1974.53	NaN	NaN	NaN	NaN	NaN	NaN	NaN	NaN	1126.46	NaN	NaN	NaN	NaN	3147.14	2815.35	32443	NaN	4307.04	10027.3	14552.1	1223.07	41039.4	34974.2	17721.2	25840.7	13311.5	6406.26	16045.2	34855.1	7287.25	5793.97	47016	5607.36	3663.23	3006.43	7464.58	7894.16	4522.45	2724.11	NaN	NaN	NaN	3173.87	2322.51	2195.41	NaN
10 km	NaN	2330.11	NaN	NaN	NaN	NaN	NaN	NaN	NaN	NaN	3753.48	1254.4	NaN	NaN	NaN	4400.87	44462.7	23432.1	55949.8	15871.5	54785.1	22664.1	43701.2	47787.1	55222.4	24259.8	36129.1	14428.9	26402.9	8147.2	32244.2	15519.4	8442.12	19639.4	7854.23	4276.08	3229.09	7331.17	8750.73	5979.46	3481.69	6043.69	10013.6	8235.86	3140.96	4336.32	2460.9	3460.1
11 km	NaN	6838.13	NaN	NaN	NaN	NaN	NaN	NaN	NaN	NaN	NaN	839.755	882.061	3599.56	3141.87	761.387	19566.9	85838.1	152442	141378	152887	138786	83378.9	105970	98916.9	14495.4	26167.5	35408.5	53865.5	21020.3	30621.2	15671.5	21687.8	35106.3	31571.5	11194.6	5550.65	15199.1	12028.7	6574.75	6131.53	NaN	2893.4	9924.81	NaN	3221.57	NaN	3847.96
12 km	2641.65	4471.5	NaN	NaN	NaN	NaN	NaN	NaN	NaN	NaN	NaN	1871.64	1730.51	1435.47	1426.05	2076.69	93847.9	173055	91770	55398	228887	146918	129864	81210.3	108888	68356.3	52482.5	32397.1	39077.1	85998.4	97104.1	55117.3	63202	7100.56	8695.87	NaN	9063.8	18263.3	3523.49	6738.67	NaN	NaN	2871.49	1625.22	NaN	1104.44	NaN	2900.13
13 km	NaN	NaN	NaN	NaN	NaN	NaN	NaN	NaN	NaN	NaN	NaN	NaN	NaN	NaN	NaN	1824.01	NaN	NaN	NaN	21845.5	46237.3	458.864	NaN	NaN	136040	35513.5	NaN	43091.8	33799.8	NaN	3268.74	18024.5	15148	1575.42	NaN	NaN	2738.28	3487.37	NaN	3944.25	NaN	NaN	NaN	NaN	NaN	NaN	NaN	NaN
14 km	NaN	NaN	NaN	NaN	NaN	NaN	NaN	NaN	NaN	NaN	NaN	NaN	NaN	NaN	NaN	NaN	NaN	NaN	NaN	NaN	NaN	NaN	NaN	NaN	NaN	NaN	NaN	NaN	NaN	NaN	NaN	NaN	NaN	NaN	NaN	NaN	NaN	NaN	NaN	NaN	NaN	NaN	NaN	NaN	NaN	NaN	NaN	NaN
15 km	NaN	NaN	NaN	NaN	NaN	NaN	NaN	NaN	NaN	NaN	NaN	NaN	NaN	NaN	NaN	NaN	NaN	NaN	NaN	NaN	NaN	NaN	NaN	NaN	NaN	NaN	NaN	NaN	NaN	NaN	NaN	NaN	NaN	NaN	NaN	NaN	NaN	NaN	NaN	NaN	NaN	NaN	NaN	NaN	NaN	NaN	NaN	NaN

## Sheet: Figure 4 Panel c IP 0N
IP 0N
Height (km)	0.0 (hour)	0.5 (hour)	1.0 (hour)	1.5 (hour)	2.0 (hour)	2.5 (hour)	3.0 (hour)	3.5 (hour)	4.0 (hour)	4.5 (hour)	5.0 (hour)	5.5 (hour)	6.0 (hour)	6.5 (hour)	7.0 (hour)	7.5 (hour)	8.0 (hour)	8.5 (hour)	9.0 (hour)	9.5 (hour)	10.0 (hour)	10.5 (hour)	11.0 (hour)	11.5 (hour)	12.0 (hour)	12.5 (hour)	13.0 (hour)	13.5 (hour)	14.0 (hour)	14.5 (hour)	15.0 (hour)	15.5 (hour)	16.0 (hour)	16.5 (hour)	17.0 (hour)	17.5 (hour)	18.0 (hour)	18.5 (hour)	19.0 (hour)	19.5 (hour)	20.0 (hour)	20.5 (hour)	21.0 (hour)	21.5 (hour)	22.0 (hour)	22.5 (hour)	23.0 (hour)	23.5 (hour)
0 km	NaN	NaN	6.0252e+07	NaN	NaN	NaN	NaN	NaN	NaN	NaN	NaN	NaN	NaN	NaN	NaN	NaN	NaN	1.24476e+08	1.12282e+08	9.98638e+07	7.98337e+07	8.17469e+07	NaN	NaN	1.37214e+08	1.31993e+08	1.42427e+08	1.41209e+08	1.60782e+08	1.25577e+08	NaN	8.42053e+07	1.15862e+08	5.88548e+07	1.06407e+08	8.74351e+07	8.2582e+07	6.68969e+07	NaN	6.17116e+07	8.56335e+07	NaN	NaN	NaN	NaN	NaN	NaN	5.59846e+07
1 km	NaN	NaN	7.6836e+07	NaN	NaN	NaN	NaN	NaN	NaN	4.05086e+07	NaN	NaN	NaN	NaN	1.12583e+08	NaN	4.68649e+07	1.11482e+08	1.11558e+08	8.92151e+07	NaN	7.63958e+07	6.89801e+07	1.10833e+08	8.54241e+07	NaN	1.09076e+08	1.23435e+08	1.55399e+08	1.46572e+08	4.77811e+07	7.56522e+07	NaN	3.9178e+07	4.39502e+07	8.48783e+07	8.31304e+07	7.74437e+07	1.36184e+08	1.13012e+08	8.68531e+07	7.17297e+07	NaN	7.12e+07	6.58118e+07	NaN	NaN	NaN
2 km	NaN	NaN	6.47304e+07	NaN	NaN	NaN	NaN	NaN	NaN	3.57522e+07	NaN	NaN	NaN	NaN	1.25733e+08	NaN	4.0064e+07	5.41336e+07	7.65282e+07	6.06831e+07	1.20407e+07	7.49054e+07	5.3266e+07	1.02613e+08	5.97747e+07	6.13878e+07	7.25208e+07	NaN	1.43152e+08	1.09691e+08	4.39206e+07	3.43753e+07	NaN	4.71818e+07	6.81341e+07	7.66161e+07	4.55869e+07	7.76835e+07	7.42388e+07	NaN	9.4131e+07	6.41181e+07	5.41828e+07	5.76783e+07	4.60557e+07	NaN	NaN	NaN
3 km	NaN	NaN	4.72614e+07	NaN	NaN	NaN	NaN	NaN	NaN	2.37296e+07	NaN	NaN	NaN	NaN	9.5271e+07	NaN	4.43409e+07	NaN	5.14813e+07	5.87734e+07	5.37201e+07	6.9664e+07	4.33365e+07	5.70297e+07	7.90311e+07	3.78577e+07	5.79468e+07	NaN	1.1336e+08	8.54634e+07	NaN	3.44564e+07	NaN	4.08497e+07	5.8163e+07	6.37842e+07	NaN	4.12037e+07	9.06163e+07	NaN	7.89811e+07	4.87899e+07	5.71747e+07	5.40818e+07	7.29955e+07	NaN	NaN	3.14272e+07
4 km	NaN	5.03043e+07	4.99058e+07	NaN	NaN	NaN	NaN	NaN	NaN	2.9463e+07	NaN	NaN	NaN	NaN	8.55003e+07	NaN	6.33498e+07	NaN	4.43256e+07	7.84628e+07	4.66185e+07	5.19072e+07	4.32647e+07	4.15186e+07	4.71673e+07	4.48898e+07	6.19531e+07	7.46331e+07	6.53212e+07	7.3474e+07	7.25626e+07	3.86515e+07	4.82697e+07	4.9675e+07	6.30965e+07	4.38661e+07	6.8689e+07	5.67317e+07	7.80246e+07	NaN	8.00408e+07	2.89055e+07	4.22939e+07	3.94346e+07	4.55357e+07	NaN	NaN	2.61976e+07
5 km	NaN	2.29863e+07	NaN	NaN	NaN	NaN	NaN	NaN	NaN	1.89463e+07	NaN	NaN	NaN	NaN	8.11361e+07	NaN	3.55286e+07	NaN	3.91681e+07	4.46321e+07	4.0829e+07	5.28086e+07	4.01608e+07	3.25438e+07	3.07584e+07	4.33217e+07	5.71402e+07	7.18127e+07	2.90793e+07	3.20952e+07	6.07372e+07	2.48088e+07	3.35642e+07	5.84887e+07	5.84357e+07	4.32852e+07	6.31061e+07	3.20728e+07	3.51185e+07	NaN	6.83041e+07	2.68989e+07	NaN	NaN	2.23064e+07	NaN	NaN	3.71354e+07
6 km	NaN	1.9567e+07	NaN	NaN	NaN	NaN	NaN	NaN	NaN	2.37788e+07	NaN	NaN	NaN	NaN	9.30228e+07	4.61551e+07	4.72069e+07	NaN	2.23741e+07	2.23471e+07	2.20349e+07	3.57489e+07	2.48826e+07	3.21952e+07	4.51758e+07	3.7114e+07	3.4598e+07	3.8251e+07	2.44159e+07	3.80777e+07	4.8266e+07	2.54396e+07	2.47866e+07	4.54849e+07	NaN	2.65827e+07	2.1098e+07	4.35498e+07	3.81822e+07	NaN	3.55044e+07	NaN	NaN	NaN	3.04745e+07	NaN	NaN	2.15873e+07
7 km	NaN	2.9865e+07	NaN	NaN	NaN	NaN	NaN	NaN	NaN	1.1744e+07	2.10982e+07	NaN	NaN	NaN	NaN	1.00363e+08	4.97243e+07	2.42319e+07	2.01396e+07	NaN	4.70358e+07	4.00868e+07	4.39221e+07	3.07453e+07	2.06768e+07	1.93365e+07	3.98267e+07	4.73904e+07	2.19566e+07	3.09569e+07	5.62691e+07	2.99767e+07	2.04228e+07	5.08073e+07	NaN	2.44848e+07	1.71466e+07	2.30591e+07	1.66476e+07	7.53649e+06	4.26343e+07	NaN	NaN	NaN	2.70687e+07	NaN	NaN	2.08669e+07
8 km	NaN	3.0153e+07	NaN	NaN	NaN	NaN	NaN	NaN	NaN	NaN	1.59908e+07	NaN	NaN	NaN	NaN	6.17835e+07	3.28558e+07	3.69062e+07	5.26131e+07	NaN	1.44458e+08	6.86679e+07	2.34794e+07	3.69994e+07	2.16992e+07	2.51281e+07	4.08678e+07	7.84451e+07	3.4938e+07	1.34393e+07	6.61664e+07	5.67762e+07	1.40714e+07	5.8505e+07	2.32604e+07	7.74711e+07	1.54263e+07	2.86343e+07	2.81626e+07	2.03829e+07	1.35251e+07	NaN	NaN	NaN	2.51046e+07	NaN	NaN	2.13236e+07
9 km	NaN	1.98233e+07	NaN	NaN	NaN	NaN	NaN	NaN	NaN	NaN	1.23081e+07	NaN	NaN	NaN	NaN	5.03226e+07	4.51264e+07	1.27751e+08	NaN	2.07956e+07	2.27883e+08	1.14408e+08	4.75555e+07	3.2821e+07	1.6348e+07	5.0569e+07	6.11721e+07	5.60611e+07	3.03146e+07	3.92574e+07	1.0655e+08	4.48778e+07	4.13089e+07	8.49818e+07	6.57823e+07	1.03122e+08	9.08793e+07	5.6511e+07	2.74439e+07	2.46446e+07	3.02652e+07	NaN	NaN	NaN	1.78578e+07	5.35494e+07	6.30804e+07	NaN
10 km	NaN	1.69906e+07	NaN	NaN	NaN	NaN	NaN	NaN	NaN	NaN	3.40358e+07	2.23373e+07	NaN	NaN	NaN	4.81164e+07	4.71221e+07	6.24314e+07	1.15693e+08	3.82314e+07	1.66264e+08	1.80538e+08	1.07172e+08	8.75587e+07	1.41614e+08	9.26047e+07	6.35201e+07	8.89316e+07	7.17478e+07	2.33121e+07	1.62813e+08	1.44544e+08	4.41725e+07	7.93252e+07	1.55505e+08	2.06846e+08	1.01691e+08	1.67985e+08	1.44981e+08	3.17271e+07	5.87287e+07	3.58991e+07	3.21479e+07	2.49534e+07	2.31386e+07	3.5259e+07	6.04497e+07	3.82485e+07
11 km	NaN	2.83823e+07	NaN	NaN	NaN	NaN	NaN	NaN	NaN	NaN	NaN	1.35191e+07	1.47125e+07	2.18827e+07	1.44644e+07	3.09638e+07	3.52739e+07	5.30733e+07	7.26597e+07	8.49689e+07	1.03957e+08	9.55369e+07	1.20736e+08	9.70396e+07	1.17662e+08	1.06235e+08	1.17354e+08	7.33265e+07	7.48163e+07	7.71971e+07	7.88446e+07	9.66823e+07	1.26436e+08	5.54078e+07	6.61135e+07	7.94476e+07	4.50933e+07	6.02648e+07	9.65638e+07	3.52918e+07	2.97544e+07	NaN	2.99017e+07	4.59029e+07	NaN	3.09061e+07	2.4095e+07	2.76145e+07
12 km	5.29832e+07	5.2542e+07	NaN	NaN	NaN	NaN	NaN	NaN	NaN	NaN	NaN	5.61747e+06	1.35125e+07	1.41508e+07	1.90529e+07	2.7631e+07	5.1967e+07	8.62317e+07	8.22436e+07	6.61956e+07	1.43507e+08	9.0604e+07	1.15946e+08	1.13202e+08	1.07989e+08	8.91712e+07	1.23692e+08	9.8342e+07	9.24978e+07	8.86127e+07	6.07201e+07	5.98335e+07	4.84928e+07	7.13347e+07	5.28198e+07	NaN	1.10514e+08	8.14065e+07	3.65966e+07	7.6185e+07	NaN	NaN	1.25162e+07	5.58379e+06	NaN	9.67282e+06	1.90547e+07	2.51729e+07
13 km	NaN	NaN	NaN	NaN	NaN	NaN	NaN	NaN	NaN	NaN	NaN	NaN	NaN	NaN	NaN	9.70545e+06	6.56837e+06	NaN	NaN	7.12153e+06	1.9814e+07	2.50224e+07	NaN	NaN	6.83904e+07	1.60018e+07	NaN	1.37454e+08	1.03147e+08	NaN	1.36407e+07	2.70151e+07	2.5009e+07	2.37162e+07	NaN	NaN	1.09141e+07	NaN	NaN	2.44477e+07	NaN	NaN	NaN	NaN	NaN	5.04375e+06	1.98242e+07	NaN
14 km	NaN	NaN	NaN	NaN	NaN	NaN	NaN	NaN	NaN	NaN	NaN	NaN	NaN	NaN	NaN	NaN	NaN	NaN	NaN	NaN	NaN	NaN	NaN	NaN	NaN	NaN	NaN	NaN	NaN	NaN	NaN	NaN	NaN	NaN	NaN	NaN	NaN	NaN	NaN	NaN	NaN	NaN	NaN	NaN	NaN	NaN	NaN	NaN
15 km	NaN	NaN	NaN	NaN	NaN	NaN	NaN	NaN	NaN	NaN	NaN	NaN	NaN	NaN	NaN	NaN	NaN	NaN	NaN	NaN	NaN	NaN	NaN	NaN	NaN	NaN	NaN	NaN	NaN	NaN	NaN	NaN	NaN	NaN	NaN	NaN	NaN	NaN	NaN	NaN	NaN	NaN	NaN	NaN	NaN	NaN	NaN	NaN

## Sheet: Figure 4 Panel d IP 1N
IP 1N
Height (km)	0.0 (hour)	0.5 (hour)	1.0 (hour)	1.5 (hour)	2.0 (hour)	2.5 (hour)	3.0 (hour)	3.5 (hour)	4.0 (hour)	4.5 (hour)	5.0 (hour)	5.5 (hour)	6.0 (hour)	6.5 (hour)	7.0 (hour)	7.5 (hour)	8.0 (hour)	8.5 (hour)	9.0 (hour)	9.5 (hour)	10.0 (hour)	10.5 (hour)	11.0 (hour)	11.5 (hour)	12.0 (hour)	12.5 (hour)	13.0 (hour)	13.5 (hour)	14.0 (hour)	14.5 (hour)	15.0 (hour)	15.5 (hour)	16.0 (hour)	16.5 (hour)	17.0 (hour)	17.5 (hour)	18.0 (hour)	18.5 (hour)	19.0 (hour)	19.5 (hour)	20.0 (hour)	20.5 (hour)	21.0 (hour)	21.5 (hour)	22.0 (hour)	22.5 (hour)	23.0 (hour)	23.5 (hour)
0 km	NaN	NaN	1.3497e+08	NaN	NaN	NaN	NaN	NaN	NaN	NaN	NaN	NaN	NaN	NaN	NaN	NaN	NaN	1.1477e+08	1.28498e+08	1.00162e+08	6.10003e+07	6.30428e+07	NaN	NaN	1.25726e+08	1.49019e+08	1.68373e+08	2.61821e+08	3.6078e+08	2.61327e+08	NaN	1.15655e+08	1.50098e+08	4.81826e+07	9.23633e+07	1.27004e+08	6.67141e+07	6.17867e+07	NaN	6.45568e+07	4.25943e+08	NaN	NaN	NaN	NaN	NaN	NaN	1.14222e+08
1 km	NaN	NaN	1.20466e+08	NaN	NaN	NaN	NaN	NaN	NaN	3.44836e+07	NaN	NaN	NaN	NaN	9.82618e+07	NaN	2.65058e+07	8.91901e+07	1.4646e+08	9.95183e+07	NaN	6.08665e+07	6.38347e+07	3.17634e+08	7.34306e+07	NaN	1.24317e+08	2.41492e+08	2.69505e+08	2.46237e+08	3.19049e+07	7.38565e+07	NaN	4.45973e+07	1.16157e+08	2.46807e+08	1.69221e+08	7.55889e+07	4.78194e+07	1.189e+08	4.31844e+08	1.76135e+08	NaN	1.29076e+08	9.49848e+07	NaN	NaN	NaN
2 km	NaN	NaN	9.35025e+07	NaN	NaN	NaN	NaN	NaN	NaN	2.31591e+07	NaN	NaN	NaN	NaN	6.57846e+07	NaN	3.93084e+07	5.08958e+07	8.49188e+07	7.6255e+07	2.48939e+07	5.67613e+07	7.90434e+07	3.17094e+08	6.59795e+07	5.67878e+07	1.05637e+08	NaN	2.92461e+08	1.74934e+08	2.20656e+07	4.64326e+07	NaN	1.84705e+07	1.10964e+08	1.38584e+08	4.28313e+07	8.04149e+07	6.36996e+07	NaN	2.80051e+08	1.40175e+08	1.09921e+08	9.96267e+07	9.93933e+07	NaN	NaN	NaN
3 km	NaN	NaN	9.70453e+07	NaN	NaN	NaN	NaN	NaN	NaN	3.00679e+07	NaN	NaN	NaN	NaN	5.64605e+07	NaN	3.94106e+07	NaN	4.84695e+07	5.26134e+07	3.3529e+07	2.8411e+07	5.63708e+07	8.15225e+07	9.7964e+07	2.97303e+07	6.1683e+07	NaN	2.10288e+08	1.14567e+08	NaN	4.0816e+07	NaN	1.86987e+07	7.26837e+07	8.49949e+07	NaN	3.79527e+07	7.95726e+07	NaN	2.60242e+08	9.35405e+07	4.46898e+07	7.11855e+07	5.58234e+07	NaN	NaN	3.56872e+07
4 km	NaN	6.49717e+07	7.44352e+07	NaN	NaN	NaN	NaN	NaN	NaN	2.06679e+07	NaN	NaN	NaN	NaN	5.65774e+07	NaN	3.97939e+07	NaN	3.06963e+07	6.12122e+07	1.97964e+07	3.90071e+07	6.35154e+07	4.37866e+07	6.4466e+07	5.9675e+07	4.01323e+07	9.98932e+07	9.5222e+07	6.59088e+07	6.39499e+07	2.71396e+07	6.8429e+07	7.17487e+07	1.36447e+08	8.19618e+07	1.22634e+08	3.03943e+07	6.7031e+07	NaN	1.08228e+08	6.84958e+07	5.12245e+07	3.52148e+07	3.03095e+07	NaN	NaN	4.18446e+07
5 km	NaN	3.99936e+07	NaN	NaN	NaN	NaN	NaN	NaN	NaN	2.01681e+07	NaN	NaN	NaN	NaN	5.17481e+07	NaN	2.23185e+07	NaN	3.41081e+07	1.6436e+07	2.91026e+07	3.79659e+07	4.37318e+07	2.29572e+07	9.60119e+06	5.08117e+07	2.84712e+07	8.94127e+07	4.50495e+07	2.73516e+07	3.37716e+07	2.59601e+07	3.54367e+07	5.24001e+07	1.10627e+08	6.51427e+07	7.05198e+07	4.98881e+07	3.32522e+07	NaN	8.04117e+07	2.30159e+07	NaN	NaN	2.32852e+07	NaN	NaN	4.11266e+07
6 km	NaN	3.09931e+07	NaN	NaN	NaN	NaN	NaN	NaN	NaN	1.06846e+07	NaN	NaN	NaN	NaN	2.87801e+07	3.07603e+06	2.12968e+07	NaN	3.32464e+07	1.53282e+07	1.68781e+07	1.95077e+07	2.51144e+07	2.95734e+07	1.3717e+07	2.72368e+07	2.80249e+07	4.883e+07	1.58768e+07	2.65514e+07	2.86575e+07	1.74607e+07	1.5708e+07	3.54486e+07	NaN	4.36174e+07	2.63059e+07	3.0721e+07	2.52035e+07	NaN	2.13827e+07	NaN	NaN	NaN	1.06537e+07	NaN	NaN	1.71273e+07
7 km	NaN	2.11241e+07	NaN	NaN	NaN	NaN	NaN	NaN	NaN	3.76877e+06	1.41758e+07	NaN	NaN	NaN	NaN	2.21601e+07	3.16864e+07	7.37886e+06	3.17521e+07	NaN	4.16013e+07	2.32179e+07	2.20736e+07	1.88467e+07	1.52136e+07	2.31948e+07	3.74902e+07	5.91014e+07	9.99957e+06	2.25599e+07	3.41994e+07	1.9566e+07	1.27482e+07	3.2822e+07	NaN	3.00859e+07	3.23801e+07	2.63398e+07	1.75708e+07	1.68695e+07	2.8589e+07	NaN	NaN	NaN	3.39553e+06	NaN	NaN	1.50642e+07
8 km	NaN	1.59378e+07	NaN	NaN	NaN	NaN	NaN	NaN	NaN	NaN	1.81379e+07	NaN	NaN	NaN	NaN	2.67034e+07	3.19691e+07	5.95372e+07	5.67901e+07	NaN	1.82339e+08	8.19932e+07	2.37469e+07	3.24572e+07	2.47122e+07	2.25202e+07	3.88921e+07	9.6452e+07	1.98974e+07	6.07704e+06	4.55199e+07	1.96501e+07	1.33401e+07	6.52763e+07	4.4096e+07	1.40475e+08	1.42067e+07	2.11784e+07	2.4598e+07	2.11002e+07	1.63699e+07	NaN	NaN	NaN	8.29541e+06	NaN	NaN	1.40668e+07
9 km	NaN	2.13181e+07	NaN	NaN	NaN	NaN	NaN	NaN	NaN	NaN	1.26587e+07	NaN	NaN	NaN	NaN	4.84816e+07	3.54828e+07	2.78409e+08	NaN	1.55197e+07	4.48212e+08	3.43632e+08	1.23568e+08	7.83252e+07	1.10035e+07	1.96073e+07	7.88266e+07	1.15039e+08	6.09044e+07	5.81333e+07	1.49434e+08	3.09948e+07	3.85193e+07	2.17704e+08	7.33637e+07	1.98144e+08	9.93907e+07	6.91287e+07	2.35749e+07	2.341e+07	3.35394e+07	NaN	NaN	NaN	1.13596e+07	5.0909e+07	6.44366e+07	NaN
10 km	NaN	2.02312e+07	NaN	NaN	NaN	NaN	NaN	NaN	NaN	NaN	8.38291e+07	5.04805e+07	NaN	NaN	NaN	4.92396e+07	7.10842e+07	1.25154e+08	2.73957e+08	4.30907e+07	4.07438e+08	3.97606e+08	3.00937e+08	2.85092e+08	3.77072e+08	1.99785e+08	7.72905e+07	1.9734e+08	1.44094e+08	5.16255e+07	3.17773e+08	3.61391e+08	6.61042e+07	1.85934e+08	4.04495e+08	5.45297e+08	2.38809e+08	3.32163e+08	2.32074e+08	4.6982e+07	7.77807e+07	5.49684e+07	3.15459e+07	5.12653e+07	3.33486e+07	6.26058e+07	7.69311e+07	7.36977e+07
11 km	NaN	6.9844e+07	NaN	NaN	NaN	NaN	NaN	NaN	NaN	NaN	NaN	4.73918e+07	2.64128e+07	3.53884e+07	1.61846e+07	3.64799e+07	3.89935e+07	7.19187e+07	9.40492e+07	1.30985e+08	2.43173e+08	1.3426e+08	4.87138e+08	1.70145e+08	2.74855e+08	4.65141e+08	3.80099e+08	3.08481e+08	1.5877e+08	1.17562e+08	1.6633e+08	2.18756e+08	2.87426e+08	1.00624e+08	1.39295e+08	2.05856e+08	7.58396e+07	7.25915e+07	1.77394e+08	3.55495e+07	4.8701e+07	NaN	2.96769e+07	1.24002e+08	NaN	4.4708e+07	3.60851e+07	4.49712e+07
12 km	1.03686e+08	9.22259e+07	NaN	NaN	NaN	NaN	NaN	NaN	NaN	NaN	NaN	4.99237e+06	2.69247e+07	1.78354e+07	2.31039e+07	3.76403e+07	1.33403e+08	2.95834e+08	1.28807e+08	1.14794e+08	6.01214e+08	2.70133e+08	3.12454e+08	3.73106e+08	3.07591e+08	2.54477e+08	2.80669e+08	1.8942e+08	2.3241e+08	1.52462e+08	1.07563e+08	1.07518e+08	1.26074e+08	1.0721e+08	1.47832e+08	NaN	2.16031e+08	6.4216e+07	3.93198e+07	1.89495e+08	NaN	NaN	1.66845e+07	3.5926e+07	NaN	2.12613e+07	1.82007e+07	7.73876e+07
13 km	NaN	NaN	NaN	NaN	NaN	NaN	NaN	NaN	NaN	NaN	NaN	NaN	NaN	NaN	NaN	7.45244e+06	4.19613e+07	NaN	NaN	6.05517e+07	4.51761e+07	5.24736e+07	NaN	NaN	1.85862e+08	1.27539e+07	NaN	3.5548e+08	1.825e+08	NaN	1.90883e+07	5.56171e+07	3.34186e+07	3.3104e+07	NaN	NaN	7.97131e+06	NaN	NaN	2.80693e+07	NaN	NaN	NaN	NaN	NaN	9.33575e+06	2.10648e+07	NaN
14 km	NaN	NaN	NaN	NaN	NaN	NaN	NaN	NaN	NaN	NaN	NaN	NaN	NaN	NaN	NaN	NaN	NaN	NaN	NaN	NaN	NaN	NaN	NaN	NaN	NaN	NaN	NaN	NaN	NaN	NaN	NaN	NaN	NaN	NaN	NaN	NaN	NaN	NaN	NaN	NaN	NaN	NaN	NaN	NaN	NaN	NaN	NaN	NaN
15 km	NaN	NaN	NaN	NaN	NaN	NaN	NaN	NaN	NaN	NaN	NaN	NaN	NaN	NaN	NaN	NaN	NaN	NaN	NaN	NaN	NaN	NaN	NaN	NaN	NaN	NaN	NaN	NaN	NaN	NaN	NaN	NaN	NaN	NaN	NaN	NaN	NaN	NaN	NaN	NaN	NaN	NaN	NaN	NaN	NaN	NaN	NaN	NaN

## Sheet: Figure 4 Panel e IP 2N
IP 2N
Height (km)	0.0 (hour)	0.5 (hour)	1.0 (hour)	1.5 (hour)	2.0 (hour)	2.5 (hour)	3.0 (hour)	3.5 (hour)	4.0 (hour)	4.5 (hour)	5.0 (hour)	5.5 (hour)	6.0 (hour)	6.5 (hour)	7.0 (hour)	7.5 (hour)	8.0 (hour)	8.5 (hour)	9.0 (hour)	9.5 (hour)	10.0 (hour)	10.5 (hour)	11.0 (hour)	11.5 (hour)	12.0 (hour)	12.5 (hour)	13.0 (hour)	13.5 (hour)	14.0 (hour)	14.5 (hour)	15.0 (hour)	15.5 (hour)	16.0 (hour)	16.5 (hour)	17.0 (hour)	17.5 (hour)	18.0 (hour)	18.5 (hour)	19.0 (hour)	19.5 (hour)	20.0 (hour)	20.5 (hour)	21.0 (hour)	21.5 (hour)	22.0 (hour)	22.5 (hour)	23.0 (hour)	23.5 (hour)
0 km	NaN	NaN	4.92615e+07	NaN	NaN	NaN	NaN	NaN	NaN	NaN	NaN	NaN	NaN	NaN	NaN	NaN	NaN	5.202e+07	4.72142e+07	4.52681e+07	3.34648e+07	2.92216e+07	NaN	NaN	9.73017e+07	7.29719e+07	7.85373e+07	1.7356e+08	1.67393e+08	1.24863e+08	NaN	7.77685e+07	9.8333e+07	3.28898e+07	4.53335e+07	5.70048e+07	4.02348e+07	2.777e+07	NaN	7.69014e+07	1.26761e+08	NaN	NaN	NaN	NaN	NaN	NaN	3.92039e+07
1 km	NaN	NaN	6.24316e+07	NaN	NaN	NaN	NaN	NaN	NaN	1.98588e+07	NaN	NaN	NaN	NaN	4.44307e+07	NaN	2.42271e+07	4.73597e+07	5.13676e+07	5.22667e+07	NaN	3.51584e+07	2.84351e+07	7.79054e+07	6.93176e+07	NaN	5.64799e+07	1.3977e+08	1.32519e+08	1.51606e+08	2.32909e+07	7.52123e+07	NaN	1.82511e+07	5.51379e+07	8.06511e+07	5.60228e+07	7.39375e+07	7.75671e+07	1.24233e+08	1.36253e+08	5.82226e+07	NaN	4.63224e+07	3.523e+07	NaN	NaN	NaN
2 km	NaN	NaN	4.7586e+07	NaN	NaN	NaN	NaN	NaN	NaN	2.5158e+07	NaN	NaN	NaN	NaN	3.24472e+07	NaN	2.92835e+07	2.73506e+07	4.04822e+07	3.15377e+07	1.94411e+07	2.88036e+07	3.57533e+07	7.00096e+07	4.34237e+07	3.97639e+07	3.31498e+07	NaN	1.33106e+08	1.0513e+08	1.87795e+07	5.15775e+07	NaN	1.54081e+07	5.22366e+07	6.35569e+07	1.49908e+07	9.07039e+07	7.89318e+07	NaN	1.0189e+08	3.63104e+07	4.24393e+07	2.64034e+07	3.52717e+07	NaN	NaN	NaN
3 km	NaN	NaN	4.85625e+07	NaN	NaN	NaN	NaN	NaN	NaN	1.62372e+07	NaN	NaN	NaN	NaN	4.23443e+07	NaN	3.33985e+07	NaN	6.61582e+07	3.95673e+07	3.45671e+07	2.06576e+07	4.11228e+07	7.39106e+07	2.92408e+07	3.92032e+07	3.44803e+07	NaN	1.27794e+08	7.19711e+07	NaN	4.04396e+07	NaN	9.15686e+06	4.10135e+07	5.67156e+07	NaN	4.78768e+07	1.09905e+08	NaN	8.29401e+07	3.65756e+07	2.06698e+07	3.51175e+07	1.82748e+07	NaN	NaN	1.26966e+07
4 km	NaN	5.34047e+07	4.53624e+07	NaN	NaN	NaN	NaN	NaN	NaN	2.70764e+07	NaN	NaN	NaN	NaN	3.70628e+07	NaN	2.5755e+07	NaN	3.04711e+07	2.39236e+07	3.80133e+07	2.51829e+07	3.6469e+07	4.89982e+07	3.27529e+07	3.16218e+07	3.10156e+07	7.51523e+07	8.71395e+07	5.0206e+07	3.16238e+07	3.83585e+07	3.52133e+07	4.07253e+07	4.83252e+07	4.81684e+07	5.75224e+07	2.60009e+07	9.16879e+07	NaN	4.8344e+07	2.64072e+07	2.39892e+07	1.68315e+07	1.76177e+07	NaN	NaN	2.1879e+07
5 km	NaN	3.39771e+07	NaN	NaN	NaN	NaN	NaN	NaN	NaN	1.27456e+07	NaN	NaN	NaN	NaN	2.13773e+07	NaN	1.91428e+07	NaN	3.00118e+07	2.40813e+07	1.45879e+07	1.70626e+07	5.85434e+07	2.58614e+07	8.8081e+06	2.92501e+07	2.10476e+07	6.86992e+07	3.98326e+07	2.49614e+07	2.2726e+07	3.84468e+07	2.53969e+07	4.08131e+07	3.96886e+07	4.20637e+07	3.94238e+07	3.2834e+07	2.44925e+07	NaN	4.02358e+07	NaN	NaN	NaN	1.68341e+07	NaN	NaN	3.47725e+07
6 km	NaN	2.82906e+07	NaN	NaN	NaN	NaN	NaN	NaN	NaN	1.08051e+07	NaN	NaN	NaN	NaN	2.02732e+07	1.93119e+07	1.41275e+07	NaN	2.89357e+07	2.36257e+07	1.08923e+07	7.1292e+06	2.01971e+07	3.57781e+07	1.19164e+07	2.30911e+07	1.71193e+07	4.24735e+07	1.57005e+07	1.81099e+07	2.71884e+07	2.69794e+07	1.4551e+07	1.47073e+07	NaN	1.90437e+07	2.23488e+07	3.97951e+07	1.11918e+07	NaN	2.08325e+07	NaN	NaN	NaN	1.43788e+07	NaN	NaN	6.50116e+06
7 km	NaN	2.97096e+07	NaN	NaN	NaN	NaN	NaN	NaN	NaN	7.92167e+06	2.67239e+07	NaN	NaN	NaN	NaN	1.58363e+07	2.48338e+07	1.06985e+07	4.47076e+07	NaN	5.68827e+07	1.69236e+07	1.46367e+07	1.81454e+07	1.86531e+07	2.47567e+07	2.25348e+07	4.81817e+07	1.45404e+07	2.17557e+07	3.33818e+07	2.56837e+07	6.16807e+06	1.91928e+07	NaN	1.7748e+07	1.81588e+07	2.47746e+07	5.9881e+06	NaN	2.00942e+07	NaN	NaN	NaN	5.50418e+06	NaN	NaN	9.0185e+06
8 km	NaN	3.09596e+07	NaN	NaN	NaN	NaN	NaN	NaN	NaN	NaN	2.27684e+07	NaN	NaN	NaN	NaN	2.01748e+07	2.20531e+07	1.20445e+08	9.29374e+07	NaN	5.22564e+08	1.04595e+08	2.91651e+07	3.01979e+07	9.81238e+06	5.46023e+07	3.93559e+07	7.94604e+07	1.7455e+07	6.79348e+06	3.6312e+07	1.19467e+07	8.21751e+06	6.43755e+07	1.95175e+07	5.10165e+07	1.85721e+07	2.00456e+07	1.27068e+07	5.80099e+06	8.96868e+06	NaN	NaN	NaN	2.23846e+07	NaN	NaN	1.01362e+07
9 km	NaN	2.42793e+07	NaN	NaN	NaN	NaN	NaN	NaN	NaN	NaN	3.89335e+07	NaN	NaN	NaN	NaN	5.365e+07	3.88561e+07	8.70347e+08	NaN	4.80963e+06	8.25591e+08	3.29289e+08	1.38514e+08	2.98282e+07	1.1709e+07	3.64845e+07	5.09316e+07	9.71321e+07	4.64198e+07	6.34597e+07	1.31987e+08	2.46e+07	3.23375e+07	1.44756e+08	5.85672e+07	1.23086e+08	6.25765e+07	4.72027e+07	2.51801e+07	3.02251e+07	4.43768e+07	NaN	NaN	NaN	3.15438e+07	1.94576e+07	2.69416e+07	NaN
10 km	NaN	2.88736e+07	NaN	NaN	NaN	NaN	NaN	NaN	NaN	NaN	1.69808e+08	9.39926e+07	NaN	NaN	NaN	8.29195e+07	1.79147e+08	1.83418e+08	1.69818e+08	2.52808e+07	6.25513e+08	6.84558e+08	3.69865e+08	2.8122e+08	3.91193e+08	2.28357e+08	9.46138e+07	1.82303e+08	1.24217e+08	5.54377e+07	2.62304e+08	3.39598e+08	9.47917e+07	1.39814e+08	2.02499e+08	2.37447e+08	1.18585e+08	1.61652e+08	1.70925e+08	3.45651e+07	4.90428e+07	1.00096e+08	4.53436e+07	6.76307e+07	4.43109e+07	7.40675e+07	4.08737e+07	5.17303e+07
11 km	NaN	8.47054e+07	NaN	NaN	NaN	NaN	NaN	NaN	NaN	NaN	NaN	6.32849e+07	3.08409e+07	3.48913e+07	1.82589e+07	3.81018e+07	3.21155e+07	4.67754e+07	5.39984e+07	9.91204e+07	2.70133e+08	1.22008e+08	7.87025e+08	1.22392e+08	3.29798e+08	5.78342e+08	4.95054e+08	3.34396e+08	1.10186e+08	9.23042e+07	1.71459e+08	1.81114e+08	2.97245e+08	7.41561e+07	1.14992e+08	2.09342e+08	6.48354e+07	1.1761e+08	1.32736e+08	5.87205e+07	5.9237e+07	NaN	5.79195e+07	1.85833e+08	NaN	6.69733e+07	3.14061e+07	6.57767e+07
12 km	1.02779e+08	8.38431e+07	NaN	NaN	NaN	NaN	NaN	NaN	NaN	NaN	NaN	1.70839e+07	4.32644e+07	2.74626e+07	3.84772e+07	5.39182e+07	1.45557e+08	3.74832e+08	1.12185e+08	9.38246e+07	7.45158e+08	3.14715e+08	5.82855e+08	6.50832e+08	3.42022e+08	1.88193e+08	3.54299e+08	3.30956e+08	4.47619e+08	2.48036e+08	1.18495e+08	1.34429e+08	8.73843e+07	8.27331e+07	7.264e+07	NaN	2.38774e+08	1.15731e+08	6.06105e+07	1.52456e+08	NaN	NaN	3.6272e+07	3.63467e+07	NaN	3.23158e+07	4.13659e+07	7.07515e+07
13 km	NaN	NaN	NaN	NaN	NaN	NaN	NaN	NaN	NaN	NaN	NaN	NaN	NaN	NaN	NaN	2.8896e+07	8.22252e+07	NaN	NaN	2.90641e+07	6.04194e+07	5.55577e+07	NaN	NaN	1.6822e+08	1.45933e+07	NaN	5.27295e+08	4.3635e+08	NaN	1.60994e+07	8.23557e+07	4.45634e+07	3.19524e+07	NaN	NaN	1.95279e+07	NaN	NaN	2.74125e+07	NaN	NaN	NaN	NaN	NaN	1.38348e+07	2.74032e+07	NaN
14 km	NaN	NaN	NaN	NaN	NaN	NaN	NaN	NaN	NaN	NaN	NaN	NaN	NaN	NaN	NaN	NaN	NaN	NaN	NaN	NaN	NaN	NaN	NaN	NaN	NaN	NaN	NaN	NaN	NaN	NaN	NaN	NaN	NaN	NaN	NaN	NaN	NaN	NaN	NaN	NaN	NaN	NaN	NaN	NaN	NaN	NaN	NaN	NaN
15 km	NaN	NaN	NaN	NaN	NaN	NaN	NaN	NaN	NaN	NaN	NaN	NaN	NaN	NaN	NaN	NaN	NaN	NaN	NaN	NaN	NaN	NaN	NaN	NaN	NaN	NaN	NaN	NaN	NaN	NaN	NaN	NaN	NaN	NaN	NaN	NaN	NaN	NaN	NaN	NaN	NaN	NaN	NaN	NaN	NaN	NaN	NaN	NaN
