# Supplementary material for: Isoprene nitrates drive new particle formation in Amazon’s upper troposphere
Source: Nature. 2024 Dec 4;636(8041):124–30. doi: 10.1038/s41586-024-08192-4 (PMC11618076; doi:10.1038/s41586-024-08192-4)
Supplement: Supplementary file 5 — Source Data Extended Data Fig. 1 [file 41586_2024_8192_MOESM5_ESM.xlsx]

## Sheet: ED1 Panel a
datetime (UTC)	longitude	latitude
2022-12-01 16:35:00	-30.0245	12.0864
2022-12-01 16:36:00	-30.0771	11.9927
2022-12-01 16:37:00	-30.133	11.8929
2022-12-01 16:38:00	-30.1888	11.7933
2022-12-01 16:39:00	-30.2448	11.6934
2022-12-01 16:40:00	-30.3008	11.5931
2022-12-01 16:41:00	-30.3569	11.4928
2022-12-01 16:42:00	-30.4127	11.3929
2022-12-01 16:43:00	-30.4683	11.2932
2022-12-01 16:44:00	-30.5242	11.1929
2022-12-01 16:45:00	-30.5804	11.0921
2022-12-01 16:46:00	-30.6368	10.9907
2022-12-01 16:47:00	-30.6929	10.8898
2022-12-01 16:48:00	-30.7488	10.7892
2022-12-01 16:49:00	-30.805	10.6881
2022-12-01 16:50:00	-30.8609	10.5874
2022-12-01 16:51:00	-30.9161	10.4873
2022-12-01 16:52:00	-30.9717	10.3863
2022-12-01 16:53:00	-31.0276	10.2849
2022-12-01 16:54:00	-31.0829	10.1843
2022-12-01 16:55:00	-31.1386	10.0831
2022-12-01 16:56:00	-31.1949	9.98056
2022-12-01 16:57:00	-31.2509	9.87852
2022-12-01 16:58:00	-31.3065	9.77716
2022-12-01 16:59:00	-31.3624	9.67527
2022-12-01 17:00:00	-31.4184	9.573
2022-12-01 17:01:00	-31.4744	9.47086
2022-12-01 17:02:00	-31.5305	9.36824
2022-12-01 17:03:00	-31.5869	9.265
2022-12-01 17:04:00	-31.6432	9.16203
2022-12-01 17:05:00	-31.6992	9.05952
2022-12-01 17:06:00	-31.7555	8.95635
2022-12-01 17:07:00	-31.8122	8.85238
2022-12-01 17:08:00	-31.8683	8.74943
2022-12-01 17:09:00	-31.9233	8.64852
2022-12-01 17:10:00	-31.9784	8.54717
2022-12-01 17:11:00	-32.0345	8.4441
2022-12-01 17:12:00	-32.0906	8.34092
2022-12-01 17:13:00	-32.1465	8.23809
2022-12-01 17:14:00	-32.2028	8.13438
2022-12-01 17:15:00	-32.2589	8.03094
2022-12-01 17:16:00	-32.3142	7.92914
2022-12-01 17:17:00	-32.3695	7.82713
2022-12-01 17:18:00	-32.4252	7.72416
2022-12-01 17:19:00	-32.4811	7.62093
2022-12-01 17:20:00	-32.5372	7.51735
2022-12-01 17:21:00	-32.5934	7.41348
2022-12-01 17:22:00	-32.6496	7.30946
2022-12-01 17:23:00	-32.7058	7.20543
2022-12-01 17:24:00	-32.7624	7.10073
2022-12-01 17:25:00	-32.8195	6.99488
2022-12-01 17:26:00	-32.8766	6.88898
2022-12-01 17:27:00	-32.9332	6.784
2022-12-01 17:28:00	-32.9901	6.67848
2022-12-01 17:29:00	-33.0473	6.57235
2022-12-01 17:30:00	-33.1044	6.46619
2022-12-01 17:31:00	-33.177	6.37064
2022-12-01 17:32:00	-33.2933	6.32927
2022-12-01 17:33:00	-33.4206	6.31541
2022-12-01 17:34:00	-33.5458	6.30218
2022-12-01 17:35:00	-33.6712	6.28891
2022-12-01 17:36:00	-33.7993	6.2753
2022-12-01 17:37:00	-33.9284	6.26159
2022-12-01 17:38:00	-34.0563	6.24796
2022-12-01 17:39:00	-34.1826	6.23447
2022-12-01 17:40:00	-34.3071	6.22111
2022-12-01 17:41:00	-34.4315	6.20777
2022-12-01 17:42:00	-34.5548	6.1945
2022-12-01 17:43:00	-34.6778	6.18124
2022-12-01 17:44:00	-34.803	6.16772
2022-12-01 17:45:00	-34.9285	6.15412
2022-12-01 17:46:00	-35.0527	6.14066
2022-12-01 17:47:00	-35.1769	6.12714
2022-12-01 17:48:00	-35.3001	6.11372
2022-12-01 17:49:00	-35.4229	6.1003
2022-12-01 17:50:00	-35.5461	6.08682
2022-12-01 17:51:00	-35.6687	6.07336
2022-12-01 17:52:00	-35.7928	6.05972
2022-12-01 17:53:00	-35.9162	6.0461
2022-12-01 17:54:00	-36.0402	6.03243
2022-12-01 17:55:00	-36.1659	6.01851
2022-12-01 17:56:00	-36.291	6.00261
2022-12-01 17:57:00	-36.4045	5.95705
2022-12-01 17:58:00	-36.5103	5.89402
2022-12-01 17:59:00	-36.6168	5.83037
2022-12-01 18:00:00	-36.7223	5.76728
2022-12-01 18:01:00	-36.8265	5.70498
2022-12-01 18:02:00	-36.9314	5.64216
2022-12-01 18:03:00	-37.0371	5.57885
2022-12-01 18:04:00	-37.1446	5.51443
2022-12-01 18:05:00	-37.2528	5.44959
2022-12-01 18:06:00	-37.3601	5.38516
2022-12-01 18:07:00	-37.4672	5.32095
2022-12-01 18:08:00	-37.5741	5.2567
2022-12-01 18:09:00	-37.681	5.19251
2022-12-01 18:10:00	-37.788	5.1282
2022-12-01 18:11:00	-37.8955	5.06356
2022-12-01 18:12:00	-38.0027	4.99903
2022-12-01 18:13:00	-38.1093	4.9348
2022-12-01 18:14:00	-38.2155	4.87088
2022-12-01 18:15:00	-38.3218	4.80693
2022-12-01 18:16:00	-38.4282	4.74282
2022-12-01 18:17:00	-38.5339	4.67907
2022-12-01 18:18:00	-38.6393	4.6155
2022-12-01 18:19:00	-38.7447	4.55186
2022-12-01 18:20:00	-38.8502	4.48814
2022-12-01 18:21:00	-38.956	4.42425
2022-12-01 18:22:00	-39.0621	4.36018
2022-12-01 18:23:00	-39.1683	4.29603
2022-12-01 18:24:00	-39.2747	4.23166
2022-12-01 18:25:00	-39.3809	4.16747
2022-12-01 18:26:00	-39.4867	4.10347
2022-12-01 18:27:00	-39.5927	4.03932
2022-12-01 18:28:00	-39.6984	3.97534
2022-12-01 18:29:00	-39.8043	3.91123
2022-12-01 18:30:00	-39.9107	3.84673
2022-12-01 18:31:00	-40.0176	3.78198
2022-12-01 18:32:00	-40.1249	3.71695
2022-12-01 18:33:00	-40.2314	3.6524
2022-12-01 18:34:00	-40.3364	3.58872
2022-12-01 18:35:00	-40.4422	3.5244
2022-12-01 18:36:00	-40.5483	3.45994
2022-12-01 18:37:00	-40.6542	3.3957
2022-12-01 18:38:00	-40.7605	3.33115
2022-12-01 18:39:00	-40.8657	3.26725
2022-12-01 18:40:00	-40.9706	3.2035
2022-12-01 18:41:00	-41.0764	3.1392
2022-12-01 18:42:00	-41.1824	3.0747
2022-12-01 18:43:00	-41.2873	3.0109
2022-12-01 18:44:00	-41.3919	2.94724
2022-12-01 18:45:00	-41.4975	2.88299
2022-12-01 18:46:00	-41.6028	2.81882
2022-12-01 18:47:00	-41.707	2.75539
2022-12-01 18:48:00	-41.811	2.69204
2022-12-01 18:49:00	-41.9152	2.62857
2022-12-01 18:50:00	-42.0193	2.56513
2022-12-01 18:51:00	-42.1233	2.50173
2022-12-01 18:52:00	-42.2277	2.43808
2022-12-01 18:53:00	-42.3318	2.37456
2022-12-01 18:54:00	-42.4358	2.31114
2022-12-01 18:55:00	-42.5394	2.24791
2022-12-01 18:56:00	-42.6427	2.1849
2022-12-01 18:57:00	-42.7464	2.12164
2022-12-01 18:58:00	-42.8502	2.05824
2022-12-01 18:59:00	-42.9543	1.99474
2022-12-01 19:00:00	-43.0581	1.93133
2022-12-01 19:01:00	-43.1617	1.86807
2022-12-01 19:02:00	-43.2651	1.80493
2022-12-01 19:03:00	-43.3688	1.74157
2022-12-01 19:04:00	-43.4731	1.67787
2022-12-01 19:05:00	-43.5772	1.61426
2022-12-01 19:06:00	-43.6815	1.55049
2022-12-01 19:07:00	-43.7861	1.48657
2022-12-01 19:08:00	-43.8907	1.42262
2022-12-01 19:09:00	-43.9956	1.3585
2022-12-01 19:10:00	-44.1009	1.29413
2022-12-01 19:11:00	-44.2065	1.22961
2022-12-01 19:12:00	-44.3111	1.16566
2022-12-01 19:13:00	-44.4154	1.10184
2022-12-01 19:14:00	-44.5198	1.03797
2022-12-01 19:15:00	-44.6242	0.974052
2022-12-01 19:16:00	-44.7288	0.910083
2022-12-01 19:17:00	-44.833	0.846294
2022-12-01 19:18:00	-44.9373	0.7825
2022-12-01 19:19:00	-45.0415	0.718721
2022-12-01 19:20:00	-45.1459	0.654825
2022-12-01 19:21:00	-45.2503	0.5909
2022-12-01 19:22:00	-45.3546	0.527105
2022-12-01 19:23:00	-45.459	0.463207
2022-12-01 19:24:00	-45.5635	0.39926
2022-12-01 19:25:00	-45.668	0.335331
2022-12-01 19:26:00	-45.7724	0.271424
2022-12-01 19:27:00	-45.8763	0.207891
2022-12-01 19:28:00	-45.979	0.145024
2022-12-01 19:29:00	-46.0818	0.0821117
2022-12-01 19:30:00	-46.1856	0.0186003
2022-12-01 19:31:00	-46.2905	-0.0456255
2022-12-01 19:32:00	-46.3945	-0.10934
2022-12-01 19:33:00	-46.4975	-0.172501
2022-12-01 19:34:00	-46.6011	-0.235948
2022-12-01 19:35:00	-46.7047	-0.299465
2022-12-01 19:36:00	-46.8084	-0.362983
2022-12-01 19:37:00	-46.9121	-0.426536
2022-12-01 19:38:00	-47.0158	-0.490067
2022-12-01 19:39:00	-47.1199	-0.553854
2022-12-01 19:40:00	-47.2238	-0.617495
2022-12-01 19:41:00	-47.3277	-0.681088
2022-12-01 19:42:00	-47.4307	-0.744213
2022-12-01 19:43:00	-47.5331	-0.806896
2022-12-01 19:44:00	-47.6354	-0.869587
2022-12-01 19:45:00	-47.7384	-0.932661
2022-12-01 19:46:00	-47.8417	-0.995893
2022-12-01 19:47:00	-47.9451	-1.05936
2022-12-01 19:48:00	-48.0392	-1.13472
2022-12-01 19:49:00	-48.1212	-1.22223
2022-12-01 19:50:00	-48.2254	-1.27673
2022-12-01 19:51:00	-48.3354	-1.32345
2022-12-01 19:52:00	-48.4454	-1.36917
2022-12-01 19:53:00	-48.5598	-1.39774
2022-12-01 19:54:00	-48.6771	-1.41741
2022-12-01 19:55:00	-48.7939	-1.43687
2022-12-01 19:56:00	-48.9105	-1.45625
2022-12-01 19:57:00	-49.028	-1.47578
2022-12-01 19:58:00	-49.1461	-1.49538
2022-12-01 19:59:00	-49.2647	-1.51507
2022-12-01 20:00:00	-49.3835	-1.53481
2022-12-01 20:01:00	-49.5016	-1.55441
2022-12-01 20:02:00	-49.6208	-1.57419
2022-12-01 20:03:00	-49.7418	-1.59425
2022-12-01 20:04:00	-49.8612	-1.61405
2022-12-01 20:05:00	-49.9784	-1.63346
2022-12-01 20:06:00	-50.0971	-1.65313
2022-12-01 20:07:00	-50.2172	-1.67302
2022-12-01 20:08:00	-50.338	-1.69302
2022-12-01 20:09:00	-50.4587	-1.71299
2022-12-01 20:10:00	-50.5791	-1.7329
2022-12-01 20:11:00	-50.6997	-1.75283
2022-12-01 20:12:00	-50.8191	-1.77256
2022-12-01 20:13:00	-50.9375	-1.79213
2022-12-01 20:14:00	-51.056	-1.81168
2022-12-01 20:15:00	-51.1742	-1.83119
2022-12-01 20:16:00	-51.2924	-1.85069
2022-12-01 20:17:00	-51.4125	-1.87049
2022-12-01 20:18:00	-51.5317	-1.89015
2022-12-01 20:19:00	-51.6505	-1.90972
2022-12-01 20:20:00	-51.768	-1.92907
2022-12-01 20:21:00	-51.8832	-1.94803
2022-12-01 20:22:00	-51.9991	-1.96712
2022-12-01 20:23:00	-52.1157	-1.98629
2022-12-01 20:24:00	-52.232	-2.0054
2022-12-01 20:25:00	-52.3478	-2.02442
2022-12-01 20:26:00	-52.4634	-2.04334
2022-12-01 20:27:00	-52.5808	-2.0624
2022-12-01 20:28:00	-52.6998	-2.08166
2022-12-01 20:29:00	-52.8179	-2.10087
2022-12-01 20:30:00	-52.9341	-2.11983
2022-12-01 20:31:00	-53.0497	-2.13871
2022-12-01 20:32:00	-53.1647	-2.15748
2022-12-01 20:33:00	-53.2799	-2.17626
2022-12-01 20:34:00	-53.3959	-2.19516
2022-12-01 20:35:00	-53.5121	-2.21411
2022-12-01 20:36:00	-53.6289	-2.23312
2022-12-01 20:37:00	-53.7468	-2.25231
2022-12-01 20:38:00	-53.8649	-2.27154
2022-12-01 20:39:00	-53.9829	-2.29079
2022-12-01 20:40:00	-54.1016	-2.3101
2022-12-01 20:41:00	-54.2209	-2.32952
2022-12-01 20:42:00	-54.3398	-2.34885
2022-12-01 20:43:00	-54.4583	-2.36813
2022-12-01 20:44:00	-54.5779	-2.38611
2022-12-01 20:45:00	-54.6986	-2.4026
2022-12-01 20:46:00	-54.8191	-2.41923
2022-12-01 20:47:00	-54.9396	-2.43588
2022-12-01 20:48:00	-55.0611	-2.45267
2022-12-01 20:49:00	-55.1831	-2.46948
2022-12-01 20:50:00	-55.3045	-2.48619
2022-12-01 20:51:00	-55.4268	-2.5023
2022-12-01 20:52:00	-55.5494	-2.51632
2022-12-01 20:53:00	-55.671	-2.53031
2022-12-01 20:54:00	-55.7935	-2.54441
2022-12-01 20:55:00	-55.9169	-2.55862
2022-12-01 20:56:00	-56.0406	-2.57286
2022-12-01 20:57:00	-56.1652	-2.58719
2022-12-01 20:58:00	-56.291	-2.60162
2022-12-01 20:59:00	-56.4177	-2.61618
2022-12-01 21:00:00	-56.5453	-2.63087
2022-12-01 21:01:00	-56.6728	-2.64554
2022-12-01 21:02:00	-56.7964	-2.65978
2022-12-01 21:03:00	-56.9153	-2.6735
2022-12-01 21:04:00	-57.0274	-2.68639
2022-12-01 21:05:00	-57.1306	-2.69822
2022-12-01 21:06:00	-57.2282	-2.70941
2022-12-01 21:07:00	-57.323	-2.72027
2022-12-01 21:08:00	-57.4156	-2.73087
2022-12-01 21:09:00	-57.5053	-2.74114
2022-12-01 21:10:00	-57.5904	-2.75086
2022-12-01 21:11:00	-57.6707	-2.76005
2022-12-01 21:12:00	-57.7474	-2.76879
2022-12-01 21:13:00	-57.8205	-2.77713
2022-12-01 21:14:00	-57.8892	-2.78501
2022-12-01 21:15:00	-57.9572	-2.7928
2022-12-01 21:16:00	-58.0249	-2.80055
2022-12-01 21:17:00	-58.0927	-2.80831
2022-12-01 21:18:00	-58.1609	-2.8161
2022-12-01 21:19:00	-58.2319	-2.8242
2022-12-01 21:20:00	-58.3037	-2.83241
2022-12-01 21:21:00	-58.3758	-2.84063
2022-12-01 21:22:00	-58.4485	-2.84893
2022-12-01 21:23:00	-58.5236	-2.85744
2022-12-01 21:24:00	-58.5992	-2.86591
2022-12-01 21:25:00	-58.675	-2.87441
2022-12-01 21:26:00	-58.7508	-2.88291
2022-12-01 21:27:00	-58.8265	-2.89139
2022-12-01 21:28:00	-58.9022	-2.89987
2022-12-01 21:29:00	-58.9779	-2.90832
2022-12-01 21:30:00	-59.0541	-2.91681
2022-12-01 21:31:00	-59.132	-2.92143
2022-12-01 21:32:00	-59.2151	-2.92282
2022-12-01 21:33:00	-59.2989	-2.9241
2022-12-01 21:34:00	-59.3825	-2.92535
2022-12-01 21:35:00	-59.4658	-2.92657
2022-12-01 21:36:00	-59.5483	-2.92778
2022-12-01 21:37:00	-59.6314	-2.92901
2022-12-01 21:38:00	-59.7119	-2.93017
2022-12-01 21:39:00	-59.7861	-2.93126
2022-12-01 21:40:00	-59.8551	-2.93227
2022-12-01 21:41:00	-59.9224	-2.93323
2022-12-01 21:42:00	-59.9886	-2.93418
2022-12-01 21:43:00	-60.054	-2.93511
2022-12-01 21:44:00	-60.1191	-2.93605
2022-12-01 21:45:00	-60.1807	-2.93705
2022-12-01 21:46:00	-60.2239	-2.96144
2022-12-01 21:47:00	-60.2238	-3.0163
2022-12-01 21:48:00	-60.1841	-3.03806
2022-12-01 21:49:00	-60.1426	-3.03832
2022-12-01 21:50:00	-60.1063	-3.03844
2022-12-01 21:51:00	-60.0727	-3.03854
2022-12-04 12:33:00	-60.0345	-3.03853
2022-12-04 12:34:00	-59.9921	-3.03527
2022-12-04 12:35:00	-59.944	-2.99476
2022-12-04 12:36:00	-59.8981	-2.94112
2022-12-04 12:37:00	-59.8473	-2.88148
2022-12-04 12:38:00	-59.7979	-2.80924
2022-12-04 12:39:00	-59.7532	-2.73174
2022-12-04 12:40:00	-59.7075	-2.65246
2022-12-04 12:41:00	-59.6565	-2.57368
2022-12-04 12:42:00	-59.5784	-2.51937
2022-12-04 12:43:00	-59.4939	-2.47261
2022-12-04 12:44:00	-59.4065	-2.42433
2022-12-04 12:45:00	-59.3159	-2.37429
2022-12-04 12:46:00	-59.225	-2.32401
2022-12-04 12:47:00	-59.132	-2.27259
2022-12-04 12:48:00	-59.0367	-2.2199
2022-12-04 12:49:00	-58.9405	-2.16668
2022-12-04 12:50:00	-58.8436	-2.11304
2022-12-04 12:51:00	-58.7461	-2.0591
2022-12-04 12:52:00	-58.6486	-2.00517
2022-12-04 12:53:00	-58.551	-1.95115
2022-12-04 12:54:00	-58.4532	-1.89704
2022-12-04 12:55:00	-58.3556	-1.84298
2022-12-04 12:56:00	-58.2576	-1.78869
2022-12-04 12:57:00	-58.1596	-1.73439
2022-12-04 12:58:00	-58.0613	-1.67996
2022-12-04 12:59:00	-57.9635	-1.62577
2022-12-04 13:00:00	-57.8653	-1.57133
2022-12-04 13:01:00	-57.767	-1.51686
2022-12-04 13:02:00	-57.6685	-1.4623
2022-12-04 13:03:00	-57.5697	-1.40754
2022-12-04 13:04:00	-57.4712	-1.35289
2022-12-04 13:05:00	-57.3723	-1.29809
2022-12-04 13:06:00	-57.2736	-1.24334
2022-12-04 13:07:00	-57.1749	-1.18859
2022-12-04 13:08:00	-57.0758	-1.13365
2022-12-04 13:09:00	-56.9767	-1.07866
2022-12-04 13:10:00	-56.8778	-1.02382
2022-12-04 13:11:00	-56.7792	-0.969107
2022-12-04 13:12:00	-56.6804	-0.914313
2022-12-04 13:13:00	-56.582	-0.859726
2022-12-04 13:14:00	-56.4829	-0.804696
2022-12-04 13:15:00	-56.3838	-0.749697
2022-12-04 13:16:00	-56.2847	-0.694707
2022-12-04 13:17:00	-56.1859	-0.639849
2022-12-04 13:18:00	-56.0866	-0.584753
2022-12-04 13:19:00	-55.9872	-0.529545
2022-12-04 13:20:00	-55.8878	-0.474378
2022-12-04 13:21:00	-55.7879	-0.418945
2022-12-04 13:22:00	-55.6858	-0.366964
2022-12-04 13:23:00	-55.5776	-0.329866
2022-12-04 13:24:00	-55.4695	-0.295836
2022-12-04 13:25:00	-55.3621	-0.262145
2022-12-04 13:26:00	-55.2543	-0.228338
2022-12-04 13:27:00	-55.1462	-0.194426
2022-12-04 13:28:00	-55.0369	-0.160156
2022-12-04 13:29:00	-54.927	-0.125683
2022-12-04 13:30:00	-54.8323	-0.0726555
2022-12-04 13:31:00	-54.8306	0.0229423
2022-12-04 13:32:00	-54.919	0.0580997
2022-12-04 13:33:00	-55.0207	0.030228
2022-12-04 13:34:00	-55.1226	-0.00170117
2022-12-04 13:35:00	-55.225	-0.0339781
2022-12-04 13:36:00	-55.3053	-0.0942749
2022-12-04 13:37:00	-55.2875	-0.187959
2022-12-04 13:38:00	-55.1919	-0.207367
2022-12-04 13:39:00	-55.089	-0.176482
2022-12-04 13:40:00	-54.9853	-0.143957
2022-12-04 13:41:00	-54.8824	-0.109957
2022-12-04 13:42:00	-54.825	-0.0334134
2022-12-04 13:43:00	-54.8831	0.0373755
2022-12-04 13:44:00	-54.9845	0.0207411
2022-12-04 13:45:00	-55.0857	-0.0108477
2022-12-04 13:46:00	-55.1874	-0.0427506
2022-12-04 13:47:00	-55.2806	-0.0876724
2022-12-04 13:48:00	-55.2872	-0.178885
2022-12-04 13:49:00	-55.2014	-0.209338
2022-12-04 13:50:00	-55.1051	-0.181506
2022-12-04 13:51:00	-55.0111	-0.152065
2022-12-04 13:52:00	-54.9185	-0.123039
2022-12-04 13:53:00	-54.8445	-0.0746931
2022-12-04 13:54:00	-54.8746	-0.0061512
2022-12-04 13:55:00	-54.9553	-0.0144525
2022-12-04 13:56:00	-55.0342	-0.0390248
2022-12-04 13:57:00	-55.1102	-0.0628446
2022-12-04 13:58:00	-55.1819	-0.0853552
2022-12-04 13:59:00	-55.25	-0.112956
2022-12-04 14:00:00	-55.27	-0.174885
2022-12-04 14:01:00	-55.2125	-0.210728
2022-12-04 14:02:00	-55.1329	-0.190288
2022-12-04 14:03:00	-55.0538	-0.165518
2022-12-04 14:04:00	-54.9748	-0.140737
2022-12-04 14:05:00	-54.8956	-0.11553
2022-12-04 14:06:00	-54.853	-0.0621236
2022-12-04 14:07:00	-54.9077	-0.0320469
2022-12-04 14:08:00	-54.9783	-0.0525466
2022-12-04 14:09:00	-55.049	-0.0746857
2022-12-04 14:10:00	-55.1204	-0.0970783
2022-12-04 14:11:00	-55.192	-0.119537
2022-12-04 14:12:00	-55.2499	-0.156847
2022-12-04 14:13:00	-55.222	-0.208089
2022-12-04 14:14:00	-55.1438	-0.19345
2022-12-04 14:15:00	-55.0652	-0.169066
2022-12-04 14:16:00	-54.9867	-0.14445
2022-12-04 14:17:00	-54.9082	-0.119836
2022-12-04 14:18:00	-54.8526	-0.0738653
2022-12-04 14:19:00	-54.8959	-0.0310847
2022-12-04 14:20:00	-54.969	-0.04965
2022-12-04 14:21:00	-55.0418	-0.0723882
2022-12-04 14:22:00	-55.1138	-0.0949711
2022-12-04 14:23:00	-55.1849	-0.117249
2022-12-04 14:24:00	-55.2458	-0.148383
2022-12-04 14:25:00	-55.2393	-0.202246
2022-12-04 14:26:00	-55.181	-0.20542
2022-12-04 14:27:00	-55.1241	-0.18763
2022-12-04 14:28:00	-55.0685	-0.170146
2022-12-04 14:29:00	-55.0126	-0.152597
2022-12-04 14:30:00	-54.9566	-0.135058
2022-12-04 14:31:00	-54.9009	-0.117594
2022-12-04 14:32:00	-54.8636	-0.08393
2022-12-04 14:33:00	-54.9041	-0.0595484
2022-12-04 14:34:00	-54.9671	-0.0780297
2022-12-04 14:35:00	-55.0304	-0.0978016
2022-12-04 14:36:00	-55.0935	-0.117614
2022-12-04 14:37:00	-55.1571	-0.137536
2022-12-04 14:38:00	-55.2191	-0.159862
2022-12-04 14:39:00	-55.2268	-0.204263
2022-12-04 14:40:00	-55.1737	-0.203102
2022-12-04 14:41:00	-55.1183	-0.185782
2022-12-04 14:42:00	-55.0627	-0.168323
2022-12-04 14:43:00	-55.0067	-0.150775
2022-12-04 14:44:00	-54.9512	-0.133382
2022-12-04 14:45:00	-54.8964	-0.116189
2022-12-04 14:46:00	-54.8414	-0.0997208
2022-12-04 14:47:00	-54.7861	-0.0834686
2022-12-04 14:48:00	-54.7307	-0.0671095
2022-12-04 14:49:00	-54.675	-0.0506991
2022-12-04 14:50:00	-54.6193	-0.0342522
2022-12-04 14:51:00	-54.5632	-0.017719
2022-12-04 14:52:00	-54.5069	-0.00112293
2022-12-04 14:53:00	-54.4497	0.0157646
2022-12-04 14:54:00	-54.3922	0.0348248
2022-12-04 14:55:00	-54.3355	0.0564648
2022-12-04 14:56:00	-54.2775	0.0709457
2022-12-04 14:57:00	-54.2187	0.0842628
2022-12-04 14:58:00	-54.1605	0.101088
2022-12-04 14:59:00	-54.1021	0.11828
2022-12-04 15:00:00	-54.0437	0.135511
2022-12-04 15:01:00	-53.9852	0.15275
2022-12-04 15:02:00	-53.9266	0.170045
2022-12-04 15:03:00	-53.8684	0.187232
2022-12-04 15:04:00	-53.8109	0.204187
2022-12-04 15:05:00	-53.753	0.218723
2022-12-04 15:06:00	-53.6954	0.234372
2022-12-04 15:07:00	-53.6388	0.254274
2022-12-04 15:08:00	-53.5835	0.277164
2022-12-04 15:09:00	-53.5295	0.30652
2022-12-04 15:10:00	-53.4723	0.337704
2022-12-04 15:11:00	-53.4085	0.372481
2022-12-04 15:12:00	-53.3362	0.411918
2022-12-04 15:13:00	-53.2607	0.453118
2022-12-04 15:14:00	-53.1833	0.495342
2022-12-04 15:15:00	-53.1056	0.53769
2022-12-04 15:16:00	-53.0273	0.580423
2022-12-04 15:17:00	-52.9483	0.6235
2022-12-04 15:18:00	-52.869	0.666691
2022-12-04 15:19:00	-52.7899	0.709854
2022-12-04 15:20:00	-52.711	0.752874
2022-12-04 15:21:00	-52.632	0.795914
2022-12-04 15:22:00	-52.5532	0.838879
2022-12-04 15:23:00	-52.4744	0.88181
2022-12-04 15:24:00	-52.3955	0.924865
2022-12-04 15:25:00	-52.3167	0.967791
2022-12-04 15:26:00	-52.2378	1.01082
2022-12-04 15:27:00	-52.1584	1.05409
2022-12-04 15:28:00	-52.0786	1.09756
2022-12-04 15:29:00	-51.9986	1.14116
2022-12-04 15:30:00	-51.9187	1.18468
2022-12-04 15:31:00	-51.8387	1.22829
2022-12-04 15:32:00	-51.7583	1.27207
2022-12-04 15:33:00	-51.6781	1.31577
2022-12-04 15:34:00	-51.598	1.35939
2022-12-04 15:35:00	-51.5181	1.40288
2022-12-04 15:36:00	-51.4384	1.44629
2022-12-04 15:37:00	-51.3585	1.48978
2022-12-04 15:38:00	-51.2791	1.53303
2022-12-04 15:39:00	-51.201	1.57548
2022-12-04 15:40:00	-51.1246	1.61681
2022-12-04 15:41:00	-51.0477	1.64853
2022-12-04 15:42:00	-50.9759	1.67155
2022-12-04 15:43:00	-50.9117	1.68707
2022-12-04 15:44:00	-50.8567	1.71888
2022-12-04 15:45:00	-50.8064	1.76068
2022-12-04 15:46:00	-50.7581	1.79822
2022-12-04 15:47:00	-50.7106	1.83436
2022-12-04 15:48:00	-50.6616	1.86785
2022-12-04 15:49:00	-50.6098	1.89707
2022-12-04 15:50:00	-50.5577	1.92548
2022-12-04 15:51:00	-50.5056	1.95383
2022-12-04 15:52:00	-50.4534	1.98218
2022-12-04 15:53:00	-50.4017	2.01026
2022-12-04 15:54:00	-50.3504	2.03814
2022-12-04 15:55:00	-50.2992	2.06599
2022-12-04 15:56:00	-50.248	2.0938
2022-12-04 15:57:00	-50.1968	2.12163
2022-12-04 15:58:00	-50.1456	2.14944
2022-12-04 15:59:00	-50.0945	2.1772
2022-12-04 16:00:00	-50.0435	2.20492
2022-12-04 16:01:00	-49.9924	2.23268
2022-12-04 16:02:00	-49.9412	2.26051
2022-12-04 16:03:00	-49.89	2.28827
2022-12-04 16:04:00	-49.8391	2.31596
2022-12-04 16:05:00	-49.788	2.34372
2022-12-04 16:06:00	-49.7368	2.3715
2022-12-04 16:07:00	-49.6856	2.39933
2022-12-04 16:08:00	-49.6343	2.42713
2022-12-04 16:09:00	-49.5831	2.45493
2022-12-04 16:10:00	-49.5312	2.48098
2022-12-04 16:11:00	-49.4803	2.47007
2022-12-04 16:12:00	-49.4434	2.42428
2022-12-04 16:13:00	-49.4077	2.37684
2022-12-04 16:14:00	-49.372	2.32927
2022-12-04 16:15:00	-49.3361	2.28146
2022-12-04 16:16:00	-49.3003	2.23365
2022-12-04 16:17:00	-49.2645	2.18594
2022-12-04 16:18:00	-49.2287	2.13829
2022-12-04 16:19:00	-49.193	2.09069
2022-12-04 16:20:00	-49.1573	2.04306
2022-12-04 16:21:00	-49.1216	1.99557
2022-12-04 16:22:00	-49.0861	1.9482
2022-12-04 16:23:00	-49.0505	1.90079
2022-12-04 16:24:00	-49.015	1.85338
2022-12-04 16:25:00	-48.9795	1.80604
2022-12-04 16:26:00	-48.9439	1.75867
2022-12-04 16:27:00	-48.9084	1.71127
2022-12-04 16:28:00	-48.8728	1.66378
2022-12-04 16:29:00	-48.8372	1.61637
2022-12-04 16:30:00	-48.8017	1.56902
2022-12-04 16:31:00	-48.7661	1.52148
2022-12-04 16:32:00	-48.7305	1.47396
2022-12-04 16:33:00	-48.6947	1.42621
2022-12-04 16:34:00	-48.6587	1.37821
2022-12-04 16:35:00	-48.6229	1.33043
2022-12-04 16:36:00	-48.5873	1.28297
2022-12-04 16:37:00	-48.5522	1.23512
2022-12-04 16:38:00	-48.5472	1.17946
2022-12-04 16:39:00	-48.6014	1.14891
2022-12-04 16:40:00	-48.6684	1.13705
2022-12-04 16:41:00	-48.7359	1.12517
2022-12-04 16:42:00	-48.8037	1.11322
2022-12-04 16:43:00	-48.8724	1.10111
2022-12-04 16:44:00	-48.941	1.08904
2022-12-04 16:45:00	-49.0097	1.07694
2022-12-04 16:46:00	-49.0799	1.06456
2022-12-04 16:47:00	-49.1586	1.05071
2022-12-04 16:48:00	-49.2433	1.0358
2022-12-04 16:49:00	-49.328	1.02087
2022-12-04 16:50:00	-49.4125	1.00597
2022-12-04 16:51:00	-49.4974	0.991012
2022-12-04 16:52:00	-49.5824	0.976017
2022-12-04 16:53:00	-49.6674	0.96102
2022-12-04 16:54:00	-49.7517	0.946142
2022-12-04 16:55:00	-49.8357	0.931322
2022-12-04 16:56:00	-49.9194	0.916548
2022-12-04 16:57:00	-50.0032	0.901754
2022-12-04 16:58:00	-50.0873	0.886913
2022-12-04 16:59:00	-50.1715	0.872052
2022-12-04 17:00:00	-50.2557	0.857184
2022-12-04 17:01:00	-50.3406	0.842202
2022-12-04 17:02:00	-50.4248	0.827341
2022-12-04 17:03:00	-50.5088	0.81249
2022-12-04 17:04:00	-50.5931	0.7976
2022-12-04 17:05:00	-50.6776	0.782663
2022-12-04 17:06:00	-50.7623	0.767719
2022-12-04 17:07:00	-50.8471	0.752743
2022-12-04 17:08:00	-50.932	0.737734
2022-12-04 17:09:00	-51.0169	0.722728
2022-12-04 17:10:00	-51.102	0.707707
2022-12-04 17:11:00	-51.187	0.692638
2022-12-04 17:12:00	-51.2725	0.67748
2022-12-04 17:13:00	-51.3581	0.662336
2022-12-04 17:14:00	-51.4435	0.647238
2022-12-04 17:15:00	-51.5285	0.632208
2022-12-04 17:16:00	-51.6133	0.61721
2022-12-04 17:17:00	-51.6982	0.602173
2022-12-04 17:18:00	-51.7838	0.587049
2022-12-04 17:19:00	-51.8693	0.571922
2022-12-04 17:20:00	-51.9549	0.556767
2022-12-04 17:21:00	-52.0406	0.541591
2022-12-04 17:22:00	-52.1263	0.526434
2022-12-04 17:23:00	-52.2115	0.511345
2022-12-04 17:24:00	-52.2968	0.496247
2022-12-04 17:25:00	-52.3819	0.481186
2022-12-04 17:26:00	-52.4675	0.466036
2022-12-04 17:27:00	-52.5533	0.450857
2022-12-04 17:28:00	-52.6388	0.435728
2022-12-04 17:29:00	-52.7241	0.420611
2022-12-04 17:30:00	-52.8096	0.405497
2022-12-04 17:31:00	-52.8953	0.390359
2022-12-04 17:32:00	-52.9809	0.375199
2022-12-04 17:33:00	-53.0664	0.360035
2022-12-04 17:34:00	-53.1514	0.345884
2022-12-04 17:35:00	-53.2375	0.336193
2022-12-04 17:36:00	-53.3218	0.316815
2022-12-04 17:37:00	-53.4067	0.299926
2022-12-04 17:38:00	-53.4925	0.284584
2022-12-04 17:39:00	-53.5788	0.268977
2022-12-04 17:40:00	-53.6641	0.247181
2022-12-04 17:41:00	-53.7483	0.222502
2022-12-04 17:42:00	-53.832	0.197798
2022-12-04 17:43:00	-53.9152	0.173294
2022-12-04 17:44:00	-53.9964	0.149361
2022-12-04 17:45:00	-54.0744	0.126351
2022-12-04 17:46:00	-54.1486	0.105055
2022-12-04 17:47:00	-54.2194	0.0964314
2022-12-04 17:48:00	-54.2868	0.0967349
2022-12-04 17:49:00	-54.3517	0.1046
2022-12-04 17:50:00	-54.4162	0.111612
2022-12-04 17:51:00	-54.4811	0.110587
2022-12-04 17:52:00	-54.5456	0.103272
2022-12-04 17:53:00	-54.61	0.0941009
2022-12-04 17:54:00	-54.6743	0.0849059
2022-12-04 17:55:00	-54.7388	0.0756756
2022-12-04 17:56:00	-54.8026	0.0665441
2022-12-04 17:57:00	-54.8662	0.0574465
2022-12-04 17:58:00	-54.93	0.0491747
2022-12-04 17:59:00	-54.9929	0.0583814
2022-12-04 18:00:00	-55.0551	0.0739493
2022-12-04 18:01:00	-55.1174	0.0906084
2022-12-04 18:02:00	-55.181	0.0981963
2022-12-04 18:03:00	-55.2425	0.0804846
2022-12-04 18:04:00	-55.3032	0.0568834
2022-12-04 18:05:00	-55.3629	0.03174
2022-12-04 18:06:00	-55.4212	0.00464874
2022-12-04 18:07:00	-55.4844	-0.00667079
2022-12-04 18:08:00	-55.5493	-0.0165264
2022-12-04 18:09:00	-55.6145	-0.0269351
2022-12-04 18:10:00	-55.6801	-0.0407315
2022-12-04 18:11:00	-55.7447	-0.0592329
2022-12-04 18:12:00	-55.8073	-0.0775069
2022-12-04 18:13:00	-55.8697	-0.0952787
2022-12-04 18:14:00	-55.9322	-0.113516
2022-12-04 18:15:00	-55.9903	-0.141522
2022-12-04 18:16:00	-56.0433	-0.178495
2022-12-04 18:17:00	-56.0972	-0.215028
2022-12-04 18:18:00	-56.1551	-0.25366
2022-12-04 18:19:00	-56.2147	-0.293398
2022-12-04 18:20:00	-56.2742	-0.333161
2022-12-04 18:21:00	-56.3375	-0.375454
2022-12-04 18:22:00	-56.4034	-0.418757
2022-12-04 18:23:00	-56.4749	-0.458317
2022-12-04 18:24:00	-56.5489	-0.496698
2022-12-04 18:25:00	-56.6236	-0.532339
2022-12-04 18:26:00	-56.6994	-0.568573
2022-12-04 18:27:00	-56.7776	-0.607127
2022-12-04 18:28:00	-56.8587	-0.646506
2022-12-04 18:29:00	-56.9443	-0.685889
2022-12-04 18:30:00	-57.0231	-0.741366
2022-12-04 18:31:00	-57.096	-0.808078
2022-12-04 18:32:00	-57.1756	-0.872146
2022-12-04 18:33:00	-57.2616	-0.932711
2022-12-04 18:34:00	-57.3486	-0.993714
2022-12-04 18:35:00	-57.4374	-1.05596
2022-12-04 18:36:00	-57.5303	-1.12117
2022-12-04 18:37:00	-57.626	-1.18822
2022-12-04 18:38:00	-57.7224	-1.2558
2022-12-04 18:39:00	-57.8214	-1.32517
2022-12-04 18:40:00	-57.9221	-1.3957
2022-12-04 18:41:00	-58.0217	-1.46548
2022-12-04 18:42:00	-58.1192	-1.53379
2022-12-04 18:43:00	-58.2187	-1.60351
2022-12-04 18:44:00	-58.3182	-1.67316
2022-12-04 18:45:00	-58.4182	-1.74321
2022-12-04 18:46:00	-58.5183	-1.81329
2022-12-04 18:47:00	-58.6193	-1.884
2022-12-04 18:48:00	-58.7218	-1.95571
2022-12-04 18:49:00	-58.822	-2.02585
2022-12-04 18:50:00	-58.9277	-2.07684
2022-12-04 18:51:00	-59.0428	-2.04858
2022-12-04 18:52:00	-59.1519	-1.99786
2022-12-04 18:53:00	-59.2559	-1.93722
2022-12-04 18:54:00	-59.2682	-1.83502
2022-12-04 18:55:00	-59.1722	-1.80013
2022-12-04 18:56:00	-59.0635	-1.84632
2022-12-04 18:57:00	-58.9572	-1.89695
2022-12-04 18:58:00	-58.8546	-1.9517
2022-12-04 18:59:00	-58.8185	-2.05043
2022-12-04 19:00:00	-58.9047	-2.11375
2022-12-04 19:01:00	-59.0093	-2.06457
2022-12-04 19:02:00	-59.096	-1.98146
2022-12-04 19:03:00	-59.1838	-1.897
2022-12-04 19:04:00	-59.2702	-1.81388
2022-12-04 19:05:00	-59.3535	-1.73345
2022-12-04 19:06:00	-59.4164	-1.64879
2022-12-04 19:07:00	-59.3742	-1.57631
2022-12-04 19:08:00	-59.2962	-1.615
2022-12-04 19:09:00	-59.2356	-1.68958
2022-12-04 19:10:00	-59.1672	-1.75512
2022-12-04 19:11:00	-59.0974	-1.81886
2022-12-04 19:12:00	-59.0284	-1.88131
2022-12-04 19:13:00	-58.9615	-1.94244
2022-12-04 19:14:00	-58.8936	-2.00226
2022-12-04 19:15:00	-58.8407	-2.06615
2022-12-04 19:16:00	-58.8719	-2.13151
2022-12-04 19:17:00	-58.9349	-2.142
2022-12-04 19:18:00	-58.9893	-2.0857
2022-12-04 19:19:00	-59.0411	-2.02711
2022-12-04 19:20:00	-59.0576	-1.96554
2022-12-04 19:21:00	-58.9957	-1.94029
2022-12-04 19:22:00	-58.9233	-1.93886
2022-12-04 19:23:00	-58.861	-1.97326
2022-12-04 19:24:00	-58.8062	-2.01817
2022-12-04 19:25:00	-58.8124	-2.07492
2022-12-04 19:26:00	-58.8723	-2.0886
2022-12-04 19:27:00	-58.9319	-2.0627
2022-12-04 19:28:00	-58.9792	-2.01246
2022-12-04 19:29:00	-59.0047	-1.95196
2022-12-04 19:30:00	-58.9565	-1.90647
2022-12-04 19:31:00	-58.8872	-1.92033
2022-12-04 19:32:00	-58.828	-1.96167
2022-12-04 19:33:00	-58.7741	-2.01008
2022-12-04 19:34:00	-58.7363	-2.06662
2022-12-04 19:35:00	-58.7658	-2.11561
2022-12-04 19:36:00	-58.8297	-2.11268
2022-12-04 19:37:00	-58.8903	-2.0753
2022-12-04 19:38:00	-58.9292	-2.00676
2022-12-04 19:39:00	-58.9514	-1.92826
2022-12-04 19:40:00	-59.0017	-1.91662
2022-12-04 19:41:00	-58.9937	-1.97581
2022-12-04 19:42:00	-58.9501	-2.02308
2022-12-04 19:43:00	-58.904	-2.06621
2022-12-04 19:44:00	-58.8489	-2.06581
2022-12-04 19:45:00	-58.8028	-2.02717
2022-12-04 19:46:00	-58.8142	-1.97788
2022-12-04 19:47:00	-58.8692	-1.97288
2022-12-04 19:48:00	-58.872	-2.01793
2022-12-04 19:49:00	-58.8188	-2.03782
2022-12-04 19:50:00	-58.7872	-1.99638
2022-12-04 19:51:00	-58.8272	-1.96044
2022-12-04 19:52:00	-58.8756	-1.97991
2022-12-04 19:53:00	-58.9109	-2.03171
2022-12-04 19:54:00	-58.9453	-2.08412
2022-12-04 19:55:00	-58.9795	-2.13672
2022-12-04 19:56:00	-59.0192	-2.18196
2022-12-04 19:57:00	-59.0455	-2.1569
2022-12-04 19:58:00	-58.9955	-2.12985
2022-12-04 19:59:00	-58.9606	-2.09399
2022-12-04 20:00:00	-59.0038	-2.085
2022-12-04 20:01:00	-59.0496	-2.12776
2022-12-04 20:02:00	-59.1012	-2.16445
2022-12-04 20:03:00	-59.159	-2.19131
2022-12-04 20:04:00	-59.2167	-2.21832
2022-12-04 20:05:00	-59.2622	-2.26159
2022-12-04 20:06:00	-59.3008	-2.31365
2022-12-04 20:07:00	-59.3448	-2.36149
2022-12-04 20:08:00	-59.3894	-2.40728
2022-12-04 20:09:00	-59.4242	-2.46234
2022-12-04 20:10:00	-59.4633	-2.52455
2022-12-04 20:11:00	-59.5054	-2.59142
2022-12-04 20:12:00	-59.5472	-2.65784
2022-12-04 20:13:00	-59.5887	-2.72381
2022-12-04 20:14:00	-59.6281	-2.78626
2022-12-04 20:15:00	-59.6637	-2.84284
2022-12-04 20:16:00	-59.7008	-2.90159
2022-12-04 20:17:00	-59.7359	-2.95725
2022-12-04 20:18:00	-59.7692	-3.00963
2022-12-04 20:19:00	-59.815	-3.03851
2022-12-04 20:20:00	-59.8706	-3.03895
2022-12-04 20:21:00	-59.9169	-3.03888
2022-12-04 20:22:00	-59.9581	-3.03881
2022-12-04 20:23:00	-59.9951	-3.03872
2022-12-04 20:24:00	-60.028	-3.03866
2022-12-07 14:23:00	-60.0404	-3.0387
2022-12-07 14:24:00	-60.0032	-3.03973
2022-12-07 14:25:00	-59.9492	-3.0516
2022-12-07 14:26:00	-59.9529	-3.10522
2022-12-07 14:27:00	-59.9901	-3.16417
2022-12-07 14:28:00	-60.0331	-3.23184
2022-12-07 14:29:00	-60.0783	-3.30318
2022-12-07 14:30:00	-60.1254	-3.37742
2022-12-07 14:31:00	-60.1739	-3.45386
2022-12-07 14:32:00	-60.2244	-3.53331
2022-12-07 14:33:00	-60.2764	-3.61528
2022-12-07 14:34:00	-60.3313	-3.6984
2022-12-07 14:35:00	-60.3962	-3.77669
2022-12-07 14:36:00	-60.4653	-3.85548
2022-12-07 14:37:00	-60.5363	-3.93649
2022-12-07 14:38:00	-60.6077	-4.01786
2022-12-07 14:39:00	-60.6792	-4.09932
2022-12-07 14:40:00	-60.7513	-4.18145
2022-12-07 14:41:00	-60.8252	-4.26553
2022-12-07 14:42:00	-60.9001	-4.35082
2022-12-07 14:43:00	-60.9758	-4.43703
2022-12-07 14:44:00	-61.0527	-4.52446
2022-12-07 14:45:00	-61.1308	-4.61335
2022-12-07 14:46:00	-61.21	-4.70339
2022-12-07 14:47:00	-61.2861	-4.79699
2022-12-07 14:48:00	-61.3533	-4.89775
2022-12-07 14:49:00	-61.4196	-4.99919
2022-12-07 14:50:00	-61.4856	-5.10144
2022-12-07 14:51:00	-61.545	-5.20716
2022-12-07 14:52:00	-61.6008	-5.31446
2022-12-07 14:53:00	-61.6567	-5.42241
2022-12-07 14:54:00	-61.7126	-5.53049
2022-12-07 14:55:00	-61.7687	-5.63868
2022-12-07 14:56:00	-61.825	-5.7474
2022-12-07 14:57:00	-61.8814	-5.85634
2022-12-07 14:58:00	-61.938	-5.96542
2022-12-07 14:59:00	-61.9947	-6.07482
2022-12-07 15:00:00	-62.0517	-6.18453
2022-12-07 15:01:00	-62.1087	-6.29431
2022-12-07 15:02:00	-62.1657	-6.4041
2022-12-07 15:03:00	-62.2229	-6.5141
2022-12-07 15:04:00	-62.2801	-6.62406
2022-12-07 15:05:00	-62.3373	-6.73406
2022-12-07 15:06:00	-62.3947	-6.84436
2022-12-07 15:07:00	-62.4521	-6.95463
2022-12-07 15:08:00	-62.5096	-7.06504
2022-12-07 15:09:00	-62.5675	-7.17589
2022-12-07 15:10:00	-62.6253	-7.28676
2022-12-07 15:11:00	-62.6832	-7.39764
2022-12-07 15:12:00	-62.741	-7.50843
2022-12-07 15:13:00	-62.7989	-7.61917
2022-12-07 15:14:00	-62.8571	-7.73054
2022-12-07 15:15:00	-62.9153	-7.84183
2022-12-07 15:16:00	-62.9735	-7.95289
2022-12-07 15:17:00	-63.0315	-8.06361
2022-12-07 15:18:00	-63.0895	-8.17432
2022-12-07 15:19:00	-63.1481	-8.286
2022-12-07 15:20:00	-63.2067	-8.39773
2022-12-07 15:21:00	-63.2653	-8.50936
2022-12-07 15:22:00	-63.3241	-8.62126
2022-12-07 15:23:00	-63.3829	-8.73299
2022-12-07 15:24:00	-63.4414	-8.84416
2022-12-07 15:25:00	-63.4987	-8.95558
2022-12-07 15:26:00	-63.5548	-9.06723
2022-12-07 15:27:00	-63.6109	-9.17863
2022-12-07 15:28:00	-63.667	-9.2899
2022-12-07 15:29:00	-63.7232	-9.40115
2022-12-07 15:30:00	-63.7789	-9.51136
2022-12-07 15:31:00	-63.8337	-9.61979
2022-12-07 15:32:00	-63.8866	-9.72422
2022-12-07 15:33:00	-63.9372	-9.82416
2022-12-07 15:34:00	-63.9858	-9.92008
2022-12-07 15:35:00	-64.0332	-10.0137
2022-12-07 15:36:00	-64.0793	-10.1044
2022-12-07 15:37:00	-64.1241	-10.1926
2022-12-07 15:38:00	-64.168	-10.279
2022-12-07 15:39:00	-64.2109	-10.3635
2022-12-07 15:40:00	-64.2531	-10.4465
2022-12-07 15:41:00	-64.2945	-10.5279
2022-12-07 15:42:00	-64.3336	-10.6084
2022-12-07 15:43:00	-64.3324	-10.6902
2022-12-07 15:44:00	-64.2715	-10.739
2022-12-07 15:45:00	-64.1941	-10.7334
2022-12-07 15:46:00	-64.1176	-10.7123
2022-12-07 15:47:00	-64.0374	-10.69
2022-12-07 15:48:00	-63.9567	-10.6675
2022-12-07 15:49:00	-63.8765	-10.6452
2022-12-07 15:50:00	-63.7956	-10.6226
2022-12-07 15:51:00	-63.7147	-10.6
2022-12-07 15:52:00	-63.6336	-10.5773
2022-12-07 15:53:00	-63.5523	-10.5545
2022-12-07 15:54:00	-63.4708	-10.5317
2022-12-07 15:55:00	-63.3893	-10.5089
2022-12-07 15:56:00	-63.3096	-10.486
2022-12-07 15:57:00	-63.2307	-10.4571
2022-12-07 15:58:00	-63.1528	-10.4267
2022-12-07 15:59:00	-63.073	-10.4004
2022-12-07 16:00:00	-62.9908	-10.3848
2022-12-07 16:01:00	-62.909	-10.3673
2022-12-07 16:02:00	-62.8274	-10.3474
2022-12-07 16:03:00	-62.7462	-10.3269
2022-12-07 16:04:00	-62.6658	-10.3047
2022-12-07 16:05:00	-62.586	-10.2821
2022-12-07 16:06:00	-62.5058	-10.2594
2022-12-07 16:07:00	-62.4253	-10.2365
2022-12-07 16:08:00	-62.3453	-10.2137
2022-12-07 16:09:00	-62.2653	-10.191
2022-12-07 16:10:00	-62.1856	-10.1684
2022-12-07 16:11:00	-62.1072	-10.1442
2022-12-07 16:12:00	-62.0293	-10.1192
2022-12-07 16:13:00	-61.9494	-10.0993
2022-12-07 16:14:00	-61.8703	-10.0786
2022-12-07 16:15:00	-61.7902	-10.0613
2022-12-07 16:16:00	-61.7095	-10.0462
2022-12-07 16:17:00	-61.6291	-10.0308
2022-12-07 16:18:00	-61.5503	-10.0081
2022-12-07 16:19:00	-61.471	-9.98741
2022-12-07 16:20:00	-61.3939	-9.96223
2022-12-07 16:21:00	-61.317	-9.93629
2022-12-07 16:22:00	-61.2397	-9.91047
2022-12-07 16:23:00	-61.1624	-9.88449
2022-12-07 16:24:00	-61.0849	-9.85833
2022-12-07 16:25:00	-61.0075	-9.83199
2022-12-07 16:26:00	-60.9286	-9.80911
2022-12-07 16:27:00	-60.8476	-9.79304
2022-12-07 16:28:00	-60.7667	-9.77851
2022-12-07 16:29:00	-60.687	-9.7753
2022-12-07 16:30:00	-60.6408	-9.83572
2022-12-07 16:31:00	-60.616	-9.91559
2022-12-07 16:32:00	-60.607	-9.99572
2022-12-07 16:33:00	-60.5942	-10.0667
2022-12-07 16:34:00	-60.5744	-10.1323
2022-12-07 16:35:00	-60.5555	-10.1965
2022-12-07 16:36:00	-60.5412	-10.2602
2022-12-07 16:37:00	-60.5632	-10.3133
2022-12-07 16:38:00	-60.6215	-10.3367
2022-12-07 16:39:00	-60.683	-10.3542
2022-12-07 16:40:00	-60.7447	-10.3713
2022-12-07 16:41:00	-60.8063	-10.3883
2022-12-07 16:42:00	-60.868	-10.4053
2022-12-07 16:43:00	-60.9298	-10.4223
2022-12-07 16:44:00	-60.9916	-10.4393
2022-12-07 16:45:00	-61.0532	-10.4562
2022-12-07 16:46:00	-61.1151	-10.4732
2022-12-07 16:47:00	-61.1771	-10.4902
2022-12-07 16:48:00	-61.2391	-10.5072
2022-12-07 16:49:00	-61.3012	-10.5242
2022-12-07 16:50:00	-61.363	-10.5412
2022-12-07 16:51:00	-61.4248	-10.5581
2022-12-07 16:52:00	-61.4868	-10.5751
2022-12-07 16:53:00	-61.5493	-10.5921
2022-12-07 16:54:00	-61.6119	-10.6092
2022-12-07 16:55:00	-61.6746	-10.6263
2022-12-07 16:56:00	-61.737	-10.6433
2022-12-07 16:57:00	-61.7994	-10.6603
2022-12-07 16:58:00	-61.8618	-10.6773
2022-12-07 16:59:00	-61.9235	-10.6958
2022-12-07 17:00:00	-61.9841	-10.7177
2022-12-07 17:01:00	-62.0444	-10.7402
2022-12-07 17:02:00	-62.1047	-10.7636
2022-12-07 17:03:00	-62.1647	-10.7866
2022-12-07 17:04:00	-62.2252	-10.8091
2022-12-07 17:05:00	-62.2853	-10.8317
2022-12-07 17:06:00	-62.3461	-10.8516
2022-12-07 17:07:00	-62.4086	-10.862
2022-12-07 17:08:00	-62.4718	-10.8707
2022-12-07 17:09:00	-62.535	-10.8794
2022-12-07 17:10:00	-62.5982	-10.8885
2022-12-07 17:11:00	-62.6614	-10.8977
2022-12-07 17:12:00	-62.7243	-10.9108
2022-12-07 17:13:00	-62.7865	-10.9271
2022-12-07 17:14:00	-62.8488	-10.9438
2022-12-07 17:15:00	-62.911	-10.9605
2022-12-07 17:16:00	-62.9737	-10.9761
2022-12-07 17:17:00	-63.037	-10.987
2022-12-07 17:18:00	-63.1006	-10.996
2022-12-07 17:19:00	-63.164	-11.0064
2022-12-07 17:20:00	-63.2244	-11.0261
2022-12-07 17:21:00	-63.2845	-11.0503
2022-12-07 17:22:00	-63.3452	-11.0742
2022-12-07 17:23:00	-63.4072	-11.0927
2022-12-07 17:24:00	-63.47	-11.1096
2022-12-07 17:25:00	-63.5221	-11.1384
2022-12-07 17:26:00	-63.5049	-11.1943
2022-12-07 17:27:00	-63.4531	-11.2355
2022-12-07 17:28:00	-63.3971	-11.2715
2022-12-07 17:29:00	-63.3396	-11.3037
2022-12-07 17:30:00	-63.2814	-11.3312
2022-12-07 17:31:00	-63.2208	-11.353
2022-12-07 17:32:00	-63.1584	-11.3505
2022-12-07 17:33:00	-63.0971	-11.3368
2022-12-07 17:34:00	-63.0365	-11.3224
2022-12-07 17:35:00	-62.9759	-11.308
2022-12-07 17:36:00	-62.9154	-11.2936
2022-12-07 17:37:00	-62.8547	-11.2791
2022-12-07 17:38:00	-62.7933	-11.2644
2022-12-07 17:39:00	-62.7326	-11.25
2022-12-07 17:40:00	-62.6722	-11.2355
2022-12-07 17:41:00	-62.6114	-11.2209
2022-12-07 17:42:00	-62.5499	-11.2062
2022-12-07 17:43:00	-62.4884	-11.1915
2022-12-07 17:44:00	-62.4271	-11.1768
2022-12-07 17:45:00	-62.3657	-11.162
2022-12-07 17:46:00	-62.3044	-11.1473
2022-12-07 17:47:00	-62.2429	-11.1325
2022-12-07 17:48:00	-62.1813	-11.1177
2022-12-07 17:49:00	-62.1201	-11.1029
2022-12-07 17:50:00	-62.0595	-11.0883
2022-12-07 17:51:00	-61.9989	-11.0736
2022-12-07 17:52:00	-61.9381	-11.0589
2022-12-07 17:53:00	-61.8772	-11.0442
2022-12-07 17:54:00	-61.8161	-11.0294
2022-12-07 17:55:00	-61.7542	-11.0144
2022-12-07 17:56:00	-61.6934	-10.9996
2022-12-07 17:57:00	-61.6325	-10.9848
2022-12-07 17:58:00	-61.5713	-10.97
2022-12-07 17:59:00	-61.5101	-10.9551
2022-12-07 18:00:00	-61.4492	-10.9402
2022-12-07 18:01:00	-61.3884	-10.9254
2022-12-07 18:02:00	-61.3276	-10.9106
2022-12-07 18:03:00	-61.2668	-10.8957
2022-12-07 18:04:00	-61.2059	-10.8808
2022-12-07 18:05:00	-61.1446	-10.8658
2022-12-07 18:06:00	-61.0833	-10.8508
2022-12-07 18:07:00	-61.0223	-10.8359
2022-12-07 18:08:00	-60.9611	-10.8208
2022-12-07 18:09:00	-60.8995	-10.8057
2022-12-07 18:10:00	-60.838	-10.7906
2022-12-07 18:11:00	-60.7765	-10.7755
2022-12-07 18:12:00	-60.7149	-10.7603
2022-12-07 18:13:00	-60.6531	-10.745
2022-12-07 18:14:00	-60.5911	-10.7298
2022-12-07 18:15:00	-60.5292	-10.7145
2022-12-07 18:16:00	-60.4673	-10.6992
2022-12-07 18:17:00	-60.4054	-10.6839
2022-12-07 18:18:00	-60.3437	-10.6686
2022-12-07 18:19:00	-60.2823	-10.6534
2022-12-07 18:20:00	-60.2204	-10.6381
2022-12-07 18:21:00	-60.1585	-10.6227
2022-12-07 18:22:00	-60.0969	-10.6074
2022-12-07 18:23:00	-60.0362	-10.5905
2022-12-07 18:24:00	-60.0018	-10.5457
2022-12-07 18:25:00	-60	-10.4843
2022-12-07 18:26:00	-59.9999	-10.4229
2022-12-07 18:27:00	-59.9999	-10.3616
2022-12-07 18:28:00	-59.9999	-10.3
2022-12-07 18:29:00	-60	-10.238
2022-12-07 18:30:00	-60	-10.1758
2022-12-07 18:31:00	-59.9999	-10.114
2022-12-07 18:32:00	-59.9999	-10.0527
2022-12-07 18:33:00	-60	-9.99114
2022-12-07 18:34:00	-60	-9.92955
2022-12-07 18:35:00	-60	-9.86787
2022-12-07 18:36:00	-60	-9.80642
2022-12-07 18:37:00	-59.9999	-9.74465
2022-12-07 18:38:00	-59.9999	-9.68273
2022-12-07 18:39:00	-59.9999	-9.62084
2022-12-07 18:40:00	-59.9999	-9.55843
2022-12-07 18:41:00	-59.9999	-9.49606
2022-12-07 18:42:00	-59.9999	-9.43412
2022-12-07 18:43:00	-59.9997	-9.37234
2022-12-07 18:44:00	-59.9968	-9.31089
2022-12-07 18:45:00	-59.9994	-9.24988
2022-12-07 18:46:00	-59.9999	-9.18775
2022-12-07 18:47:00	-59.9999	-9.12564
2022-12-07 18:48:00	-59.9999	-9.06464
2022-12-07 18:49:00	-59.9999	-9.00365
2022-12-07 18:50:00	-59.9999	-8.94248
2022-12-07 18:51:00	-59.9999	-8.88125
2022-12-07 18:52:00	-59.9999	-8.81991
2022-12-07 18:53:00	-60.0003	-8.75829
2022-12-07 18:54:00	-60.0079	-8.69655
2022-12-07 18:55:00	-60.0172	-8.63499
2022-12-07 18:56:00	-60.0081	-8.57534
2022-12-07 18:57:00	-60.001	-8.51471
2022-12-07 18:58:00	-59.9842	-8.46123
2022-12-07 18:59:00	-59.9408	-8.43222
2022-12-07 19:00:00	-59.8876	-8.41802
2022-12-07 19:01:00	-59.8337	-8.4046
2022-12-07 19:02:00	-59.7795	-8.39118
2022-12-07 19:03:00	-59.7271	-8.37823
2022-12-07 19:04:00	-59.6753	-8.37212
2022-12-07 19:05:00	-59.6642	-8.40903
2022-12-07 19:06:00	-59.7144	-8.42938
2022-12-07 19:07:00	-59.7689	-8.44296
2022-12-07 19:08:00	-59.8234	-8.45643
2022-12-07 19:09:00	-59.8774	-8.46978
2022-12-07 19:10:00	-59.9318	-8.48319
2022-12-07 19:11:00	-59.9864	-8.49663
2022-12-07 19:12:00	-60.033	-8.48312
2022-12-07 19:13:00	-60.0028	-8.44735
2022-12-07 19:14:00	-59.9431	-8.43228
2022-12-07 19:15:00	-59.8824	-8.41725
2022-12-07 19:16:00	-59.8199	-8.4018
2022-12-07 19:17:00	-59.7563	-8.38604
2022-12-07 19:18:00	-59.6928	-8.3784
2022-12-07 19:19:00	-59.6851	-8.42195
2022-12-07 19:20:00	-59.7509	-8.4395
2022-12-07 19:21:00	-59.8184	-8.4553
2022-12-07 19:22:00	-59.8853	-8.47176
2022-12-07 19:23:00	-59.9527	-8.48837
2022-12-07 19:24:00	-60.02	-8.50559
2022-12-07 19:25:00	-60.088	-8.52292
2022-12-07 19:26:00	-60.1561	-8.53983
2022-12-07 19:27:00	-60.2047	-8.51742
2022-12-07 19:28:00	-60.1656	-8.482
2022-12-07 19:29:00	-60.1054	-8.46617
2022-12-07 19:30:00	-60.0458	-8.45138
2022-12-07 19:31:00	-59.9862	-8.43668
2022-12-07 19:32:00	-59.9265	-8.42194
2022-12-07 19:33:00	-59.8662	-8.40705
2022-12-07 19:34:00	-59.8061	-8.39507
2022-12-07 19:35:00	-59.7828	-8.43102
2022-12-07 19:36:00	-59.842	-8.45948
2022-12-07 19:37:00	-59.9092	-8.47664
2022-12-07 19:38:00	-59.976	-8.49412
2022-12-07 19:39:00	-60.0432	-8.51112
2022-12-07 19:40:00	-60.1125	-8.52861
2022-12-07 19:41:00	-60.1891	-8.54768
2022-12-07 19:42:00	-60.26	-8.5364
2022-12-07 19:43:00	-60.2438	-8.48031
2022-12-07 19:44:00	-60.1679	-8.46523
2022-12-07 19:45:00	-60.0903	-8.45469
2022-12-07 19:46:00	-60.0117	-8.44188
2022-12-07 19:47:00	-59.9314	-8.42393
2022-12-07 19:48:00	-59.8677	-8.45149
2022-12-07 19:49:00	-59.9074	-8.51194
2022-12-07 19:50:00	-60.0035	-8.50625
2022-12-07 19:51:00	-60.0998	-8.50694
2022-12-07 19:52:00	-60.1914	-8.48635
2022-12-07 19:53:00	-60.2074	-8.40545
2022-12-07 19:54:00	-60.1273	-8.37068
2022-12-07 19:55:00	-60.034	-8.36053
2022-12-07 19:56:00	-59.9484	-8.32554
2022-12-07 19:57:00	-59.9089	-8.22743
2022-12-07 19:58:00	-59.8809	-8.11734
2022-12-07 19:59:00	-59.8533	-8.00854
2022-12-07 20:00:00	-59.8253	-7.89841
2022-12-07 20:01:00	-59.7969	-7.78723
2022-12-07 20:02:00	-59.754	-7.68332
2022-12-07 20:03:00	-59.6923	-7.58891
2022-12-07 20:04:00	-59.6716	-7.47731
2022-12-07 20:05:00	-59.6646	-7.361
2022-12-07 20:06:00	-59.6576	-7.24442
2022-12-07 20:07:00	-59.6481	-7.12786
2022-12-07 20:08:00	-59.638	-7.01145
2022-12-07 20:09:00	-59.628	-6.89481
2022-12-07 20:10:00	-59.6181	-6.7791
2022-12-07 20:11:00	-59.6081	-6.66252
2022-12-07 20:12:00	-59.5983	-6.54709
2022-12-07 20:13:00	-59.5883	-6.43071
2022-12-07 20:14:00	-59.5782	-6.31189
2022-12-07 20:15:00	-59.5678	-6.19078
2022-12-07 20:16:00	-59.5573	-6.06781
2022-12-07 20:17:00	-59.5469	-5.94482
2022-12-07 20:18:00	-59.5364	-5.82161
2022-12-07 20:19:00	-59.5259	-5.69948
2022-12-07 20:20:00	-59.5153	-5.57497
2022-12-07 20:21:00	-59.5046	-5.44899
2022-12-07 20:22:00	-59.4939	-5.32347
2022-12-07 20:23:00	-59.4833	-5.19816
2022-12-07 20:24:00	-59.4727	-5.07351
2022-12-07 20:25:00	-59.4624	-4.95229
2022-12-07 20:26:00	-59.4519	-4.83021
2022-12-07 20:27:00	-59.4415	-4.7038
2022-12-07 20:28:00	-59.4555	-4.57815
2022-12-07 20:29:00	-59.4947	-4.45462
2022-12-07 20:30:00	-59.5341	-4.33166
2022-12-07 20:31:00	-59.5728	-4.20962
2022-12-07 20:32:00	-59.6115	-4.08942
2022-12-07 20:33:00	-59.6509	-3.96752
2022-12-07 20:34:00	-59.6531	-3.84446
2022-12-07 20:35:00	-59.5981	-3.73407
2022-12-07 20:36:00	-59.528	-3.63204
2022-12-07 20:37:00	-59.448	-3.53722
2022-12-07 20:38:00	-59.3684	-3.44201
2022-12-07 20:39:00	-59.2884	-3.34611
2022-12-07 20:40:00	-59.214	-3.24498
2022-12-07 20:41:00	-59.1754	-3.12046
2022-12-07 20:42:00	-59.152	-2.9947
2022-12-07 20:43:00	-59.1304	-2.87256
2022-12-07 20:44:00	-59.1086	-2.74863
2022-12-07 20:45:00	-59.0868	-2.62418
2022-12-07 20:46:00	-59.0651	-2.50004
2022-12-07 20:47:00	-59.0435	-2.377
2022-12-07 20:48:00	-59.0219	-2.25392
2022-12-07 20:49:00	-58.997	-2.13106
2022-12-07 20:50:00	-58.9163	-2.06735
2022-12-07 20:51:00	-58.8564	-2.13883
2022-12-07 20:52:00	-58.9027	-2.24455
2022-12-07 20:53:00	-58.9787	-2.33369
2022-12-07 20:54:00	-59.0899	-2.38047
2022-12-07 20:55:00	-59.207	-2.41338
2022-12-07 20:56:00	-59.3238	-2.42557
2022-12-07 20:57:00	-59.3953	-2.3425
2022-12-07 20:58:00	-59.3443	-2.2472
2022-12-07 20:59:00	-59.2351	-2.21032
2022-12-07 21:00:00	-59.1238	-2.18039
2022-12-07 21:01:00	-59.0126	-2.15114
2022-12-07 21:02:00	-58.9084	-2.16859
2022-12-07 21:03:00	-58.8823	-2.26674
2022-12-07 21:04:00	-58.9678	-2.33425
2022-12-07 21:05:00	-59.0851	-2.36638
2022-12-07 21:06:00	-59.2026	-2.39787
2022-12-07 21:07:00	-59.3191	-2.41332
2022-12-07 21:08:00	-59.3894	-2.33392
2022-12-07 21:09:00	-59.3393	-2.24414
2022-12-07 21:10:00	-59.2368	-2.21074
2022-12-07 21:11:00	-59.1344	-2.18328
2022-12-07 21:12:00	-59.0346	-2.1566
2022-12-07 21:13:00	-58.9411	-2.15505
2022-12-07 21:14:00	-58.907	-2.23103
2022-12-07 21:15:00	-58.9724	-2.29121
2022-12-07 21:16:00	-59.0679	-2.31759
2022-12-07 21:17:00	-59.163	-2.34303
2022-12-07 21:18:00	-59.2568	-2.36803
2022-12-07 21:19:00	-59.342	-2.36604
2022-12-07 21:20:00	-59.378	-2.30826
2022-12-07 21:21:00	-59.3537	-2.25174
2022-12-07 21:22:00	-59.2969	-2.22692
2022-12-07 21:23:00	-59.2365	-2.21066
2022-12-07 21:24:00	-59.1764	-2.19458
2022-12-07 21:25:00	-59.1163	-2.17848
2022-12-07 21:26:00	-59.0559	-2.16231
2022-12-07 21:27:00	-58.9949	-2.14888
2022-12-07 21:28:00	-58.9662	-2.18366
2022-12-07 21:29:00	-59.0191	-2.21411
2022-12-07 21:30:00	-59.0857	-2.23217
2022-12-07 21:31:00	-59.1531	-2.25023
2022-12-07 21:32:00	-59.2204	-2.26823
2022-12-07 21:33:00	-59.2873	-2.28607
2022-12-07 21:34:00	-59.341	-2.27185
2022-12-07 21:35:00	-59.3074	-2.2303
2022-12-07 21:36:00	-59.2369	-2.21092
2022-12-07 21:37:00	-59.164	-2.19135
2022-12-07 21:38:00	-59.0977	-2.17358
2022-12-07 21:39:00	-59.0378	-2.15757
2022-12-07 21:40:00	-58.9817	-2.15211
2022-12-07 21:41:00	-58.9785	-2.19349
2022-12-07 21:42:00	-59.0326	-2.21327
2022-12-07 21:43:00	-59.0877	-2.22814
2022-12-07 21:44:00	-59.1423	-2.24277
2022-12-07 21:45:00	-59.1968	-2.25734
2022-12-07 21:46:00	-59.2511	-2.27186
2022-12-07 21:47:00	-59.3053	-2.28531
2022-12-07 21:48:00	-59.3424	-2.26334
2022-12-07 21:49:00	-59.3134	-2.2316
2022-12-07 21:50:00	-59.2649	-2.21834
2022-12-07 21:51:00	-59.2163	-2.2053
2022-12-07 21:52:00	-59.1677	-2.19227
2022-12-07 21:53:00	-59.1186	-2.1806
2022-12-07 21:54:00	-59.0686	-2.17309
2022-12-07 21:55:00	-59.019	-2.16444
2022-12-07 21:56:00	-58.9758	-2.14094
2022-12-07 21:57:00	-58.9608	-2.09865
2022-12-07 21:58:00	-58.9957	-2.10829
2022-12-07 21:59:00	-59.0215	-2.15416
2022-12-07 22:00:00	-59.0475	-2.20365
2022-12-07 22:01:00	-59.0781	-2.26037
2022-12-07 22:02:00	-59.1103	-2.3191
2022-12-07 22:03:00	-59.1433	-2.3795
2022-12-07 22:04:00	-59.1803	-2.44686
2022-12-07 22:05:00	-59.2175	-2.51483
2022-12-07 22:06:00	-59.2569	-2.58678
2022-12-07 22:07:00	-59.2977	-2.66101
2022-12-07 22:08:00	-59.3356	-2.7302
2022-12-07 22:09:00	-59.3733	-2.79897
2022-12-07 22:10:00	-59.4114	-2.86835
2022-12-07 22:11:00	-59.4496	-2.93811
2022-12-07 22:12:00	-59.4876	-3.00736
2022-12-07 22:13:00	-59.5257	-3.07675
2022-12-07 22:14:00	-59.5637	-3.14593
2022-12-07 22:15:00	-59.6016	-3.21511
2022-12-07 22:16:00	-59.6396	-3.28421
2022-12-07 22:17:00	-59.6777	-3.35371
2022-12-07 22:18:00	-59.716	-3.42339
2022-12-07 22:19:00	-59.754	-3.49264
2022-12-07 22:20:00	-59.7922	-3.56214
2022-12-07 22:21:00	-59.8307	-3.63225
2022-12-07 22:22:00	-59.8692	-3.70242
2022-12-07 22:23:00	-59.9085	-3.77375
2022-12-07 22:24:00	-59.9476	-3.84506
2022-12-07 22:25:00	-59.9867	-3.91614
2022-12-07 22:26:00	-60.0258	-3.98709
2022-12-07 22:27:00	-60.0648	-4.05804
2022-12-07 22:28:00	-60.1134	-4.11654
2022-12-07 22:29:00	-60.1704	-4.08459
2022-12-07 22:30:00	-60.196	-4.00833
2022-12-07 22:31:00	-60.2209	-3.92934
2022-12-07 22:32:00	-60.2464	-3.84527
2022-12-07 22:33:00	-60.2708	-3.76296
2022-12-07 22:34:00	-60.2942	-3.68214
2022-12-07 22:35:00	-60.3153	-3.60736
2022-12-07 22:36:00	-60.3337	-3.53966
2022-12-07 22:37:00	-60.3518	-3.47315
2022-12-07 22:38:00	-60.3561	-3.40588
2022-12-07 22:39:00	-60.3524	-3.33894
2022-12-07 22:40:00	-60.3494	-3.27296
2022-12-07 22:41:00	-60.347	-3.20788
2022-12-07 22:42:00	-60.3268	-3.15012
2022-12-07 22:43:00	-60.2914	-3.10391
2022-12-07 22:44:00	-60.26	-3.06262
2022-12-07 22:45:00	-60.2213	-3.0386
2022-12-07 22:46:00	-60.1743	-3.03828
2022-12-07 22:47:00	-60.1374	-3.03826
2022-12-07 22:48:00	-60.1035	-3.03841
2022-12-07 22:49:00	-60.0718	-3.0385
2022-12-09 15:26:00	-60.0331	-3.03858
2022-12-09 15:27:00	-59.9944	-3.03353
2022-12-09 15:28:00	-59.9636	-2.989
2022-12-09 15:29:00	-59.9643	-2.92621
2022-12-09 15:30:00	-59.9676	-2.85888
2022-12-09 15:31:00	-59.9712	-2.78392
2022-12-09 15:32:00	-59.9749	-2.70658
2022-12-09 15:33:00	-59.9785	-2.63206
2022-12-09 15:34:00	-59.9822	-2.5551
2022-12-09 15:35:00	-59.986	-2.47639
2022-12-09 15:36:00	-59.9712	-2.39963
2022-12-09 15:37:00	-59.9039	-2.35926
2022-12-09 15:38:00	-59.823	-2.33664
2022-12-09 15:39:00	-59.7407	-2.31372
2022-12-09 15:40:00	-59.6566	-2.29028
2022-12-09 15:41:00	-59.5697	-2.26608
2022-12-09 15:42:00	-59.4814	-2.24149
2022-12-09 15:43:00	-59.3911	-2.21632
2022-12-09 15:44:00	-59.2966	-2.18999
2022-12-09 15:45:00	-59.1975	-2.16236
2022-12-09 15:46:00	-59.0962	-2.1341
2022-12-09 15:47:00	-58.9919	-2.10497
2022-12-09 15:48:00	-58.8847	-2.07507
2022-12-09 15:49:00	-58.7763	-2.04481
2022-12-09 15:50:00	-58.6664	-2.01412
2022-12-09 15:51:00	-58.5558	-1.98322
2022-12-09 15:52:00	-58.4448	-1.9522
2022-12-09 15:53:00	-58.3351	-1.92155
2022-12-09 15:54:00	-58.2252	-1.89083
2022-12-09 15:55:00	-58.1148	-1.85996
2022-12-09 15:56:00	-58.005	-1.82925
2022-12-09 15:57:00	-57.895	-1.79846
2022-12-09 15:58:00	-57.7833	-1.78026
2022-12-09 15:59:00	-57.678	-1.82117
2022-12-09 16:00:00	-57.5777	-1.87857
2022-12-09 16:01:00	-57.4718	-1.92225
2022-12-09 16:02:00	-57.3681	-1.8907
2022-12-09 16:03:00	-57.3242	-1.7934
2022-12-09 16:04:00	-57.3911	-1.71479
2022-12-09 16:05:00	-57.5047	-1.69356
2022-12-09 16:06:00	-57.6194	-1.7135
2022-12-09 16:07:00	-57.7324	-1.74759
2022-12-09 16:08:00	-57.8437	-1.78245
2022-12-09 16:09:00	-57.9529	-1.81676
2022-12-09 16:10:00	-58.0604	-1.8505
2022-12-09 16:11:00	-58.1654	-1.88347
2022-12-09 16:12:00	-58.2666	-1.91529
2022-12-09 16:13:00	-58.3646	-1.94604
2022-12-09 16:14:00	-58.4601	-1.97597
2022-12-09 16:15:00	-58.5527	-2.00503
2022-12-09 16:16:00	-58.6416	-2.03295
2022-12-09 16:17:00	-58.7226	-2.05835
2022-12-09 16:18:00	-58.8007	-2.08285
2022-12-09 16:19:00	-58.8803	-2.10785
2022-12-09 16:20:00	-58.9603	-2.13289
2022-12-09 16:21:00	-59.0402	-2.15795
2022-12-09 16:22:00	-59.1199	-2.18295
2022-12-09 16:23:00	-59.2	-2.20804
2022-12-09 16:24:00	-59.2802	-2.23317
2022-12-09 16:25:00	-59.3603	-2.25823
2022-12-09 16:26:00	-59.4406	-2.28338
2022-12-09 16:27:00	-59.5211	-2.30858
2022-12-09 16:28:00	-59.6013	-2.33369
2022-12-09 16:29:00	-59.6816	-2.35881
2022-12-09 16:30:00	-59.7616	-2.38386
2022-12-09 16:31:00	-59.8426	-2.40919
2022-12-09 16:32:00	-59.9195	-2.40755
2022-12-09 16:33:00	-59.9332	-2.34627
2022-12-09 16:34:00	-59.87	-2.34199
2022-12-09 16:35:00	-59.8056	-2.3757
2022-12-09 16:36:00	-59.7365	-2.3741
2022-12-09 16:37:00	-59.6668	-2.35396
2022-12-09 16:38:00	-59.593	-2.331
2022-12-09 16:39:00	-59.5171	-2.30729
2022-12-09 16:40:00	-59.4444	-2.28451
2022-12-09 16:41:00	-59.375	-2.26621
2022-12-09 16:42:00	-59.302	-2.24508
2022-12-09 16:43:00	-59.2317	-2.21335
2022-12-09 16:44:00	-59.1615	-2.18023
2022-12-09 16:45:00	-59.0909	-2.14879
2022-12-09 16:46:00	-59.0196	-2.11855
2022-12-09 16:47:00	-58.9484	-2.08772
2022-12-09 16:48:00	-58.8756	-2.06295
2022-12-09 16:49:00	-58.7987	-2.0539
2022-12-09 16:50:00	-58.7222	-2.04307
2022-12-09 16:51:00	-58.6455	-2.03063
2022-12-09 16:52:00	-58.5711	-2.01003
2022-12-09 16:53:00	-58.4978	-1.98436
2022-12-09 16:54:00	-58.4238	-1.96213
2022-12-09 16:55:00	-58.3483	-1.94771
2022-12-09 16:56:00	-58.274	-1.92817
2022-12-09 16:57:00	-58.2014	-1.90055
2022-12-09 16:58:00	-58.1295	-1.87236
2022-12-09 16:59:00	-58.0581	-1.84372
2022-12-09 17:00:00	-57.9862	-1.81521
2022-12-09 17:01:00	-57.9187	-1.78665
2022-12-09 17:02:00	-57.8978	-1.73856
2022-12-09 17:03:00	-57.9534	-1.74082
2022-12-09 17:04:00	-57.9962	-1.80051
2022-12-09 17:05:00	-58.0378	-1.85894
2022-12-09 17:06:00	-58.107	-1.88541
2022-12-09 17:07:00	-58.1815	-1.89363
2022-12-09 17:08:00	-58.2505	-1.89504
2022-12-09 17:09:00	-58.3182	-1.89444
2022-12-09 17:10:00	-58.3852	-1.89893
2022-12-09 17:11:00	-58.4456	-1.9272
2022-12-09 17:12:00	-58.5025	-1.96239
2022-12-09 17:13:00	-58.5605	-1.99519
2022-12-09 17:14:00	-58.6201	-2.02468
2022-12-09 17:15:00	-58.6847	-2.04428
2022-12-09 17:16:00	-58.7496	-2.06429
2022-12-09 17:17:00	-58.8149	-2.08293
2022-12-09 17:18:00	-58.8804	-2.10135
2022-12-09 17:19:00	-58.9457	-2.1199
2022-12-09 17:20:00	-59.0113	-2.13825
2022-12-09 17:21:00	-59.0768	-2.15605
2022-12-09 17:22:00	-59.1426	-2.17153
2022-12-09 17:23:00	-59.2076	-2.19098
2022-12-09 17:24:00	-59.2741	-2.20071
2022-12-09 17:25:00	-59.3367	-2.2251
2022-12-09 17:26:00	-59.3959	-2.25789
2022-12-09 17:27:00	-59.4577	-2.28537
2022-12-09 17:28:00	-59.5208	-2.30899
2022-12-09 17:29:00	-59.5842	-2.33175
2022-12-09 17:30:00	-59.6478	-2.35459
2022-12-09 17:31:00	-59.7113	-2.37754
2022-12-09 17:32:00	-59.769	-2.40652
2022-12-09 17:33:00	-59.7543	-2.44402
2022-12-09 17:34:00	-59.6997	-2.41826
2022-12-09 17:35:00	-59.647	-2.38345
2022-12-09 17:36:00	-59.5975	-2.34761
2022-12-09 17:37:00	-59.5444	-2.31734
2022-12-09 17:38:00	-59.4859	-2.2976
2022-12-09 17:39:00	-59.4271	-2.27905
2022-12-09 17:40:00	-59.3684	-2.2607
2022-12-09 17:41:00	-59.3099	-2.24237
2022-12-09 17:42:00	-59.251	-2.22394
2022-12-09 17:43:00	-59.1915	-2.20529
2022-12-09 17:44:00	-59.1326	-2.18682
2022-12-09 17:45:00	-59.0739	-2.16841
2022-12-09 17:46:00	-59.0149	-2.14994
2022-12-09 17:47:00	-58.9556	-2.13133
2022-12-09 17:48:00	-58.8962	-2.11273
2022-12-09 17:49:00	-58.8372	-2.09421
2022-12-09 17:50:00	-58.7782	-2.07569
2022-12-09 17:51:00	-58.7198	-2.05739
2022-12-09 17:52:00	-58.6612	-2.03903
2022-12-09 17:53:00	-58.6027	-2.0207
2022-12-09 17:54:00	-58.5443	-2.00233
2022-12-09 17:55:00	-58.4856	-1.98391
2022-12-09 17:56:00	-58.4271	-1.96555
2022-12-09 17:57:00	-58.3686	-1.94719
2022-12-09 17:58:00	-58.31	-1.92879
2022-12-09 17:59:00	-58.2514	-1.9104
2022-12-09 18:00:00	-58.1934	-1.89219
2022-12-09 18:01:00	-58.1353	-1.87382
2022-12-09 18:02:00	-58.106	-1.8354
2022-12-09 18:03:00	-58.1523	-1.83412
2022-12-09 18:04:00	-58.1974	-1.88356
2022-12-09 18:05:00	-58.2585	-1.91194
2022-12-09 18:06:00	-58.323	-1.93286
2022-12-09 18:07:00	-58.3865	-1.95576
2022-12-09 18:08:00	-58.4482	-1.98277
2022-12-09 18:09:00	-58.5116	-2.00672
2022-12-09 18:10:00	-58.5767	-2.02084
2022-12-09 18:11:00	-58.6429	-2.01014
2022-12-09 18:12:00	-58.7092	-2.00009
2022-12-09 18:13:00	-58.7746	-1.98514
2022-12-09 18:14:00	-58.8404	-1.98208
2022-12-09 18:15:00	-58.9035	-2.00381
2022-12-09 18:16:00	-58.9631	-2.03511
2022-12-09 18:17:00	-59.015	-2.07704
2022-12-09 18:18:00	-59.0592	-2.12778
2022-12-09 18:19:00	-59.1065	-2.1738
2022-12-09 18:20:00	-59.1709	-2.19924
2022-12-09 18:21:00	-59.2319	-2.23288
2022-12-09 18:22:00	-59.2202	-2.28179
2022-12-09 18:23:00	-59.1686	-2.2465
2022-12-09 18:24:00	-59.1183	-2.18993
2022-12-09 18:25:00	-59.047	-2.1612
2022-12-09 18:26:00	-58.973	-2.13979
2022-12-09 18:27:00	-58.8988	-2.11859
2022-12-09 18:28:00	-58.824	-2.09809
2022-12-09 18:29:00	-58.7525	-2.07193
2022-12-09 18:30:00	-58.6825	-2.0404
2022-12-09 18:31:00	-58.6101	-2.01488
2022-12-09 18:32:00	-58.5356	-1.99594
2022-12-09 18:33:00	-58.46	-1.98231
2022-12-09 18:34:00	-58.3845	-1.96679
2022-12-09 18:35:00	-58.3139	-1.93723
2022-12-09 18:36:00	-58.2443	-1.90472
2022-12-09 18:37:00	-58.1824	-1.85934
2022-12-09 18:38:00	-58.1178	-1.82189
2022-12-09 18:39:00	-58.0418	-1.81847
2022-12-09 18:40:00	-57.9648	-1.81992
2022-12-09 18:41:00	-57.8941	-1.79607
2022-12-09 18:42:00	-57.9034	-1.73431
2022-12-09 18:43:00	-57.9769	-1.75539
2022-12-09 18:44:00	-58.0341	-1.82609
2022-12-09 18:45:00	-58.1121	-1.86879
2022-12-09 18:46:00	-58.1954	-1.89309
2022-12-09 18:47:00	-58.2753	-1.91798
2022-12-09 18:48:00	-58.351	-1.94175
2022-12-09 18:49:00	-58.4267	-1.96552
2022-12-09 18:50:00	-58.5025	-1.9893
2022-12-09 18:51:00	-58.5786	-2.01316
2022-12-09 18:52:00	-58.6542	-2.0369
2022-12-09 18:53:00	-58.7301	-2.0607
2022-12-09 18:54:00	-58.8059	-2.0845
2022-12-09 18:55:00	-58.8815	-2.10818
2022-12-09 18:56:00	-58.9558	-2.13149
2022-12-09 18:57:00	-59.031	-2.15506
2022-12-09 18:58:00	-59.1064	-2.17867
2022-12-09 18:59:00	-59.181	-2.20207
2022-12-09 19:00:00	-59.2562	-2.22562
2022-12-09 19:01:00	-59.3317	-2.24929
2022-12-09 19:02:00	-59.4071	-2.27292
2022-12-09 19:03:00	-59.4827	-2.29657
2022-12-09 19:04:00	-59.5608	-2.32103
2022-12-09 19:05:00	-59.6481	-2.34836
2022-12-09 19:06:00	-59.7407	-2.37733
2022-12-09 19:07:00	-59.837	-2.40757
2022-12-09 19:08:00	-59.935	-2.44301
2022-12-09 19:09:00	-60.0063	-2.51945
2022-12-09 19:10:00	-60.0762	-2.60054
2022-12-09 19:11:00	-60.1685	-2.58483
2022-12-09 19:12:00	-60.1653	-2.496
2022-12-09 19:13:00	-60.0732	-2.4696
2022-12-09 19:14:00	-59.9721	-2.44857
2022-12-09 19:15:00	-59.871	-2.41783
2022-12-09 19:16:00	-59.7672	-2.3854
2022-12-09 19:17:00	-59.6609	-2.35214
2022-12-09 19:18:00	-59.5516	-2.31795
2022-12-09 19:19:00	-59.4405	-2.28317
2022-12-09 19:20:00	-59.3284	-2.24808
2022-12-09 19:21:00	-59.2157	-2.21278
2022-12-09 19:22:00	-59.1029	-2.17742
2022-12-09 19:23:00	-58.992	-2.14267
2022-12-09 19:24:00	-58.8813	-2.10796
2022-12-09 19:25:00	-58.77	-2.07304
2022-12-09 19:26:00	-58.6596	-2.03843
2022-12-09 19:27:00	-58.5492	-2.00377
2022-12-09 19:28:00	-58.4381	-1.96889
2022-12-09 19:29:00	-58.328	-1.93433
2022-12-09 19:30:00	-58.2168	-1.89939
2022-12-09 19:31:00	-58.1049	-1.86426
2022-12-09 19:32:00	-57.9924	-1.82888
2022-12-09 19:33:00	-57.8779	-1.7922
2022-12-09 19:34:00	-57.7632	-1.75556
2022-12-09 19:35:00	-57.6568	-1.70264
2022-12-09 19:36:00	-57.5898	-1.6
2022-12-09 19:37:00	-57.5322	-1.49098
2022-12-09 19:38:00	-57.4389	-1.41781
2022-12-09 19:39:00	-57.3246	-1.38013
2022-12-09 19:40:00	-57.2281	-1.41955
2022-12-09 19:41:00	-57.2344	-1.52977
2022-12-09 19:42:00	-57.3226	-1.60972
2022-12-09 19:43:00	-57.4367	-1.65378
2022-12-09 19:44:00	-57.5548	-1.69161
2022-12-09 19:45:00	-57.6734	-1.72896
2022-12-09 19:46:00	-57.7901	-1.76563
2022-12-09 19:47:00	-57.9026	-1.80098
2022-12-09 19:48:00	-58.0102	-1.8348
2022-12-09 19:49:00	-58.1147	-1.86763
2022-12-09 19:50:00	-58.2172	-1.8998
2022-12-09 19:51:00	-58.3187	-1.93168
2022-12-09 19:52:00	-58.4193	-1.96325
2022-12-09 19:53:00	-58.5176	-1.99412
2022-12-09 19:54:00	-58.6129	-2.024
2022-12-09 19:55:00	-58.7049	-2.05286
2022-12-09 19:56:00	-58.7932	-2.08053
2022-12-09 19:57:00	-58.8781	-2.10714
2022-12-09 19:58:00	-58.9539	-2.13089
2022-12-09 19:59:00	-59.0261	-2.15359
2022-12-09 20:00:00	-59.0985	-2.17626
2022-12-09 20:01:00	-59.1712	-2.19905
2022-12-09 20:02:00	-59.2442	-2.22193
2022-12-09 20:03:00	-59.3173	-2.24481
2022-12-09 20:04:00	-59.391	-2.26789
2022-12-09 20:05:00	-59.4649	-2.29105
2022-12-09 20:06:00	-59.5386	-2.31409
2022-12-09 20:07:00	-59.6126	-2.33727
2022-12-09 20:08:00	-59.6864	-2.36035
2022-12-09 20:09:00	-59.7601	-2.38344
2022-12-09 20:10:00	-59.8341	-2.40642
2022-12-09 20:11:00	-59.9078	-2.42871
2022-12-09 20:12:00	-59.9765	-2.45809
2022-12-09 20:13:00	-60.0236	-2.51533
2022-12-09 20:14:00	-60.0811	-2.51588
2022-12-09 20:15:00	-60.0591	-2.46957
2022-12-09 20:16:00	-59.991	-2.4545
2022-12-09 20:17:00	-59.9165	-2.43214
2022-12-09 20:18:00	-59.8367	-2.40727
2022-12-09 20:19:00	-59.7568	-2.38229
2022-12-09 20:20:00	-59.6801	-2.35831
2022-12-09 20:21:00	-59.607	-2.3354
2022-12-09 20:22:00	-59.5334	-2.31235
2022-12-09 20:23:00	-59.4595	-2.28921
2022-12-09 20:24:00	-59.3859	-2.26617
2022-12-09 20:25:00	-59.3119	-2.243
2022-12-09 20:26:00	-59.2379	-2.21952
2022-12-09 20:27:00	-59.1664	-2.19107
2022-12-09 20:28:00	-59.0952	-2.16331
2022-12-09 20:29:00	-59.0233	-2.13893
2022-12-09 20:30:00	-58.9584	-2.09906
2022-12-09 20:31:00	-58.8898	-2.06864
2022-12-09 20:32:00	-58.8143	-2.05775
2022-12-09 20:33:00	-58.7374	-2.05625
2022-12-09 20:34:00	-58.6626	-2.0389
2022-12-09 20:35:00	-58.5892	-2.01639
2022-12-09 20:36:00	-58.5156	-1.99334
2022-12-09 20:37:00	-58.4424	-1.97035
2022-12-09 20:38:00	-58.3692	-1.96516
2022-12-09 20:39:00	-58.3048	-1.95909
2022-12-09 20:40:00	-58.3279	-1.90574
2022-12-09 20:41:00	-58.4007	-1.93295
2022-12-09 20:42:00	-58.471	-1.97504
2022-12-09 20:43:00	-58.5393	-1.99688
2022-12-09 20:44:00	-58.6066	-2.01055
2022-12-09 20:45:00	-58.6707	-2.03301
2022-12-09 20:46:00	-58.7335	-2.05788
2022-12-09 20:47:00	-58.7963	-2.08094
2022-12-09 20:48:00	-58.8598	-2.10352
2022-12-09 20:49:00	-58.9202	-2.13008
2022-12-09 20:50:00	-58.9848	-2.14234
2022-12-09 20:51:00	-59.0493	-2.16022
2022-12-09 20:52:00	-59.1136	-2.18084
2022-12-09 20:53:00	-59.1776	-2.20094
2022-12-09 20:54:00	-59.2417	-2.22102
2022-12-09 20:55:00	-59.306	-2.24118
2022-12-09 20:56:00	-59.3707	-2.26144
2022-12-09 20:57:00	-59.4352	-2.2817
2022-12-09 20:58:00	-59.4992	-2.30343
2022-12-09 20:59:00	-59.565	-2.31834
2022-12-09 21:00:00	-59.6298	-2.33215
2022-12-09 21:01:00	-59.688	-2.36427
2022-12-09 21:02:00	-59.7512	-2.37085
2022-12-09 21:03:00	-59.7544	-2.33313
2022-12-09 21:04:00	-59.6966	-2.34194
2022-12-09 21:05:00	-59.6357	-2.34273
2022-12-09 21:06:00	-59.5767	-2.32577
2022-12-09 21:07:00	-59.5184	-2.30764
2022-12-09 21:08:00	-59.46	-2.28938
2022-12-09 21:09:00	-59.4015	-2.27107
2022-12-09 21:10:00	-59.343	-2.25276
2022-12-09 21:11:00	-59.2846	-2.23448
2022-12-09 21:12:00	-59.226	-2.21612
2022-12-09 21:13:00	-59.1673	-2.19773
2022-12-09 21:14:00	-59.1087	-2.17934
2022-12-09 21:15:00	-59.0517	-2.16351
2022-12-09 21:16:00	-58.9928	-2.16475
2022-12-09 21:17:00	-58.9365	-2.15465
2022-12-09 21:18:00	-58.8839	-2.12281
2022-12-09 21:19:00	-58.8302	-2.09298
2022-12-09 21:20:00	-58.7723	-2.07391
2022-12-09 21:21:00	-58.7141	-2.05562
2022-12-09 21:22:00	-58.6561	-2.03743
2022-12-09 21:23:00	-58.5982	-2.01927
2022-12-09 21:24:00	-58.5408	-2.00123
2022-12-09 21:25:00	-58.4836	-1.98328
2022-12-09 21:26:00	-58.4255	-1.96477
2022-12-09 21:27:00	-58.368	-1.94241
2022-12-09 21:28:00	-58.3621	-1.90031
2022-12-09 21:29:00	-58.4133	-1.92173
2022-12-09 21:30:00	-58.461	-1.96911
2022-12-09 21:31:00	-58.5229	-1.99513
2022-12-09 21:32:00	-58.5869	-2.01569
2022-12-09 21:33:00	-58.6511	-2.03586
2022-12-09 21:34:00	-58.7153	-2.05599
2022-12-09 21:35:00	-58.7797	-2.07619
2022-12-09 21:36:00	-58.8441	-2.09641
2022-12-09 21:37:00	-58.9083	-2.11652
2022-12-09 21:38:00	-58.9726	-2.13668
2022-12-09 21:39:00	-59.0362	-2.15665
2022-12-09 21:40:00	-59.0997	-2.17653
2022-12-09 21:41:00	-59.1635	-2.19655
2022-12-09 21:42:00	-59.2266	-2.21631
2022-12-09 21:43:00	-59.2903	-2.23627
2022-12-09 21:44:00	-59.3544	-2.25633
2022-12-09 21:45:00	-59.4187	-2.27646
2022-12-09 21:46:00	-59.4833	-2.29669
2022-12-09 21:47:00	-59.5479	-2.31692
2022-12-09 21:48:00	-59.6124	-2.33712
2022-12-09 21:49:00	-59.6771	-2.3528
2022-12-09 21:50:00	-59.7015	-2.3158
2022-12-09 21:51:00	-59.6435	-2.30419
2022-12-09 21:52:00	-59.5695	-2.3176
2022-12-09 21:53:00	-59.4949	-2.29994
2022-12-09 21:54:00	-59.4211	-2.27715
2022-12-09 21:55:00	-59.3475	-2.25413
2022-12-09 21:56:00	-59.2739	-2.23106
2022-12-09 21:57:00	-59.2008	-2.20817
2022-12-09 21:58:00	-59.1273	-2.18513
2022-12-09 21:59:00	-59.053	-2.16185
2022-12-09 22:00:00	-58.9793	-2.13874
2022-12-09 22:01:00	-58.9055	-2.11559
2022-12-09 22:02:00	-58.8316	-2.09243
2022-12-09 22:03:00	-58.7582	-2.0694
2022-12-09 22:04:00	-58.6852	-2.0465
2022-12-09 22:05:00	-58.6125	-2.02368
2022-12-09 22:06:00	-58.5395	-2.00077
2022-12-09 22:07:00	-58.4664	-1.97783
2022-12-09 22:08:00	-58.3937	-1.95503
2022-12-09 22:09:00	-58.3211	-1.93222
2022-12-09 22:10:00	-58.2472	-1.909
2022-12-09 22:11:00	-58.1703	-1.88485
2022-12-09 22:12:00	-58.0947	-1.85573
2022-12-09 22:13:00	-58.045	-1.78648
2022-12-09 22:14:00	-58.0049	-1.71197
2022-12-09 22:15:00	-57.9405	-1.67273
2022-12-09 22:16:00	-57.8687	-1.64719
2022-12-09 22:17:00	-57.7977	-1.62803
2022-12-09 22:18:00	-57.7676	-1.67589
2022-12-09 22:19:00	-57.7968	-1.74517
2022-12-09 22:20:00	-57.8671	-1.78785
2022-12-09 22:21:00	-57.9516	-1.81613
2022-12-09 22:22:00	-58.0374	-1.84322
2022-12-09 22:23:00	-58.1229	-1.8701
2022-12-09 22:24:00	-58.2083	-1.89691
2022-12-09 22:25:00	-58.2936	-1.92371
2022-12-09 22:26:00	-58.3798	-1.95079
2022-12-09 22:27:00	-58.4665	-1.97801
2022-12-09 22:28:00	-58.5529	-2.00513
2022-12-09 22:29:00	-58.6393	-2.03222
2022-12-09 22:30:00	-58.7256	-2.05932
2022-12-09 22:31:00	-58.8115	-2.08625
2022-12-09 22:32:00	-58.8971	-2.11309
2022-12-09 22:33:00	-58.9829	-2.13998
2022-12-09 22:34:00	-59.07	-2.16731
2022-12-09 22:35:00	-59.1615	-2.196
2022-12-09 22:36:00	-59.2568	-2.22586
2022-12-09 22:37:00	-59.3554	-2.25675
2022-12-09 22:38:00	-59.458	-2.2889
2022-12-09 22:39:00	-59.5624	-2.32157
2022-12-09 22:40:00	-59.6687	-2.35486
2022-12-09 22:41:00	-59.7762	-2.38847
2022-12-09 22:42:00	-59.8858	-2.42129
2022-12-09 22:43:00	-59.9996	-2.4493
2022-12-09 22:44:00	-60.1134	-2.42307
2022-12-09 22:45:00	-60.22	-2.36081
2022-12-09 22:46:00	-60.3334	-2.34887
2022-12-09 22:47:00	-60.3805	-2.4433
2022-12-09 22:48:00	-60.3008	-2.51741
2022-12-09 22:49:00	-60.1816	-2.51129
2022-12-09 22:50:00	-60.0721	-2.4804
2022-12-09 22:51:00	-59.9659	-2.44751
2022-12-09 22:52:00	-59.8584	-2.41389
2022-12-09 22:53:00	-59.7513	-2.38039
2022-12-09 22:54:00	-59.6434	-2.34662
2022-12-09 22:55:00	-59.5358	-2.31291
2022-12-09 22:56:00	-59.4298	-2.27973
2022-12-09 22:57:00	-59.3248	-2.24686
2022-12-09 22:58:00	-59.2198	-2.21396
2022-12-09 22:59:00	-59.1135	-2.18064
2022-12-09 23:00:00	-59.0081	-2.14763
2022-12-09 23:01:00	-58.9023	-2.11445
2022-12-09 23:02:00	-58.7967	-2.08136
2022-12-09 23:03:00	-58.6901	-2.04789
2022-12-09 23:04:00	-58.5841	-2.01464
2022-12-09 23:05:00	-58.4795	-1.98183
2022-12-09 23:06:00	-58.3735	-1.94856
2022-12-09 23:07:00	-58.2676	-1.91526
2022-12-09 23:08:00	-58.1626	-1.88232
2022-12-09 23:09:00	-58.0563	-1.8489
2022-12-09 23:10:00	-57.9498	-1.81548
2022-12-09 23:11:00	-57.8436	-1.78305
2022-12-09 23:12:00	-57.736	-1.76237
2022-12-09 23:13:00	-57.6283	-1.76465
2022-12-09 23:14:00	-57.5569	-1.69368
2022-12-09 23:15:00	-57.6073	-1.60023
2022-12-09 23:16:00	-57.7068	-1.62438
2022-12-09 23:17:00	-57.7729	-1.71331
2022-12-09 23:18:00	-57.8629	-1.77764
2022-12-09 23:19:00	-57.9577	-1.83351
2022-12-09 23:20:00	-58.052	-1.88818
2022-12-09 23:21:00	-58.1455	-1.94228
2022-12-09 23:22:00	-58.2375	-1.99552
2022-12-09 23:23:00	-58.3274	-2.04749
2022-12-09 23:24:00	-58.415	-2.0982
2022-12-09 23:25:00	-58.5007	-2.14771
2022-12-09 23:26:00	-58.5836	-2.1956
2022-12-09 23:27:00	-58.6563	-2.23756
2022-12-09 23:28:00	-58.7216	-2.27532
2022-12-09 23:29:00	-58.7868	-2.31301
2022-12-09 23:30:00	-58.8521	-2.35075
2022-12-09 23:31:00	-58.9175	-2.38851
2022-12-09 23:32:00	-58.9832	-2.42646
2022-12-09 23:33:00	-59.0491	-2.46453
2022-12-09 23:34:00	-59.115	-2.50257
2022-12-09 23:35:00	-59.1811	-2.54076
2022-12-09 23:36:00	-59.2473	-2.57895
2022-12-09 23:37:00	-59.3131	-2.6169
2022-12-09 23:38:00	-59.3788	-2.65484
2022-12-09 23:39:00	-59.4441	-2.69254
2022-12-09 23:40:00	-59.5088	-2.72985
2022-12-09 23:41:00	-59.5736	-2.76725
2022-12-09 23:42:00	-59.6384	-2.80459
2022-12-09 23:43:00	-59.7037	-2.84228
2022-12-09 23:44:00	-59.7687	-2.87977
2022-12-09 23:45:00	-59.834	-2.91671
2022-12-09 23:46:00	-59.9056	-2.92122
2022-12-09 23:47:00	-59.9787	-2.90242
2022-12-09 23:48:00	-60.0526	-2.8835
2022-12-09 23:49:00	-60.1265	-2.8721
2022-12-09 23:50:00	-60.1916	-2.9113
2022-12-09 23:51:00	-60.2578	-2.94716
2022-12-09 23:52:00	-60.3308	-2.9445
2022-12-09 23:53:00	-60.4021	-2.93935
2022-12-09 23:54:00	-60.4526	-2.96341
2022-12-09 23:55:00	-60.421	-2.99995
2022-12-09 23:56:00	-60.3642	-3.01163
2022-12-09 23:57:00	-60.3077	-3.02271
2022-12-09 23:58:00	-60.2543	-3.03314
2022-12-09 23:59:00	-60.2038	-3.03839
2022-12-10	-60.1604	-3.03825
2022-12-10 00:01:00	-60.123	-3.03832
2022-12-10 00:02:00	-60.0864	-3.03843
2022-12-10 00:03:00	-60.0624	-3.03855
2022-12-11 11:59:00	-60.0264	-3.03873
2022-12-11 12:00:00	-59.9829	-3.0185
2022-12-11 12:01:00	-59.9408	-2.9749
2022-12-11 12:02:00	-59.8974	-2.93024
2022-12-11 12:03:00	-59.8478	-2.87883
2022-12-11 12:04:00	-59.8012	-2.81485
2022-12-11 12:05:00	-59.7605	-2.74441
2022-12-11 12:06:00	-59.7188	-2.67201
2022-12-11 12:07:00	-59.6751	-2.59696
2022-12-11 12:08:00	-59.6127	-2.53511
2022-12-11 12:09:00	-59.5352	-2.48628
2022-12-11 12:10:00	-59.4548	-2.43592
2022-12-11 12:11:00	-59.3722	-2.38416
2022-12-11 12:12:00	-59.2897	-2.33237
2022-12-11 12:13:00	-59.2063	-2.27998
2022-12-11 12:14:00	-59.1207	-2.22621
2022-12-11 12:15:00	-59.0319	-2.17046
2022-12-11 12:16:00	-58.94	-2.11277
2022-12-11 12:17:00	-58.847	-2.05434
2022-12-11 12:18:00	-58.7531	-1.99533
2022-12-11 12:19:00	-58.6581	-1.93566
2022-12-11 12:20:00	-58.5617	-1.87505
2022-12-11 12:21:00	-58.462	-1.81243
2022-12-11 12:22:00	-58.3619	-1.74948
2022-12-11 12:23:00	-58.2628	-1.6871
2022-12-11 12:24:00	-58.1627	-1.62418
2022-12-11 12:25:00	-58.063	-1.56145
2022-12-11 12:26:00	-57.9644	-1.49946
2022-12-11 12:27:00	-57.8652	-1.43701
2022-12-11 12:28:00	-57.766	-1.37464
2022-12-11 12:29:00	-57.6662	-1.31181
2022-12-11 12:30:00	-57.566	-1.24875
2022-12-11 12:31:00	-57.4655	-1.18549
2022-12-11 12:32:00	-57.3646	-1.12198
2022-12-11 12:33:00	-57.2648	-1.0592
2022-12-11 12:34:00	-57.1647	-0.996183
2022-12-11 12:35:00	-57.064	-0.932722
2022-12-11 12:36:00	-56.9637	-0.869615
2022-12-11 12:37:00	-56.8635	-0.806547
2022-12-11 12:38:00	-56.7631	-0.743309
2022-12-11 12:39:00	-56.6634	-0.68048
2022-12-11 12:40:00	-56.5632	-0.617437
2022-12-11 12:41:00	-56.4625	-0.553966
2022-12-11 12:42:00	-56.3616	-0.490398
2022-12-11 12:43:00	-56.2608	-0.426916
2022-12-11 12:44:00	-56.1603	-0.363631
2022-12-11 12:45:00	-56.0598	-0.300315
2022-12-11 12:46:00	-55.9587	-0.236594
2022-12-11 12:47:00	-55.8577	-0.172982
2022-12-11 12:48:00	-55.7571	-0.109647
2022-12-11 12:49:00	-55.6565	-0.0462202
2022-12-11 12:50:00	-55.5556	0.0173254
2022-12-11 12:51:00	-55.4547	0.080925
2022-12-11 12:52:00	-55.354	0.144347
2022-12-11 12:53:00	-55.2535	0.207621
2022-12-11 12:54:00	-55.1532	0.27086
2022-12-11 12:55:00	-55.0525	0.334275
2022-12-11 12:56:00	-54.9521	0.397552
2022-12-11 12:57:00	-54.8519	0.460623
2022-12-11 12:58:00	-54.7514	0.523918
2022-12-11 12:59:00	-54.6507	0.587356
2022-12-11 13:00:00	-54.5502	0.650654
2022-12-11 13:01:00	-54.4494	0.714168
2022-12-11 13:02:00	-54.3487	0.777629
2022-12-11 13:03:00	-54.2478	0.84111
2022-12-11 13:04:00	-54.1467	0.904829
2022-12-11 13:05:00	-54.0456	0.968432
2022-12-11 13:06:00	-53.9444	1.03214
2022-12-11 13:07:00	-53.8431	1.09592
2022-12-11 13:08:00	-53.7421	1.15953
2022-12-11 13:09:00	-53.641	1.22314
2022-12-11 13:10:00	-53.5397	1.28691
2022-12-11 13:11:00	-53.4385	1.35058
2022-12-11 13:12:00	-53.3374	1.41418
2022-12-11 13:13:00	-53.2363	1.47784
2022-12-11 13:14:00	-53.1352	1.54142
2022-12-11 13:15:00	-53.0339	1.60513
2022-12-11 13:16:00	-52.9302	1.66409
2022-12-11 13:17:00	-52.8161	1.67034
2022-12-11 13:18:00	-52.7242	1.60237
2022-12-11 13:19:00	-52.6834	1.4911
2022-12-11 13:20:00	-52.6565	1.37384
2022-12-11 13:21:00	-52.6297	1.25663
2022-12-11 13:22:00	-52.603	1.13968
2022-12-11 13:23:00	-52.5763	1.02286
2022-12-11 13:24:00	-52.5495	0.905616
2022-12-11 13:25:00	-52.5227	0.788674
2022-12-11 13:26:00	-52.496	0.671458
2022-12-11 13:27:00	-52.4691	0.554057
2022-12-11 13:28:00	-52.4424	0.437204
2022-12-11 13:29:00	-52.4157	0.320331
2022-12-11 13:30:00	-52.3889	0.203057
2022-12-11 13:31:00	-52.3621	0.0854973
2022-12-11 13:32:00	-52.3352	-0.0322707
2022-12-11 13:33:00	-52.3085	-0.14932
2022-12-11 13:34:00	-52.2819	-0.26568
2022-12-11 13:35:00	-52.2554	-0.381535
2022-12-11 13:36:00	-52.229	-0.497419
2022-12-11 13:37:00	-52.2024	-0.613617
2022-12-11 13:38:00	-52.1759	-0.729867
2022-12-11 13:39:00	-52.1494	-0.84575
2022-12-11 13:40:00	-52.1232	-0.960439
2022-12-11 13:41:00	-52.097	-1.07501
2022-12-11 13:42:00	-52.0706	-1.19035
2022-12-11 13:43:00	-52.0444	-1.30515
2022-12-11 13:44:00	-52.0182	-1.41966
2022-12-11 13:45:00	-51.9919	-1.53472
2022-12-11 13:46:00	-51.9655	-1.6502
2022-12-11 13:47:00	-51.9391	-1.76591
2022-12-11 13:48:00	-51.9127	-1.88134
2022-12-11 13:49:00	-51.8862	-1.9971
2022-12-11 13:50:00	-51.8597	-2.1129
2022-12-11 13:51:00	-51.8334	-2.22778
2022-12-11 13:52:00	-51.8072	-2.34242
2022-12-11 13:53:00	-51.781	-2.45686
2022-12-11 13:54:00	-51.7548	-2.57133
2022-12-11 13:55:00	-51.7285	-2.68624
2022-12-11 13:56:00	-51.7022	-2.80112
2022-12-11 13:57:00	-51.67	-2.91269
2022-12-11 13:58:00	-51.5803	-2.96346
2022-12-11 13:59:00	-51.4991	-2.8933
2022-12-11 14:00:00	-51.5342	-2.78462
2022-12-11 14:01:00	-51.6399	-2.71083
2022-12-11 14:02:00	-51.7281	-2.61644
2022-12-11 14:03:00	-51.7709	-2.49394
2022-12-11 14:04:00	-51.8013	-2.367
2022-12-11 14:05:00	-51.8305	-2.2398
2022-12-11 14:06:00	-51.8597	-2.11243
2022-12-11 14:07:00	-51.8888	-1.98505
2022-12-11 14:08:00	-51.9178	-1.85835
2022-12-11 14:09:00	-51.9467	-1.73185
2022-12-11 14:10:00	-51.9757	-1.60493
2022-12-11 14:11:00	-52.0049	-1.47735
2022-12-11 14:12:00	-52.034	-1.35014
2022-12-11 14:13:00	-52.063	-1.22292
2022-12-11 14:14:00	-52.0922	-1.09521
2022-12-11 14:15:00	-52.1215	-0.967211
2022-12-11 14:16:00	-52.1507	-0.839143
2022-12-11 14:17:00	-52.18	-0.711177
2022-12-11 14:18:00	-52.2092	-0.583155
2022-12-11 14:19:00	-52.2385	-0.454835
2022-12-11 14:20:00	-52.2679	-0.326231
2022-12-11 14:21:00	-52.2972	-0.197772
2022-12-11 14:22:00	-52.3266	-0.0690795
2022-12-11 14:23:00	-52.3561	0.0599411
2022-12-11 14:24:00	-52.3856	0.189146
2022-12-11 14:25:00	-52.4152	0.318647
2022-12-11 14:26:00	-52.4448	0.448306
2022-12-11 14:27:00	-52.4744	0.57788
2022-12-11 14:28:00	-52.504	0.707597
2022-12-11 14:29:00	-52.5337	0.837388
2022-12-11 14:30:00	-52.5633	0.966818
2022-12-11 14:31:00	-52.593	1.09677
2022-12-11 14:32:00	-52.6227	1.22699
2022-12-11 14:33:00	-52.6524	1.35696
2022-12-11 14:34:00	-52.6822	1.48715
2022-12-11 14:35:00	-52.7167	1.61532
2022-12-11 14:36:00	-52.7997	1.71332
2022-12-11 14:37:00	-52.9229	1.74119
2022-12-11 14:38:00	-53.0485	1.7179
2022-12-11 14:39:00	-53.1737	1.69052
2022-12-11 14:40:00	-53.299	1.66312
2022-12-11 14:41:00	-53.4239	1.63576
2022-12-11 14:42:00	-53.5495	1.60824
2022-12-11 14:43:00	-53.6754	1.58066
2022-12-11 14:44:00	-53.8011	1.55312
2022-12-11 14:45:00	-53.9271	1.52549
2022-12-11 14:46:00	-54.0533	1.4978
2022-12-11 14:47:00	-54.1793	1.47017
2022-12-11 14:48:00	-54.3053	1.44252
2022-12-11 14:49:00	-54.4313	1.41488
2022-12-11 14:50:00	-54.5573	1.38723
2022-12-11 14:51:00	-54.6834	1.35953
2022-12-11 14:52:00	-54.8094	1.33187
2022-12-11 14:53:00	-54.9349	1.30429
2022-12-11 14:54:00	-55.0608	1.2766
2022-12-11 14:55:00	-55.1868	1.24889
2022-12-11 14:56:00	-55.3129	1.22117
2022-12-11 14:57:00	-55.4392	1.1934
2022-12-11 14:58:00	-55.5658	1.16556
2022-12-11 14:59:00	-55.6925	1.13769
2022-12-11 15:00:00	-55.8192	1.10981
2022-12-11 15:01:00	-55.9453	1.08185
2022-12-11 15:02:00	-56.0584	1.02938
2022-12-11 15:03:00	-56.1194	0.925727
[truncated: 6,897 more rows]

## Sheet: ED1 Panel b
Latitude (deg)	Longitude (deg)	Localhour
-2.18494	-59.126	8.12601
-2.19101	-59.1454	8.12879
-2.19709	-59.1648	8.13157
-2.20318	-59.1842	8.13435
-2.20926	-59.2036	8.13712
-2.21535	-59.223	8.1399
-2.22143	-59.2425	8.14268
-2.22751	-59.2619	8.14546
-2.23358	-59.2813	8.14824
-2.23966	-59.3006	8.15101
-2.24572	-59.32	8.15379
-2.25178	-59.3394	8.15657
-2.27602	-59.4168	8.16768
-2.28207	-59.4361	8.17046
-2.28813	-59.4554	8.17324
-2.29419	-59.4748	8.17601
-2.30027	-59.4942	8.17879
-2.30635	-59.5137	8.18157
-2.31245	-59.5331	8.18435
-2.31854	-59.5525	8.18712
-2.32462	-59.5719	8.1899
-2.33072	-59.5914	8.19268
-2.3368	-59.6108	8.19546
-2.34289	-59.6301	8.19824
-2.3675	-59.7062	8.20935
-2.3736	-59.7249	8.21212
-2.37965	-59.7434	8.2149
-2.38564	-59.7619	8.21768
-2.39156	-59.7804	8.22046
-2.51447	-60.0782	10.5004
-2.50597	-60.0628	10.5032
-2.49742	-60.0475	10.506
-2.48112	-60.0163	10.5116
-2.47364	-60.0003	10.5143
-2.46616	-59.9842	10.5171
-2.3958	-59.7996	10.5477
-2.3903	-59.7823	10.5504
-2.38481	-59.765	10.5532
-2.37932	-59.7476	10.556
-2.37386	-59.7302	10.5588
-2.36839	-59.7128	10.5616
-2.34643	-59.6427	10.5727
-2.29031	-59.4634	10.6004
-2.28463	-59.4452	10.6032
-2.27892	-59.4269	10.606
-2.27319	-59.4087	10.6088
-2.26745	-59.3903	10.6116
-2.26168	-59.372	10.6143
-2.2559	-59.3535	10.6171
-2.25008	-59.3349	10.6199
-2.24422	-59.3161	10.6227
-2.23831	-59.2973	10.6254
-2.23235	-59.2783	10.6282
-2.22635	-59.2591	10.631
-2.21424	-59.2205	10.6366
-2.20812	-59.2009	10.6393
-2.20196	-59.1812	10.6421
-2.19575	-59.1615	10.6449
-2.18953	-59.1416	10.6477
-2.1833	-59.1218	10.6504
-2.17711	-59.102	10.6532
-2.17092	-59.0822	10.656
-2.16473	-59.0626	10.6588
-2.15858	-59.0429	10.6616
-2.15244	-59.0233	10.6643
-2.1463	-59.0038	10.6671
-2.14015	-58.9842	10.6699
-2.13402	-58.9646	10.6727
-2.12788	-58.9449	10.6754
-2.1217	-58.9253	10.6782
-2.11551	-58.9055	10.681
-2.1093	-58.8858	10.6838
-2.14582	-62.3251	16.2387
-2.1457	-62.3685	16.2443
-2.14557	-62.3902	16.247
-2.14527	-62.4335	16.2526
-2.14472	-62.52	16.2637
-2.1445	-62.5416	16.2665
-2.14426	-62.5633	16.2693
-2.14401	-62.585	16.272
-2.14371	-62.6067	16.2748
-2.1434	-62.6284	16.2776
-2.14308	-62.65	16.2804
-2.1428	-62.6717	16.2831
0.0333176	-66.1314	15.9941
0.0280217	-66.1119	15.9968
0.0226988	-66.0922	15.9996
0.0173808	-66.0725	16.0024
0.0119755	-66.0527	16.0052
0.00661498	-66.0329	16.0079
0.00121082	-66.0129	16.0107
-0.00422077	-65.9929	16.0135
-0.00965213	-65.9728	16.0163
-0.0151209	-65.9526	16.0191
-0.020624	-65.9324	16.0218
-0.0261216	-65.9121	16.0246
-0.0316284	-65.8917	16.0274
-0.0371627	-65.8713	16.0302
-0.0427137	-65.8509	16.0329
-0.0482628	-65.8304	16.0357
-0.0538209	-65.8099	16.0385
-0.0594046	-65.7893	16.0413
-0.0650015	-65.7687	16.0441
-0.0705988	-65.748	16.0468
-0.0761935	-65.7274	16.0496
-0.0818038	-65.7067	16.0524
-0.0874129	-65.686	16.0552
-0.0930208	-65.6653	16.0579
-0.0986192	-65.6447	16.0607
-0.104211	-65.6241	16.0635
-0.109799	-65.6035	16.0663
-0.115365	-65.5829	16.0691
-0.120957	-65.5623	16.0718
-0.126515	-65.5417	16.0746
-0.132078	-65.5212	16.0774
-0.137645	-65.5007	16.0802
-0.143218	-65.4801	16.0829
-0.148782	-65.4596	16.0857
-0.154355	-65.4391	16.0885
-0.159896	-65.4186	16.0913
-0.165445	-65.3982	16.0941
-0.171008	-65.3776	16.0968
-0.176585	-65.357	16.0996
-0.182182	-65.3364	16.1024
-0.187795	-65.3157	16.1052
-0.193462	-65.2949	16.1079
-0.199079	-65.2742	16.1107
-0.204658	-65.2536	16.1135
-0.210218	-65.233	16.1163
-0.215747	-65.2126	16.1191
-0.221271	-65.1923	16.1218
-0.226765	-65.172	16.1246
-0.232256	-65.1518	16.1274
-0.237752	-65.1316	16.1302
-0.243224	-65.1114	16.1329
-0.248693	-65.0912	16.1357
-0.254169	-65.071	16.1385
-0.259623	-65.0509	16.1413
-0.265082	-65.0307	16.1441
-0.270526	-65.0106	16.1468
-0.276001	-64.9904	16.1496
-0.281467	-64.9702	16.1524
-0.286936	-64.95	16.1552
-0.319888	-64.8286	16.1718
-0.325382	-64.8082	16.1746
-0.330898	-64.7879	16.1774
-0.336426	-64.7675	16.1802
-0.341961	-64.7471	16.1829
-0.347491	-64.7267	16.1857
-0.353011	-64.7063	16.1885
-0.358543	-64.6859	16.1913
-0.364065	-64.6655	16.1941
-0.369596	-64.6452	16.1968
-0.375103	-64.6248	16.1996
-0.380609	-64.6045	16.2024
-0.38612	-64.5842	16.2052
-0.391612	-64.564	16.2079
-0.397099	-64.5437	16.2107
-0.402589	-64.5234	16.2135
-0.408104	-64.5031	16.2163
-0.413629	-64.4828	16.2191
-0.419122	-64.4625	16.2218
-0.424636	-64.4421	16.2246
-0.430159	-64.4218	16.2274
-0.435689	-64.4014	16.2302
-0.441209	-64.3809	16.2329
-0.490854	-64.1978	16.2579
-0.507356	-64.1369	16.2663
-0.512875	-64.1166	16.2691
-0.518397	-64.0961	16.2718
-0.523937	-64.0757	16.2746
-0.5295	-64.0552	16.2774
-0.535061	-64.0347	16.2802
-0.540629	-64.0142	16.2829
-0.546179	-63.9936	16.2857
-0.551752	-63.973	16.2885
-0.557351	-63.9524	16.2913
-0.562925	-63.9318	16.2941
-0.56852	-63.9111	16.2968
-0.574143	-63.8904	16.2996
-0.579783	-63.8696	16.3024
-0.585406	-63.8489	16.3052
-0.591031	-63.8281	16.3079
-0.596681	-63.8073	16.3107
-0.602322	-63.7866	16.3135
-0.607929	-63.7658	16.3163
-0.635844	-63.6627	16.3302
-0.641427	-63.6421	16.3329
-0.646997	-63.6215	16.3357
-0.652569	-63.6009	16.3385
-0.658162	-63.5803	16.3413
-0.66375	-63.5597	16.3441
-0.669347	-63.539	16.3468
-0.674964	-63.5183	16.3496
-0.680561	-63.4976	16.3524
-0.686162	-63.4769	16.3552
-0.691781	-63.4562	16.3579
-0.697364	-63.4356	16.3607
-0.70296	-63.415	16.3635
-0.708543	-63.3943	16.3663
-0.714127	-63.3737	16.3691
-0.719719	-63.3531	16.3718
-0.725312	-63.3324	16.3746
-0.730903	-63.3118	16.3774
-0.737062	-63.2891	16.3806
-0.74264	-63.2685	16.3834
-0.748214	-63.2479	16.3862
-0.753776	-63.2273	16.389
-0.759329	-63.2068	16.3917
-0.764884	-63.1863	16.3945
-0.770432	-63.1658	16.3973
-0.775954	-63.1453	16.4001
-0.781501	-63.1249	16.4028
-0.787061	-63.1044	16.4056
-0.79262	-63.0839	16.4084
-0.798176	-63.0633	16.4112
-0.80264	-63.0469	16.4133
-0.630278	-63.6527	16.5994
-0.583773	-63.8175	16.6216
-0.577915	-63.8382	16.6244
-0.566237	-63.8796	16.63
-0.560411	-63.9003	16.6327
-0.554586	-63.9209	16.6355
-0.532698	-63.999	17.0216
-0.643391	-63.6067	17.0827
-1.28271	-62.3483	17.2998
-1.29396	-62.3337	17.3026
-1.31646	-62.3043	17.3082
-1.32772	-62.2896	17.311
-1.44048	-62.1428	17.3387
-1.46318	-62.1132	17.3443
-1.47453	-62.0984	17.3471
-1.48586	-62.0836	17.3498
-1.5085	-62.0541	17.3554
-1.53107	-62.0247	17.361
-1.54236	-62.01	17.3637
-1.565	-61.9805	17.3693
-1.39274	-57.2213	11.3047
-1.38195	-57.2035	11.3075
-1.37117	-57.1858	11.3103
-1.31729	-57.0972	11.3241
-1.30654	-57.0795	11.3269
-1.29577	-57.0618	11.3297
-1.28499	-57.0441	11.3325
-1.27418	-57.0263	11.3353
-1.26334	-57.0085	11.338
-1.24155	-56.9727	11.3436
-1.23061	-56.9547	11.3464
-1.21965	-56.9366	11.3491
-1.20867	-56.9186	11.3519
-1.1977	-56.9006	11.3547
-1.18676	-56.8825	11.3575
-1.17583	-56.8646	11.3603
-1.16493	-56.8466	11.363
-1.15405	-56.8287	11.3658
-1.14319	-56.8109	11.3686
-1.13235	-56.793	11.3714
-1.12154	-56.7752	11.3741
-1.11071	-56.7575	11.3769
-1.09989	-56.7397	11.3797
-1.04552	-56.6503	11.3936
-1.0346	-56.6323	11.3964
-1.02368	-56.6144	11.3991
-1.01276	-56.5965	11.4019
-1.00186	-56.5786	11.4047
-0.99098	-56.5607	11.4075
-0.980112	-56.5428	11.4103
-0.969265	-56.525	11.413
-0.958413	-56.5071	11.4158
-0.89336	-56.4003	11.4325
-0.882525	-56.3825	11.4353
-0.871713	-56.3647	11.438
-0.860906	-56.3469	11.4408
-0.850133	-56.3292	11.4436
-0.839364	-56.3115	11.4464
2.27582	-51.2183	12.2218
2.28966	-51.2006	12.2246
2.30348	-51.1828	12.2273
2.31729	-51.1651	12.2301
2.33109	-51.1473	12.2329
2.34489	-51.1296	12.2357
2.35869	-51.1119	12.2384
2.37247	-51.0942	12.2412
2.38623	-51.0765	12.244
2.40003	-51.0587	12.2468
2.41387	-51.0409	12.2496
2.42772	-51.0231	12.2523
2.44159	-51.0053	12.2551
2.45548	-50.9874	12.2579
2.46938	-50.9696	12.2607
2.48328	-50.9517	12.2634
2.49717	-50.9339	12.2662
2.51104	-50.916	12.269
2.5249	-50.8982	12.2718
2.53871	-50.8804	12.2746
2.55251	-50.8627	12.2773
2.56629	-50.845	12.2801
2.58005	-50.8273	12.2829
2.59383	-50.8096	12.2857
2.60762	-50.7918	12.2884
2.62144	-50.7741	12.2912
2.63528	-50.7563	12.294
2.64913	-50.7384	12.2968
2.663	-50.7206	12.2996
2.67686	-50.7028	12.3023
2.69069	-50.685	12.3051
2.70451	-50.6672	12.3079
2.71831	-50.6495	12.3107
2.73209	-50.6317	12.3134
2.74584	-50.614	12.3162
2.75958	-50.5964	12.319
2.77331	-50.5787	12.3218
2.78704	-50.561	12.3246
2.80079	-50.5433	12.3273
2.81454	-50.5256	12.3301
2.82831	-50.5079	12.3329
2.8421	-50.4902	12.3357
2.85591	-50.4724	12.3384
2.86972	-50.4546	12.3412
2.88352	-50.4368	12.344
2.89732	-50.4191	12.3468
2.9111	-50.4014	12.3496
2.92486	-50.3836	12.3523
2.9386	-50.366	12.3551
2.95232	-50.3483	12.3579
2.96601	-50.3307	12.3607
2.97967	-50.3131	12.3634
2.99333	-50.2955	12.3662
3.00698	-50.2779	12.369
3.02064	-50.2603	12.3718
3.03431	-50.2427	12.3746
3.04799	-50.2251	12.3773
3.06167	-50.2075	12.3801
3.07536	-50.1899	12.3829
3.08905	-50.1722	12.3857
3.10275	-50.1546	12.3884
3.11645	-50.1369	12.3912
3.13015	-50.1193	12.394
3.14383	-50.1017	12.3968
3.15751	-50.084	12.3996
3.17118	-50.0664	12.4023
3.18483	-50.0488	12.4051
3.19848	-50.0313	12.4079
3.2121	-50.0137	12.4107
3.22573	-49.9961	12.4134
3.23936	-49.9786	12.4162
3.25301	-49.961	12.419
3.26667	-49.9434	12.4218
3.28033	-49.9258	12.4246
3.294	-49.9082	12.4273
3.30768	-49.8905	12.4301
3.32137	-49.8729	12.4329
3.33506	-49.8552	12.4357
3.34877	-49.8376	12.4384
3.36247	-49.8199	12.4412
3.37618	-49.8022	12.444
3.38986	-49.7846	12.4468
3.40353	-49.767	12.4496
3.41718	-49.7494	12.4523
3.43083	-49.7318	12.4551
3.44449	-49.7142	12.4579
3.45814	-49.6965	12.4607
3.4718	-49.6789	12.4634
3.48547	-49.6613	12.4662
3.49916	-49.6436	12.469
3.51287	-49.6259	12.4718
3.84166	-49.2015	12.5384
3.8553	-49.1839	12.5412
3.86895	-49.1662	12.544
3.50711	-45.6094	16.5114
3.52486	-45.6479	16.517
3.5426	-45.6863	16.5225
3.56027	-45.7246	16.5281
3.56907	-45.7437	16.5309
3.57786	-45.7628	16.5337
3.58663	-45.7818	16.5364
3.59542	-45.8009	16.5392
3.6042	-45.8199	16.542
3.613	-45.839	16.5448
3.62181	-45.8581	16.5475
3.63061	-45.8772	16.5503
3.63944	-45.8963	16.5531
3.64826	-45.9154	16.5559
3.65711	-45.9346	16.5587
3.66596	-45.9538	16.5614
3.67483	-45.9731	16.5642
3.68371	-45.9923	16.567
4.21625	-47.15	16.7313
4.22535	-47.1698	16.7341
4.23446	-47.1896	16.7369
4.24354	-47.2094	16.7397
4.25261	-47.2292	16.7424
4.26169	-47.249	16.7452
4.27078	-47.2689	16.748
4.27989	-47.2887	16.7508
4.28903	-47.3086	16.7536
4.29819	-47.3286	16.7563
4.30737	-47.3486	16.7591
4.31661	-47.3687	16.7619
4.32585	-47.3888	16.7647
4.33511	-47.4089	16.7674
4.34438	-47.4291	16.7702
4.35365	-47.4493	16.773
4.36289	-47.4694	16.7758
4.37212	-47.4895	16.7786
4.3813	-47.5096	16.7813
4.39047	-47.5296	16.7841
4.3996	-47.5495	16.7869
4.40872	-47.5694	16.7897
4.41781	-47.5893	16.7924
4.42691	-47.6091	16.7952
4.43601	-47.629	16.798
4.44511	-47.6489	16.8008
4.45423	-47.6688	16.8036
4.46334	-47.6887	16.8063
4.47244	-47.7086	16.8091
4.48156	-47.7284	16.8119
4.49067	-47.7484	16.8147
4.49977	-47.7683	16.8174
4.5089	-47.7882	16.8202
4.51803	-47.8081	16.823
4.52714	-47.828	16.8258
4.53624	-47.8479	16.8286
4.54533	-47.8677	16.8313
4.55441	-47.8876	16.8341
4.56348	-47.9074	16.8369
4.57256	-47.9272	16.8397
4.58164	-47.9471	16.8424
4.59075	-47.967	16.8452
4.59986	-47.9869	16.848
4.609	-48.0069	16.8508
4.61813	-48.0269	16.8536
4.62627	-48.0472	16.8563
4.63164	-48.0683	16.8591
4.63478	-48.0896	16.8619
4.63565	-48.111	16.8647
4.63447	-48.1323	16.8674
4.63106	-48.1531	16.8702
4.62555	-48.1734	16.873
4.61807	-48.1929	16.8758
4.60869	-48.2115	16.8786
4.59758	-48.2289	16.8813
4.58562	-48.2458	16.8841
4.57358	-48.2626	16.8869
4.56152	-48.2795	16.8897
4.54941	-48.2965	16.8924
4.53726	-48.3134	16.8952
4.52506	-48.3304	16.898
4.51286	-48.3475	16.9008
4.50065	-48.3645	16.9036
4.48844	-48.3816	16.9063
4.47626	-48.3986	16.9091
4.46413	-48.4155	16.9119
4.45202	-48.4324	16.9147
4.43992	-48.4493	16.9174
4.42788	-48.4661	16.9202
4.41582	-48.4829	16.923
4.40378	-48.4997	16.9258
4.39175	-48.5164	16.9286
4.37974	-48.5332	16.9313
4.36774	-48.5499	16.9341
4.3557	-48.5667	16.9369
4.34364	-48.5835	16.9397
4.33159	-48.6003	16.9424
4.31953	-48.6171	16.9452
4.30745	-48.634	16.948
4.29535	-48.6508	16.9508
4.28321	-48.6678	16.9536
4.27104	-48.6847	16.9563
4.25886	-48.7017	16.9591
4.24669	-48.7187	16.9619
4.23452	-48.7356	16.9647
4.22237	-48.7525	16.9674
4.21026	-48.7694	16.9702
4.19817	-48.7862	16.973
4.18611	-48.803	16.9758
4.17407	-48.8198	16.9786
4.16205	-48.8365	16.9813
4.15006	-48.8533	16.9841
4.13806	-48.8699	16.9869
4.12609	-48.8866	16.9897
4.11414	-48.9033	16.9924
4.0662	-48.97	17.0036
4.05422	-48.9867	17.0063
4.04223	-49.0034	17.0091
4.03022	-49.0201	17.0119
4.01823	-49.0368	17.0147
4.00619	-49.0535	17.0174
3.99411	-49.0703	17.0202
3.98199	-49.0872	17.023
3.96982	-49.1041	17.0258
3.9576	-49.1211	17.0286
3.94535	-49.1381	17.0313
3.9331	-49.1552	17.0341
3.92086	-49.1722	17.0369
3.90863	-49.1892	17.0397
3.89645	-49.2062	17.0424
3.88429	-49.2231	17.0452
3.87216	-49.24	17.048
3.86006	-49.2568	17.0508
3.84799	-49.2736	17.0536
3.83593	-49.2904	17.0563
3.82392	-49.3071	17.0591
3.8119	-49.3238	17.0619
3.79988	-49.3405	17.0647
3.78786	-49.3572	17.0674
3.7758	-49.374	17.0702
3.76373	-49.3907	17.073
3.75166	-49.4075	17.0758
3.73958	-49.4243	17.0786
3.72752	-49.4411	17.0813
3.71545	-49.4579	17.0841
3.70338	-49.4746	17.0869
3.69135	-49.4914	17.0897
3.67932	-49.5081	17.0924
3.66728	-49.5248	17.0952
3.65526	-49.5415	17.098
3.64324	-49.5582	17.1008
3.63124	-49.5749	17.1036
3.61927	-49.5915	17.1063
3.60729	-49.6081	17.1091
3.59529	-49.6248	17.1119
3.5833	-49.6415	17.1147
3.57127	-49.6582	17.1174
3.55922	-49.6749	17.1202
3.54712	-49.6917	17.123
3.535	-49.7085	17.1258
3.52284	-49.7254	17.1286
3.51065	-49.7423	17.1313
3.49847	-49.7593	17.1341
3.48626	-49.7762	17.1369
3.47408	-49.7931	17.1397
3.46192	-49.81	17.1424
3.44979	-49.8268	17.1452
3.43771	-49.8436	17.148
3.42565	-49.8603	17.1508
3.41363	-49.877	17.1536
3.40164	-49.8937	17.1563
3.38967	-49.9103	17.1591
3.3777	-49.9269	17.1619
3.36573	-49.9435	17.1647
3.35375	-49.9601	17.1674
3.34174	-49.9768	17.1702
3.32971	-49.9935	17.173
3.31762	-50.0103	17.1758
3.30552	-50.0271	17.1786
3.29337	-50.0439	17.1813
3.28121	-50.0607	17.1841
3.26905	-50.0776	17.1869
3.25687	-50.0945	17.1897
3.24471	-50.1113	17.1924
3.17186	-50.2123	17.2091
3.15848	-50.2308	17.2123
3.14633	-50.2477	17.2151
3.13417	-50.2645	17.2179
3.12199	-50.2814	17.2207
3.10981	-50.2983	17.2234
3.0976	-50.3152	17.2262
3.08539	-50.3321	17.229
3.07317	-50.349	17.2318
3.06093	-50.366	17.2346
3.0487	-50.3829	17.2373
3.03649	-50.3998	17.2401
3.02427	-50.4167	17.2429
3.01208	-50.4336	17.2457
2.9999	-50.4505	17.2484
2.98775	-50.4673	17.2512
2.93916	-50.5346	17.2623
2.92699	-50.5515	17.2651
2.91478	-50.5684	17.2679
2.90252	-50.5853	17.2707
2.89023	-50.6023	17.2734
-1.81788	-58.4321	18.4896
-1.82781	-58.449	18.4924
-1.94894	-58.656	18.5257
-1.95928	-58.6737	18.5285
-1.9697	-58.6914	18.5313
-1.98009	-58.7092	18.534
-1.99045	-58.7269	18.5368
-2.00047	-58.7447	18.5396
-2.00732	-58.7637	18.5424
-2.00911	-58.7837	18.5452
-2.00707	-58.8037	18.5479
-2.00577	-58.8634	18.5563
-1.99765	-59.0012	18.5757
-2.00002	-59.0205	18.5785
-2.04175	-59.1033	18.5924
-2.06941	-59.1259	18.5979
-2.0847	-59.1345	18.6007
-2.10066	-59.1411	18.6035
-2.11706	-59.1458	18.6063
-2.21325	-59.1356	18.6229
-2.22726	-59.1282	18.6257
-2.24031	-59.1194	18.6285
-1.96706	-56.9125	21.7798
-1.93148	-56.867	21.7881
-1.89933	-56.8443	21.7937
-5.70006	-60.9513	10.4334
-5.70694	-60.9707	10.4362
-6.53856	-62.1087	10.6394
-6.55625	-62.1188	10.6422
-6.57393	-62.129	10.645
-7.40694	-62.6079	10.7755
-7.42516	-62.6184	10.7783
-7.46163	-62.6393	10.7839
-7.47983	-62.6497	10.7867
-7.66129	-62.754	10.8144
-7.73436	-62.7962	10.8256
-7.7708	-62.8173	10.8311
-9.48812	-63.3268	11.0871
-9.50849	-63.3221	11.0899
-9.52884	-63.3174	11.0927
-9.54923	-63.3127	11.0954
-9.56968	-63.308	11.0982
-9.59018	-63.3033	11.101
-9.65208	-63.289	11.1093
-9.67281	-63.2843	11.1121
-9.69359	-63.2795	11.1149
-9.71439	-63.2747	11.1177
-9.7352	-63.2698	11.1204
-9.75604	-63.265	11.1232
-9.83944	-63.2458	11.1343
-9.86029	-63.241	11.1371
-9.88111	-63.2362	11.1399
-9.90193	-63.2314	11.1427
-9.94341	-63.2218	11.1482
-10.1079	-63.184	11.1704
-10.1284	-63.1792	11.1732
-10.1489	-63.1744	11.176
-10.1695	-63.1696	11.1788
-10.1901	-63.1648	11.1815
-10.2107	-63.16	11.1843
-10.2314	-63.1552	11.1871
-10.2522	-63.1504	11.1899
-10.273	-63.1456	11.1927
-10.2938	-63.1407	11.1954
-10.3146	-63.1359	11.1982
-10.3354	-63.1311	11.201
-10.3562	-63.1263	11.2038
-10.377	-63.1215	11.2065
-10.3977	-63.1167	11.2093
-10.4184	-63.1119	11.2121
-10.439	-63.1071	11.2149
-10.4596	-63.1023	11.2177
-10.4801	-63.0977	11.2204
-10.5006	-63.093	11.2232
-10.521	-63.0884	11.226
-10.5414	-63.0837	11.2288
-10.5617	-63.079	11.2315
-10.582	-63.0742	11.2343
-10.6023	-63.0694	11.2371
-10.6226	-63.0646	11.2399
-10.6429	-63.0599	11.2427
-10.6633	-63.0551	11.2454
-10.6837	-63.0504	11.2482
-10.7041	-63.0456	11.251
-10.7245	-63.0409	11.2538
-10.7449	-63.0361	11.2565
-10.7653	-63.0314	11.2593
-10.7858	-63.0266	11.2621
-10.8062	-63.0222	11.2649
-10.8268	-63.0201	11.2677
-10.867	-63.0239	11.2732
-10.8861	-63.0297	11.276
-10.9044	-63.038	11.2788
-10.9222	-63.0474	11.2815
-10.9405	-63.0563	11.2843
-10.959	-63.0649	11.2871
-10.9965	-63.0817	11.2927
-11.0528	-63.1079	11.301
-11.0726	-63.1142	11.3038
-11.093	-63.1182	11.3065
-11.1137	-63.1196	11.3093
-11.1345	-63.1187	11.3121
-11.1551	-63.115	11.3149
-11.175	-63.1088	11.3177
-11.1941	-63.1001	11.3204
-11.212	-63.089	11.3232
-11.2285	-63.0756	11.326
-11.2432	-63.0601	11.3288
-11.2559	-63.0428	11.3315
-11.2799	-62.9824	11.3399
-11.2826	-62.9606	11.3427
-11.2825	-62.9385	11.3454
-11.2797	-62.9166	11.3482
-11.274	-62.8953	11.351
-11.1704	-62.7896	11.3704
-11.1496	-62.7839	11.3732
-11.0268	-62.8073	11.3899
-11.0097	-62.8201	11.3927
-10.9945	-62.8349	11.3954
-10.9813	-62.8515	11.3982
-10.9703	-62.8695	11.401
-10.9616	-62.8887	11.4038
-10.9553	-62.9088	11.4065
-10.9516	-62.9294	11.4093
-10.9517	-62.9709	11.4149
-10.9555	-62.9912	11.4177
-10.9615	-63.0107	11.4204
-10.9699	-63.0293	11.4232
-10.9804	-63.0467	11.426
-11.0224	-63.0894	11.4343
-11.0393	-63.0998	11.4371
-11.0573	-63.1081	11.4399
-11.0762	-63.1143	11.4427
-11.0957	-63.1181	11.4454
-11.1743	-63.109	11.4565
-11.1924	-63.1009	11.4593
-11.2093	-63.0907	11.4621
-11.2249	-63.0786	11.4649
-11.239	-63.0648	11.4677
-11.2514	-63.0494	11.4704
-11.2618	-63.0326	11.4732
-11.2703	-63.0147	11.476
-11.2766	-62.996	11.4788
-11.2808	-62.9767	11.4815
-11.2827	-62.957	11.4843
-11.2824	-62.9373	11.4871
-11.2798	-62.9179	11.4899
-11.2751	-62.8989	11.4927
-11.2488	-62.8472	11.501
-11.207	-62.8078	11.5093
-11.1905	-62.7982	11.5121
-9.80593	-61.7789	13.6449
-9.88195	-61.8204	13.6588
-9.8999	-61.8211	13.6616
-9.9179	-61.8189	13.6643
-10.0077	-61.7319	13.6838
-10.0108	-61.7127	13.6866
-10.0108	-61.6932	13.6893
-10.0075	-61.6739	13.6921
-9.93018	-61.59	13.7088
-9.77388	-61.7584	13.7532
-9.78343	-61.7763	13.756
-9.79562	-61.7927	13.7588
-9.85973	-61.6177	13.831
-9.34636	-61.8018	13.9032
-9.3267	-61.8064	13.906
-9.30661	-61.8086	13.9088
-9.28636	-61.8088	13.9116
-9.26614	-61.8068	13.9143
-9.24614	-61.8027	13.9171
-9.10683	-61.6601	13.9449
-9.10094	-61.64	13.9477
-9.09509	-61.62	13.9504
-9.08924	-61.6001	13.9532
-9.0834	-61.5801	13.956
-9.07755	-61.5601	13.9588
-9.07168	-61.5401	13.9616
-9.05993	-61.4998	13.9671
-9.03639	-61.4189	13.9782
-8.98958	-61.258	14.0004
-8.94841	-61.1173	14.0199
-8.9425	-61.097	14.0227
-8.92471	-61.0361	14.031
-8.91881	-61.0158	14.0338
-8.9129	-60.9956	14.0365
-8.907	-60.9754	14.0393
-8.90113	-60.9553	14.0421
-8.89525	-60.9351	14.0449
-8.88936	-60.915	14.0477
-8.88349	-60.8949	14.0504
-8.87759	-60.8748	14.0532
-8.87171	-60.8547	14.056
-8.86581	-60.8345	14.0588
-8.8598	-60.8144	14.0615
-8.85327	-60.7922	14.0648
-8.84736	-60.7721	14.0676
-8.84145	-60.7518	14.0703
-8.83553	-60.7316	14.0731
-8.82961	-60.7113	14.0759
-8.82367	-60.6911	14.0787
-8.81776	-60.6709	14.0814
-8.81179	-60.6508	14.0842
-8.80498	-60.6311	14.087
-8.80041	-60.611	14.0898
-8.80019	-60.5903	14.0926
-8.80435	-60.57	14.0953
-8.8127	-60.551	14.0981
-8.84022	-60.5204	14.1037
-8.85815	-60.5101	14.1064
-8.89833	-60.5023	14.112
-8.91881	-60.5047	14.1148
-8.93832	-60.5116	14.1176
-8.95593	-60.5225	14.1203
-8.97083	-60.5369	14.1231
-8.98233	-60.5542	14.1259
-8.99023	-60.5735	14.1287
-8.99657	-60.5934	14.1314
-9.00261	-60.6134	14.1342
-9.00856	-60.6334	14.137
-9.01437	-60.6535	14.1398
-9.02009	-60.6734	14.1426
-9.02596	-60.6932	14.1453
-9.03184	-60.7128	14.1481
-9.03752	-60.7324	14.1509
-9.04306	-60.752	14.1537
-9.04903	-60.7713	14.1564
-9.05515	-60.7904	14.1592
-9.06124	-60.8095	14.162
-9.06731	-60.8285	14.1648
-9.07338	-60.8475	14.1676
-9.07948	-60.8665	14.1703
-9.08559	-60.8854	14.1731
-9.09164	-60.9044	14.1759
-9.09763	-60.9234	14.1787
-9.10352	-60.9424	14.1814
-9.10898	-60.9615	14.1842
-9.11415	-60.9807	14.187
-9.11927	-60.9999	14.1898
-9.12441	-61.019	14.1926
-9.12954	-61.038	14.1953
-9.13473	-61.057	14.1981
-9.14003	-61.076	14.2009
-9.1454	-61.0949	14.2037
-9.15073	-61.1138	14.2064
-9.15597	-61.1327	14.2092
-9.16111	-61.1515	14.212
-9.16614	-61.1703	14.2148
-9.17109	-61.1889	14.2176
-9.17598	-61.2075	14.2203
-9.18093	-61.2261	14.2231
-9.18602	-61.2446	14.2259
-9.19121	-61.2631	14.2287
-9.19652	-61.2817	14.2314
-9.20181	-61.3004	14.2342
-9.20712	-61.3192	14.237
-9.21246	-61.338	14.2398
-9.21773	-61.3568	14.2426
-9.22302	-61.3756	14.2453
-9.22822	-61.3944	14.2481
-9.23328	-61.4131	14.2509
-9.23823	-61.4318	14.2537
-9.24308	-61.4505	14.2564
-9.24797	-61.4691	14.2592
-9.25297	-61.4877	14.262
-9.25805	-61.5063	14.2648
-9.26315	-61.5248	14.2676
-9.26821	-61.5433	14.2703
-9.27327	-61.5617	14.2731
-9.27829	-61.5801	14.2759
-9.28816	-61.6165	14.2814
-9.29304	-61.6347	14.2842
-9.298	-61.6528	14.287
-9.3031	-61.6708	14.2898
-9.30822	-61.6889	14.2926
-9.31316	-61.7071	14.2953
-9.31805	-61.7252	14.2981
-9.32302	-61.7433	14.3009
-9.32802	-61.7615	14.3037
-9.33306	-61.7797	14.3064
-9.33813	-61.7978	14.3092
-9.34318	-61.816	14.312
-9.34818	-61.8339	14.3148
-9.35308	-61.8518	14.3176
-9.35503	-61.87	14.3203
-9.3529	-61.888	14.3231
-9.34635	-61.905	14.3259
-9.33587	-61.9199	14.3287
-9.32203	-61.9319	14.3314
-9.30554	-61.9404	14.3342
-9.28733	-61.9448	14.337
-9.2685	-61.9448	14.3398
-9.25014	-61.9404	14.3426
-9.23329	-61.9318	14.3453
-9.21882	-61.9196	14.3481
-9.20756	-61.9042	14.3509
-9.20009	-61.8867	14.3537
-9.19682	-61.8679	14.3564
-9.19734	-61.8489	14.3592
-9.19917	-61.8299	14.362
-9.2013	-61.8109	14.3648
-9.20351	-61.7918	14.3676
-9.20568	-61.7728	14.3703
-9.20783	-61.7538	14.3731
-9.20998	-61.735	14.3759
-9.21212	-61.7162	14.3787
-9.21428	-61.6974	14.3814
-9.2164	-61.6786	14.3842
-9.21853	-61.6598	14.387
-9.22061	-61.6409	14.3898
-9.22268	-61.6221	14.3926
-9.18489	-61.4594	14.4175
-9.18012	-61.4416	14.4203
-9.17543	-61.4239	14.4231
-9.17085	-61.4061	14.4259
-9.16632	-61.3883	14.4287
-9.16187	-61.3706	14.4314
-9.15764	-61.3529	14.4342
-9.15343	-61.3354	14.437
-9.14911	-61.318	14.4398
-9.14457	-61.3006	14.4425
-9.13989	-61.2831	14.4453
-9.13513	-61.2656	14.4481
-9.13039	-61.248	14.4509
-9.12565	-61.2304	14.4537
-9.10658	-61.1601	14.4648
-9.10174	-61.1426	14.4675
-9.0771	-61.0528	14.4814
-9.07215	-61.0346	14.4842
-9.06712	-61.0163	14.487
-9.06203	-60.9981	14.4898
-9.0371	-60.9061	14.5037
-9.02741	-60.8697	14.5092
-9.02243	-60.8516	14.512
-9.01746	-60.8336	14.5148
-9.01257	-60.8156	14.5175
-9.00771	-60.7975	14.5203
-8.98326	-60.7066	14.5342
-8.97822	-60.6884	14.537
-8.9731	-60.6702	14.5398
-8.9679	-60.652	14.5425
-8.9627	-60.6339	14.5453
-8.95743	-60.6158	14.5481
-8.7521	-60.939	14.6319
-8.75721	-60.9562	14.6347
-8.7741	-61.0076	14.643
-8.7797	-61.0249	14.6458
-8.7853	-61.0424	14.6486
-8.79089	-61.0599	14.6513
-8.79645	-61.0774	14.6541
-8.80201	-61.0949	14.6569
-8.83896	-61.2199	14.6763
-8.84432	-61.238	14.6791
-8.96978	-61.6781	14.7458
-8.97534	-61.6969	14.7485
-8.98637	-61.7347	14.7541
-8.99197	-61.7536	14.7569
-8.99764	-61.7726	14.7597
-9.0033	-61.7916	14.7624
-9.00899	-61.8105	14.7652
-9.01469	-61.8295	14.768
-9.02041	-61.8484	14.7708
-9.02606	-61.8674	14.7735
-9.02702	-61.9257	14.7819
-8.95557	-61.9846	14.7958
-8.93607	-61.9847	14.7985
-8.91703	-61.9804	14.8013
-8.8635	-61.9263	14.8124
-8.72357	-61.4481	14.8819
-8.71748	-61.4289	14.8847
-8.71137	-61.4097	14.8874
-8.70526	-61.3906	14.8902
-8.68677	-61.3329	14.8985
-8.68071	-61.3135	14.9013
-8.67531	-61.2937	14.9041
-8.66872	-61.2742	14.9069
-8.66073	-61.2549	14.9097
-8.65186	-61.2359	14.9124
-8.6427	-61.217	14.9152
-8.63351	-61.198	14.918
-8.62435	-61.1789	14.9208
-8.61512	-61.1598	14.9235
-8.60585	-61.1406	14.9263
-8.59652	-61.1215	14.9291
-8.58714	-61.1024	14.9319
-8.57772	-61.0834	14.9347
-8.56829	-61.0645	14.9374
-8.55883	-61.0457	14.9402
-8.54927	-61.027	14.943
-8.48146	-60.8489	14.968
-8.47469	-60.8283	14.9708
-8.46793	-60.8077	14.9735
-8.46121	-60.7872	14.9763
-8.45455	-60.7666	14.9791
-8.44788	-60.7461	14.9819
-8.43806	-60.7043	14.9874
-8.43907	-60.683	14.9902
-8.44439	-60.6626	14.993
-8.45378	-60.6438	14.9958
-8.4668	-60.6276	14.9985
-8.48289	-60.6145	15.0013
-8.5014	-60.6052	15.0041
-8.52154	-60.5999	15.0069
-8.5424	-60.5987	15.0097
-8.58289	-60.6088	15.0152
-8.60104	-60.6195	15.018
-8.61686	-60.6335	15.0208
-8.62976	-60.6504	15.0235
-8.63935	-60.6695	15.0263
-8.64684	-60.6896	15.0291
-8.65381	-60.71	15.0319
-8.66048	-60.7305	15.0347
-8.66693	-60.7512	15.0374
-8.67328	-60.7718	15.0402
-8.67951	-60.7925	15.043
-8.6857	-60.8132	15.0458
-8.69187	-60.8339	15.0485
-8.69803	-60.8546	15.0513
-8.70415	-60.8752	15.0541
-8.71024	-60.8958	15.0569
-8.71634	-60.9164	15.0597
-8.7224	-60.937	15.0624
-8.72908	-60.9597	15.0657
-8.73509	-60.9802	15.0684
-8.7411	-61.0007	15.0712
-8.74708	-61.0211	15.074
-8.753	-61.0414	15.0768
-8.75891	-61.0616	15.0796
-8.7648	-61.0817	15.0823
-8.77067	-61.1017	15.0851
-8.77652	-61.1218	15.0879
-8.78238	-61.1418	15.0907
-8.78826	-61.1619	15.0934
-8.79413	-61.182	15.0962
-8.81778	-61.2629	15.1073
-8.82369	-61.2832	15.1101
-8.82961	-61.3036	15.1129
-8.83553	-61.324	15.1157
-8.84147	-61.3445	15.1184
-8.84743	-61.365	15.1212
-8.85341	-61.3855	15.124
-8.85938	-61.406	15.1268
-8.86535	-61.4265	15.1296
-8.87133	-61.447	15.1323
-8.8773	-61.4674	15.1351
-8.93068	-61.651	15.1601
-8.93663	-61.6716	15.1629
-8.94262	-61.6922	15.1657
-8.94864	-61.7129	15.1684
-8.95468	-61.7336	15.1712
-8.96072	-61.7544	15.174
-8.96679	-61.7753	15.1768
-8.97286	-61.7961	15.1796
-8.98026	-61.8165	15.1823
-8.98908	-61.8364	15.1851
-8.99486	-61.8573	15.1879
-8.81527	-61.8359	15.2462
-8.83164	-61.8231	15.249
-8.84874	-61.8114	15.2518
-8.86442	-61.7981	15.2546
-8.87822	-61.783	15.2573
-8.89032	-61.7667	15.2601
-8.90055	-61.7491	15.2629
-8.90876	-61.7306	15.2657
-8.91485	-61.7113	15.2684
-8.91875	-61.6914	15.2712
-8.92042	-61.6711	15.274
-8.84946	-61.4601	15.3046
-8.83711	-61.4437	15.3073
-8.82481	-61.4273	15.3101
-8.81259	-61.411	15.3129
-8.70307	-61.2672	15.3379
-8.69086	-61.2513	15.3407
-8.67866	-61.2354	15.3434
-8.6665	-61.2194	15.3462
-8.65437	-61.2035	15.349
-8.63035	-61.1714	15.3545
-8.61902	-61.1549	15.3573
-8.60883	-61.1376	15.3601
-8.59995	-61.1196	15.3629
-8.59251	-61.1007	15.3657
-8.58597	-61.0813	15.3684
-8.57966	-61.0618	15.3712
-8.57339	-61.042	15.374
-8.56693	-61.0223	15.3768
-8.56038	-61.0025	15.3795
-8.55412	-60.9825	15.3823
-8.54791	-60.9625	15.3851
-8.54165	-60.9426	15.3879
-8.53549	-60.9227	15.3907
-8.52949	-60.9029	15.3934
-8.52355	-60.8831	15.3962
-8.51758	-60.8633	15.399
-8.51165	-60.8436	15.4018
-8.50583	-60.8239	15.4045
-8.5	-60.8042	15.4073
-8.49419	-60.7844	15.4101
-8.48833	-60.7646	15.4129
-8.48239	-60.7449	15.4157
-8.47652	-60.7252	15.4184
-8.47072	-60.7054	15.4212
-8.46495	-60.6856	15.424
-8.46021	-60.6655	15.4268
-8.45955	-60.645	15.4295
-8.46318	-60.6251	15.4323
-8.47078	-60.6065	15.4351
-8.48203	-60.5904	15.4379
-8.4964	-60.5772	15.4407
-8.5132	-60.5678	15.4434
-8.53157	-60.5625	15.4462
-8.55057	-60.5615	15.449
-8.56922	-60.5649	15.4518
-8.58644	-60.5726	15.4545
-8.60128	-60.5839	15.4573
-8.61297	-60.5984	15.4601
-8.62091	-60.6151	15.4629
-8.62458	-60.6333	15.4657
-8.62369	-60.6521	15.4684
-8.61843	-60.6702	15.4712
-8.60906	-60.6867	15.474
-8.59625	-60.7008	15.4768
-8.58213	-60.7137	15.4795
-8.56844	-60.727	15.4823
-8.55536	-60.7409	15.4851
-8.54426	-60.7563	15.4879
-8.53665	-60.7737	15.4907
-8.53194	-60.7921	15.4934
-8.52938	-60.8109	15.4962
-8.52909	-60.8299	15.499
-8.53075	-60.8489	15.5018
-8.53289	-60.8679	15.5045
-8.54032	-60.9248	15.5129
-8.54451	-60.9434	15.5157
-8.54909	-60.962	15.5184
-8.55392	-60.9804	15.5212
-8.55899	-60.9989	15.524
-8.56415	-61.0172	15.5268
-8.56941	-61.0356	15.5295
-8.57471	-61.054	15.5323
-8.58008	-61.0724	15.5351
-8.58544	-61.0909	15.5379
-8.59081	-61.1094	15.5407
-8.60158	-61.1463	15.5462
-8.60697	-61.1647	15.549
-8.61793	-61.2017	15.5545
-8.625	-61.2196	15.5573
-8.65299	-61.2968	15.5689
-8.74739	-61.6166	15.6161
-8.75275	-61.635	15.6189
-8.75814	-61.6535	15.6217
-8.76354	-61.6721	15.6244
-8.77436	-61.7093	15.63
-8.77979	-61.728	15.6328
-8.78524	-61.7467	15.6356
-8.79069	-61.7655	15.6383
-8.82863	-61.8961	15.6578
-7.84739	-61.9638	15.8106
-7.82605	-61.9616	15.8133
-7.80475	-61.9594	15.8161
-7.78346	-61.9571	15.8189
-7.76219	-61.9549	15.8217
-7.74092	-61.9526	15.8244
-7.71969	-61.9503	15.8272
-7.69853	-61.9479	15.83
-7.67742	-61.9455	15.8328
-7.65638	-61.9431	15.8356
-7.63542	-61.9407	15.8383
-7.61451	-61.9384	15.8411
-7.59366	-61.9361	15.8439
-7.57289	-61.9339	15.8467
-7.55217	-61.9318	15.8494
-7.53142	-61.9297	15.8522
-7.44757	-61.9213	15.8633
-7.75529	-61.6871	15.9439
-7.81754	-61.6901	15.9522
-7.98391	-61.7001	15.9744
-8.00483	-61.7015	15.9772
-8.02578	-61.7029	15.98
-8.04675	-61.704	15.9828
-8.06774	-61.7047	15.9855
-8.08871	-61.7043	15.9883
-8.10966	-61.703	15.9911
-8.13061	-61.7015	15.9939
-8.15157	-61.6999	15.9967
-8.17255	-61.6985	15.9994
-8.1935	-61.697	16.0022
-8.21444	-61.6956	16.005
-8.23535	-61.6943	16.0078
-8.25624	-61.693	16.0105
-8.2771	-61.6917	16.0133
-8.29794	-61.6904	16.0161
-8.31877	-61.6891	16.0189
-8.3396	-61.6878	16.0217
-8.36041	-61.6864	16.0244
-8.38117	-61.6847	16.0272
-8.40177	-61.682	16.03
-8.42217	-61.6781	16.0328
-8.44246	-61.6738	16.0355
-8.46275	-61.6695	16.0383
-8.48332	-61.6666	16.0411
-8.50414	-61.6659	16.0439
-8.52489	-61.668	16.0467
-8.54478	-61.6746	16.0494
-8.56293	-61.6852	16.0522
-8.57852	-61.6994	16.055
-8.59083	-61.7166	16.0578
-8.5993	-61.736	16.0605
-8.60358	-61.7567	16.0633
-8.60293	-61.782	16.0665
-8.59762	-61.8025	16.0693
-8.58816	-61.8215	16.0721
-8.57497	-61.8381	16.0749
-8.55865	-61.8516	16.0777
-8.53993	-61.8614	16.0804
-8.51965	-61.867	16.0832
-8.49872	-61.8681	16.086
-8.47776	-61.8667	16.0888
-8.4568	-61.8646	16.0915
-8.43586	-61.8623	16.0943
-8.415	-61.8599	16.0971
-8.3942	-61.8576	16.0999
-8.37346	-61.8554	16.1027
-8.35276	-61.8532	16.1054
-8.12483	-61.8393	16.136
-8.10498	-61.8442	16.1388
-8.0853	-61.8494	16.1415
-8.06577	-61.8545	16.1443
-8.04638	-61.8594	16.1471
-8.02719	-61.8642	16.1499
-8.00804	-61.869	16.1527
-7.9889	-61.8739	16.1554
-7.96972	-61.8787	16.1582
-7.95062	-61.8839	16.161
-7.93195	-61.8907	16.1638
-7.91362	-61.8985	16.1665
-7.8954	-61.9066	16.1693
-7.8772	-61.9148	16.1721
-7.85901	-61.9231	16.1749
-7.84081	-61.9313	16.1777
-7.82257	-61.9395	16.1804
-7.8043	-61.9476	16.1832
-7.78599	-61.9557	16.186
-7.76768	-61.9637	16.1888
-7.74936	-61.9717	16.1915
-7.73107	-61.9798	16.1943
-7.71295	-61.9881	16.1971
-7.69523	-61.9971	16.1999
-7.67774	-62.0065	16.2027
-7.66034	-62.0159	16.2054
-7.64299	-62.0252	16.2082
-7.62569	-62.0345	16.211
-7.60844	-62.0439	16.2138
-7.59116	-62.0531	16.2165
-7.57384	-62.0623	16.2193
-7.55645	-62.0715	16.2221
-7.53896	-62.0805	16.2249
-7.52144	-62.0895	16.2277
-7.50391	-62.0985	16.2304
-7.48637	-62.1076	16.2332
-7.46881	-62.1168	16.236
-7.4512	-62.126	16.2388
-7.4335	-62.1352	16.2415
-7.41576	-62.1444	16.2443
-7.398	-62.1535	16.2471
-7.38024	-62.1625	16.2499
-7.36251	-62.1715	16.2527
-7.34481	-62.1804	16.2554
-7.32713	-62.1893	16.2582
-7.30951	-62.1982	16.261
-7.29192	-62.207	16.2638
-7.27437	-62.2158	16.2665
-7.25689	-62.2246	16.2693
-7.23949	-62.2334	16.2721
-7.2222	-62.2422	16.2749
-7.20497	-62.2511	16.2777
-7.18753	-62.2597	16.2804
-7.16875	-62.2649	16.2832
-7.14905	-62.2659	16.286
-7.1295	-62.2625	16.2888
-7.11114	-62.2548	16.2915
-7.09489	-62.2432	16.2943
-7.08153	-62.2284	16.2971
-7.07175	-62.2109	16.2999
-7.06605	-62.1918	16.3027
-7.06479	-62.172	16.3054
-7.06771	-62.1525	16.3082
-7.07494	-62.1344	16.311
-7.08596	-62.1183	16.3138
-7.10026	-62.1053	16.3165
-7.11709	-62.0959	16.3193
-7.13515	-62.089	16.3221
-7.15339	-62.0827	16.3249
-7.17194	-62.0774	16.3277
-7.1908	-62.0735	16.3304
-7.20979	-62.0705	16.3332
-7.22877	-62.0676	16.336
-7.24773	-62.0649	16.3388
-7.26665	-62.0622	16.3415
-7.2855	-62.0595	16.3443
-7.30429	-62.0566	16.3471
-7.32302	-62.0535	16.3499
-7.34153	-62.0493	16.3527
-7.35959	-62.0433	16.3554
-7.37728	-62.036	16.3582
-7.39495	-62.0283	16.361
-7.4127	-62.0206	16.3638
-7.4305	-62.0129	16.3665
-7.44834	-62.0052	16.3693
-8.24084	-61.8512	16.5732
-8.22094	-61.8508	16.576
-8.20104	-61.8506	16.5788
-8.18114	-61.8504	16.5815
-8.16127	-61.8501	16.5843
-8.14142	-61.8498	16.5871
-8.1216	-61.8496	16.5899
-8.1018	-61.8494	16.5926
-8.08198	-61.8492	16.5954
-8.06215	-61.849	16.5982
-8.0423	-61.8488	16.601
-8.02242	-61.8486	16.6038
-8.00252	-61.8483	16.6065
-7.9826	-61.8479	16.6093
-7.96272	-61.8467	16.6121
-7.94298	-61.8443	16.6149
-7.92341	-61.8408	16.6176
-7.9041	-61.8362	16.6204
-7.8851	-61.8304	16.6232
-7.86627	-61.8242	16.626
-7.84729	-61.8185	16.6288
-7.82797	-61.814	16.6315
-7.8084	-61.8108	16.6343
-7.78877	-61.8081	16.6371
-7.76915	-61.8056	16.6399
-7.74957	-61.8032	16.6426
-7.73004	-61.8007	16.6454
-7.71039	-61.7998	16.6482
-7.69078	-61.8017	16.651
-7.67161	-61.8062	16.6538
-7.65337	-61.8133	16.6565
-7.63637	-61.8226	16.6593
-7.62089	-61.834	16.6621
-7.60712	-61.8471	16.6649
-7.59523	-61.8617	16.6676
-7.58529	-61.8776	16.6704
-7.57744	-61.8944	16.6732
-7.57179	-61.912	16.676
-7.56829	-61.9301	16.6788
-7.56711	-61.9485	16.6815
-7.56803	-61.9669	16.6843
-7.5712	-61.985	16.6871
-7.57657	-62.0026	16.6899
-7.58398	-62.0194	16.6926
-7.59243	-62.0357	16.6954
-7.60068	-62.0519	16.6982
-7.61178	-62.0661	16.701
-7.62627	-62.0768	16.7038
-7.64235	-62.0848	16.7065
-7.65899	-62.0915	16.7093
-7.67611	-62.0966	16.7121
-7.69358	-62.1	16.7149
-7.7112	-62.1013	16.7176
-7.72876	-62.1008	16.7204
-7.74606	-62.0982	16.7232
-7.7629	-62.0937	16.726
-7.7791	-62.0873	16.7288
-7.79447	-62.079	16.7315
-7.80877	-62.0691	16.7343
-7.82177	-62.0576	16.7371
-7.83333	-62.0447	16.7399
-7.84329	-62.0306	16.7426
-7.85154	-62.0155	16.7454
-7.85796	-61.9998	16.7482
-7.86253	-61.9836	16.751
-7.86529	-61.9671	16.7538
-7.86614	-61.9506	16.7565
-7.86536	-61.9341	16.7593
-7.8627	-61.9177	16.7621
-7.85827	-61.9016	16.7649
-7.85205	-61.8861	16.7676
-7.84411	-61.8712	16.7704
-7.83452	-61.8573	16.7732
-7.8234	-61.8445	16.776
-7.81094	-61.833	16.7788
-7.7973	-61.8231	16.7815
-7.78266	-61.8147	16.7843
-7.7672	-61.8081	16.7871
-7.75108	-61.8033	16.7899
-7.73452	-61.8003	16.7926
-7.71772	-61.7992	16.7954
-7.70095	-61.7999	16.7982
-7.68442	-61.8026	16.801
-7.66834	-61.8071	16.8038
-7.65292	-61.8134	16.8065
-7.63837	-61.8213	16.8093
-7.62492	-61.8307	16.8121
-7.61269	-61.8414	16.8149
-7.60177	-61.8532	16.8176
-7.59227	-61.866	16.8204
-7.58416	-61.8797	16.8232
-7.57755	-61.8942	16.826
-7.57253	-61.9092	16.8288
-7.56912	-61.9246	16.8315
-7.56735	-61.9403	16.8343
-7.56718	-61.9559	16.8371
-7.5686	-61.9713	16.8399
-7.57596	-62.0009	16.8454
-7.58174	-62.0149	16.8482
-7.58883	-62.0281	16.851
-7.59712	-62.0404	16.8538
-7.60656	-62.0519	16.8565
-7.61707	-62.0623	16.8593
-7.62849	-62.0717	16.8621
-0.696151	-63.4397	8.64992
-0.690575	-63.4603	8.6527
-0.685019	-63.4808	8.65548
-0.679466	-63.5013	8.65825
-0.662881	-63.5625	8.66659
-0.657371	-63.5829	8.66936
-0.651844	-63.6033	8.67214
-0.646308	-63.6237	8.67492
-0.640772	-63.6442	8.6777
-0.635223	-63.6647	8.68048
-0.629671	-63.6852	8.68325
-0.6241	-63.7057	8.68603
-0.618521	-63.7263	8.68881
-0.612932	-63.747	8.69159
-0.60733	-63.7676	8.69436
-0.601741	-63.7883	8.69714
-0.596125	-63.8089	8.69992
-0.590484	-63.8296	8.7027
-0.584857	-63.8503	8.70548
-0.579222	-63.8711	8.70825
-0.567948	-63.9126	8.71381
-0.511764	-64.1198	8.74159
-0.466948	-64.2851	8.76381
-0.461342	-64.3058	8.76659
-0.411214	-64.4906	8.79159
-0.405698	-64.511	8.79436
-0.400188	-64.5313	8.79714
-0.394681	-64.5516	8.79992
-0.389163	-64.5719	8.8027
-0.383642	-64.5923	8.80547
-0.378119	-64.6127	8.80825
-0.372581	-64.633	8.81103
-0.367034	-64.6535	8.81381
-0.603862	-65.1195	8.93648
-0.609315	-65.1025	8.93926
-0.61288	-65.0849	8.94203
-0.614564	-65.0671	8.94481
-0.614302	-65.0493	8.94759
-0.612127	-65.0315	8.95037
-0.57399	-64.9516	8.96426
-0.561501	-64.9387	8.96703
-0.547656	-64.9272	8.96981
-0.532599	-64.9172	8.97259
-0.516486	-64.9088	8.97537
-0.499508	-64.9022	8.97814
-0.48188	-64.8976	8.98092
-0.445686	-64.8942	8.98648
-0.427643	-64.8954	8.98926
-0.409922	-64.8986	8.99203
-2.06852	-62.8651	12.1618
-2.05893	-62.8518	12.1645
-2.04794	-62.8394	12.1673
-2.03564	-62.8281	12.1701
-2.02211	-62.8179	12.1729
-2.00752	-62.8092	12.1756
-1.99202	-62.8019	12.1784
-1.97579	-62.7962	12.1812
-1.95901	-62.7922	12.184
-1.94185	-62.79	12.1868
-1.92449	-62.7896	12.1895
-1.90713	-62.7909	12.1923
-1.88993	-62.7942	12.1951
-1.87307	-62.7992	12.1979
-1.85673	-62.806	12.2006
-1.8411	-62.8146	12.2034
-1.8264	-62.8249	12.2062
-1.81282	-62.8369	12.209
-1.80054	-62.8503	12.2118
-1.78978	-62.865	12.2145
-1.78066	-62.8809	12.2173
-1.77331	-62.8978	12.2201
-1.76786	-62.9155	12.2229
-1.76438	-62.9337	12.2256
-1.76306	-62.9523	12.2284
-1.76371	-62.971	12.2312
-1.76649	-62.9894	12.234
-1.7713	-63.0074	12.2368
-1.77808	-63.0247	12.2395
-1.78675	-63.0411	12.2423
-1.79723	-63.0566	12.2451
-1.80938	-63.0708	12.2479
-1.82307	-63.0835	12.2506
-1.83814	-63.0947	12.2534
-1.85436	-63.1041	12.2562
-1.87151	-63.1116	12.259
-1.88935	-63.1171	12.2618
-1.90762	-63.1206	12.2645
-2.09561	-62.9609	12.3067
-2.09514	-62.9425	12.3094
-2.09261	-62.9243	12.3122
-2.03628	-62.8286	12.3289
-1.9074	-62.7909	12.3483
-1.88751	-62.7947	12.3511
-1.86805	-62.801	12.3539
-1.84929	-62.8097	12.3567
-1.81515	-62.8345	12.3622
-1.14769	-62.9183	12.4761
-1.15783	-62.9347	12.4789
-1.2046	-62.9646	12.4872
-1.22258	-62.9672	12.49
-1.24051	-62.9666	12.4928
-1.25831	-62.9656	12.4955
-1.27601	-62.9647	12.4983
-1.29361	-62.964	12.5011
-1.31111	-62.9633	12.5039
-1.32855	-62.9626	12.5067
-1.34595	-62.962	12.5094
-1.36334	-62.9614	12.5122
-1.50671	-62.8712	13.0071
-1.51118	-62.8914	13.0099
-1.51567	-62.9116	13.0127
-1.52008	-62.9316	13.0154
-1.52434	-62.9516	13.0182
-1.5285	-62.9715	13.021
-1.53281	-62.9913	13.0238
-1.4958	-63.1007	13.0404
-1.44004	-63.1266	13.0488
-1.42061	-63.1328	13.0515
-1.20605	-63.1912	13.0821
-1.18649	-63.1964	13.0849
-1.16693	-63.2015	13.0877
-1.14736	-63.2067	13.0904
-1.12782	-63.2118	13.0932
-1.10827	-63.217	13.096
-1.08875	-63.2221	13.0988
-1.06923	-63.2272	13.1015
-1.04971	-63.2324	13.1043
-1.03018	-63.2375	13.1071
-1.01066	-63.2426	13.1099
-0.893742	-63.3123	13.1293
-0.886239	-63.3314	13.1321
-0.936283	-63.4561	13.1515
-0.954697	-63.4649	13.1543
-0.974379	-63.4695	13.1571
-0.994421	-63.4707	13.1599
-1.01445	-63.4709	13.1627
-1.03443	-63.4709	13.1654
-1.05434	-63.4708	13.1682
-1.07421	-63.4712	13.171
-1.09403	-63.4724	13.1738
-1.11378	-63.4742	13.1765
-1.13346	-63.4764	13.1793
-1.15308	-63.4791	13.1821
-1.1727	-63.4816	13.1849
-1.19233	-63.4841	13.1877
-1.21195	-63.4867	13.1904
-1.23158	-63.4893	13.1932
-1.25119	-63.4918	13.196
-1.27079	-63.4944	13.1988
-1.29033	-63.497	13.2015
-1.30982	-63.4996	13.2043
-1.36783	-63.5073	13.2127
-1.3871	-63.5098	13.2154
-1.4258	-63.515	13.221
-1.44533	-63.5176	13.2238
-1.46498	-63.5202	13.2265
-1.62251	-63.5411	13.2488
-1.74142	-63.5569	13.2654
-1.76336	-63.5598	13.2687
-1.78321	-63.5625	13.2714
-2.29715	-63.7085	13.3464
-2.31606	-63.7167	13.3492
-2.33518	-63.7241	13.352
-2.35484	-63.729	13.3548
-2.37468	-63.7321	13.3575
-2.64968	-63.7138	13.3964
-2.66968	-63.7121	13.3992
-2.68967	-63.7105	13.402
-2.7096	-63.7088	13.4048
-2.72945	-63.7072	13.4075
-2.74917	-63.7056	13.4103
-2.76876	-63.704	13.4131
-2.78827	-63.7029	13.4159
-2.80781	-63.7038	13.4187
-2.82722	-63.7066	13.4214
-2.84636	-63.7111	13.4242
-2.86516	-63.7171	13.427
-2.88383	-63.7237	13.4298
-2.94025	-63.7435	13.4381
-2.95916	-63.7501	13.4409
-3.05415	-63.7836	13.4548
-3.07311	-63.7903	13.4575
-3.09205	-63.797	13.4603
-3.11092	-63.8036	13.4631
-3.12979	-63.8103	13.4659
-3.14869	-63.817	13.4687
-3.16764	-63.8236	13.4714
-3.18667	-63.8304	13.4742
-3.20579	-63.8371	13.477
-3.22497	-63.8439	13.4798
-3.2442	-63.8507	13.4825
-3.26345	-63.8574	13.4853
-3.28265	-63.8643	13.4881
-3.30182	-63.871	13.4909
-3.32093	-63.8778	13.4937
-3.33996	-63.8845	13.4964
-3.35891	-63.8912	13.4992
-3.37781	-63.8979	13.502
-3.39666	-63.9045	13.5048
-3.41551	-63.9112	13.5075
-3.43438	-63.9178	13.5103
-3.45329	-63.9245	13.5131
-3.47227	-63.9312	13.5159
-3.49128	-63.9379	13.5187
-3.51033	-63.9447	13.5214
-3.52939	-63.9514	13.5242
-3.54844	-63.9581	13.527
-3.58649	-63.9715	13.5325
-3.60551	-63.9783	13.5353
-3.68174	-64.0048	13.5464
-3.70088	-64.0116	13.5492
-3.77828	-64.0381	13.5603
-3.79833	-64.0403	13.5631
-3.81811	-64.0384	13.5659
-3.83666	-64.0322	13.5687
-3.85306	-64.0221	13.5714
-3.80692	-63.7901	13.6103
-3.79835	-63.7738	13.6131
-3.78976	-63.7574	13.6159
-3.78117	-63.741	13.6187
-3.77255	-63.7246	13.6214
-3.76393	-63.7082	13.6242
-3.75523	-63.6918	13.627
-3.74591	-63.6757	13.6298
-3.7365	-63.6597	13.6325
-3.72711	-63.6437	13.6353
-3.71777	-63.6276	13.6381
-3.70848	-63.6116	13.6409
-3.69921	-63.5956	13.6437
-3.60169	-63.4163	13.6742
-3.59353	-63.3996	13.677
-3.58539	-63.3829	13.6798
-3.57724	-63.3663	13.6825
-3.31748	-63.2548	13.7719
-3.3295	-63.2735	13.7746
-3.34182	-63.2919	13.7774
-3.53845	-63.4813	13.9913
-3.52588	-63.4662	13.9941
-3.51351	-63.451	13.9969
-3.50138	-63.4355	13.9996
-3.48992	-63.4196	14.0024
-3.47952	-63.403	14.0052
-3.46906	-63.3864	14.008
-3.45848	-63.3698	14.0108
-3.44754	-63.3533	14.0135
-3.43635	-63.3369	14.0163
-3.94837	-63.9107	14.4668
-3.94263	-63.8916	14.4695
-3.93844	-63.8721	14.4723
-3.93552	-63.8524	14.4751
-3.93271	-63.8329	14.4779
-3.8676	-63.3788	14.5445
-3.32885	-60.8884	15.0082
-3.33581	-60.9087	15.0109
-3.34276	-60.929	15.0137
-3.50835	-61.4127	15.0804
-3.5784	-61.6175	15.1082
-3.58539	-61.638	15.1109
-3.59237	-61.6584	15.1137
-3.59936	-61.6788	15.1165
-3.60635	-61.6993	15.1193
-3.61332	-61.7197	15.1221
-3.62032	-61.7402	15.1248
-3.62731	-61.7607	15.1276
-3.63429	-61.7812	15.1304
-3.64129	-61.8017	15.1332
-3.64829	-61.8222	15.1359
-3.65527	-61.8426	15.1387
-3.66225	-61.8631	15.1415
-3.66921	-61.8835	15.1443
-3.67616	-61.9038	15.1471
-3.68309	-61.9242	15.1498
-3.69003	-61.9445	15.1526
-3.69696	-61.9647	15.1554
-3.70387	-61.985	15.1582
-3.71077	-62.0052	15.1609
-3.71767	-62.0254	15.1637
-3.73146	-62.0658	15.1693
-3.73835	-62.086	15.1721
-3.75906	-62.1468	15.1804
-3.76599	-62.1671	15.1832
-3.77293	-62.1875	15.1859
-3.7799	-62.2079	15.1887
-3.794	-62.2489	15.1943
-3.82278	-62.3313	15.2054
-3.83073	-62.3515	15.2082
-3.9151	-62.4116	15.2221
-3.93337	-62.4225	15.2248
-3.95139	-62.4337	15.2276
-3.96955	-62.4444	15.2304
-3.98766	-62.4547	15.2332
-4.00565	-62.4647	15.2359
-4.0235	-62.4746	15.2387
-4.04121	-62.4843	15.2415
-4.0763	-62.5033	15.2471
-4.09377	-62.5127	15.2498
-4.11126	-62.5221	15.2526
-4.12878	-62.5315	15.2554
-4.14635	-62.541	15.2582
-4.16391	-62.5504	15.2609
-4.18142	-62.5598	15.2637
-4.19883	-62.5691	15.2665
-4.21612	-62.5784	15.2693
-4.23332	-62.5877	15.2721
-4.25044	-62.5969	15.2748
-4.2675	-62.606	15.2776
-4.2845	-62.6151	15.2804
-4.30142	-62.6243	15.2832
-4.31829	-62.6333	15.2859
-4.33513	-62.6424	15.2887
-4.35195	-62.6514	15.2915
-4.36872	-62.6604	15.2943
-4.38544	-62.6694	15.2971
-4.40214	-62.6784	15.2998
-4.41885	-62.6873	15.3026
-4.43556	-62.6963	15.3054
-4.45222	-62.7052	15.3082
-4.46877	-62.7141	15.3109
-4.48521	-62.723	15.3137
-4.58261	-62.7753	15.3304
-4.59882	-62.784	15.3332
-4.61507	-62.7927	15.3359
-4.63134	-62.8015	15.3387
-4.6476	-62.8102	15.3415
-4.66385	-62.8189	15.3443
-4.68008	-62.8277	15.3471
-4.69632	-62.8364	15.3498
-4.71258	-62.8452	15.3526
-4.72886	-62.8539	15.3554
-4.74494	-62.8631	15.3582
-4.81242	-62.9728	15.3776
-4.81869	-62.99	15.3804
-4.82393	-63.0076	15.3832
-4.82903	-63.025	15.3859
-4.83471	-63.042	15.3887
-4.84135	-63.0585	15.3915
-4.84916	-63.0743	15.3943
-4.85821	-63.0892	15.3971
-4.86852	-63.1032	15.3998
-4.88005	-63.116	15.4026
-4.89273	-63.1277	15.4054
-4.90643	-63.138	15.4082
-4.92101	-63.1468	15.4109
-4.93631	-63.1541	15.4137
-4.95211	-63.1597	15.4165
-4.96824	-63.1637	15.4193
-4.98455	-63.1661	15.4221
-5.00088	-63.1668	15.4248
-5.01712	-63.166	15.4276
-5.03316	-63.1635	15.4304
-2.44029	-58.5776	8.72571
-2.40212	-58.6918	8.74237
-2.39574	-58.7107	8.74515
-2.38944	-58.7296	8.74793
-2.38319	-58.7483	8.75071
-2.37701	-58.7667	8.75349
-2.37088	-58.785	8.75626
-2.3648	-58.8032	8.75904
-2.35875	-58.8213	8.76182
-2.3527	-58.8393	8.7646
-1.44962	-61.5292	9.15948
-1.04826	-62.262	9.28726
-0.988781	-62.2546	9.29559
-0.96884	-62.2521	9.29837
-0.503995	-62.1926	9.3627
-0.483928	-62.1901	9.36548
-0.463964	-62.1877	9.36825
-0.641412	-61.97	9.49048
-0.65885	-61.9672	9.49325
-0.676543	-61.9662	9.49603
-0.694231	-61.9667	9.49881
-0.711754	-61.9689	9.50159
-0.72898	-61.973	9.50436
-0.745623	-61.9788	9.50714
-0.761563	-61.9863	9.50992
-0.776697	-61.9954	9.5127
-0.79081	-62.0061	9.51548
-0.803791	-62.0182	9.51825
-0.815392	-62.0317	9.52103
-0.825535	-62.0466	9.52381
-0.834083	-62.0624	9.52659
-0.840855	-62.0791	9.52936
-0.845778	-62.0966	9.53214
-0.848801	-62.1144	9.53492
-0.849773	-62.1326	9.5377
-0.848918	-62.1507	9.54048
-0.846036	-62.1685	9.54325
-0.841209	-62.186	9.54603
-0.834533	-62.2028	9.54881
-0.826	-62.2189	9.55159
-0.815703	-62.2341	9.55436
-0.803723	-62.2481	9.55714
-0.790148	-62.2608	9.55992
-0.775142	-62.272	9.5627
-0.758886	-62.2815	9.56548
-0.741589	-62.2891	9.56825
-0.723464	-62.2948	9.57103
-0.704762	-62.2983	9.57381
-0.685744	-62.2997	9.57659
-0.666668	-62.2989	9.57936
-0.647806	-62.296	9.58214
-0.629431	-62.2909	9.58492
-0.611799	-62.2837	9.5877
-0.59516	-62.2747	9.59047
-0.579727	-62.2638	9.59325
-0.565668	-62.2513	9.59603
-0.553159	-62.2374	9.59881
-0.542355	-62.2222	9.60159
-0.533402	-62.206	9.60436
-0.526327	-62.1891	9.60714
-0.521193	-62.1716	9.60992
-0.51799	-62.1536	9.6127
-0.516892	-62.1354	9.61547
-0.517629	-62.1172	9.61825
-0.520452	-62.0991	9.62103
-0.525268	-62.0813	9.62381
-0.532021	-62.0642	9.62659
-0.540596	-62.0479	9.62936
-0.550849	-62.0328	9.63214
-0.562612	-62.019	9.63492
-0.575709	-62.0066	9.6377
-0.605323	-61.9865	9.64325
-0.656202	-61.9692	9.65159
-0.674244	-61.9672	9.65436
-0.692411	-61.9672	9.65714
-0.710423	-61.9691	9.65992
-0.728064	-61.973	9.6627
-0.745116	-61.9787	9.66547
-0.761384	-61.9862	9.66825
-0.776682	-61.9954	9.67103
-0.790897	-62.0061	9.67381
-0.815607	-62.0318	9.67936
-0.825706	-62.0467	9.68214
-0.834065	-62.0625	9.68492
-0.840862	-62.079	9.6877
-0.845737	-62.0961	9.69047
-0.848751	-62.1136	9.69325
-0.849814	-62.1314	9.69603
-0.84907	-62.1492	9.69881
-0.846422	-62.1667	9.70158
-0.841859	-62.184	9.70436
-0.835408	-62.2006	9.70714
-0.827287	-62.2165	9.70992
-0.817545	-62.2315	9.7127
-0.806228	-62.2453	9.71547
-0.793475	-62.2579	9.71825
-0.779419	-62.269	9.72103
-0.764229	-62.2786	9.72381
-0.74808	-62.2865	9.72658
-0.731126	-62.2926	9.72936
-0.713545	-62.2969	9.73214
-0.695541	-62.2992	9.73492
-0.641329	-62.2944	9.74325
-0.623999	-62.2889	9.74603
-0.607408	-62.2815	9.74881
-0.784682	-62.0011	9.83537
-0.843638	-62.0881	9.85203
-0.847528	-62.1054	9.85481
-0.849515	-62.123	9.85759
-0.84963	-62.1408	9.86036
-0.847864	-62.1584	9.86314
-0.844216	-62.1758	9.86592
-0.838718	-62.1928	9.8687
-0.83141	-62.2091	9.87148
-0.822389	-62.2246	9.87425
-0.811728	-62.239	9.87703
-0.799625	-62.2522	9.87981
-0.786283	-62.264	9.88259
-0.771664	-62.2743	9.88536
-0.756043	-62.2829	9.88814
-0.84322	-62.1794	10.0326
-0.837369	-62.1962	10.0354
-0.829715	-62.2123	10.0381
-0.820368	-62.2275	10.0409
-0.809438	-62.2417	10.0437
-0.796976	-62.2548	10.0465
-0.783034	-62.2664	10.0493
-0.767803	-62.2766	10.052
-0.751463	-62.285	10.0548
-0.734179	-62.2917	10.0576
-0.71614	-62.2964	10.0604
-0.697559	-62.2991	10.0631
-0.678696	-62.2997	10.0659
-0.641075	-62.2944	10.0715
-0.622854	-62.2885	10.0743
-0.605387	-62.2805	10.077
-0.588921	-62.2706	10.0798
-0.573709	-62.2588	10.0826
-0.71065	-62.2974	10.5108
-0.647848	-62.2959	10.5191
-0.627825	-62.2903	10.5219
-0.354507	-62.0307	10.8751
-0.334798	-62.024	10.8779
-0.31498	-62.0174	10.8807
-0.295076	-62.0108	10.8835
-0.275135	-62.0044	10.8862
-0.255167	-61.998	10.889
-0.235215	-61.9916	10.8918
-0.215277	-61.9852	10.8946
-0.195371	-61.9789	10.8974
-0.175516	-61.9726	10.9001
-0.155698	-61.9663	10.9029
-0.135938	-61.96	10.9057
-0.116249	-61.9537	10.9085
-0.0966058	-61.9475	10.9112
-0.0769699	-61.9413	10.914
-0.0572829	-61.935	10.9168
-0.0375159	-61.9288	10.9196
-0.0176903	-61.9225	10.9224
0.00222227	-61.9161	10.9251
0.0222246	-61.9098	10.9279
0.0422706	-61.9034	10.9307
0.0622814	-61.8971	10.9335
0.0822018	-61.8908	10.9362
0.102035	-61.8845	10.939
0.121787	-61.8783	10.9418
0.141481	-61.872	10.9446
0.161129	-61.8658	10.9474
0.180766	-61.8595	10.9501
0.200404	-61.8533	10.9529
0.220055	-61.8471	10.9557
0.239725	-61.8409	10.9585
0.259415	-61.8346	10.9612
0.279143	-61.8283	10.964
0.298913	-61.8221	10.9668
0.318735	-61.8158	10.9696
0.338597	-61.8095	10.9724
0.358494	-61.8032	10.9751
0.378429	-61.7969	10.9779
0.398389	-61.7905	10.9807
0.418381	-61.7842	10.9835
0.438389	-61.7778	10.9862
0.458396	-61.7715	10.989
0.478397	-61.7651	10.9918
0.498374	-61.7588	10.9946
0.518329	-61.7525	10.9974
0.538256	-61.7462	11.0001
0.558153	-61.7398	11.0029
0.578031	-61.7335	11.0057
0.597887	-61.7272	11.0085
0.617716	-61.7209	11.0112
0.637513	-61.7147	11.014
0.657291	-61.7084	11.0168
0.677054	-61.7021	11.0196
0.696807	-61.6959	11.0224
0.716548	-61.6896	11.0251
0.736298	-61.6833	11.0279
0.756049	-61.6771	11.0307
0.775798	-61.6708	11.0335
0.795544	-61.6645	11.0362
0.815289	-61.6583	11.039
0.835039	-61.652	11.0418
0.854788	-61.6457	11.0446
0.874553	-61.6395	11.0474
0.894318	-61.6332	11.0501
0.914087	-61.6269	11.0529
0.93386	-61.6206	11.0557
0.953644	-61.6144	11.0585
0.973441	-61.6081	11.0612
0.993237	-61.6018	11.064
1.01301	-61.5956	11.0668
1.03273	-61.5893	11.0696
1.05241	-61.5831	11.0724
1.07206	-61.5769	11.0751
1.09168	-61.5707	11.0779
1.11324	-61.564	11.0807
1.13089	-61.5585	11.0835
1.15054	-61.5523	11.0862
1.17018	-61.5461	11.089
1.1898	-61.5398	11.0918
1.20942	-61.5335	11.0946
1.22905	-61.5272	11.0974
1.24869	-61.5209	11.1001
1.26836	-61.5145	11.1029
1.28805	-61.5081	11.1057
1.30776	-61.5017	11.1085
1.32748	-61.4953	11.1112
1.3472	-61.4888	11.114
4.05412	-60.5721	11.4978
4.07281	-60.5652	11.5006
1.71706	-60.7113	13.1241
1.70229	-60.7082	13.1269
1.68767	-60.7046	13.1297
1.67266	-60.701	13.1325
1.65719	-60.6976	13.1352
1.64126	-60.6944	13.138
1.62467	-60.693	13.1408
1.60798	-60.6943	13.1436
1.59188	-60.6987	13.1463
1.5778	-60.707	13.1491
1.56765	-60.7191	13.1519
1.5627	-60.7337	13.1547
1.56347	-60.7492	13.1575
1.56986	-60.7634	13.1602
1.67267	-60.7103	13.1852
1.68049	-60.6959	13.188
1.68819	-60.6813	13.1908
1.69575	-60.6667	13.1936
1.70165	-60.6514	13.1963
1.70188	-60.635	13.1991
1.69612	-60.62	13.2019
-1.55303	-59.3126	15.5208
-1.5385	-59.3287	15.5236
-1.52397	-59.3448	15.5264
-1.50943	-59.3609	15.5291
-1.49488	-59.377	15.5319
-1.48032	-59.3931	15.5347
-1.46575	-59.4093	15.5375
-1.45115	-59.4254	15.5402
-1.43655	-59.4416	15.543
-1.42195	-59.4577	15.5458
-1.40736	-59.4739	15.5486
-1.3928	-59.49	15.5514
-1.37824	-59.5061	15.5541
-1.36373	-59.5222	15.5569
-1.34921	-59.5382	15.5597
[truncated: 2,687 more rows]
