# Supplementary material for: Isoprene nitrates drive new particle formation in Amazon’s upper troposphere
Source: Nature. 2024 Dec 4;636(8041):124–30. doi: 10.1038/s41586-024-08192-4 (PMC11618076; doi:10.1038/s41586-024-08192-4)
Supplement: Supplementary file 6 — Source Data Extended Data Fig. 2 [file 41586_2024_8192_MOESM6_ESM.xlsx]

## Sheet: ED2 Panel a
datetime (UTC)	j(O1D) total (1/s^1)	j(O1D) up (1/s^1)	j(O1D) down (1/s^1)
2023-01-23 08:50:00
2023-01-23 08:50:00
2023-01-23 08:50:01
2023-01-23 08:50:02
2023-01-23 08:50:02
2023-01-23 08:50:03
2023-01-23 08:50:04
2023-01-23 08:50:04
2023-01-23 08:50:05
2023-01-23 08:50:05
2023-01-23 08:50:06
2023-01-23 08:50:07
2023-01-23 08:50:07
2023-01-23 08:50:08
2023-01-23 08:50:09
2023-01-23 08:50:09
2023-01-23 08:50:10
2023-01-23 08:50:11
2023-01-23 08:50:11
2023-01-23 08:50:12
2023-01-23 08:50:12
2023-01-23 08:50:13
2023-01-23 08:50:14
2023-01-23 08:50:14
2023-01-23 08:50:15
2023-01-23 08:50:16
2023-01-23 08:50:16
2023-01-23 08:50:17
2023-01-23 08:50:17
2023-01-23 08:50:18
2023-01-23 08:50:19
2023-01-23 08:50:19
2023-01-23 08:50:20
2023-01-23 08:50:20
2023-01-23 08:50:21
2023-01-23 08:50:22
2023-01-23 08:50:22
2023-01-23 08:50:23
2023-01-23 08:50:24
2023-01-23 08:50:24
2023-01-23 08:50:25
2023-01-23 08:50:26
2023-01-23 08:50:26
2023-01-23 08:50:27
2023-01-23 08:50:27
2023-01-23 08:50:28
2023-01-23 08:50:29
2023-01-23 08:50:29
2023-01-23 08:50:30
2023-01-23 08:50:31
2023-01-23 08:50:31
2023-01-23 08:50:32
2023-01-23 08:50:32
2023-01-23 08:50:33
2023-01-23 08:50:34
2023-01-23 08:50:34
2023-01-23 08:50:35
2023-01-23 08:50:35
2023-01-23 08:50:36
2023-01-23 08:50:37
2023-01-23 08:50:37
2023-01-23 08:50:38
2023-01-23 08:50:39
2023-01-23 08:50:39
2023-01-23 08:50:40
2023-01-23 08:50:40
2023-01-23 08:50:41
2023-01-23 08:50:42
2023-01-23 08:50:42
2023-01-23 08:50:43
2023-01-23 08:50:44
2023-01-23 08:50:44
2023-01-23 08:50:45
2023-01-23 08:50:45
2023-01-23 08:50:46
2023-01-23 08:50:47
2023-01-23 08:50:47
2023-01-23 08:50:48
2023-01-23 08:50:48
2023-01-23 08:50:49
2023-01-23 08:50:50
2023-01-23 08:50:50
2023-01-23 08:50:51
2023-01-23 08:50:52
2023-01-23 08:50:52
2023-01-23 08:50:53
2023-01-23 08:50:53
2023-01-23 08:50:54
2023-01-23 08:50:55
2023-01-23 08:50:55
2023-01-23 08:50:56
2023-01-23 08:50:57
2023-01-23 08:50:57
2023-01-23 08:50:58
2023-01-23 08:50:58
2023-01-23 08:50:59
2023-01-23 08:51:00
2023-01-23 08:51:00
2023-01-23 08:51:01
2023-01-23 08:51:02
2023-01-23 08:51:02
2023-01-23 08:51:03
2023-01-23 08:51:03
2023-01-23 08:51:04
2023-01-23 08:51:05
2023-01-23 08:51:05
2023-01-23 08:51:06
2023-01-23 08:51:07
2023-01-23 08:51:07
2023-01-23 08:51:08
2023-01-23 08:51:09
2023-01-23 08:51:09
2023-01-23 08:51:10
2023-01-23 08:51:10
2023-01-23 08:51:11
2023-01-23 08:51:12
2023-01-23 08:51:12
2023-01-23 08:51:13
2023-01-23 08:51:14
2023-01-23 08:51:14
2023-01-23 08:51:15
2023-01-23 08:51:15
2023-01-23 08:51:16
2023-01-23 08:51:17
2023-01-23 08:51:17
2023-01-23 08:51:18
2023-01-23 08:51:19
2023-01-23 08:51:19
2023-01-23 08:51:20
2023-01-23 08:51:20
2023-01-23 08:51:21
2023-01-23 08:51:22
2023-01-23 08:51:22
2023-01-23 08:51:23
2023-01-23 08:51:24
2023-01-23 08:51:24
2023-01-23 08:51:25
2023-01-23 08:51:25
2023-01-23 08:51:26
2023-01-23 08:51:27
2023-01-23 08:51:27
2023-01-23 08:51:28
2023-01-23 08:51:29
2023-01-23 08:51:29
2023-01-23 08:51:30
2023-01-23 08:51:30
2023-01-23 08:51:31
2023-01-23 08:51:32
2023-01-23 08:51:32
2023-01-23 08:51:33
2023-01-23 08:51:34
2023-01-23 08:51:34
2023-01-23 08:51:35
2023-01-23 08:51:35
2023-01-23 08:51:36
2023-01-23 08:51:37
2023-01-23 08:51:37
2023-01-23 08:51:38
2023-01-23 08:51:39
2023-01-23 08:51:39
2023-01-23 08:51:40
2023-01-23 08:51:40
2023-01-23 08:51:41
2023-01-23 08:51:42
2023-01-23 08:51:42
2023-01-23 08:51:43
2023-01-23 08:51:43
2023-01-23 08:51:44
2023-01-23 08:51:45
2023-01-23 08:51:45
2023-01-23 08:51:46
2023-01-23 08:51:47
2023-01-23 08:51:47
2023-01-23 08:51:48
2023-01-23 08:51:49
2023-01-23 08:51:49
2023-01-23 08:51:50
2023-01-23 08:51:50
2023-01-23 08:51:51
2023-01-23 08:51:52
2023-01-23 08:51:52
2023-01-23 08:51:53
2023-01-23 08:51:53
2023-01-23 08:51:54
2023-01-23 08:51:55
2023-01-23 08:51:55
2023-01-23 08:51:56
2023-01-23 08:51:56
2023-01-23 08:51:57
2023-01-23 08:51:58
2023-01-23 08:51:58
2023-01-23 08:51:59
2023-01-23 08:52:00
2023-01-23 08:52:00
2023-01-23 08:52:01
2023-01-23 08:52:01
2023-01-23 08:52:02
2023-01-23 08:52:03
2023-01-23 08:52:03
2023-01-23 08:52:04
2023-01-23 08:52:05
2023-01-23 08:52:05
2023-01-23 08:52:06
2023-01-23 08:52:06
2023-01-23 08:52:07
2023-01-23 08:52:08
2023-01-23 08:52:08
2023-01-23 08:52:09
2023-01-23 08:52:10
2023-01-23 08:52:10
2023-01-23 08:52:11
2023-01-23 08:52:11
2023-01-23 08:52:12
2023-01-23 08:52:13
2023-01-23 08:52:13
2023-01-23 08:52:14
2023-01-23 08:52:15
2023-01-23 08:52:15
2023-01-23 08:52:16
2023-01-23 08:52:17
2023-01-23 08:52:17
2023-01-23 08:52:18
2023-01-23 08:52:18
2023-01-23 08:52:19
2023-01-23 08:52:20
2023-01-23 08:52:20
2023-01-23 08:52:21
2023-01-23 08:52:22
2023-01-23 08:52:22
2023-01-23 08:52:23
2023-01-23 08:52:23
2023-01-23 08:52:24
2023-01-23 08:52:25
2023-01-23 08:52:25
2023-01-23 08:52:26
2023-01-23 08:52:27
2023-01-23 08:52:27
2023-01-23 08:52:28
2023-01-23 08:52:28
2023-01-23 08:52:29
2023-01-23 08:52:30
2023-01-23 08:52:30
2023-01-23 08:52:31
2023-01-23 08:52:31
2023-01-23 08:52:32
2023-01-23 08:52:33
2023-01-23 08:52:33
2023-01-23 08:52:34
2023-01-23 08:52:35
2023-01-23 08:52:35
2023-01-23 08:52:36
2023-01-23 08:52:36
2023-01-23 08:52:37
2023-01-23 08:52:37
2023-01-23 08:52:38
2023-01-23 08:52:39
2023-01-23 08:52:39
2023-01-23 08:52:40
2023-01-23 08:52:41
2023-01-23 08:52:41
2023-01-23 08:52:42
2023-01-23 08:52:43
2023-01-23 08:52:43
2023-01-23 08:52:44
2023-01-23 08:52:44
2023-01-23 08:52:45
2023-01-23 08:52:46
2023-01-23 08:52:46
2023-01-23 08:52:47
2023-01-23 08:52:48
2023-01-23 08:52:48
2023-01-23 08:52:49
2023-01-23 08:52:49
2023-01-23 08:52:50
2023-01-23 08:52:51
2023-01-23 08:52:51
2023-01-23 08:52:52
2023-01-23 08:52:53
2023-01-23 08:52:53
2023-01-23 08:52:54
2023-01-23 08:52:54
2023-01-23 08:52:55
2023-01-23 08:52:56
2023-01-23 08:52:56
2023-01-23 08:52:57
2023-01-23 08:52:58
2023-01-23 08:52:58
2023-01-23 08:52:59
2023-01-23 08:53:00
2023-01-23 08:53:00
2023-01-23 08:53:01
2023-01-23 08:53:02
2023-01-23 08:53:02
2023-01-23 08:53:03
2023-01-23 08:53:03
2023-01-23 08:53:04
2023-01-23 08:53:05
2023-01-23 08:53:05
2023-01-23 08:53:06
2023-01-23 08:53:07
2023-01-23 08:53:07
2023-01-23 08:53:08
2023-01-23 08:53:08
2023-01-23 08:53:09
2023-01-23 08:53:10
2023-01-23 08:53:10
2023-01-23 08:53:11
2023-01-23 08:53:12
2023-01-23 08:53:12
2023-01-23 08:53:13
2023-01-23 08:53:14
2023-01-23 08:53:14
2023-01-23 08:53:15
2023-01-23 08:53:16
2023-01-23 08:53:16
2023-01-23 08:53:17
2023-01-23 08:53:17
2023-01-23 08:53:18
2023-01-23 08:53:19
2023-01-23 08:53:19
2023-01-23 08:53:20
2023-01-23 08:53:20
2023-01-23 08:53:21
2023-01-23 08:53:22
2023-01-23 08:53:22
2023-01-23 08:53:23
2023-01-23 08:53:24
2023-01-23 08:53:24
2023-01-23 08:53:25
2023-01-23 08:53:25
2023-01-23 08:53:26
2023-01-23 08:53:26
2023-01-23 08:53:27
2023-01-23 08:53:28
2023-01-23 08:53:28
2023-01-23 08:53:29
2023-01-23 08:53:29
2023-01-23 08:53:30
2023-01-23 08:53:30
2023-01-23 08:53:31
2023-01-23 08:53:31
2023-01-23 08:53:32
2023-01-23 08:53:32
2023-01-23 08:53:33
2023-01-23 08:53:33
2023-01-23 08:53:34
2023-01-23 08:53:35
2023-01-23 08:53:35
2023-01-23 08:53:36
2023-01-23 08:53:36
2023-01-23 08:53:37
2023-01-23 08:53:37
2023-01-23 08:53:38
2023-01-23 08:53:38
2023-01-23 08:53:39
2023-01-23 08:53:39
2023-01-23 08:53:40
2023-01-23 08:53:40
2023-01-23 08:53:41
2023-01-23 08:53:42
2023-01-23 08:53:42
2023-01-23 08:53:43
2023-01-23 08:53:43
2023-01-23 08:53:44
2023-01-23 08:53:44
2023-01-23 08:53:45
2023-01-23 08:53:45
2023-01-23 08:53:46
2023-01-23 08:53:46
2023-01-23 08:53:47
2023-01-23 08:53:48
2023-01-23 08:53:48
2023-01-23 08:53:49
2023-01-23 08:53:49
2023-01-23 08:53:50
2023-01-23 08:53:51
2023-01-23 08:53:51
2023-01-23 08:53:52
2023-01-23 08:53:52
2023-01-23 08:53:53
2023-01-23 08:53:54
2023-01-23 08:53:54
2023-01-23 08:53:55
2023-01-23 08:53:56
2023-01-23 08:53:56
2023-01-23 08:53:57
2023-01-23 08:53:57
2023-01-23 08:53:58
2023-01-23 08:53:59
2023-01-23 08:53:59
2023-01-23 08:54:00
2023-01-23 08:54:01
2023-01-23 08:54:01
2023-01-23 08:54:02
2023-01-23 08:54:02
2023-01-23 08:54:03
2023-01-23 08:54:03
2023-01-23 08:54:04
2023-01-23 08:54:04
2023-01-23 08:54:05
2023-01-23 08:54:05
2023-01-23 08:54:06
2023-01-23 08:54:06
2023-01-23 08:54:07
2023-01-23 08:54:07
2023-01-23 08:54:08
2023-01-23 08:54:09
2023-01-23 08:54:09
2023-01-23 08:54:10
2023-01-23 08:54:10
2023-01-23 08:54:11
2023-01-23 08:54:11
2023-01-23 08:54:12
2023-01-23 08:54:12
2023-01-23 08:54:13
2023-01-23 08:54:13
2023-01-23 08:54:14
2023-01-23 08:54:15
2023-01-23 08:54:15
2023-01-23 08:54:16
2023-01-23 08:54:16
2023-01-23 08:54:17
2023-01-23 08:54:17
2023-01-23 08:54:18
2023-01-23 08:54:18
2023-01-23 08:54:19
2023-01-23 08:54:19
2023-01-23 08:54:20
2023-01-23 08:54:20
2023-01-23 08:54:21
2023-01-23 08:54:22
2023-01-23 08:54:22
2023-01-23 08:54:23
2023-01-23 08:54:23
2023-01-23 08:54:24
2023-01-23 08:54:24
2023-01-23 08:54:25
2023-01-23 08:54:25
2023-01-23 08:54:26
2023-01-23 08:54:26
2023-01-23 08:54:27
2023-01-23 08:54:27
2023-01-23 08:54:28
2023-01-23 08:54:29
2023-01-23 08:54:29
2023-01-23 08:54:30
2023-01-23 08:54:30
2023-01-23 08:54:31
2023-01-23 08:54:32
2023-01-23 08:54:32
2023-01-23 08:54:33
2023-01-23 08:54:34
2023-01-23 08:54:34
2023-01-23 08:54:35
2023-01-23 08:54:35
2023-01-23 08:54:36
2023-01-23 08:54:37
2023-01-23 08:54:37
2023-01-23 08:54:38
2023-01-23 08:54:39
2023-01-23 08:54:39
2023-01-23 08:54:40
2023-01-23 08:54:40
2023-01-23 08:54:41
2023-01-23 08:54:42
2023-01-23 08:54:42
2023-01-23 08:54:43
2023-01-23 08:54:43
2023-01-23 08:54:44
2023-01-23 08:54:44
2023-01-23 08:54:45
2023-01-23 08:54:46
2023-01-23 08:54:46
2023-01-23 08:54:47
2023-01-23 08:54:47
2023-01-23 08:54:48
2023-01-23 08:54:49
2023-01-23 08:54:49
2023-01-23 08:54:50
2023-01-23 08:54:51
2023-01-23 08:54:51
2023-01-23 08:54:52
2023-01-23 08:54:52
2023-01-23 08:54:53
2023-01-23 08:54:54
2023-01-23 08:54:54
2023-01-23 08:54:55
2023-01-23 08:54:55
2023-01-23 08:54:56
2023-01-23 08:54:57
2023-01-23 08:54:57
2023-01-23 08:54:58
2023-01-23 08:54:59
2023-01-23 08:54:59
2023-01-23 08:55:00
2023-01-23 08:55:00
2023-01-23 08:55:01
2023-01-23 08:55:02
2023-01-23 08:55:02
2023-01-23 08:55:03
2023-01-23 08:55:03
2023-01-23 08:55:04
2023-01-23 08:55:04
2023-01-23 08:55:05
2023-01-23 08:55:06
2023-01-23 08:55:06
2023-01-23 08:55:07
2023-01-23 08:55:07
2023-01-23 08:55:08
2023-01-23 08:55:09
2023-01-23 08:55:09
2023-01-23 08:55:10
2023-01-23 08:55:10
2023-01-23 08:55:11
2023-01-23 08:55:11
2023-01-23 08:55:12
2023-01-23 08:55:13
2023-01-23 08:55:13
2023-01-23 08:55:14
2023-01-23 08:55:14
2023-01-23 08:55:15
2023-01-23 08:55:15
2023-01-23 08:55:16
2023-01-23 08:55:16
2023-01-23 08:55:17
2023-01-23 08:55:17
2023-01-23 08:55:18
2023-01-23 08:55:18
2023-01-23 08:55:19
2023-01-23 08:55:20
2023-01-23 08:55:20
2023-01-23 08:55:21
2023-01-23 08:55:21
2023-01-23 08:55:22
2023-01-23 08:55:22
2023-01-23 08:55:23
2023-01-23 08:55:23
2023-01-23 08:55:24
2023-01-23 08:55:24
2023-01-23 08:55:25
2023-01-23 08:55:25
2023-01-23 08:55:26
2023-01-23 08:55:27
2023-01-23 08:55:27
2023-01-23 08:55:28
2023-01-23 08:55:28
2023-01-23 08:55:29
2023-01-23 08:55:29
2023-01-23 08:55:30
2023-01-23 08:55:30
2023-01-23 08:55:31
2023-01-23 08:55:31
2023-01-23 08:55:32
2023-01-23 08:55:32
2023-01-23 08:55:33
2023-01-23 08:55:34
2023-01-23 08:55:34
2023-01-23 08:55:35
2023-01-23 08:55:35
2023-01-23 08:55:39
2023-01-23 08:55:39
2023-01-23 08:55:40
2023-01-23 08:55:40
2023-01-23 08:55:41
2023-01-23 08:55:41
2023-01-23 08:55:42
2023-01-23 08:55:42
2023-01-23 08:55:43
2023-01-23 08:55:44
2023-01-23 08:55:44
2023-01-23 08:55:45
2023-01-23 08:55:45
2023-01-23 08:55:46
2023-01-23 08:55:46
2023-01-23 08:55:47
2023-01-23 08:55:47
2023-01-23 08:55:48
2023-01-23 08:55:48
2023-01-23 08:55:49
2023-01-23 08:55:49
2023-01-23 08:55:50
2023-01-23 08:55:51
2023-01-23 08:55:51
2023-01-23 08:55:52
2023-01-23 08:55:52
2023-01-23 08:55:53
2023-01-23 08:55:53
2023-01-23 08:55:54
2023-01-23 08:55:54
2023-01-23 08:55:55
2023-01-23 08:55:55
2023-01-23 08:55:56
2023-01-23 08:55:56
2023-01-23 08:55:57
2023-01-23 08:55:57
2023-01-23 08:55:58
2023-01-23 08:55:59
2023-01-23 08:55:59
2023-01-23 08:56:00
2023-01-23 08:56:00
2023-01-23 08:56:01
2023-01-23 08:56:01
2023-01-23 08:56:02
2023-01-23 08:56:02
2023-01-23 08:56:03
2023-01-23 08:56:03
2023-01-23 08:56:04
2023-01-23 08:56:04
2023-01-23 08:56:05
2023-01-23 08:56:06
2023-01-23 08:56:06
2023-01-23 08:56:07
2023-01-23 08:56:07
2023-01-23 08:56:08
2023-01-23 08:56:08
2023-01-23 08:56:09
2023-01-23 08:56:09
2023-01-23 08:56:10
2023-01-23 08:56:10
2023-01-23 08:56:11
2023-01-23 08:56:11
2023-01-23 08:56:12
2023-01-23 08:56:13
2023-01-23 08:56:13
2023-01-23 08:56:14
2023-01-23 08:56:14
2023-01-23 08:56:15
2023-01-23 08:56:15
2023-01-23 08:56:16
2023-01-23 08:56:16
2023-01-23 08:56:17
2023-01-23 08:56:17
2023-01-23 08:56:18
2023-01-23 08:56:18
2023-01-23 08:56:19
2023-01-23 08:56:19
2023-01-23 08:56:20
2023-01-23 08:56:21
2023-01-23 08:56:21
2023-01-23 08:56:22
2023-01-23 08:56:22
2023-01-23 08:56:23
2023-01-23 08:56:23
2023-01-23 08:56:24
2023-01-23 08:56:24
2023-01-23 08:56:25
2023-01-23 08:56:25
2023-01-23 08:56:26
2023-01-23 08:56:26
2023-01-23 08:56:27
2023-01-23 08:56:28
2023-01-23 08:56:28
2023-01-23 08:56:29
2023-01-23 08:56:29
2023-01-23 08:56:30
2023-01-23 08:56:30
2023-01-23 08:56:31
2023-01-23 08:56:31
2023-01-23 08:56:32
2023-01-23 08:56:32
2023-01-23 08:56:33
2023-01-23 08:56:33
2023-01-23 08:56:34
2023-01-23 08:56:35
2023-01-23 08:56:35
2023-01-23 08:56:36
2023-01-23 08:56:36
2023-01-23 08:56:37
2023-01-23 08:56:37
2023-01-23 08:56:38
2023-01-23 08:56:38
2023-01-23 08:56:39
2023-01-23 08:56:39
2023-01-23 08:56:40
2023-01-23 08:56:40
2023-01-23 08:56:41
2023-01-23 08:56:42
2023-01-23 08:56:42
2023-01-23 08:56:43
2023-01-23 08:56:43
2023-01-23 08:56:44
2023-01-23 08:56:44
2023-01-23 08:56:45
2023-01-23 08:56:45
2023-01-23 08:56:46
2023-01-23 08:56:46
2023-01-23 08:56:47
2023-01-23 08:56:47
2023-01-23 08:56:48
2023-01-23 08:56:48
2023-01-23 08:56:49
2023-01-23 08:56:49
2023-01-23 08:56:50
2023-01-23 08:56:50
2023-01-23 08:56:51
2023-01-23 08:56:51
2023-01-23 08:56:52
2023-01-23 08:56:52
2023-01-23 08:56:53
2023-01-23 08:56:53
2023-01-23 08:56:54
2023-01-23 08:56:55
2023-01-23 08:56:55
2023-01-23 08:56:56
2023-01-23 08:56:56
2023-01-23 08:56:57
2023-01-23 08:56:57
2023-01-23 08:56:58
2023-01-23 08:56:58
2023-01-23 08:56:59
2023-01-23 08:56:59
2023-01-23 08:57:00
2023-01-23 08:57:00
2023-01-23 08:57:01
2023-01-23 08:57:01
2023-01-23 08:57:02
2023-01-23 08:57:03
2023-01-23 08:57:03
2023-01-23 08:57:04
2023-01-23 08:57:04
2023-01-23 08:57:05
2023-01-23 08:57:05
2023-01-23 08:57:06
2023-01-23 08:57:06
2023-01-23 08:57:07
2023-01-23 08:57:07
2023-01-23 08:57:08
2023-01-23 08:57:08
2023-01-23 08:57:09
2023-01-23 08:57:09
2023-01-23 08:57:10
2023-01-23 08:57:11
2023-01-23 08:57:11
2023-01-23 08:57:12
2023-01-23 08:57:12
2023-01-23 08:57:13
2023-01-23 08:57:13
2023-01-23 08:57:14
2023-01-23 08:57:14
2023-01-23 08:57:15
2023-01-23 08:57:15
2023-01-23 08:57:16
2023-01-23 08:57:16
2023-01-23 08:57:17
2023-01-23 08:57:17
2023-01-23 08:57:18
2023-01-23 08:57:19
2023-01-23 08:57:19
2023-01-23 08:57:20
2023-01-23 08:57:20
2023-01-23 08:57:21
2023-01-23 08:57:21
2023-01-23 08:57:22
2023-01-23 08:57:22
2023-01-23 08:57:23
2023-01-23 08:57:23
2023-01-23 08:57:24
2023-01-23 08:57:24
2023-01-23 08:57:25
2023-01-23 08:57:26
2023-01-23 08:57:26
2023-01-23 08:57:27
2023-01-23 08:57:27
2023-01-23 08:57:28
2023-01-23 08:57:28
2023-01-23 08:57:29
2023-01-23 08:57:29
2023-01-23 08:57:30
2023-01-23 08:57:30
2023-01-23 08:57:31
2023-01-23 08:57:31
2023-01-23 08:57:32
2023-01-23 08:57:32
2023-01-23 08:57:33
2023-01-23 08:57:34
2023-01-23 08:57:34
2023-01-23 08:57:35
2023-01-23 08:57:35
2023-01-23 08:57:36
2023-01-23 08:57:36
2023-01-23 08:57:37
2023-01-23 08:57:38
2023-01-23 08:57:38
2023-01-23 08:57:39
2023-01-23 08:57:39
2023-01-23 08:57:40
2023-01-23 08:57:40
2023-01-23 08:57:41
2023-01-23 08:57:41
2023-01-23 08:57:42
2023-01-23 08:57:42
2023-01-23 08:57:43
2023-01-23 08:57:43
2023-01-23 08:57:44
2023-01-23 08:57:45
2023-01-23 08:57:45
2023-01-23 08:57:46
2023-01-23 08:57:46
2023-01-23 08:57:47
2023-01-23 08:57:47
2023-01-23 08:57:48
2023-01-23 08:57:48
2023-01-23 08:57:49
2023-01-23 08:57:49
2023-01-23 08:57:50
2023-01-23 08:57:50
2023-01-23 08:57:51
2023-01-23 08:57:51
2023-01-23 08:57:52
2023-01-23 08:57:53
2023-01-23 08:57:53
2023-01-23 08:57:54
2023-01-23 08:57:54
2023-01-23 08:57:55
2023-01-23 08:57:55
2023-01-23 08:57:56
2023-01-23 08:57:56
2023-01-23 08:57:57
2023-01-23 08:57:57
2023-01-23 08:57:58
2023-01-23 08:57:58
2023-01-23 08:57:59
2023-01-23 08:57:59
2023-01-23 08:58:00
2023-01-23 08:58:01
2023-01-23 08:58:01
2023-01-23 08:58:02
2023-01-23 08:58:02
2023-01-23 08:58:03
2023-01-23 08:58:03
2023-01-23 08:58:04
2023-01-23 08:58:04
2023-01-23 08:58:05
2023-01-23 08:58:05
2023-01-23 08:58:06
2023-01-23 08:58:06
2023-01-23 08:58:07
2023-01-23 08:58:07
2023-01-23 08:58:08
2023-01-23 08:58:08
2023-01-23 08:58:09
2023-01-23 08:58:10
2023-01-23 08:58:10
2023-01-23 08:58:11
2023-01-23 08:58:11
2023-01-23 08:58:12
2023-01-23 08:58:12
2023-01-23 08:58:13
2023-01-23 08:58:13
2023-01-23 08:58:14
2023-01-23 08:58:14
2023-01-23 08:58:15
2023-01-23 08:58:15
2023-01-23 08:58:16
2023-01-23 08:58:16
2023-01-23 08:58:17
2023-01-23 08:58:18
2023-01-23 08:58:18
2023-01-23 08:58:19
2023-01-23 08:58:19
2023-01-23 08:58:20
2023-01-23 08:58:20
2023-01-23 08:58:21
2023-01-23 08:58:21
2023-01-23 08:58:22
2023-01-23 08:58:22
2023-01-23 08:58:23
2023-01-23 08:58:23
2023-01-23 08:58:24
2023-01-23 08:58:25
2023-01-23 08:58:25
2023-01-23 08:58:26
2023-01-23 08:58:26
2023-01-23 08:58:27
2023-01-23 08:58:27
2023-01-23 08:58:28
2023-01-23 08:58:28
2023-01-23 08:58:29
2023-01-23 08:58:29
2023-01-23 08:58:30
2023-01-23 08:58:30
2023-01-23 08:58:31
2023-01-23 08:58:31
2023-01-23 08:58:32
2023-01-23 08:58:33
2023-01-23 08:58:33
2023-01-23 08:58:34
2023-01-23 08:58:34
2023-01-23 08:58:35
2023-01-23 08:58:35
2023-01-23 08:58:36
2023-01-23 08:58:36
2023-01-23 08:58:37
2023-01-23 08:58:37
2023-01-23 08:58:38
2023-01-23 08:58:38
2023-01-23 08:58:39
2023-01-23 08:58:40
2023-01-23 08:58:40
2023-01-23 08:58:41
2023-01-23 08:58:41
2023-01-23 08:58:42
2023-01-23 08:58:42
2023-01-23 08:58:43
2023-01-23 08:58:43
2023-01-23 08:58:44
2023-01-23 08:58:44
2023-01-23 08:58:45
2023-01-23 08:58:45
2023-01-23 08:58:46
2023-01-23 08:58:47
2023-01-23 08:58:47
2023-01-23 08:58:48
2023-01-23 08:58:48
2023-01-23 08:58:49
2023-01-23 08:58:49
2023-01-23 08:58:50
2023-01-23 08:58:50
2023-01-23 08:58:51
2023-01-23 08:58:51
2023-01-23 08:58:52
2023-01-23 08:58:52
2023-01-23 08:58:53
2023-01-23 08:58:53
2023-01-23 08:58:54
2023-01-23 08:58:55
2023-01-23 08:58:55
2023-01-23 08:58:56
2023-01-23 08:58:56
2023-01-23 08:58:57
2023-01-23 08:58:57
2023-01-23 08:58:58
2023-01-23 08:58:58
2023-01-23 08:58:59
2023-01-23 08:58:59
2023-01-23 08:59:00
2023-01-23 08:59:00
2023-01-23 08:59:01
2023-01-23 08:59:01
2023-01-23 08:59:02
2023-01-23 08:59:03
2023-01-23 08:59:03
2023-01-23 08:59:04
2023-01-23 08:59:04
2023-01-23 08:59:05
2023-01-23 08:59:05
2023-01-23 08:59:06
2023-01-23 08:59:06
2023-01-23 08:59:07
2023-01-23 08:59:07
2023-01-23 08:59:08
2023-01-23 08:59:08
2023-01-23 08:59:09
2023-01-23 08:59:09
2023-01-23 08:59:10
2023-01-23 08:59:11
2023-01-23 08:59:11
2023-01-23 08:59:12
2023-01-23 08:59:12
2023-01-23 08:59:13
2023-01-23 08:59:13
2023-01-23 08:59:14
2023-01-23 08:59:14
2023-01-23 08:59:15
2023-01-23 08:59:15
2023-01-23 08:59:16
2023-01-23 08:59:17
2023-01-23 08:59:17
2023-01-23 08:59:18
2023-01-23 08:59:18
2023-01-23 08:59:19
2023-01-23 08:59:19
2023-01-23 08:59:20
2023-01-23 08:59:20
2023-01-23 08:59:21
2023-01-23 08:59:21
2023-01-23 08:59:22
2023-01-23 08:59:22
2023-01-23 08:59:23
2023-01-23 08:59:23
2023-01-23 08:59:24
2023-01-23 08:59:25
2023-01-23 08:59:25
2023-01-23 08:59:26
2023-01-23 08:59:26
2023-01-23 08:59:27
2023-01-23 08:59:27
2023-01-23 08:59:28
2023-01-23 08:59:28
2023-01-23 08:59:29
2023-01-23 08:59:29
2023-01-23 08:59:30
2023-01-23 08:59:30
2023-01-23 08:59:31
2023-01-23 08:59:32
2023-01-23 08:59:32
2023-01-23 08:59:33
2023-01-23 08:59:33
2023-01-23 08:59:34
2023-01-23 08:59:34
2023-01-23 08:59:35
2023-01-23 08:59:35
2023-01-23 08:59:36
2023-01-23 08:59:36
2023-01-23 08:59:37
2023-01-23 08:59:37
2023-01-23 08:59:38
2023-01-23 08:59:38
2023-01-23 08:59:39
2023-01-23 08:59:40
2023-01-23 08:59:40
2023-01-23 08:59:41
2023-01-23 08:59:41
2023-01-23 08:59:42
2023-01-23 08:59:42
2023-01-23 08:59:43
2023-01-23 08:59:43
2023-01-23 08:59:44
2023-01-23 08:59:44
2023-01-23 08:59:45
2023-01-23 08:59:45
2023-01-23 08:59:46
2023-01-23 08:59:47
2023-01-23 08:59:47
2023-01-23 08:59:48
2023-01-23 08:59:48
2023-01-23 08:59:49
2023-01-23 08:59:49
2023-01-23 08:59:50
2023-01-23 08:59:50
2023-01-23 08:59:51
2023-01-23 08:59:51
2023-01-23 08:59:52
2023-01-23 08:59:52
2023-01-23 08:59:53
2023-01-23 08:59:53
2023-01-23 08:59:54
2023-01-23 08:59:55
2023-01-23 08:59:55
2023-01-23 08:59:56
2023-01-23 08:59:56
2023-01-23 08:59:57
2023-01-23 08:59:57
2023-01-23 08:59:58
2023-01-23 08:59:58
2023-01-23 08:59:59
2023-01-23 08:59:59
2023-01-23 09:00:00
2023-01-23 09:00:00
2023-01-23 09:00:10
2023-01-23 09:00:10
2023-01-23 09:00:11
2023-01-23 09:00:11
2023-01-23 09:00:12
2023-01-23 09:00:12
2023-01-23 09:00:13
2023-01-23 09:00:13
2023-01-23 09:00:14
2023-01-23 09:00:14
2023-01-23 09:00:15
2023-01-23 09:00:16
2023-01-23 09:00:16
2023-01-23 09:00:17
2023-01-23 09:00:17
2023-01-23 09:00:18
2023-01-23 09:00:18
2023-01-23 09:00:19
2023-01-23 09:00:19
2023-01-23 09:00:20
2023-01-23 09:00:20
2023-01-23 09:00:21
2023-01-23 09:00:21
2023-01-23 09:00:22
2023-01-23 09:00:23
2023-01-23 09:00:23
2023-01-23 09:00:24
2023-01-23 09:00:24
2023-01-23 09:00:25
2023-01-23 09:00:25
2023-01-23 09:00:26
2023-01-23 09:00:26
2023-01-23 09:00:27
2023-01-23 09:00:27
2023-01-23 09:00:28
2023-01-23 09:00:28
2023-01-23 09:00:29
2023-01-23 09:00:29
2023-01-23 09:00:30
2023-01-23 09:00:31
2023-01-23 09:00:31
2023-01-23 09:00:32
2023-01-23 09:00:32
2023-01-23 09:00:33
2023-01-23 09:00:33
2023-01-23 09:00:34
2023-01-23 09:00:34
2023-01-23 09:00:35
2023-01-23 09:00:35
2023-01-23 09:00:36
2023-01-23 09:00:36
2023-01-23 09:00:37
2023-01-23 09:00:37
2023-01-23 09:00:38
2023-01-23 09:00:39
2023-01-23 09:00:39
2023-01-23 09:00:40
2023-01-23 09:00:40
2023-01-23 09:00:41
2023-01-23 09:00:41
2023-01-23 09:00:42
2023-01-23 09:00:42
2023-01-23 09:00:43
2023-01-23 09:00:43
2023-01-23 09:00:44
2023-01-23 09:00:44
2023-01-23 09:00:45
2023-01-23 09:00:46
2023-01-23 09:00:46
2023-01-23 09:00:47
2023-01-23 09:00:47
2023-01-23 09:00:48
2023-01-23 09:00:48
2023-01-23 09:00:49
2023-01-23 09:00:49
2023-01-23 09:00:50
2023-01-23 09:00:50
2023-01-23 09:00:51
2023-01-23 09:00:51
2023-01-23 09:00:52
2023-01-23 09:00:52
2023-01-23 09:00:53
2023-01-23 09:00:54
2023-01-23 09:00:54
2023-01-23 09:00:55
2023-01-23 09:00:55
2023-01-23 09:00:56
2023-01-23 09:00:56
2023-01-23 09:00:57
2023-01-23 09:00:57
2023-01-23 09:00:58
2023-01-23 09:00:58
2023-01-23 09:00:59
2023-01-23 09:00:59
2023-01-23 09:01:00
2023-01-23 09:01:01
2023-01-23 09:01:01
2023-01-23 09:01:02
2023-01-23 09:01:02
2023-01-23 09:01:03
2023-01-23 09:01:03
2023-01-23 09:01:04
2023-01-23 09:01:04
2023-01-23 09:01:05
2023-01-23 09:01:05
2023-01-23 09:01:06
2023-01-23 09:01:06
2023-01-23 09:01:07
2023-01-23 09:01:07
2023-01-23 09:01:08
2023-01-23 09:01:08
2023-01-23 09:01:09
2023-01-23 09:01:10
2023-01-23 09:01:10
2023-01-23 09:01:11
2023-01-23 09:01:11
2023-01-23 09:01:12
2023-01-23 09:01:12
2023-01-23 09:01:13
2023-01-23 09:01:13
2023-01-23 09:01:14
2023-01-23 09:01:14
2023-01-23 09:01:15
2023-01-23 09:01:15
2023-01-23 09:01:16
2023-01-23 09:01:17
2023-01-23 09:01:17
2023-01-23 09:01:18
2023-01-23 09:01:18
2023-01-23 09:01:19
2023-01-23 09:01:19
2023-01-23 09:01:20
2023-01-23 09:01:20
2023-01-23 09:01:21
2023-01-23 09:01:21
2023-01-23 09:01:22
2023-01-23 09:01:22
2023-01-23 09:01:23
2023-01-23 09:01:23
2023-01-23 09:01:24
2023-01-23 09:01:25
2023-01-23 09:01:25
2023-01-23 09:01:26
2023-01-23 09:01:26
2023-01-23 09:01:27
2023-01-23 09:01:27
2023-01-23 09:01:28
2023-01-23 09:01:28
2023-01-23 09:01:29
2023-01-23 09:01:29
2023-01-23 09:01:30
2023-01-23 09:01:30
2023-01-23 09:01:31
2023-01-23 09:01:31
2023-01-23 09:01:32
2023-01-23 09:01:33
2023-01-23 09:01:33
2023-01-23 09:01:34
2023-01-23 09:01:34
2023-01-23 09:01:35
2023-01-23 09:01:35
2023-01-23 09:01:36
2023-01-23 09:01:36
2023-01-23 09:01:37
2023-01-23 09:01:37
2023-01-23 09:01:38
2023-01-23 09:01:38
2023-01-23 09:01:39
2023-01-23 09:01:39
2023-01-23 09:01:40
2023-01-23 09:01:41
2023-01-23 09:01:41
2023-01-23 09:01:42
2023-01-23 09:01:42
2023-01-23 09:01:43
2023-01-23 09:01:43
2023-01-23 09:01:44
2023-01-23 09:01:44
2023-01-23 09:01:45
2023-01-23 09:01:45
2023-01-23 09:01:46
2023-01-23 09:01:46
2023-01-23 09:01:47
2023-01-23 09:01:47
2023-01-23 09:01:48
2023-01-23 09:01:49
2023-01-23 09:01:49
2023-01-23 09:01:50
2023-01-23 09:01:50
2023-01-23 09:01:51
2023-01-23 09:01:51
2023-01-23 09:01:52
2023-01-23 09:01:52
2023-01-23 09:01:53
2023-01-23 09:01:53
2023-01-23 09:01:54
2023-01-23 09:01:54
2023-01-23 09:01:55
2023-01-23 09:01:55
2023-01-23 09:01:56
2023-01-23 09:01:57
2023-01-23 09:01:57
2023-01-23 09:01:58
2023-01-23 09:01:58
2023-01-23 09:01:59
2023-01-23 09:01:59
2023-01-23 09:02:00
2023-01-23 09:02:00
2023-01-23 09:02:01
2023-01-23 09:02:01
2023-01-23 09:02:02
2023-01-23 09:02:02
2023-01-23 09:02:03
2023-01-23 09:02:04
2023-01-23 09:02:04
2023-01-23 09:02:05
2023-01-23 09:02:05
2023-01-23 09:02:06
2023-01-23 09:02:06
2023-01-23 09:02:07
2023-01-23 09:02:07
2023-01-23 09:02:08
2023-01-23 09:02:08
2023-01-23 09:02:09
2023-01-23 09:02:09
2023-01-23 09:02:10
2023-01-23 09:02:10
2023-01-23 09:02:11
2023-01-23 09:02:12
2023-01-23 09:02:12
2023-01-23 09:02:13
2023-01-23 09:02:13
2023-01-23 09:02:14
2023-01-23 09:02:14
2023-01-23 09:02:15
2023-01-23 09:02:15
2023-01-23 09:02:16
2023-01-23 09:02:16
2023-01-23 09:02:17
2023-01-23 09:02:17
2023-01-23 09:02:18
2023-01-23 09:02:19
2023-01-23 09:02:19
2023-01-23 09:02:20
2023-01-23 09:02:20
2023-01-23 09:02:21
2023-01-23 09:02:21
2023-01-23 09:02:22
2023-01-23 09:02:22
2023-01-23 09:02:23
2023-01-23 09:02:23
2023-01-23 09:02:24
2023-01-23 09:02:24
2023-01-23 09:02:25
2023-01-23 09:02:25
2023-01-23 09:02:26
2023-01-23 09:02:27
2023-01-23 09:02:27
2023-01-23 09:02:28
2023-01-23 09:02:28
2023-01-23 09:02:29
2023-01-23 09:02:29
2023-01-23 09:02:30
2023-01-23 09:02:30
2023-01-23 09:02:31
2023-01-23 09:02:31
2023-01-23 09:02:32
2023-01-23 09:02:32
2023-01-23 09:02:33
2023-01-23 09:02:34
2023-01-23 09:02:34
2023-01-23 09:02:35
2023-01-23 09:02:35
2023-01-23 09:02:36
2023-01-23 09:02:36
2023-01-23 09:02:37
2023-01-23 09:02:37
2023-01-23 09:02:38
2023-01-23 09:02:38
2023-01-23 09:02:39
2023-01-23 09:02:39
2023-01-23 09:02:40
2023-01-23 09:02:41
2023-01-23 09:02:41
2023-01-23 09:02:42
2023-01-23 09:02:42
2023-01-23 09:02:43
2023-01-23 09:02:43
2023-01-23 09:02:44
2023-01-23 09:02:44
2023-01-23 09:02:45
2023-01-23 09:02:45
2023-01-23 09:02:46
2023-01-23 09:02:46
2023-01-23 09:02:47
2023-01-23 09:02:47
2023-01-23 09:02:48
2023-01-23 09:02:49
2023-01-23 09:02:49
2023-01-23 09:02:50
2023-01-23 09:02:50
2023-01-23 09:02:51
2023-01-23 09:02:51
2023-01-23 09:02:52
2023-01-23 09:02:52
2023-01-23 09:02:53
2023-01-23 09:02:53
2023-01-23 09:02:54
2023-01-23 09:02:54
2023-01-23 09:02:55
2023-01-23 09:02:56
2023-01-23 09:02:56
2023-01-23 09:02:57
2023-01-23 09:02:57
2023-01-23 09:02:58
2023-01-23 09:02:58
2023-01-23 09:02:59
2023-01-23 09:02:59
2023-01-23 09:03:00
2023-01-23 09:03:00
2023-01-23 09:03:01
2023-01-23 09:03:01
2023-01-23 09:03:02
2023-01-23 09:03:03
2023-01-23 09:03:03
2023-01-23 09:03:04
2023-01-23 09:03:04
2023-01-23 09:03:05
2023-01-23 09:03:05
2023-01-23 09:03:06
2023-01-23 09:03:06
2023-01-23 09:03:07
2023-01-23 09:03:07
2023-01-23 09:03:08
2023-01-23 09:03:08
2023-01-23 09:03:09
2023-01-23 09:03:09
2023-01-23 09:03:10
2023-01-23 09:03:11
2023-01-23 09:03:11
2023-01-23 09:03:12
2023-01-23 09:03:12
2023-01-23 09:03:13
2023-01-23 09:03:13
2023-01-23 09:03:14
2023-01-23 09:03:14
2023-01-23 09:03:15
2023-01-23 09:03:15
2023-01-23 09:03:16
2023-01-23 09:03:16
2023-01-23 09:03:17
2023-01-23 09:03:17
2023-01-23 09:03:18
2023-01-23 09:03:19
2023-01-23 09:03:19
2023-01-23 09:03:20
2023-01-23 09:03:20
2023-01-23 09:03:21
2023-01-23 09:03:21
2023-01-23 09:03:22
2023-01-23 09:03:22
2023-01-23 09:03:23
2023-01-23 09:03:23
2023-01-23 09:03:24
2023-01-23 09:03:24
2023-01-23 09:03:25
2023-01-23 09:03:26
2023-01-23 09:03:26
2023-01-23 09:03:27
2023-01-23 09:03:27
2023-01-23 09:03:28
2023-01-23 09:03:28
2023-01-23 09:03:29
2023-01-23 09:03:29
2023-01-23 09:03:30
2023-01-23 09:03:30
2023-01-23 09:03:31
2023-01-23 09:03:31
2023-01-23 09:03:32
2023-01-23 09:03:33
2023-01-23 09:03:33
2023-01-23 09:03:34
2023-01-23 09:03:34
2023-01-23 09:03:35
2023-01-23 09:03:35
2023-01-23 09:03:36
2023-01-23 09:03:36
2023-01-23 09:03:37
2023-01-23 09:03:37
2023-01-23 09:03:38
2023-01-23 09:03:38
2023-01-23 09:03:39
2023-01-23 09:03:39
2023-01-23 09:03:40
2023-01-23 09:03:40
2023-01-23 09:03:41
2023-01-23 09:03:41
2023-01-23 09:03:42
2023-01-23 09:03:43
2023-01-23 09:03:43
2023-01-23 09:03:44
2023-01-23 09:03:44
2023-01-23 09:03:45
2023-01-23 09:03:45
2023-01-23 09:03:46
2023-01-23 09:03:46
2023-01-23 09:03:47
2023-01-23 09:03:47
2023-01-23 09:03:48
2023-01-23 09:03:48
2023-01-23 09:03:49
2023-01-23 09:03:50
2023-01-23 09:03:50
2023-01-23 09:03:51
2023-01-23 09:03:51
2023-01-23 09:03:52
2023-01-23 09:03:52
2023-01-23 09:03:53
2023-01-23 09:03:53
2023-01-23 09:03:54
2023-01-23 09:03:54
2023-01-23 09:03:55
2023-01-23 09:03:55
2023-01-23 09:03:56
2023-01-23 09:03:57
2023-01-23 09:03:57
2023-01-23 09:03:58
2023-01-23 09:03:58
2023-01-23 09:03:59
2023-01-23 09:03:59
2023-01-23 09:04:00
2023-01-23 09:04:00
2023-01-23 09:04:01
2023-01-23 09:04:01
2023-01-23 09:04:02
2023-01-23 09:04:02
2023-01-23 09:04:03
2023-01-23 09:04:03
2023-01-23 09:04:04
2023-01-23 09:04:05
2023-01-23 09:04:05
2023-01-23 09:04:06
2023-01-23 09:04:06
2023-01-23 09:04:07
2023-01-23 09:04:07
2023-01-23 09:04:08
2023-01-23 09:04:08
2023-01-23 09:04:09
2023-01-23 09:04:09
2023-01-23 09:04:10
2023-01-23 09:04:10
2023-01-23 09:04:11
2023-01-23 09:04:12
2023-01-23 09:04:12
2023-01-23 09:04:13
2023-01-23 09:04:13
2023-01-23 09:04:14
2023-01-23 09:04:14
2023-01-23 09:04:15
2023-01-23 09:04:15
2023-01-23 09:04:16
2023-01-23 09:04:16
2023-01-23 09:04:17
2023-01-23 09:04:17
2023-01-23 09:04:18
2023-01-23 09:04:19
2023-01-23 09:04:19
2023-01-23 09:04:20
2023-01-23 09:04:20
2023-01-23 09:04:21
2023-01-23 09:04:21
2023-01-23 09:04:22
2023-01-23 09:04:22
2023-01-23 09:04:23
2023-01-23 09:04:23
2023-01-23 09:04:24
2023-01-23 09:04:24
2023-01-23 09:04:25
2023-01-23 09:04:26
2023-01-23 09:04:26
2023-01-23 09:04:27
2023-01-23 09:04:27
2023-01-23 09:04:28
2023-01-23 09:04:28
2023-01-23 09:04:29
2023-01-23 09:04:29
2023-01-23 09:04:30
2023-01-23 09:04:30
2023-01-23 09:04:31
2023-01-23 09:04:31
2023-01-23 09:04:32
2023-01-23 09:04:32
2023-01-23 09:04:33
2023-01-23 09:04:34
2023-01-23 09:04:34
2023-01-23 09:04:35
2023-01-23 09:04:35
2023-01-23 09:04:36
2023-01-23 09:04:36
2023-01-23 09:04:37
2023-01-23 09:04:37
2023-01-23 09:04:38
2023-01-23 09:04:38
2023-01-23 09:04:39
2023-01-23 09:04:39
2023-01-23 09:04:40
2023-01-23 09:04:41
2023-01-23 09:04:41
2023-01-23 09:04:42
2023-01-23 09:04:42
2023-01-23 09:04:43
2023-01-23 09:04:43
2023-01-23 09:04:44
2023-01-23 09:04:44
2023-01-23 09:04:45
2023-01-23 09:04:45
2023-01-23 09:04:46
2023-01-23 09:04:46
2023-01-23 09:04:47
2023-01-23 09:04:47
2023-01-23 09:04:48
2023-01-23 09:04:49
2023-01-23 09:04:49
2023-01-23 09:04:50
2023-01-23 09:04:50
2023-01-23 09:04:51
2023-01-23 09:04:51
2023-01-23 09:04:52
2023-01-23 09:04:52
2023-01-23 09:04:53
2023-01-23 09:04:53
2023-01-23 09:04:54
2023-01-23 09:04:54
2023-01-23 09:04:55
2023-01-23 09:04:56
2023-01-23 09:04:56
2023-01-23 09:04:57
2023-01-23 09:04:57
2023-01-23 09:04:58
2023-01-23 09:04:58
2023-01-23 09:04:59
2023-01-23 09:04:59
2023-01-23 09:05:00
2023-01-23 09:05:00
2023-01-23 09:05:01
2023-01-23 09:05:01
2023-01-23 09:05:02
2023-01-23 09:05:03
2023-01-23 09:05:03
2023-01-23 09:05:04
2023-01-23 09:05:04
2023-01-23 09:05:05
2023-01-23 09:05:05
2023-01-23 09:05:06
2023-01-23 09:05:06
2023-01-23 09:05:07
2023-01-23 09:05:07
2023-01-23 09:05:08
2023-01-23 09:05:08
2023-01-23 09:05:09
2023-01-23 09:05:09
2023-01-23 09:05:10
2023-01-23 09:05:11
2023-01-23 09:05:11
2023-01-23 09:05:12
2023-01-23 09:05:12
2023-01-23 09:05:13
2023-01-23 09:05:13
2023-01-23 09:05:14
2023-01-23 09:05:14
2023-01-23 09:05:15
2023-01-23 09:05:15
2023-01-23 09:05:16
2023-01-23 09:05:16
2023-01-23 09:05:17
2023-01-23 09:05:17
2023-01-23 09:05:18
2023-01-23 09:05:19
2023-01-23 09:05:19
2023-01-23 09:05:20
2023-01-23 09:05:20
2023-01-23 09:05:21
2023-01-23 09:05:21
2023-01-23 09:05:22
2023-01-23 09:05:22
2023-01-23 09:05:23
2023-01-23 09:05:23
2023-01-23 09:05:24
2023-01-23 09:05:24
2023-01-23 09:05:25
2023-01-23 09:05:25
2023-01-23 09:05:26
2023-01-23 09:05:27
2023-01-23 09:05:27
2023-01-23 09:05:28
2023-01-23 09:05:28
2023-01-23 09:05:29
2023-01-23 09:05:29
2023-01-23 09:05:30
2023-01-23 09:05:30
2023-01-23 09:05:31
2023-01-23 09:05:31
2023-01-23 09:05:32
2023-01-23 09:05:32
2023-01-23 09:05:33
2023-01-23 09:05:34
2023-01-23 09:05:34
2023-01-23 09:05:35
2023-01-23 09:05:35
2023-01-23 09:05:36
2023-01-23 09:05:36
2023-01-23 09:05:37
2023-01-23 09:05:37
2023-01-23 09:05:38
2023-01-23 09:05:38
2023-01-23 09:05:39
2023-01-23 09:05:39
2023-01-23 09:05:40
2023-01-23 09:05:41
2023-01-23 09:05:41
2023-01-23 09:05:42
2023-01-23 09:05:42
2023-01-23 09:05:43
2023-01-23 09:05:43
2023-01-23 09:05:44
2023-01-23 09:05:44
2023-01-23 09:05:45
2023-01-23 09:05:45
2023-01-23 09:05:46
2023-01-23 09:05:46
2023-01-23 09:05:47
2023-01-23 09:05:47
2023-01-23 09:05:48
2023-01-23 09:05:49
2023-01-23 09:05:49
2023-01-23 09:05:50
2023-01-23 09:05:50
2023-01-23 09:05:51
2023-01-23 09:05:51
2023-01-23 09:05:52
2023-01-23 09:05:52
2023-01-23 09:05:53
2023-01-23 09:05:53
2023-01-23 09:05:54
2023-01-23 09:05:54
2023-01-23 09:05:55
2023-01-23 09:05:56
2023-01-23 09:05:56
2023-01-23 09:05:57
2023-01-23 09:05:57
2023-01-23 09:05:58
2023-01-23 09:05:58
2023-01-23 09:05:59
2023-01-23 09:05:59
2023-01-23 09:06:00
2023-01-23 09:06:00
2023-01-23 09:06:01
2023-01-23 09:06:01
2023-01-23 09:06:02
2023-01-23 09:06:03
2023-01-23 09:06:03
2023-01-23 09:06:04
2023-01-23 09:06:04
2023-01-23 09:06:05
2023-01-23 09:06:05
2023-01-23 09:06:06
2023-01-23 09:06:06
2023-01-23 09:06:07
2023-01-23 09:06:07
2023-01-23 09:06:08
2023-01-23 09:06:08
2023-01-23 09:06:09
2023-01-23 09:06:10
2023-01-23 09:06:10
2023-01-23 09:06:11
2023-01-23 09:06:11
2023-01-23 09:06:12
2023-01-23 09:06:12
2023-01-23 09:06:13
2023-01-23 09:06:13
2023-01-23 09:06:14
2023-01-23 09:06:14
2023-01-23 09:06:15
2023-01-23 09:06:15
2023-01-23 09:06:16
2023-01-23 09:06:16
2023-01-23 09:06:17
2023-01-23 09:06:18
2023-01-23 09:06:18
2023-01-23 09:06:19
2023-01-23 09:06:19
2023-01-23 09:06:20
2023-01-23 09:06:20
2023-01-23 09:06:21
2023-01-23 09:06:21
2023-01-23 09:06:22
2023-01-23 09:06:22
2023-01-23 09:06:23
2023-01-23 09:06:23
2023-01-23 09:06:24
2023-01-23 09:06:25
2023-01-23 09:06:25
2023-01-23 09:06:26
2023-01-23 09:06:26
2023-01-23 09:06:27
2023-01-23 09:06:27
2023-01-23 09:06:28
2023-01-23 09:06:28
2023-01-23 09:06:29
2023-01-23 09:06:29
2023-01-23 09:06:30
2023-01-23 09:06:30
2023-01-23 09:06:31
2023-01-23 09:06:32
2023-01-23 09:06:32
2023-01-23 09:06:33
2023-01-23 09:06:33
2023-01-23 09:06:34
2023-01-23 09:06:34
2023-01-23 09:06:35
2023-01-23 09:06:35
2023-01-23 09:06:36
2023-01-23 09:06:36
2023-01-23 09:06:37
2023-01-23 09:06:37
2023-01-23 09:06:38
2023-01-23 09:06:39
2023-01-23 09:06:39
2023-01-23 09:06:40
2023-01-23 09:06:40
2023-01-23 09:06:41
2023-01-23 09:06:41
2023-01-23 09:06:42
2023-01-23 09:06:42
2023-01-23 09:06:43
2023-01-23 09:06:43
2023-01-23 09:06:44
2023-01-23 09:06:44
2023-01-23 09:06:45
2023-01-23 09:06:45
2023-01-23 09:06:46
2023-01-23 09:06:46
2023-01-23 09:06:47
2023-01-23 09:06:47
2023-01-23 09:06:48
2023-01-23 09:06:49
2023-01-23 09:06:49
2023-01-23 09:06:50
2023-01-23 09:06:50
2023-01-23 09:06:51
2023-01-23 09:06:51
2023-01-23 09:06:52
2023-01-23 09:06:52
2023-01-23 09:06:53
2023-01-23 09:06:53
2023-01-23 09:06:54
2023-01-23 09:06:55
2023-01-23 09:06:55
2023-01-23 09:06:56
2023-01-23 09:06:56
2023-01-23 09:06:57
2023-01-23 09:06:57
2023-01-23 09:06:58
2023-01-23 09:06:58
2023-01-23 09:06:59
2023-01-23 09:06:59
2023-01-23 09:07:00
2023-01-23 09:07:00
2023-01-23 09:07:01
2023-01-23 09:07:01
2023-01-23 09:07:02
2023-01-23 09:07:03
2023-01-23 09:07:03
2023-01-23 09:07:04
2023-01-23 09:07:04
2023-01-23 09:07:05
2023-01-23 09:07:05
2023-01-23 09:07:06
2023-01-23 09:07:06
2023-01-23 09:07:07
2023-01-23 09:07:07
2023-01-23 09:07:08
2023-01-23 09:07:08
2023-01-23 09:07:09
2023-01-23 09:07:09
2023-01-23 09:07:10
2023-01-23 09:07:11
2023-01-23 09:07:11
2023-01-23 09:07:12
2023-01-23 09:07:12
2023-01-23 09:07:13
2023-01-23 09:07:13
2023-01-23 09:07:14
2023-01-23 09:07:14
2023-01-23 09:07:15
2023-01-23 09:07:15
2023-01-23 09:07:16
2023-01-23 09:07:16
2023-01-23 09:07:17
2023-01-23 09:07:18
2023-01-23 09:07:18
2023-01-23 09:07:19
2023-01-23 09:07:19
2023-01-23 09:07:20
2023-01-23 09:07:20
2023-01-23 09:07:21
2023-01-23 09:07:21
2023-01-23 09:07:22
2023-01-23 09:07:22
2023-01-23 09:07:23
2023-01-23 09:07:23
2023-01-23 09:07:24
2023-01-23 09:07:25
2023-01-23 09:07:25
2023-01-23 09:07:26
2023-01-23 09:07:26
2023-01-23 09:07:27
2023-01-23 09:07:27
2023-01-23 09:07:28
2023-01-23 09:07:28
2023-01-23 09:07:29
2023-01-23 09:07:29
2023-01-23 09:07:30
2023-01-23 09:07:30
2023-01-23 09:07:31
2023-01-23 09:07:31
2023-01-23 09:07:32
2023-01-23 09:07:33
2023-01-23 09:07:33
2023-01-23 09:07:34
2023-01-23 09:07:34
2023-01-23 09:07:35
2023-01-23 09:07:35
2023-01-23 09:07:36
2023-01-23 09:07:36
2023-01-23 09:07:37
2023-01-23 09:07:37
2023-01-23 09:07:38
2023-01-23 09:07:38
2023-01-23 09:07:39
2023-01-23 09:07:40
2023-01-23 09:07:40
2023-01-23 09:07:41
2023-01-23 09:07:41
2023-01-23 09:07:42
2023-01-23 09:07:42
2023-01-23 09:07:43
2023-01-23 09:07:43
2023-01-23 09:07:44
2023-01-23 09:07:44
2023-01-23 09:07:45
2023-01-23 09:07:45
2023-01-23 09:07:46
2023-01-23 09:07:47
2023-01-23 09:07:47
2023-01-23 09:07:48
2023-01-23 09:07:48
2023-01-23 09:07:49
2023-01-23 09:07:49
2023-01-23 09:07:50
2023-01-23 09:07:50
2023-01-23 09:07:51
2023-01-23 09:07:51
2023-01-23 09:07:52
2023-01-23 09:07:52
2023-01-23 09:07:53
2023-01-23 09:07:54
2023-01-23 09:07:54
2023-01-23 09:07:55
2023-01-23 09:07:55
2023-01-23 09:07:56
2023-01-23 09:07:56
2023-01-23 09:07:57
2023-01-23 09:07:57
2023-01-23 09:07:58
2023-01-23 09:07:58
2023-01-23 09:07:59
2023-01-23 09:07:59
2023-01-23 09:08:00
2023-01-23 09:08:00
2023-01-23 09:08:01
2023-01-23 09:08:02
2023-01-23 09:08:02
2023-01-23 09:08:03
2023-01-23 09:08:03
2023-01-23 09:08:04
2023-01-23 09:08:04
2023-01-23 09:08:05
2023-01-23 09:08:05
2023-01-23 09:08:06
2023-01-23 09:08:06
2023-01-23 09:08:07
2023-01-23 09:08:07
2023-01-23 09:08:08
2023-01-23 09:08:08
2023-01-23 09:08:09
2023-01-23 09:08:10
2023-01-23 09:08:10
2023-01-23 09:08:11
2023-01-23 09:08:11
2023-01-23 09:08:12
2023-01-23 09:08:12
2023-01-23 09:08:13
2023-01-23 09:08:13
2023-01-23 09:08:14
2023-01-23 09:08:14
2023-01-23 09:08:15
2023-01-23 09:08:15
2023-01-23 09:08:16
2023-01-23 09:08:17
2023-01-23 09:08:17
2023-01-23 09:08:18
2023-01-23 09:08:18
2023-01-23 09:08:19
2023-01-23 09:08:19
2023-01-23 09:08:20
2023-01-23 09:08:20
2023-01-23 09:08:21
2023-01-23 09:08:21
2023-01-23 09:08:22
2023-01-23 09:08:22
2023-01-23 09:08:23
2023-01-23 09:08:23
2023-01-23 09:08:24
2023-01-23 09:08:25
2023-01-23 09:08:25
2023-01-23 09:08:26
2023-01-23 09:08:26
2023-01-23 09:08:27
2023-01-23 09:08:27
2023-01-23 09:08:28
2023-01-23 09:08:28
2023-01-23 09:08:29
2023-01-23 09:08:29
2023-01-23 09:08:30
2023-01-23 09:08:30
2023-01-23 09:08:31
2023-01-23 09:08:32
2023-01-23 09:08:32
2023-01-23 09:08:33
2023-01-23 09:08:33
2023-01-23 09:08:34
2023-01-23 09:08:34
2023-01-23 09:08:35
2023-01-23 09:08:35
2023-01-23 09:08:36
2023-01-23 09:08:36
2023-01-23 09:08:37
2023-01-23 09:08:37
2023-01-23 09:08:38
[truncated: 56,280 more rows]

## Sheet: ED2 Panel b
datetime (UTC)	OH (cm-3)	HO2 (cm-3)
2023-01-23 08:50:22	403000
2023-01-23 08:50:38
2023-01-23 08:50:54	167000
2023-01-23 08:51:12	591000
2023-01-23 08:52:51	495000
2023-01-23 08:53:08	302000
2023-01-23 08:53:24
2023-01-23 08:53:43	147000
2023-01-23 08:53:59
2023-01-23 08:55:54	79000
2023-01-23 08:56:11	248000
2023-01-23 08:56:29
2023-01-23 08:56:45
2023-01-23 08:57:35		14793000
2023-01-23 08:58:26		10525000
2023-01-23 08:58:44	157000	11951000
2023-01-23 08:59:00		17832000
2023-01-23 08:59:17	291000	15004000
2023-01-23 08:59:33	57000	12254000
2023-01-23 09:01:03		6373000
2023-01-23 09:01:21		5989000
2023-01-23 09:02:12		6824000
2023-01-23 09:02:29		5834000
2023-01-23 09:02:45		5881000
2023-01-23 09:03:02		5424000
2023-01-23 09:03:20		5747000
2023-01-23 09:03:52		6105000
2023-01-23 09:04:09		6538000
2023-01-23 09:04:59	41000	8550000
2023-01-23 09:05:16		9411000
2023-01-23 09:05:31	104000	8450000
2023-01-23 09:05:48		7452000
2023-01-23 09:06:04		7613000
2023-01-23 09:06:37		7323000
2023-01-23 09:06:52		7828000
2023-01-23 09:07:57	33000	7149000
2023-01-23 09:08:13		7901000
2023-01-23 09:08:29	59000	7334000
2023-01-23 09:08:45		7050000
2023-01-23 09:09:01	8000	8068000
2023-01-23 09:09:16		8203000
2023-01-23 09:09:32		8425000
2023-01-23 09:09:48		7160000
2023-01-23 09:10:54		7243000
2023-01-23 09:11:11		7205000
2023-01-23 09:11:26	151000	6978000
2023-01-23 09:11:42	64000	7299000
2023-01-23 09:12:15		6133000
2023-01-23 09:12:29		6724000
2023-01-23 09:13:35	50000	7283000
2023-01-23 09:13:52	131000	6142000
2023-01-23 09:14:08	41000	6790000
2023-01-23 09:14:27	199000	6572000
2023-01-23 09:15:01		6554000
2023-01-23 09:15:17		6263000
2023-01-23 09:16:22	63000	5703000
2023-01-23 09:16:39	23000	6403000
2023-01-23 09:16:56		6148000
2023-01-23 09:17:12		7046000
2023-01-23 09:17:44		5549000
2023-01-23 09:18:01		5379000
2023-01-23 09:19:05		6678000
2023-01-23 09:19:21	10000	6960000
2023-01-23 09:19:37	58000	7035000
2023-01-23 09:19:55	82000	7553000
2023-01-23 09:20:26		6960000
2023-01-23 09:20:42		7104000
2023-01-23 09:21:48	25000	6740000
2023-01-23 09:22:06	94000	6847000
2023-01-23 09:22:22	113000	7405000
2023-01-23 09:22:39	102000	7167000
2023-01-23 09:23:13		7232000
2023-01-23 09:23:30		6043000
2023-01-23 09:24:33	17000	7732000
2023-01-23 09:24:51	93000	7618000
2023-01-23 09:25:08	90000	8286000
2023-01-23 09:25:25	148000	7534000
2023-01-23 09:25:58		7718000
2023-01-23 09:26:15		7427000
2023-01-23 09:27:04		7888000
2023-01-23 09:27:21		7609000
2023-01-23 09:27:38	153000	7291000
2023-01-23 09:27:53		6552000
2023-01-23 09:28:10		6917000
2023-01-23 09:28:27	25000
2023-01-23 09:29:32		4280000
2023-01-23 09:29:48		9492000
2023-01-23 09:30:04		8114000
2023-01-23 09:30:19		9846000
2023-01-23 09:30:35		9322000
2023-01-23 09:30:51		8043000
2023-01-23 09:31:07		7357000
2023-01-23 09:31:24		6971000
2023-01-23 09:31:41		7212000
2023-01-23 09:32:00		6157000
2023-01-23 09:32:17		5385000
2023-01-23 09:33:08		4787000
2023-01-23 09:34:15	47000	5262000
2023-01-23 09:34:30	55000	6721000
2023-01-23 09:34:48	77000	6762000
2023-01-23 09:35:05		5326000
2023-01-23 09:35:38		5126000
2023-01-23 09:35:55		5445000
2023-01-23 09:37:00	9000	4644000
2023-01-23 09:37:17		4714000
2023-01-23 09:37:33		4885000
2023-01-23 09:37:49		4059000
2023-01-23 09:38:22		4418000
2023-01-23 09:38:39		4556000
2023-01-23 09:39:45		4272000
2023-01-23 09:40:17	137000	3659000
2023-01-23 09:40:36	28000	3828000
2023-01-23 09:41:08		3516000
2023-01-23 09:41:23		3710000
2023-01-23 09:42:28	44000	3686000
2023-01-23 09:42:43		3715000
2023-01-23 09:43:00		4070000
2023-01-23 09:43:16		4343000
2023-01-23 09:43:33		3662000
2023-01-23 09:43:50		3821000
2023-01-23 09:44:07		3649000
2023-01-23 09:44:58	15000	4126000
2023-01-23 09:45:15		3316000
2023-01-23 09:45:31		3574000
2023-01-23 09:45:47	91000	3551000
2023-01-23 09:46:05	79000	3713000
2023-01-23 09:46:40		3979000
2023-01-23 09:46:56		4022000
2023-01-23 09:47:47	116000	3406000
2023-01-23 09:48:05		3342000
2023-01-23 09:48:20		3393000
2023-01-23 09:48:37		3569000
2023-01-23 09:48:53	16000	4089000
2023-01-23 09:49:26		3781000
2023-01-23 09:49:43		3855000
2023-01-23 09:50:47	13000	3741000
2023-01-23 09:51:02	42000	3420000
2023-01-23 09:51:18	3000	3352000
2023-01-23 09:51:33		3359000
2023-01-23 09:52:07		3310000
2023-01-23 09:52:22		3755000
2023-01-23 09:53:25		3439000
2023-01-23 09:53:42	90000	2700000
2023-01-23 09:53:58	140000	3364000
2023-01-23 09:54:13		2947000
2023-01-23 09:54:30	40000	2783000
2023-01-23 09:54:46		3393000
2023-01-23 09:55:01		3611000
2023-01-23 09:56:23		2824000
2023-01-23 09:56:39	33000	2835000
2023-01-23 09:56:57		2662000
2023-01-23 09:57:13	55000	2924000
2023-01-23 09:57:48		3299000
2023-01-23 09:58:57	20000	2977000
2023-01-23 09:59:14	15000	2717000
2023-01-23 09:59:30	43000	2292000
2023-01-23 09:59:48	7000	1862000
2023-01-23 10:00:04		1635000
2023-01-23 10:00:36		1762000
2023-01-23 10:00:53		1873000
2023-01-23 10:01:59	12000	2566000
2023-01-23 10:02:16	17000	2175000
2023-01-23 10:02:33	23000	2393000
2023-01-23 10:02:49		2071000
2023-01-23 10:03:22		2024000
2023-01-23 10:03:38		2261000
2023-01-23 10:04:30	81000	2584000
2023-01-23 10:04:45	51000	2544000
2023-01-23 10:05:02	74000	2434000
2023-01-23 10:05:18	97000	2945000
2023-01-23 10:05:36	53000	2472000
2023-01-23 10:06:11		2440000
2023-01-23 10:06:26		2487000
2023-01-23 10:07:17		2584000
2023-01-23 10:07:33	83000	2840000
2023-01-23 10:07:49	66000	2782000
2023-01-23 10:08:04	73000	2378000
2023-01-23 10:08:21	154000	2778000
2023-01-23 10:08:52		2663000
2023-01-23 10:09:09		3128000
2023-01-23 10:10:15	33000	2631000
2023-01-23 10:10:31		2646000
2023-01-23 10:10:48		2813000
2023-01-23 10:11:06	4000	2723000
2023-01-23 10:11:41		2586000
2023-01-23 10:12:48	32000	2878000
2023-01-23 10:13:05		3181000
2023-01-23 10:13:24	11000	2662000
2023-01-23 10:13:42	34000	3109000
2023-01-23 10:14:31		2709000
2023-01-23 10:15:38	96000	2802000
2023-01-23 10:15:53		2750000
2023-01-23 10:16:11		2955000
2023-01-23 10:16:27	31000	2765000
2023-01-23 10:16:42	36000	2904000
2023-01-23 10:17:14		3353000
2023-01-23 10:17:30		2518000
2023-01-23 10:18:24		2646000
2023-01-23 10:18:39		4616000
2023-01-23 10:18:58		3518000
2023-01-23 10:19:15	49000	2328000
2023-01-23 10:19:30	21000	2702000
2023-01-23 10:19:47	25000	2983000
2023-01-23 10:20:04		2770000
2023-01-23 10:20:22		2080000
2023-01-23 10:21:11		2710000
2023-01-23 10:21:26	111000	2162000
2023-01-23 10:21:44		2237000
2023-01-23 10:21:59	0	2353000
2023-01-23 10:22:17	93000	2816000
2023-01-23 10:22:52		2549000
2023-01-23 10:23:08		2524000
2023-01-23 10:23:57	93000	2279000
2023-01-23 10:24:14		2683000
2023-01-23 10:24:30		2669000
2023-01-23 10:24:46	72000	3162000
2023-01-23 10:25:04	43000	2792000
2023-01-23 10:25:35		2387000
2023-01-23 10:25:53		2593000
2023-01-23 10:26:42		2612000
2023-01-23 10:27:00		2785000
2023-01-23 10:27:17	30000	2729000
2023-01-23 10:27:33		2701000
2023-01-23 10:27:49	31000	2369000
2023-01-23 10:28:22		2467000
2023-01-23 10:28:37		2677000
2023-01-23 10:29:45	14000	2835000
2023-01-23 10:30:18	144000	2513000
2023-01-23 10:30:34	50000	2900000
2023-01-23 10:31:06		2915000
2023-01-23 10:31:22		3265000
2023-01-23 10:32:26		2854000
2023-01-23 10:32:44		3322000
2023-01-23 10:32:59		3095000
2023-01-23 10:33:17	33000	3166000
2023-01-23 10:33:50		3200000
2023-01-23 10:35:00	41000	3283000
2023-01-23 10:35:15	30000	3560000
2023-01-23 10:35:33	11000	3522000
2023-01-23 10:35:48	41000	3696000
2023-01-23 10:36:04		3634000
2023-01-23 10:36:39		3268000
2023-01-23 10:36:55		2953000
2023-01-23 10:37:59	72000	3482000
2023-01-23 10:38:15	100000	3429000
2023-01-23 10:38:32		3012000
2023-01-23 10:38:50		3142000
2023-01-23 10:39:22		2915000
2023-01-23 10:39:39		3318000
2023-01-23 10:39:54		2743000
2023-01-23 10:40:42	85000	2847000
2023-01-23 10:40:59	46000	3067000
2023-01-23 10:41:14	8000	2700000
2023-01-23 10:41:30	51000	2448000
2023-01-23 10:42:06		2107000
2023-01-23 10:42:23		2428000
2023-01-23 10:43:12		3032000
2023-01-23 10:43:27		3152000
2023-01-23 10:43:42	111000	3100000
2023-01-23 10:43:57	77000	2962000
2023-01-23 10:44:15		3694000
2023-01-23 10:44:50		3634000
2023-01-23 10:45:59	69000	4202000
2023-01-23 10:46:16	77000	4633000
2023-01-23 10:46:31	118000	4894000
2023-01-23 10:46:47	73000	5336000
2023-01-23 10:47:03	94000	4625000
2023-01-23 10:47:39		4667000
2023-01-23 10:47:56		4879000
2023-01-23 10:49:01		4536000
2023-01-23 10:49:17		5056000
2023-01-23 10:49:33	101000	3938000
2023-01-23 10:49:50	37000	4192000
2023-01-23 10:50:22		4140000
2023-01-23 10:50:38		4248000
2023-01-23 10:51:45	24000	4534000
2023-01-23 10:52:01	27000	4100000
2023-01-23 10:52:17		4178000
2023-01-23 10:52:32	80000	3926000
2023-01-23 10:53:02		4611000
2023-01-23 10:53:18		4160000
2023-01-23 10:54:22	154000	4183000
2023-01-23 10:54:41	55000	4347000
2023-01-23 10:54:56	48000	4419000
2023-01-23 10:55:13	239000	4509000
2023-01-23 10:55:29	221000	3930000
2023-01-23 10:55:46		4553000
2023-01-23 10:56:02		4504000
2023-01-23 10:56:53	196000	5416000
2023-01-23 10:57:09	223000	5446000
2023-01-23 10:57:27	264000	5008000
2023-01-23 10:57:43	201000	5525000
2023-01-23 10:57:59	135000	6064000
2023-01-23 10:58:31		5638000
2023-01-23 10:58:47		5886000
2023-01-23 10:59:40	14000	8897000
2023-01-23 10:59:55	27000	7614000
2023-01-23 11:00:13	75000	6566000
2023-01-23 11:00:29	130000	5601000
2023-01-23 11:00:45	98000	4302000
2023-01-23 11:01:16		5279000
2023-01-23 11:01:32		4609000
2023-01-23 11:02:40	17000	7598000
2023-01-23 11:02:58	109000	4631000
2023-01-23 11:03:14	23000	4210000
2023-01-23 11:03:30		3970000
2023-01-23 11:04:02		3663000
2023-01-23 11:04:19		3977000
2023-01-23 11:05:24	110000	5801000
2023-01-23 11:05:41	161000	6284000
2023-01-23 11:05:56	150000	5984000
2023-01-23 11:06:14	347000	6296000
2023-01-23 11:06:46		6611000
2023-01-23 11:07:02		6631000
2023-01-23 11:08:10	189000	6913000
2023-01-23 11:08:26	172000	6138000
2023-01-23 11:08:44	263000	6864000
2023-01-23 11:09:01	425000	6524000
2023-01-23 11:09:33		6560000
2023-01-23 11:09:49		7167000
2023-01-23 11:10:44	350000	6723000
2023-01-23 11:10:59	279000	6138000
2023-01-23 11:11:15	145000
2023-01-23 11:11:30	359000
2023-01-23 11:11:47	150000
2023-01-23 11:12:38		8674000
2023-01-23 11:12:54		9712000
2023-01-23 11:13:09		9562000
2023-01-23 11:13:25		11798000
2023-01-23 11:13:42		10805000
2023-01-23 11:14:00		8322000
2023-01-23 11:14:17		8627000
2023-01-23 11:14:34		8349000
2023-01-23 11:14:49		7810000
2023-01-23 11:15:06		6249000
2023-01-23 11:15:24		5650000
2023-01-23 11:15:41		6327000
2023-01-23 11:15:59		6124000
2023-01-23 11:16:50		6749000
2023-01-23 11:17:06		7555000
2023-01-23 11:18:12	128000	7365000
2023-01-23 11:18:29	34000	8533000
2023-01-23 11:18:44	180000	8208000
2023-01-23 11:19:00	172000	16772000
2023-01-23 11:19:16	89000	12180000
2023-01-23 11:19:32		9636000
2023-01-23 11:19:48		9434000
2023-01-23 11:20:52	112000	8089000
2023-01-23 11:21:09	5000	7852000
2023-01-23 11:21:27	55000	6867000
2023-01-23 11:21:45	46000	6813000
2023-01-23 11:22:19		7207000
2023-01-23 11:22:37		6992000
2023-01-23 11:23:27		6537000
2023-01-23 11:23:45	74000	5727000
2023-01-23 11:24:02	286000	5096000
2023-01-23 11:24:18	239000	5625000
2023-01-23 11:24:34		4685000
2023-01-23 11:25:08		4047000
2023-01-23 11:25:25		4985000
2023-01-23 11:26:28	46000	7440000
2023-01-23 11:27:18	75000	9287000
2023-01-23 11:27:54		7774000
2023-01-23 11:28:11		5133000
2023-01-23 11:29:39	114000	9451000
2023-01-23 11:30:48		8378000
2023-01-23 11:31:42	186000	5590000
2023-01-23 11:31:58		4763000
2023-01-23 11:32:13	38000	4574000
2023-01-23 11:32:30	63000	4367000
2023-01-23 11:32:45		868000
2023-01-23 11:33:03	82000	1310000
2023-01-23 11:35:24		1829000
2023-01-23 11:35:40	131000	1641000
2023-01-23 11:35:57	39000	1613000
2023-01-23 11:36:12	36000	1547000
2023-01-23 11:36:45		1556000
2023-01-23 11:37:01		1237000
2023-01-23 11:38:07	2000	5637000
2023-01-23 11:38:24	88000	5937000
2023-01-23 11:38:40	144000	7356000
2023-01-23 11:38:56	93000	7273000
2023-01-23 11:39:32		5644000
2023-01-23 11:39:48		7384000
2023-01-23 11:40:36	165000	9147000
2023-01-23 11:40:52	117000	8781000
2023-01-23 11:41:08	123000	8106000
2023-01-23 11:41:25	147000	8365000
2023-01-23 11:41:43	281000	8193000
2023-01-23 11:42:18		8513000
2023-01-23 11:42:33		8395000
2023-01-23 11:43:42	125000	8591000
2023-01-23 11:43:58	271000	7422000
2023-01-23 11:44:13	234000	7716000
2023-01-23 11:44:32	260000	7935000
2023-01-23 11:45:05		7928000
2023-01-23 11:45:23		8557000
2023-01-23 11:46:14	196000	7931000
2023-01-23 11:46:29	350000	8474000
2023-01-23 11:46:45	129000	8063000
2023-01-23 11:47:01	281000	8153000
2023-01-23 11:47:18	215000	9147000
2023-01-23 11:47:53		9793000
2023-01-23 11:48:09		10831000
2023-01-23 11:48:59	330000	12136000
2023-01-23 11:49:15	322000	12162000
2023-01-23 11:49:32	269000	12871000
2023-01-23 11:49:49	222000	13383000
2023-01-23 11:50:04	299000	12192000
2023-01-23 11:50:21	402000	13685000
2023-01-23 11:50:37		12424000
2023-01-23 11:50:56		13141000
2023-01-23 11:52:04	350000	11418000
2023-01-23 11:52:20	400000	10814000
2023-01-23 11:52:38	252000	10112000
2023-01-23 11:52:54	366000	10330000
2023-01-23 11:53:27		12007000
2023-01-23 11:53:43		11689000
2023-01-23 11:54:50	203000	9104000
2023-01-23 11:55:06	306000	8800000
2023-01-23 11:55:24	416000	8946000
2023-01-23 11:55:39	372000	9284000
2023-01-23 11:56:11		8090000
2023-01-23 11:56:27		7439000
2023-01-23 11:57:35	142000	10176000
2023-01-23 11:57:53	3000	13545000
2023-01-23 11:58:10	259000	13658000
2023-01-23 11:58:28	196000	13570000
2023-01-23 11:58:46	264000	13603000
2023-01-23 11:59:02		13148000
2023-01-23 11:59:20		13262000
2023-01-23 12:00:08	220000	17043000
2023-01-23 12:00:27	99000	10962000
2023-01-23 12:00:44	275000	10213000
2023-01-23 12:00:59	194000	9639000
2023-01-23 12:01:16	241000	12070000
2023-01-23 12:01:49		13404000
2023-01-23 12:02:06		14406000
2023-01-23 12:03:13	191000	14390000
2023-01-23 12:03:29	224000	11992000
2023-01-23 12:03:45	252000	12954000
2023-01-23 12:04:04	355000	12800000
2023-01-23 12:04:39		15562000
2023-01-23 12:04:56		15882000
2023-01-23 12:06:02	282000	16866000
2023-01-23 12:06:20	294000	15380000
2023-01-23 12:06:36	118000	16189000
2023-01-23 12:06:55	39000	15898000
2023-01-23 12:07:29		12440000
2023-01-23 12:07:45		13185000
2023-01-23 12:08:34	59000	14289000
2023-01-23 12:08:52	207000	19342000
2023-01-23 12:09:11	396000	20412000
2023-01-23 12:09:27	359000	20740000
2023-01-23 12:09:42	275000	21370000
2023-01-23 12:10:15		21295000
2023-01-23 12:10:30		21195000
2023-01-23 12:11:18	553000	21799000
2023-01-23 12:11:33	393000	21367000
2023-01-23 12:11:49	501000	21371000
2023-01-23 12:12:07	426000	21381000
2023-01-23 12:12:24	579000	20497000
2023-01-23 12:12:56		21842000
2023-01-23 12:13:13		21407000
2023-01-23 12:14:04	609000	21014000
2023-01-23 12:14:20	627000	20894000
2023-01-23 12:14:36	647000	19403000
2023-01-23 12:14:51	542000	20354000
2023-01-23 12:15:08	523000	18793000
2023-01-23 12:15:25	444000	18915000
2023-01-23 12:15:42		16264000
2023-01-23 12:15:58		14021000
2023-01-23 12:17:04	331000	14814000
2023-01-23 12:17:20	311000	14537000
2023-01-23 12:17:37	96000	19242000
2023-01-23 12:17:53	65000	18145000
2023-01-23 12:18:27		18553000
2023-01-23 12:18:43		19099000
2023-01-23 12:19:33	389000	20756000
2023-01-23 12:19:51	359000	18869000
2023-01-23 12:20:06	449000	18900000
2023-01-23 12:20:22	311000	17852000
2023-01-23 12:20:38	341000	18053000
2023-01-23 12:21:13		19305000
2023-01-23 12:21:31		13479000
2023-01-23 12:22:21	273000	13077000
2023-01-23 12:22:36	248000	11663000
2023-01-23 12:22:53	337000	19072000
2023-01-23 12:23:11	214000	14206000
2023-01-23 12:23:28	319000	11453000
2023-01-23 12:24:03		10937000
2023-01-23 12:24:20		9793000
2023-01-23 12:25:26	315000	11385000
2023-01-23 12:25:42	317000	11888000
2023-01-23 12:26:00	304000	12077000
2023-01-23 12:26:16	298000	13115000
2023-01-23 12:26:48		12032000
2023-01-23 12:27:04		11030000
2023-01-23 12:28:09	155000	13544000
2023-01-23 12:28:24	227000	12819000
2023-01-23 12:28:41	302000	11535000
2023-01-23 12:28:58	195000	11279000
2023-01-23 12:29:14	521000	9691000
2023-01-23 12:29:31		10387000
2023-01-23 12:29:49		11690000
2023-01-23 12:30:37	249000	14759000
2023-01-23 12:30:53	380000	16137000
2023-01-23 12:31:09	396000	14987000
2023-01-23 12:31:27	438000	16918000
2023-01-23 12:31:44	282000	18009000
2023-01-23 12:32:17		15975000
2023-01-23 12:32:33		17304000
2023-01-23 12:33:28	1156000	17153000
2023-01-23 12:33:43	756000	17779000
2023-01-23 12:34:02	632000	16869000
2023-01-23 12:34:20	653000	17012000
2023-01-23 12:34:38	679000	16882000
2023-01-23 12:34:54		15690000
2023-01-23 12:35:11		14708000
2023-01-23 12:36:18	590000	13734000
2023-01-23 12:36:32	289000	12979000
2023-01-23 12:36:49	322000	12492000
2023-01-23 12:37:03	410000	10585000
2023-01-23 12:37:20	370000	11148000
2023-01-23 12:37:36		12007000
2023-01-23 12:37:54		10323000
2023-01-23 12:38:58	184000	11783000
2023-01-23 12:39:14	253000	12723000
2023-01-23 12:39:29	107000	15049000
2023-01-23 12:39:46	305000	14139000
2023-01-23 12:40:04	423000	13773000
2023-01-23 12:40:20		12282000
2023-01-23 12:40:35		13371000
2023-01-23 12:41:40	291000	14030000
2023-01-23 12:41:55	317000	12678000
2023-01-23 12:42:11	288000	12860000
2023-01-23 12:42:26	304000	13228000
2023-01-23 12:42:42	313000	15967000
2023-01-23 12:42:58		11747000
2023-01-23 12:43:13		11418000
2023-01-23 12:44:39	239000	14390000
2023-01-23 12:44:55	88000	14147000
2023-01-23 12:45:11	152000	15193000
2023-01-23 12:45:27	243000	13185000
2023-01-23 12:46:01		13399000
2023-01-23 12:46:18		10928000
2023-01-23 12:47:23	216000	14354000
2023-01-23 12:47:39	221000	13853000
2023-01-23 12:47:54	317000	12351000
2023-01-23 12:48:11	186000	11274000
2023-01-23 12:48:46		11703000
2023-01-23 12:49:02		11816000
2023-01-23 12:49:56	469000	11196000
2023-01-23 12:50:11	444000	11369000
2023-01-23 12:50:27	194000	11236000
2023-01-23 12:50:43	338000	13064000
2023-01-23 12:51:01	207000	12868000
2023-01-23 12:51:33		12200000
2023-01-23 12:51:49		13874000
2023-01-23 12:52:54	543000	16000000
2023-01-23 12:53:10	363000	16284000
2023-01-23 12:53:26	259000	17250000
2023-01-23 12:53:43	541000	18347000
2023-01-23 12:54:17		19619000
2023-01-23 12:54:33		17526000
2023-01-23 12:55:23	1083000	19044000
2023-01-23 12:55:38	629000	18844000
2023-01-23 12:55:56	715000	15845000
2023-01-23 12:56:12	460000	14383000
2023-01-23 12:56:30	518000	12042000
2023-01-23 12:57:02		11807000
2023-01-23 12:57:18		11675000
2023-01-23 12:58:25	397000	12127000
2023-01-23 12:58:40	163000	13468000
2023-01-23 12:58:56	262000	14230000
2023-01-23 12:59:13	463000	15468000
2023-01-23 12:59:44		14602000
2023-01-23 13:00:51	440000	12784000
2023-01-23 13:01:06	326000	11878000
2023-01-23 13:01:24	385000	12257000
2023-01-23 13:01:39	347000	11301000
2023-01-23 13:01:55	507000	11035000
2023-01-23 13:02:12	419000	10192000
2023-01-23 13:02:28		9836000
2023-01-23 13:02:45		9610000
2023-01-23 13:03:49	527000	14637000
2023-01-23 13:04:06	1156000	9814000
2023-01-23 13:04:24	676000	9507000
2023-01-23 13:04:41	581000	11096000
2023-01-23 13:05:14		18919000
2023-01-23 13:05:32		16670000
2023-01-23 13:06:38	166000	16275000
2023-01-23 13:06:55	153000	15049000
2023-01-23 13:07:12	26000	15282000
2023-01-23 13:07:27	170000	14399000
2023-01-23 13:08:01		11424000
2023-01-23 13:09:07	116000	16245000
2023-01-23 13:09:26		14983000
2023-01-23 13:09:43	38000	11327000
2023-01-23 13:10:16	258000	11745000
2023-01-23 13:10:51		11832000
2023-01-23 13:11:09		10912000
2023-01-23 13:12:00	252000	13469000
2023-01-23 13:12:16	334000	11520000
2023-01-23 13:12:32	116000	11536000
2023-01-23 13:12:47	159000	11333000
2023-01-23 13:13:06	166000	11144000
2023-01-23 13:13:37		11103000
2023-01-23 13:13:55		11706000
2023-01-23 13:15:02	301000	13732000
2023-01-23 13:15:20	355000	13884000
2023-01-23 13:15:36	215000	15583000
2023-01-23 13:15:53	513000	15548000
2023-01-23 13:16:24		15227000
2023-01-23 13:16:41		17522000
2023-01-23 13:17:45	573000	15202000
2023-01-23 13:18:01	404000	14323000
2023-01-23 13:18:16	334000	13719000
2023-01-23 13:18:35	489000	13887000
2023-01-23 13:18:51	391000	14340000
2023-01-23 13:19:06		13970000
2023-01-23 13:19:23		14811000
2023-01-23 13:20:31	406000	15159000
2023-01-23 13:20:47	360000	15700000
2023-01-23 13:21:03	449000	13782000
2023-01-23 13:21:20	331000	13369000
2023-01-23 13:21:52		13428000
2023-01-23 13:22:08		12028000
2023-01-23 13:23:13	638000	13729000
2023-01-23 13:23:32	487000	12743000
2023-01-23 13:23:49	475000	12943000
2023-01-23 13:24:04	427000	11607000
2023-01-23 13:24:37		11706000
2023-01-23 13:24:54		12830000
2023-01-23 13:26:02	437000	13424000
2023-01-23 13:26:19	421000	14100000
2023-01-23 13:26:36	201000	23598000
2023-01-23 13:26:52	182000	19277000
2023-01-23 13:27:26		15729000
2023-01-23 13:27:41		16157000
2023-01-23 13:28:46	332000	16115000
2023-01-23 13:29:02	377000	16333000
2023-01-23 13:29:20	305000	16526000
2023-01-23 13:29:37	334000	16207000
2023-01-23 13:29:55	353000	15362000
2023-01-23 13:30:11		12753000
2023-01-23 13:30:27		10843000
2023-01-23 13:31:16	231000	13450000
2023-01-23 13:31:31	172000	14246000
2023-01-23 13:31:47	595000	11215000
2023-01-23 13:32:05	379000	13451000
2023-01-23 13:32:21	435000	11362000
2023-01-23 13:32:55		12480000
2023-01-23 13:33:11		11658000
2023-01-23 13:34:16	242000	12174000
2023-01-23 13:34:33	390000	12470000
2023-01-23 13:34:52	346000	12991000
2023-01-23 13:35:08	378000	11649000
2023-01-23 13:35:42		13188000
2023-01-23 13:35:58		13632000
2023-01-23 13:36:47	494000	14638000
2023-01-23 13:37:06	600000	12756000
2023-01-23 13:37:22	563000	14368000
2023-01-23 13:37:38	629000	15172000
2023-01-23 13:37:56	400000	15971000
2023-01-23 13:38:27		15243000
2023-01-23 13:38:44		15386000
2023-01-23 13:39:50	484000	17326000
2023-01-23 13:40:07	859000	14517000
2023-01-23 13:40:26	812000	14362000
2023-01-23 13:40:42	548000	15493000
2023-01-23 13:41:18		14264000
2023-01-23 13:41:34		14483000
2023-01-23 13:42:24	1133000	13620000
2023-01-23 13:42:42	857000	12541000
2023-01-23 13:43:01	1082000	13744000
2023-01-23 13:43:18	712000	13818000
2023-01-23 13:43:35	787000	15993000
2023-01-23 13:43:53		13546000
2023-01-23 13:44:11		14921000
2023-01-23 13:45:19	357000	16250000
2023-01-23 13:45:36	493000	16883000
2023-01-23 13:45:52	395000	15092000
2023-01-23 13:46:08	441000	16113000
2023-01-23 13:46:40		15393000
2023-01-23 13:46:57		15376000
2023-01-23 13:47:48	389000	23520000
2023-01-23 13:48:04	461000	18999000
2023-01-23 13:48:21	337000	17842000
2023-01-23 13:48:37	599000	17677000
2023-01-23 13:48:53	421000	14526000
2023-01-23 13:49:26		15357000
2023-01-23 13:49:42		15254000
2023-01-23 13:50:51	256000	16513000
2023-01-23 13:51:07	317000	16481000
2023-01-23 13:51:21	183000	16062000
2023-01-23 13:51:37	489000	15350000
2023-01-23 13:52:11		13476000
2023-01-23 13:52:28		12416000
2023-01-23 13:53:17	698000	13253000
2023-01-23 13:53:34	869000	14524000
2023-01-23 13:53:50	735000	13947000
2023-01-23 13:54:06	656000	15513000
2023-01-23 13:54:20	474000	15480000
2023-01-23 13:54:36	474000	14535000
2023-01-23 13:54:52		14243000
2023-01-23 13:55:10		14709000
2023-01-23 13:56:11	314000	14656000
2023-01-23 13:56:29	366000	13815000
2023-01-23 13:56:45	437000	13408000
2023-01-23 13:57:01	420000	13779000
2023-01-23 13:57:35		14280000
2023-01-23 13:57:51		13007000
2023-01-23 13:58:42	283000	11521000
2023-01-23 13:58:58	199000	11761000
2023-01-23 13:59:14	270000	11717000
2023-01-23 13:59:29	198000	11645000
2023-01-23 13:59:45	105000	11309000
2023-01-23 14:00:17		10827000
2023-01-23 14:00:35		10771000
2023-01-23 14:01:38	599000	10928000
2023-01-23 14:01:54	781000	9143000
2023-01-23 14:02:10	424000	9506000
2023-01-23 14:02:26	445000	12531000
2023-01-23 14:02:58		10311000
2023-01-23 14:03:16		13550000
2023-01-23 14:04:23	414000	15063000
2023-01-23 14:04:38	388000	15789000
2023-01-23 14:04:53	647000	14074000
2023-01-23 14:05:10	665000	16191000
2023-01-23 14:05:43		16097000
2023-01-23 14:05:59		18301000
2023-01-23 14:07:04	1596000	24721000
2023-01-23 14:07:21	2026000	24716000
2023-01-23 14:07:38	1607000	26741000
2023-01-23 14:07:56	1396000	21846000
2023-01-23 14:08:26		19174000
2023-01-23 14:08:42		20589000
2023-01-23 14:09:47	490000	23117000
2023-01-23 14:10:04	917000	23273000
2023-01-23 14:10:21	634000	21567000
2023-01-23 14:10:37	409000	18988000
2023-01-23 14:10:55	181000	14932000
2023-01-23 14:11:11		14021000
2023-01-23 14:11:27		14464000
2023-01-23 14:12:34	203000	14625000
2023-01-23 14:12:50	339000	14423000
2023-01-23 14:13:06	102000	14439000
2023-01-23 14:13:23	193000	14275000
2023-01-23 14:13:54		15932000
2023-01-23 14:14:12		14618000
2023-01-23 14:15:02	303000	16842000
2023-01-23 14:15:19	446000	16033000
2023-01-23 14:15:37	284000	15506000
2023-01-23 14:15:54	362000	15684000
2023-01-23 14:16:11	146000	17344000
2023-01-23 14:16:42		15718000
2023-01-23 14:16:59		16210000
2023-01-23 14:18:07	329000	18050000
2023-01-23 14:18:24	416000	17623000
2023-01-23 14:18:40	746000	15129000
2023-01-23 14:18:57	1388000	13776000
2023-01-23 14:19:32		12310000
2023-01-23 14:19:48		13078000
2023-01-23 14:20:52	974000	16392000
2023-01-23 14:21:09	506000	16204000
2023-01-23 14:21:25	324000	16869000
2023-01-23 14:21:41	496000	16701000
2023-01-23 14:22:12		13502000
2023-01-23 14:22:29		15001000
2023-01-23 14:23:19	223000	19003000
2023-01-23 14:23:34	644000	17309000
2023-01-23 14:23:53	686000	17045000
2023-01-23 14:24:09	756000	16264000
2023-01-23 14:24:28	507000	16133000
2023-01-23 14:24:59		17409000
2023-01-23 14:25:16		17737000
2023-01-23 14:26:22	464000	19051000
2023-01-23 14:26:38	417000	19100000
2023-01-23 14:26:53	514000	18280000
2023-01-23 14:27:11	436000	18467000
2023-01-23 14:27:44		18545000
2023-01-23 14:28:01		17529000
2023-01-23 14:29:04	637000	16625000
2023-01-23 14:29:20	893000	13941000
2023-01-23 14:29:36	896000	14645000
2023-01-23 14:29:54	783000	15180000
2023-01-23 14:30:12	1047000	22337000
2023-01-23 14:30:29		14853000
2023-01-23 14:30:45		15866000
2023-01-23 14:31:55	951000	15939000
2023-01-23 14:32:13	831000	15009000
2023-01-23 14:32:30	1454000	13160000
2023-01-23 14:32:47	1514000	13062000
2023-01-23 14:33:20		13697000
2023-01-23 14:34:28	1317000	13149000
2023-01-23 14:34:44	1368000	14294000
2023-01-23 14:35:01	674000	14314000
2023-01-23 14:35:16	487000	14290000
2023-01-23 14:35:31	710000	14630000
2023-01-23 14:36:06		15296000
2023-01-23 14:36:23		15589000
2023-01-23 14:37:29	515000	14937000
2023-01-23 14:37:45	319000	15987000
2023-01-23 14:38:01	460000	15337000
2023-01-23 14:38:19	514000	15045000
2023-01-23 14:38:52		14237000
2023-01-23 14:39:08		15105000
2023-01-23 14:40:13	283000	15698000
2023-01-23 14:40:28	222000	16538000
2023-01-23 14:40:43	283000	14335000
2023-01-23 14:41:01	113000	14549000
2023-01-23 14:41:35		14024000
2023-01-23 14:41:52		15138000
2023-01-23 14:42:55	326000	15862000
2023-01-23 14:43:13	283000	15780000
2023-01-23 14:43:30	117000	16607000
2023-01-23 14:43:48	235000	16261000
2023-01-23 14:44:19		15903000
2023-01-23 14:44:35		17189000
2023-01-23 14:45:42	589000	17109000
2023-01-23 14:45:58	651000	16904000
2023-01-23 14:46:16	284000	16410000
2023-01-23 14:46:33	1259000	14464000
2023-01-23 14:47:06		13575000
2023-01-23 14:47:22		15125000
2023-01-23 14:48:27	1263000	15159000
2023-01-23 14:48:44	1350000	13371000
2023-01-23 14:48:59	1122000	13106000
2023-01-23 14:49:18	1449000	12338000
2023-01-23 14:49:50		14109000
2023-01-23 14:50:06		14523000
2023-01-23 14:51:10	980000	14290000
2023-01-23 14:51:27	603000	26494000
2023-01-23 14:51:43	750000	19350000
2023-01-23 14:51:59	556000	18733000
2023-01-23 14:52:31		17379000
2023-01-23 14:52:47		19439000
2023-01-23 14:53:52	762000	18287000
2023-01-23 14:54:08	561000	19159000
2023-01-23 14:54:25	466000	18004000
2023-01-23 14:54:41	662000	19068000
2023-01-23 14:55:15		18275000
2023-01-23 14:55:32		18526000
2023-01-23 14:56:21	1129000	20360000
2023-01-23 14:56:37	1440000	18450000
2023-01-23 14:56:55	1877000	18231000
2023-01-23 14:57:12	1664000	19101000
2023-01-23 14:57:29	1577000	20024000
2023-01-23 14:58:02		18962000
2023-01-23 14:58:20		19250000
2023-01-23 14:59:26	1949000	18902000
2023-01-23 14:59:41	1463000	20149000
2023-01-23 15:00:16	466000	20294000
2023-01-23 15:00:34	551000	19062000
2023-01-23 15:00:51		18307000
2023-01-23 15:02:01	912000	17498000
2023-01-23 15:02:18	865000	18133000
2023-01-23 15:02:35	711000	18239000
2023-01-23 15:02:51	717000	15514000
2023-01-23 15:03:09	516000	15097000
2023-01-23 15:03:40		14825000
2023-01-23 15:03:57		14513000
2023-01-23 15:04:47	968000	13565000
2023-01-23 15:05:03	1390000	13182000
2023-01-23 15:05:19	1314000	13583000
2023-01-23 15:05:36	1124000	13663000
2023-01-23 15:05:51	1412000	12012000
2023-01-23 15:06:24		12096000
2023-01-23 15:06:41		11393000
2023-01-23 15:07:32	910000	11097000
2023-01-23 15:07:48	1166000	10718000
2023-01-23 15:08:05	855000	12722000
2023-01-23 15:08:22	577000	11895000
2023-01-23 15:08:39	555000	12633000
2023-01-23 15:09:13		11980000
2023-01-23 15:09:30		13185000
2023-01-23 15:10:36	239000	13931000
2023-01-23 15:10:54	267000	13521000
2023-01-23 15:11:10	262000	14928000
2023-01-23 15:11:25	353000	15778000
2023-01-23 15:11:59		12772000
2023-01-23 15:12:15		13387000
2023-01-23 15:13:17	212000	15596000
2023-01-23 15:13:33	291000	15239000
2023-01-23 15:13:51	178000	14738000
2023-01-23 15:14:06	292000	14878000
2023-01-23 15:14:23	277000	15257000
2023-01-23 15:14:39		16014000
2023-01-23 15:14:56		15343000
2023-01-23 15:15:50	419000	17768000
2023-01-23 15:16:05	291000	17559000
2023-01-23 15:16:21	417000	16338000
2023-01-23 15:16:37	251000	16873000
2023-01-23 15:16:53	109000	17333000
2023-01-23 15:17:26		15723000
2023-01-23 15:17:44		15449000
2023-01-23 15:18:48	324000	15490000
2023-01-23 15:19:03	256000	15315000
2023-01-23 15:19:18	345000	15866000
2023-01-23 15:19:35	151000	16095000
2023-01-23 15:20:06		15645000
2023-01-23 15:20:22		16724000
2023-01-23 15:21:28	1171000	16881000
2023-01-23 15:21:46	1022000	16293000
2023-01-23 15:22:04	1319000	16382000
2023-01-23 15:22:21	1454000	15469000
2023-01-23 15:22:37	1353000	15551000
2023-01-23 15:22:54		14691000
2023-01-23 15:23:12		14491000
2023-01-23 15:24:03	1176000	14577000
2023-01-23 15:24:18	1413000	13561000
2023-01-23 15:24:34	1438000	13938000
2023-01-23 15:24:49	1470000	12251000
2023-01-23 15:25:05	1492000	13473000
2023-01-23 15:25:36		14943000
2023-01-23 15:25:53		16080000
2023-01-23 15:26:43	818000	15863000
2023-01-23 15:26:59	660000	16361000
2023-01-23 15:27:18	678000	16730000
2023-01-23 15:27:36	592000	17535000
2023-01-23 15:27:53	604000	17242000
2023-01-23 15:28:26		17858000
2023-01-23 15:28:41		19692000
2023-01-23 15:29:44	473000	20636000
2023-01-23 15:30:18	701000	21617000
2023-01-23 15:30:36	505000	19632000
2023-01-23 15:31:09		20007000
2023-01-23 15:31:25		20281000
2023-01-23 15:32:30	1940000	20605000
2023-01-23 15:32:48	1275000	19784000
2023-01-23 15:33:03	940000	17954000
2023-01-23 15:33:19	1750000	16605000
2023-01-23 15:33:51		17647000
2023-01-23 15:34:09		28451000
2023-01-23 15:35:15	573000	23673000
2023-01-23 15:35:33	791000	22796000
2023-01-23 15:35:49	813000	23500000
2023-01-23 15:36:03	548000	22390000
2023-01-23 15:36:20	1254000	19460000
2023-01-23 15:36:36		21106000
2023-01-23 15:36:53		22349000
2023-01-23 15:37:44	640000	19131000
2023-01-23 15:38:00	1116000	18860000
2023-01-23 15:38:18	1071000	16028000
2023-01-23 15:38:34	1192000	16586000
2023-01-23 15:38:51	1314000	16168000
2023-01-23 15:39:07	1058000	17231000
2023-01-23 15:39:23		19729000
2023-01-23 15:39:39		19762000
2023-01-23 15:40:30	548000	20053000
2023-01-23 15:40:48	321000	21137000
2023-01-23 15:41:03	517000	19821000
2023-01-23 15:41:20	563000	20925000
2023-01-23 15:41:38	350000	19784000
2023-01-23 15:42:10		20592000
2023-01-23 15:42:25		19709000
2023-01-23 15:43:31	420000	20146000
2023-01-23 15:43:47	271000	19941000
2023-01-23 15:44:03	340000	20697000
2023-01-23 15:44:19	353000	20695000
2023-01-23 15:44:51		20627000
2023-01-23 15:45:07		21127000
2023-01-23 15:46:15	217000	21631000
2023-01-23 15:46:31	376000	22223000
2023-01-23 15:46:47	365000	21193000
2023-01-23 15:47:02	436000	21567000
2023-01-23 15:47:36		19677000
2023-01-23 15:47:53		21082000
2023-01-23 15:48:57	202000	24400000
2023-01-23 15:49:13	274000	27073000
2023-01-23 15:49:30	362000	26313000
2023-01-23 15:49:48	542000	28077000
2023-01-23 15:50:23		31490000
2023-01-23 15:50:40		31141000
2023-01-23 15:51:45	1750000	39986000
2023-01-23 15:52:03	2088000	43812000
2023-01-23 15:52:20	1391000	45970000
2023-01-23 15:52:38	2324000	46565000
2023-01-23 15:53:12		46004000
2023-01-23 15:53:28		45388000
2023-01-23 15:54:18	1760000	30037000
2023-01-23 15:54:35	1197000	31493000
2023-01-23 15:54:52	1068000	30589000
2023-01-23 15:55:09	989000	32919000
2023-01-23 15:55:27	1037000	53490000
2023-01-23 15:55:59		33199000
2023-01-23 15:56:16		33868000
2023-01-23 15:57:22	331000	28627000
2023-01-23 15:57:36	340000	27310000
2023-01-23 15:57:52	181000	24426000
2023-01-23 15:58:09	257000	24036000
2023-01-23 15:58:42		20901000
2023-01-23 15:58:58		18071000
2023-01-23 16:00:17	842000	21382000
2023-01-23 16:00:32	707000	21634000
2023-01-23 16:00:48	530000	20412000
2023-01-23 16:01:03	758000	19443000
2023-01-23 16:01:19		20465000
2023-01-23 16:01:36		16827000
2023-01-23 16:02:43	670000	15642000
2023-01-23 16:03:00	762000	15276000
2023-01-23 16:03:18	444000	14919000
2023-01-23 16:03:34	417000	15325000
2023-01-23 16:04:10		14267000
2023-01-23 16:04:26		13085000
2023-01-23 16:05:16	845000	14039000
2023-01-23 16:05:35	347000	12498000
2023-01-23 16:05:54	664000	10581000
2023-01-23 16:06:09	927000	9594000
2023-01-23 16:06:25	857000	8200000
2023-01-23 16:06:43	769000	6737000
2023-01-23 16:06:58		6756000
2023-01-23 16:07:15		6498000
2023-01-23 16:08:20	1153000	6082000
2023-01-23 16:08:36	974000	6384000
2023-01-23 16:08:53	1049000	5926000
2023-01-23 16:09:08	826000	7190000
2023-01-23 16:09:43		7624000
2023-01-23 16:10:53	565000	7298000
2023-01-23 16:11:09	584000	8247000
2023-01-23 16:11:25	723000	7344000
2023-01-23 16:11:41	668000	7838000
2023-01-23 16:12:33		7478000
2023-01-23 16:13:53	958000	6247000
2023-01-23 16:14:10	1288000	5713000
2023-01-23 16:14:28	1063000	5321000
2023-01-23 16:14:45	919000	5855000
2023-01-23 16:15:18		6148000
2023-01-23 16:15:34		6728000
2023-01-23 16:16:26	752000	7904000
2023-01-23 16:16:42	442000	13767000
2023-01-23 16:16:58	669000	10907000
2023-01-23 16:17:16	1181000	8426000
2023-01-23 16:17:31	963000	8410000
2023-01-23 16:18:07		7794000
2023-01-23 16:18:22		8783000
2023-01-23 16:19:31	741000	8132000
2023-01-23 16:19:48	844000	7200000
2023-01-23 16:20:05	735000	6678000
2023-01-23 16:20:21	798000	9244000
2023-01-23 16:20:56		8730000
2023-01-23 16:21:11		7638000
2023-01-23 16:22:16	272000	11063000
2023-01-23 16:22:34	239000	12021000
2023-01-23 16:22:51	309000	12575000
2023-01-23 16:23:08	301000	13356000
2023-01-23 16:23:42		13546000
2023-01-23 16:23:57		14074000
2023-01-23 16:25:05	349000	15676000
2023-01-23 16:25:23	594000	16107000
2023-01-23 16:25:39	314000	16726000
2023-01-23 16:25:56	246000	14842000
2023-01-23 16:26:28		14742000
2023-01-23 16:26:44		15019000
2023-01-23 16:27:35	514000	19894000
2023-01-23 16:27:53	428000	19215000
2023-01-23 16:28:09	493000	18222000
2023-01-23 16:28:25	551000	17777000
2023-01-23 16:28:41	810000	18529000
2023-01-23 16:29:15		19137000
2023-01-23 16:29:30		19595000
2023-01-23 16:30:22	1334000	24933000
2023-01-23 16:30:38	1152000	22212000
2023-01-23 16:30:54	1090000	23509000
2023-01-23 16:31:11	1089000	23220000
2023-01-23 16:31:27	1339000	22594000
2023-01-23 16:32:03		17900000
2023-01-23 16:32:19		20335000
2023-01-23 16:33:24	1659000	19936000
2023-01-23 16:33:40	1834000	17937000
2023-01-23 16:33:57	2053000	18092000
2023-01-23 16:34:13	1963000	16733000
2023-01-23 16:34:47		18978000
2023-01-23 16:35:04		20331000
2023-01-23 16:35:55	1258000	21431000
2023-01-23 16:36:11	1441000	21480000
2023-01-23 16:36:28	1144000	24849000
2023-01-23 16:36:44	849000	17834000
2023-01-23 16:37:01	1063000	16833000
2023-01-23 16:37:33		17795000
2023-01-23 16:37:49		32140000
2023-01-23 16:38:40	850000	21846000
2023-01-23 16:38:58	809000	19840000
2023-01-23 16:39:15	859000	20000000
2023-01-23 16:39:32	947000	20393000
2023-01-23 16:39:49	739000	18753000
2023-01-23 16:40:20		19398000
2023-01-23 16:40:36		18278000
2023-01-23 16:41:42	584000	18665000
2023-01-23 16:41:59	921000	17042000
2023-01-23 16:42:15	978000	19501000
2023-01-23 16:42:31	835000	19994000
2023-01-23 16:43:03		16600000
2023-01-23 16:43:19		16864000
2023-01-23 16:44:27	940000	16837000
2023-01-23 16:44:43	908000	15974000
2023-01-23 16:45:01	1259000	15785000
2023-01-23 16:45:19	975000	15805000
2023-01-23 16:45:36	969000	15248000
2023-01-23 16:45:52		15336000
2023-01-23 16:46:10		14929000
2023-01-23 16:47:14	790000	14708000
2023-01-23 16:47:32	1004000	15564000
2023-01-23 16:47:50	865000	15490000
2023-01-23 16:48:06	921000	14813000
2023-01-23 16:48:40		16220000
2023-01-23 16:48:57		16671000
2023-01-23 16:50:04	501000	16070000
2023-01-23 16:50:21	571000	17013000
2023-01-23 16:50:36	463000	16737000
2023-01-23 16:50:52	421000	16711000
2023-01-23 16:51:25		15717000
2023-01-23 16:51:41		17105000
2023-01-23 16:52:44	768000	16520000
2023-01-23 16:52:59	663000	17044000
2023-01-23 16:53:17	683000	16885000
2023-01-23 16:53:33	473000	17215000
2023-01-23 16:54:05		16531000
2023-01-23 16:54:21		16757000
2023-01-23 16:55:28	650000	16549000
2023-01-23 16:55:46	529000	16587000
2023-01-23 16:56:02	547000	17193000
2023-01-23 16:56:19	641000	18138000
2023-01-23 16:56:51		18639000
2023-01-23 16:57:07		18841000
2023-01-23 16:58:00	436000	18214000
2023-01-23 16:58:16	648000	18896000
2023-01-23 16:58:32	587000	18861000
2023-01-23 16:58:47	757000	19799000
2023-01-23 16:59:05	1077000	34476000
2023-01-23 16:59:38		21319000
2023-01-23 17:01:04	1371000	18805000
2023-01-23 17:01:19	1378000	18999000
2023-01-23 17:01:34	1551000	23110000
2023-01-23 17:01:50	1342000	21365000
2023-01-23 17:02:23		18527000
2023-01-23 17:02:41		20087000
2023-01-23 17:03:33	1525000	18242000
2023-01-23 17:03:49	1463000	19309000
2023-01-23 17:04:06	1433000	18506000
2023-01-23 17:04:21	1704000	18242000
2023-01-23 17:05:15		18803000
2023-01-23 17:05:33		17574000
2023-01-23 17:06:43	1402000	21019000
2023-01-23 17:07:01	1400000	20951000
2023-01-23 17:07:19	1271000	20899000
2023-01-23 17:07:36	1419000	21129000
2023-01-23 17:07:53		20292000
2023-01-23 17:08:09		20974000
2023-01-23 17:08:25		19284000
2023-01-23 17:09:34	1587000	20406000
2023-01-23 17:09:51	1176000	20537000
2023-01-23 17:10:07	1347000	19391000
2023-01-23 17:10:59		19188000
2023-01-23 17:12:07	1454000	19985000
2023-01-23 17:12:23	1408000	20995000
2023-01-23 17:12:40	1117000	20066000
2023-01-23 17:12:56	1500000	20110000
2023-01-23 17:13:30		19970000
2023-01-23 17:14:38	499000	21950000
2023-01-23 17:14:54	869000	21964000
2023-01-23 17:15:09	835000	20469000
2023-01-23 17:15:27	843000	20453000
2023-01-23 17:15:44	964000	19466000
2023-01-23 17:16:19		17886000
2023-01-23 17:17:27	544000	20397000
2023-01-23 17:17:43	489000	18592000
2023-01-23 17:17:59	562000	19179000
2023-01-23 17:18:15	507000	18168000
2023-01-23 17:18:32	670000	16562000
2023-01-23 17:18:50	1232000	18837000
2023-01-23 17:19:07		12523000
2023-01-23 17:19:23		12815000
2023-01-23 17:20:31	475000	20787000
2023-01-23 17:20:50	490000	17408000
2023-01-23 17:21:05	529000	17879000
2023-01-23 17:21:21	374000	17165000
2023-01-23 17:21:54		15722000
2023-01-23 17:22:10		17315000
2023-01-23 17:23:14	527000	17956000
2023-01-23 17:23:31	577000	17600000
2023-01-23 17:23:46	527000	18010000
2023-01-23 17:24:02	399000	18046000
2023-01-23 17:24:37		16641000
2023-01-23 17:25:43	912000	18236000
2023-01-23 17:25:59	526000	17827000
2023-01-23 17:26:16	289000	16603000
2023-01-23 17:26:32	585000	16405000
2023-01-23 17:26:49	610000	16073000
2023-01-23 17:27:21		17678000
2023-01-23 17:27:37		16876000
2023-01-23 17:28:44	679000	20423000
2023-01-23 17:28:59	529000	18999000
2023-01-23 17:29:15	743000	20040000
2023-01-23 17:29:32	871000	19977000

## Sheet: ED2 Panel c CO
datetime (UTC)	CO (ppb)
2023-01-23 08:50:10	114.601
2023-01-23 08:50:20	112.983
2023-01-23 08:50:30	112.069
2023-01-23 08:50:40	112.213
2023-01-23 08:50:50	110.806
2023-01-23 08:51:00	109.853
2023-01-23 08:51:10	109.232
2023-01-23 08:51:20	109.327
2023-01-23 08:51:30	109.265
2023-01-23 08:51:40	108.586
2023-01-23 08:51:50	107.824
2023-01-23 08:52:00	106.526
2023-01-23 08:52:10	106.879
2023-01-23 08:52:20	107.038
2023-01-23 08:52:30	106.974
2023-01-23 08:52:40	105.949
2023-01-23 08:52:50	105.623
2023-01-23 08:53:00	104.797
2023-01-23 08:53:10	104.774
2023-01-23 08:53:20	102.934
2023-01-23 08:53:30	101.53
2023-01-23 08:53:40	100.416
2023-01-23 08:53:50	99.1636
2023-01-23 08:54:00	100.809
2023-01-23 08:54:10	102.468
2023-01-23 08:54:20	104.871
2023-01-23 08:54:30	105.225
2023-01-23 08:54:40	105.045
2023-01-23 08:54:50	101.363
2023-01-23 08:55:00	103.16
2023-01-23 08:55:10	97.1587
2023-01-23 08:55:20	102.33
2023-01-23 08:55:30	106.204
2023-01-23 08:55:40	106.801
2023-01-23 08:55:50	106.606
2023-01-23 08:56:00	105.189
2023-01-23 08:56:10	105.254
2023-01-23 08:56:20	107.031
2023-01-23 08:56:30	107.287
2023-01-23 08:56:40	107.454
2023-01-23 08:56:50	106.749
2023-01-23 08:57:00	106.941
2023-01-23 08:57:10	106.96
2023-01-23 08:57:20	106.064
2023-01-23 08:57:30	106.697
2023-01-23 08:57:40	106.821
2023-01-23 08:57:50	105.898
2023-01-23 08:58:00	106.332
2023-01-23 08:58:10	106.567
2023-01-23 08:58:20	108.405
2023-01-23 08:58:30	109.032
2023-01-23 08:58:40	109.168
2023-01-23 08:58:50	109.093
2023-01-23 08:59:00	109.07
2023-01-23 08:59:10	105.069
2023-01-23 08:59:20	102.91
2023-01-23 08:59:30	105.57
2023-01-23 08:59:40	107.569
2023-01-23 08:59:50	106.83
2023-01-23 09:00:00	105.96
2023-01-23 09:00:10	104.058
2023-01-23 09:00:20	100.697
2023-01-23 09:00:30	94.3344
2023-01-23 09:00:40	95.0378
2023-01-23 09:00:50	98.9353
2023-01-23 09:01:00	100.942
2023-01-23 09:01:10	104.917
2023-01-23 09:01:20	104.55
2023-01-23 09:01:30	105.638
2023-01-23 09:01:40	104.398
2023-01-23 09:01:50	104.975
2023-01-23 09:02:00	105.351
2023-01-23 09:02:10	106.167
2023-01-23 09:02:20	106.424
2023-01-23 09:02:30	106.964
2023-01-23 09:02:40	106.977
2023-01-23 09:02:50	110.269
2023-01-23 09:03:00	110.663
2023-01-23 09:03:10	109.316
2023-01-23 09:03:20	108.938
2023-01-23 09:03:30	107.851
2023-01-23 09:03:40	107.356
2023-01-23 09:03:50	107.114
2023-01-23 09:04:00	105.803
2023-01-23 09:04:10	105.839
2023-01-23 09:04:20	105.757
2023-01-23 09:04:30	106.274
2023-01-23 09:04:40	106.1
2023-01-23 09:04:50	98.81
2023-01-23 09:05:00	99.3549
2023-01-23 09:05:10	103.735
2023-01-23 09:05:20	101.14
2023-01-23 09:05:30	100.756
2023-01-23 09:05:40	105.126
2023-01-23 09:05:50	106.291
2023-01-23 09:06:00	107.348
2023-01-23 09:06:10	108.483
2023-01-23 09:06:20	108.941
2023-01-23 09:06:30	107.378
2023-01-23 09:06:40	106.096
2023-01-23 09:06:50	106.036
2023-01-23 09:07:00	106.333
2023-01-23 09:07:10	104.953
2023-01-23 09:07:20	105.166
2023-01-23 09:07:30	105.042
2023-01-23 09:07:40	104.84
2023-01-23 09:07:50	102.228
2023-01-23 09:08:00	100.359
2023-01-23 09:08:10	100.31
2023-01-23 09:08:20	104.376
2023-01-23 09:08:30	105.897
2023-01-23 09:08:40	104.852
2023-01-23 09:08:50	101.912
2023-01-23 09:09:00	99.8213
2023-01-23 09:09:10	95.9531
2023-01-23 09:09:20	94.7096
2023-01-23 09:09:30	92.6606
2023-01-23 09:09:40	92.5781
2023-01-23 09:09:50	93.1148
2023-01-23 09:10:00	94.1112
2023-01-23 09:10:10	95.0913
2023-01-23 09:10:20
2023-01-23 09:10:30
2023-01-23 09:10:40
2023-01-23 09:10:50
2023-01-23 09:11:00	102.625
2023-01-23 09:11:10	103.415
2023-01-23 09:11:20	103.852
2023-01-23 09:11:30	103.682
2023-01-23 09:11:40	100.926
2023-01-23 09:11:50	99.761
2023-01-23 09:12:00	99.982
2023-01-23 09:12:10	100.663
2023-01-23 09:12:20	100.6
2023-01-23 09:12:30	103.103
2023-01-23 09:12:40	104.242
2023-01-23 09:12:50	104.443
2023-01-23 09:13:00	105.44
2023-01-23 09:13:10	104.684
2023-01-23 09:13:20	104.198
2023-01-23 09:13:30	103.641
2023-01-23 09:13:40	103.333
2023-01-23 09:13:50	103.373
2023-01-23 09:14:00	103.208
2023-01-23 09:14:10	104.251
2023-01-23 09:14:20	103.824
2023-01-23 09:14:30	101.5
2023-01-23 09:14:40	98.2249
2023-01-23 09:14:50	95.5247
2023-01-23 09:15:00	96.0257
2023-01-23 09:15:10	97.7948
2023-01-23 09:15:20	98.7076
2023-01-23 09:15:30	98.8882
2023-01-23 09:15:40	100.278
2023-01-23 09:15:50	101.623
2023-01-23 09:16:00	103.138
2023-01-23 09:16:10	105.69
2023-01-23 09:16:20	104.905
2023-01-23 09:16:30	106.003
2023-01-23 09:16:40	105.956
2023-01-23 09:16:50	105.451
2023-01-23 09:17:00	105.978
2023-01-23 09:17:10	106.289
2023-01-23 09:17:20	108.103
2023-01-23 09:17:30	107.851
2023-01-23 09:17:40	109.085
2023-01-23 09:17:50	110.065
2023-01-23 09:18:00	110.483
2023-01-23 09:18:10	110.372
2023-01-23 09:18:20	111.468
2023-01-23 09:18:30	110.835
2023-01-23 09:18:40	110.014
2023-01-23 09:18:50	109.19
2023-01-23 09:19:00	108.383
2023-01-23 09:19:10	108.09
2023-01-23 09:19:20	107.644
2023-01-23 09:19:30	107.279
2023-01-23 09:19:40	107.384
2023-01-23 09:19:50	105.603
2023-01-23 09:20:00	105.341
2023-01-23 09:20:10	105.86
2023-01-23 09:20:20	105.703
2023-01-23 09:20:30	107.243
2023-01-23 09:20:40	104.374
2023-01-23 09:20:50	104.799
2023-01-23 09:21:00	103.617
2023-01-23 09:21:10	99.8072
2023-01-23 09:21:20	100.635
2023-01-23 09:21:30	98.785
2023-01-23 09:21:40	97.4982
2023-01-23 09:21:50	96.4787
2023-01-23 09:22:00	94.2255
2023-01-23 09:22:10	92.6061
2023-01-23 09:22:20	96.4342
2023-01-23 09:22:30	93.543
2023-01-23 09:22:40	95.7394
2023-01-23 09:22:50	98.2789
2023-01-23 09:23:00	97.0242
2023-01-23 09:23:10	91.4844
2023-01-23 09:23:20	89.8198
2023-01-23 09:23:30	88.9699
2023-01-23 09:23:40	90.6806
2023-01-23 09:23:50	91.0227
2023-01-23 09:24:00	91.5934
2023-01-23 09:24:10	95.093
2023-01-23 09:24:20	98.1324
2023-01-23 09:24:30	98.049
2023-01-23 09:24:40	97.2811
2023-01-23 09:24:50	94.5224
2023-01-23 09:25:00	94.8763
2023-01-23 09:25:10	95.5071
2023-01-23 09:25:20	100.865
2023-01-23 09:25:30	103.371
2023-01-23 09:25:40	103.223
2023-01-23 09:25:50	101.886
2023-01-23 09:26:00	101.318
2023-01-23 09:26:10	101.308
2023-01-23 09:26:20	100.851
2023-01-23 09:26:30	99.3446
2023-01-23 09:26:40	98.5563
2023-01-23 09:26:50	99.2232
2023-01-23 09:27:00	98.5892
2023-01-23 09:27:10	98.728
2023-01-23 09:27:20	98.3529
2023-01-23 09:27:30	98.0426
2023-01-23 09:27:40	96.7664
2023-01-23 09:27:50	96.1267
2023-01-23 09:28:00	95.5824
2023-01-23 09:28:10	88.8335
2023-01-23 09:28:20	89.7838
2023-01-23 09:28:30	91.6747
2023-01-23 09:28:40	92.8804
2023-01-23 09:28:50	91.8013
2023-01-23 09:29:00	93.6804
2023-01-23 09:29:10	92.9933
2023-01-23 09:29:20	93.512
2023-01-23 09:29:30	94.3601
2023-01-23 09:29:40	94.5109
2023-01-23 09:29:50	92.5003
2023-01-23 09:30:00	92.9102
2023-01-23 09:30:10	95.5695
2023-01-23 09:30:20	97.5606
2023-01-23 09:30:30	103.169
2023-01-23 09:30:40	106.035
2023-01-23 09:30:50	104.998
2023-01-23 09:31:00	106.329
2023-01-23 09:31:10	108.561
2023-01-23 09:31:20	108.267
2023-01-23 09:31:30	107.889
2023-01-23 09:31:40	107.68
2023-01-23 09:31:50	108.839
2023-01-23 09:32:00	110.17
2023-01-23 09:32:10	109.772
2023-01-23 09:32:20	109.483
2023-01-23 09:32:30	109.488
2023-01-23 09:32:40	109.609
2023-01-23 09:32:50	109.517
2023-01-23 09:33:00	108.96
2023-01-23 09:33:10	108.349
2023-01-23 09:33:20	107.781
2023-01-23 09:33:30	107.407
2023-01-23 09:33:40	105.862
2023-01-23 09:33:50	103.502
2023-01-23 09:34:00	103.775
2023-01-23 09:34:10	106.847
2023-01-23 09:34:20	98.8469
2023-01-23 09:34:30	89.5794
2023-01-23 09:34:40	85.7869
2023-01-23 09:34:50	83.9918
2023-01-23 09:35:00	84.8256
2023-01-23 09:35:10	87.4712
2023-01-23 09:35:20	87.0919
2023-01-23 09:35:30	82.3648
2023-01-23 09:35:40	87.4088
2023-01-23 09:35:50	87.4517
2023-01-23 09:36:00	79.939
2023-01-23 09:36:10	86.8488
2023-01-23 09:36:20	98.0865
2023-01-23 09:36:30	104.589
2023-01-23 09:36:40	104.066
2023-01-23 09:36:50	104.207
2023-01-23 09:37:00	105.901
2023-01-23 09:37:10	106.324
2023-01-23 09:37:20	104.205
2023-01-23 09:37:30	103.618
2023-01-23 09:37:40	103.245
2023-01-23 09:37:50	106.206
2023-01-23 09:38:00	106.755
2023-01-23 09:38:10	107.143
2023-01-23 09:38:20	108.194
2023-01-23 09:38:30	111.152
2023-01-23 09:38:40	112.053
2023-01-23 09:38:50	111.124
2023-01-23 09:39:00	107.566
2023-01-23 09:39:10	105.662
2023-01-23 09:39:20	105.489
2023-01-23 09:39:30	103.923
2023-01-23 09:39:40	106.424
2023-01-23 09:39:50	110.885
2023-01-23 09:40:00	111.879
2023-01-23 09:40:10	112.075
2023-01-23 09:40:20
2023-01-23 09:40:30
2023-01-23 09:40:40
2023-01-23 09:40:50
2023-01-23 09:41:00	108.35
2023-01-23 09:41:10	106.616
2023-01-23 09:41:20	110.502
2023-01-23 09:41:30	111.293
2023-01-23 09:41:40	111.475
2023-01-23 09:41:50	111.204
2023-01-23 09:42:00	111.126
2023-01-23 09:42:10	110.728
2023-01-23 09:42:20	110.825
2023-01-23 09:42:30	111.28
2023-01-23 09:42:40	111.564
2023-01-23 09:42:50	111.173
2023-01-23 09:43:00	110.813
2023-01-23 09:43:10	110.573
2023-01-23 09:43:20	111.568
2023-01-23 09:43:30	111.604
2023-01-23 09:43:40	111.558
2023-01-23 09:43:50	111.549
2023-01-23 09:44:00	111.713
2023-01-23 09:44:10	112.232
2023-01-23 09:44:20	112.37
2023-01-23 09:44:30	112.291
2023-01-23 09:44:40	112.314
2023-01-23 09:44:50	112.581
2023-01-23 09:45:00	112.057
2023-01-23 09:45:10	111.891
2023-01-23 09:45:20	111.919
2023-01-23 09:45:30	111.719
2023-01-23 09:45:40	111.684
2023-01-23 09:45:50	111.398
2023-01-23 09:46:00	111.545
2023-01-23 09:46:10	111.344
2023-01-23 09:46:20	111.297
2023-01-23 09:46:30	110.697
2023-01-23 09:46:40	110.622
2023-01-23 09:46:50	110.929
2023-01-23 09:47:00	110.523
2023-01-23 09:47:10	111.235
2023-01-23 09:47:20	111.293
2023-01-23 09:47:30	109.543
2023-01-23 09:47:40	108.976
2023-01-23 09:47:50	108.997
2023-01-23 09:48:00	109.06
2023-01-23 09:48:10	109.396
2023-01-23 09:48:20	108.386
2023-01-23 09:48:30	108.279
2023-01-23 09:48:40	108.645
2023-01-23 09:48:50	108.01
2023-01-23 09:49:00	109.203
2023-01-23 09:49:10	109.687
2023-01-23 09:49:20	109.613
2023-01-23 09:49:30	110.262
2023-01-23 09:49:40	110.827
2023-01-23 09:49:50	111.242
2023-01-23 09:50:00	110.927
2023-01-23 09:50:10	111.45
2023-01-23 09:50:20	111.202
2023-01-23 09:50:30	110.03
2023-01-23 09:50:40	108.557
2023-01-23 09:50:50	107.272
2023-01-23 09:51:00	106.03
2023-01-23 09:51:10	104.558
2023-01-23 09:51:20	102.614
2023-01-23 09:51:30	101.527
2023-01-23 09:51:40	101.398
2023-01-23 09:51:50	101.791
2023-01-23 09:52:00	100.933
2023-01-23 09:52:10	100.909
2023-01-23 09:52:20	102.102
2023-01-23 09:52:30	102.269
2023-01-23 09:52:40	101.989
2023-01-23 09:52:50	100.249
2023-01-23 09:53:00	98.3918
2023-01-23 09:53:10	100.1
2023-01-23 09:53:20	103.632
2023-01-23 09:53:30	103.87
2023-01-23 09:53:40	104.556
2023-01-23 09:53:50	104.634
2023-01-23 09:54:00	101.59
2023-01-23 09:54:10	102.304
2023-01-23 09:54:20	101.36
2023-01-23 09:54:30	100.257
2023-01-23 09:54:40	100.238
2023-01-23 09:54:50	100.015
2023-01-23 09:55:00	101.306
2023-01-23 09:55:10	101.481
2023-01-23 09:55:20	99.7721
2023-01-23 09:55:30	101.025
2023-01-23 09:55:40	99.7897
2023-01-23 09:55:50	99.1012
2023-01-23 09:56:00	99.6725
2023-01-23 09:56:10	100.189
2023-01-23 09:56:20	99.5806
2023-01-23 09:56:30	100.859
2023-01-23 09:56:40	101.06
2023-01-23 09:56:50	99.8858
2023-01-23 09:57:00	100.157
2023-01-23 09:57:10	96.7484
2023-01-23 09:57:20	96.2247
2023-01-23 09:57:30	95.805
2023-01-23 09:57:40	95.4208
2023-01-23 09:57:50	96.8429
2023-01-23 09:58:00	98.8543
2023-01-23 09:58:10	96.4881
2023-01-23 09:58:20	84.2697
2023-01-23 09:58:30	80.5679
2023-01-23 09:58:40	76.7462
2023-01-23 09:58:50	76.686
2023-01-23 09:59:00	76.8869
2023-01-23 09:59:10	77.3896
2023-01-23 09:59:20	82.4574
2023-01-23 09:59:30	80.7032
2023-01-23 09:59:40	74.6242
2023-01-23 09:59:50	73.2898
2023-01-23 10:00:00	72.1466
2023-01-23 10:00:10	70.7708
2023-01-23 10:00:20	70.5669
2023-01-23 10:00:30	69.9063
2023-01-23 10:00:40	70.0158
2023-01-23 10:00:50	69.0318
2023-01-23 10:01:00	68.1423
2023-01-23 10:01:10	68.1868
2023-01-23 10:01:20	69.1498
2023-01-23 10:01:30	70.8542
2023-01-23 10:01:40	86.5729
2023-01-23 10:01:50	99.4194
2023-01-23 10:02:00	101.087
2023-01-23 10:02:10	103.126
2023-01-23 10:02:20	104.856
2023-01-23 10:02:30	105.103
2023-01-23 10:02:40	105.685
2023-01-23 10:02:50	107.087
2023-01-23 10:03:00	108.668
2023-01-23 10:03:10	108.455
2023-01-23 10:03:20	109.581
2023-01-23 10:03:30	110.259
2023-01-23 10:03:40	110.373
2023-01-23 10:03:50	111.412
2023-01-23 10:04:00	111.749
2023-01-23 10:04:10	111.191
2023-01-23 10:04:20	111.356
2023-01-23 10:04:30	110.755
2023-01-23 10:04:40	110.712
2023-01-23 10:04:50	111.109
2023-01-23 10:05:00	111.691
2023-01-23 10:05:10	111.768
2023-01-23 10:05:20	112.185
2023-01-23 10:05:30	112.242
2023-01-23 10:05:40	112.386
2023-01-23 10:05:50	112.571
2023-01-23 10:06:00	113.432
2023-01-23 10:06:10	112.839
2023-01-23 10:06:20	112.489
2023-01-23 10:06:30	112.489
2023-01-23 10:06:40	112.204
2023-01-23 10:06:50	111.872
2023-01-23 10:07:00	112.389
2023-01-23 10:07:10	112.474
2023-01-23 10:07:20	112.807
2023-01-23 10:07:30	112.798
2023-01-23 10:07:40	113.062
2023-01-23 10:07:50	112.838
2023-01-23 10:08:00	112.952
2023-01-23 10:08:10	112.595
2023-01-23 10:08:20	112.452
2023-01-23 10:08:30	112.846
2023-01-23 10:08:40	112.909
2023-01-23 10:08:50	112.939
2023-01-23 10:09:00	112.354
2023-01-23 10:09:10	111.846
2023-01-23 10:09:20	112.081
2023-01-23 10:09:30	111.406
2023-01-23 10:09:40	110.737
2023-01-23 10:09:50	109.961
2023-01-23 10:10:00	109.747
2023-01-23 10:10:10	109.415
2023-01-23 10:10:20
2023-01-23 10:10:30
2023-01-23 10:10:40
2023-01-23 10:10:50
2023-01-23 10:11:00	110.393
2023-01-23 10:11:10	111.062
2023-01-23 10:11:20	110.125
2023-01-23 10:11:30	109.438
2023-01-23 10:11:40	108.504
2023-01-23 10:11:50	107.059
2023-01-23 10:12:00	106.845
2023-01-23 10:12:10	107.162
2023-01-23 10:12:20	107.858
2023-01-23 10:12:30	110.314
2023-01-23 10:12:40	110.586
2023-01-23 10:12:50	110.688
2023-01-23 10:13:00	110.823
2023-01-23 10:13:10	111.204
2023-01-23 10:13:20	111.823
2023-01-23 10:13:30	112.522
2023-01-23 10:13:40	113.165
2023-01-23 10:13:50	111.426
2023-01-23 10:14:00	110.856
2023-01-23 10:14:10	110.269
2023-01-23 10:14:20	105.415
2023-01-23 10:14:30	102.788
2023-01-23 10:14:40	100.142
2023-01-23 10:14:50	100.105
2023-01-23 10:15:00	100.9
2023-01-23 10:15:10	100.84
2023-01-23 10:15:20	100.563
2023-01-23 10:15:30	101.81
2023-01-23 10:15:40	101.396
2023-01-23 10:15:50	101.818
2023-01-23 10:16:00	101.738
2023-01-23 10:16:10	100.443
2023-01-23 10:16:20	97.5926
2023-01-23 10:16:30	96.1743
2023-01-23 10:16:40	94.8088
2023-01-23 10:16:50	95.7926
2023-01-23 10:17:00	96.0318
2023-01-23 10:17:10	95.8389
2023-01-23 10:17:20	91.9854
2023-01-23 10:17:30	89.1201
2023-01-23 10:17:40	83.9581
2023-01-23 10:17:50	85.2147
2023-01-23 10:18:00	82.6675
2023-01-23 10:18:10	91.4276
2023-01-23 10:18:20	84.468
2023-01-23 10:18:30	87.6968
2023-01-23 10:18:40	88.2389
2023-01-23 10:18:50	87.6831
2023-01-23 10:19:00	88.1465
2023-01-23 10:19:10	85.4611
2023-01-23 10:19:20	78.7451
2023-01-23 10:19:30	75.8465
2023-01-23 10:19:40	78.0636
2023-01-23 10:19:50	78.11
2023-01-23 10:20:00	77.2728
2023-01-23 10:20:10	79.0064
2023-01-23 10:20:20	84.3556
2023-01-23 10:20:30	87.4876
2023-01-23 10:20:40	79.9755
2023-01-23 10:20:50	80.6469
2023-01-23 10:21:00	74.9494
2023-01-23 10:21:10	70.885
2023-01-23 10:21:20	74.1101
2023-01-23 10:21:30	71.2676
2023-01-23 10:21:40	70.555
2023-01-23 10:21:50	73.7375
2023-01-23 10:22:00	71.348
2023-01-23 10:22:10	79.2759
2023-01-23 10:22:20	95.49
2023-01-23 10:22:30	96.5622
2023-01-23 10:22:40	93.4612
2023-01-23 10:22:50	96.6085
2023-01-23 10:23:00	95.8586
2023-01-23 10:23:10	93.5346
2023-01-23 10:23:20	91.6277
2023-01-23 10:23:30	89.853
2023-01-23 10:23:40	94.1093
2023-01-23 10:23:50	101.664
2023-01-23 10:24:00	105.766
2023-01-23 10:24:10	106.472
2023-01-23 10:24:20	107.434
2023-01-23 10:24:30	107.964
2023-01-23 10:24:40	109.347
2023-01-23 10:24:50	109.546
2023-01-23 10:25:00	108.951
2023-01-23 10:25:10	109.166
2023-01-23 10:25:20	110.704
2023-01-23 10:25:30	111.907
2023-01-23 10:25:40	112.637
2023-01-23 10:25:50	112.821
2023-01-23 10:26:00	112.581
2023-01-23 10:26:10	112.379
2023-01-23 10:26:20	113.043
2023-01-23 10:26:30	112.622
2023-01-23 10:26:40	111.928
2023-01-23 10:26:50	110.906
2023-01-23 10:27:00	110.045
2023-01-23 10:27:10	109.93
2023-01-23 10:27:20	110.019
2023-01-23 10:27:30	110.182
2023-01-23 10:27:40	109.708
2023-01-23 10:27:50	109.443
2023-01-23 10:28:00	109.123
2023-01-23 10:28:10	109.256
2023-01-23 10:28:20	108.924
2023-01-23 10:28:30	109.124
2023-01-23 10:28:40	108.951
2023-01-23 10:28:50	108.491
2023-01-23 10:29:00	109.3
2023-01-23 10:29:10	110.125
2023-01-23 10:29:20	110.297
2023-01-23 10:29:30	110.341
2023-01-23 10:29:40	110.635
2023-01-23 10:29:50	110.407
2023-01-23 10:30:00	110.167
2023-01-23 10:30:10	110.157
2023-01-23 10:30:20	110.281
2023-01-23 10:30:30	110.703
2023-01-23 10:30:40	110.739
2023-01-23 10:30:50	110.187
2023-01-23 10:31:00	109.766
2023-01-23 10:31:10	109.84
2023-01-23 10:31:20	109.477
2023-01-23 10:31:30	109.131
2023-01-23 10:31:40	108.875
2023-01-23 10:31:50	108.723
2023-01-23 10:32:00	108.717
2023-01-23 10:32:10	108.302
2023-01-23 10:32:20	108.318
2023-01-23 10:32:30	107.919
2023-01-23 10:32:40	108.325
2023-01-23 10:32:50	109.491
2023-01-23 10:33:00	110.527
2023-01-23 10:33:10	111.592
2023-01-23 10:33:20	109.837
2023-01-23 10:33:30	108.873
2023-01-23 10:33:40	108.471
2023-01-23 10:33:50	107.328
2023-01-23 10:34:00	106.123
2023-01-23 10:34:10	105.739
2023-01-23 10:34:20	103.79
2023-01-23 10:34:30	102.885
2023-01-23 10:34:40	100.423
2023-01-23 10:34:50	101.054
2023-01-23 10:35:00	100.36
2023-01-23 10:35:10	100.271
2023-01-23 10:35:20	100.702
2023-01-23 10:35:30	101.521
2023-01-23 10:35:40	101.162
2023-01-23 10:35:50	100.674
2023-01-23 10:36:00	98.5647
2023-01-23 10:36:10	99.4231
2023-01-23 10:36:20	97.9888
2023-01-23 10:36:30	96.54
2023-01-23 10:36:40	97.0409
2023-01-23 10:36:50	95.2045
2023-01-23 10:37:00	96.434
2023-01-23 10:37:10	95.1189
2023-01-23 10:37:20	95.0965
2023-01-23 10:37:30	96.5729
2023-01-23 10:37:40	96.7929
2023-01-23 10:37:50	97.2949
2023-01-23 10:38:00	95.1652
2023-01-23 10:38:10	90.3054
2023-01-23 10:38:20	90.1859
2023-01-23 10:38:30	87.7473
2023-01-23 10:38:40	82.9652
2023-01-23 10:38:50	87.9388
2023-01-23 10:39:00	89.8934
2023-01-23 10:39:10	89.7268
2023-01-23 10:39:20	81.4388
2023-01-23 10:39:30	85.4106
2023-01-23 10:39:40	89.9403
2023-01-23 10:39:50	84.7966
2023-01-23 10:40:00	92.4124
2023-01-23 10:40:10	77.4864
2023-01-23 10:40:20
2023-01-23 10:40:30
2023-01-23 10:40:40
2023-01-23 10:40:50
2023-01-23 10:41:00	67.0852
2023-01-23 10:41:10	65.3753
2023-01-23 10:41:20	64.8759
2023-01-23 10:41:30	65.4161
2023-01-23 10:41:40	65.5187
2023-01-23 10:41:50	67.7403
2023-01-23 10:42:00	68.0584
2023-01-23 10:42:10	69.0666
2023-01-23 10:42:20	70.2071
2023-01-23 10:42:30	69.3272
2023-01-23 10:42:40	69.0847
2023-01-23 10:42:50	76.208
2023-01-23 10:43:00	85.0866
2023-01-23 10:43:10	82.8634
2023-01-23 10:43:20	91.7383
2023-01-23 10:43:30	99.9464
2023-01-23 10:43:40	101.147
2023-01-23 10:43:50	99.7824
2023-01-23 10:44:00	100.467
2023-01-23 10:44:10	104.464
2023-01-23 10:44:20	106.522
2023-01-23 10:44:30	105.309
2023-01-23 10:44:40	104.752
2023-01-23 10:44:50	104.61
2023-01-23 10:45:00	101.658
2023-01-23 10:45:10	102.832
2023-01-23 10:45:20	104.908
2023-01-23 10:45:30	106.351
2023-01-23 10:45:40	107.292
2023-01-23 10:45:50	106.86
2023-01-23 10:46:00	106.629
2023-01-23 10:46:10	107.193
2023-01-23 10:46:20	107.272
2023-01-23 10:46:30	108.917
2023-01-23 10:46:40	109.799
2023-01-23 10:46:50	111.378
2023-01-23 10:47:00	110.24
2023-01-23 10:47:10	110.464
2023-01-23 10:47:20	110.675
2023-01-23 10:47:30	110.961
2023-01-23 10:47:40	111.378
2023-01-23 10:47:50	111.735
2023-01-23 10:48:00	111.878
2023-01-23 10:48:10	111.881
2023-01-23 10:48:20	112.508
2023-01-23 10:48:30	112.837
2023-01-23 10:48:40	111.628
2023-01-23 10:48:50	111.156
2023-01-23 10:49:00	110.997
2023-01-23 10:49:10	111.008
2023-01-23 10:49:20	110.95
2023-01-23 10:49:30	110.193
2023-01-23 10:49:40	109.681
2023-01-23 10:49:50	108.96
2023-01-23 10:50:00	109.102
2023-01-23 10:50:10	108.585
2023-01-23 10:50:20	106.978
2023-01-23 10:50:30	106.609
2023-01-23 10:50:40	105.597
2023-01-23 10:50:50	107.304
2023-01-23 10:51:00	107.172
2023-01-23 10:51:10	106.206
2023-01-23 10:51:20	106.366
2023-01-23 10:51:30	107.579
2023-01-23 10:51:40	107.809
2023-01-23 10:51:50	107.979
2023-01-23 10:52:00	107.769
2023-01-23 10:52:10	107.66
2023-01-23 10:52:20	108.58
2023-01-23 10:52:30	108.05
2023-01-23 10:52:40	107.619
2023-01-23 10:52:50	109.426
2023-01-23 10:53:00	107.691
2023-01-23 10:53:10	109.526
2023-01-23 10:53:20	109.373
2023-01-23 10:53:30	109.516
2023-01-23 10:53:40	106.987
2023-01-23 10:53:50	104.864
2023-01-23 10:54:00	100.984
2023-01-23 10:54:10	100.271
2023-01-23 10:54:20	101.165
2023-01-23 10:54:30	101.292
2023-01-23 10:54:40	97.7176
2023-01-23 10:54:50	100.697
2023-01-23 10:55:00	101.624
2023-01-23 10:55:10	98.6409
2023-01-23 10:55:20	100.368
2023-01-23 10:55:30	100.28
2023-01-23 10:55:40	99.4194
2023-01-23 10:55:50	98.1289
2023-01-23 10:56:00	97.4007
2023-01-23 10:56:10	97.6598
2023-01-23 10:56:20	99.4766
2023-01-23 10:56:30	101.631
2023-01-23 10:56:40	103.013
2023-01-23 10:56:50	101.698
2023-01-23 10:57:00	100.257
2023-01-23 10:57:10	100.095
2023-01-23 10:57:20	98.7216
2023-01-23 10:57:30	99.3407
2023-01-23 10:57:40	97.9276
2023-01-23 10:57:50	99.0489
2023-01-23 10:58:00	99.5991
2023-01-23 10:58:10	99.4069
2023-01-23 10:58:20	99.0251
2023-01-23 10:58:30	98.4224
2023-01-23 10:58:40	98.253
2023-01-23 10:58:50	96.5818
2023-01-23 10:59:00	100.128
2023-01-23 10:59:10	97.969
2023-01-23 10:59:20	94.1146
2023-01-23 10:59:30	90.6858
2023-01-23 10:59:40	94.8888
2023-01-23 10:59:50	103.489
2023-01-23 11:00:00	107.655
2023-01-23 11:00:10	108.479
2023-01-23 11:00:20	97.3246
2023-01-23 11:00:30	93.7592
2023-01-23 11:00:40	89.3347
2023-01-23 11:00:50	76.9918
2023-01-23 11:01:00	68.1714
2023-01-23 11:01:10	67.7017
2023-01-23 11:01:20	67.8465
2023-01-23 11:01:30	67.6105
2023-01-23 11:01:40	69.0247
2023-01-23 11:01:50	73.8567
2023-01-23 11:02:00	69.0532
2023-01-23 11:02:10	71.1121
2023-01-23 11:02:20	82.9296
2023-01-23 11:02:30	82.729
2023-01-23 11:02:40	97.0919
2023-01-23 11:02:50	88.1107
2023-01-23 11:03:00	74.1857
2023-01-23 11:03:10	67.8139
2023-01-23 11:03:20	68.9014
2023-01-23 11:03:30	69.5935
2023-01-23 11:03:40	70.6562
2023-01-23 11:03:50	72.0043
2023-01-23 11:04:00	70.134
2023-01-23 11:04:10	69.3405
2023-01-23 11:04:20	70.5196
2023-01-23 11:04:30	79.0166
2023-01-23 11:04:40	97.1975
2023-01-23 11:04:50	104.108
2023-01-23 11:05:00	102.464
2023-01-23 11:05:10	102.149
2023-01-23 11:05:20	102.192
2023-01-23 11:05:30	101.78
2023-01-23 11:05:40	101.677
2023-01-23 11:05:50	102.055
2023-01-23 11:06:00	103.236
2023-01-23 11:06:10	105.467
2023-01-23 11:06:20	105.558
2023-01-23 11:06:30	106.228
2023-01-23 11:06:40	107.662
2023-01-23 11:06:50	108.342
2023-01-23 11:07:00	106.969
2023-01-23 11:07:10	107.406
2023-01-23 11:07:20	109.234
2023-01-23 11:07:30	109.596
2023-01-23 11:07:40	108.866
2023-01-23 11:07:50	109.181
2023-01-23 11:08:00	108.742
2023-01-23 11:08:10	108.268
2023-01-23 11:08:20	107.713
2023-01-23 11:08:30	105.146
2023-01-23 11:08:40	105.607
2023-01-23 11:08:50	105.947
2023-01-23 11:09:00	107.471
2023-01-23 11:09:10	108.171
2023-01-23 11:09:20	108.77
2023-01-23 11:09:30	108.113
2023-01-23 11:09:40	108.684
2023-01-23 11:09:50	107.935
2023-01-23 11:10:00	106.529
2023-01-23 11:10:10	107.469
2023-01-23 11:10:20
2023-01-23 11:10:30
2023-01-23 11:10:40
2023-01-23 11:10:50
2023-01-23 11:11:00	100.837
2023-01-23 11:11:10	97.6311
2023-01-23 11:11:20	99.2168
2023-01-23 11:11:30	103.115
2023-01-23 11:11:40	103.088
2023-01-23 11:11:50	103.405
2023-01-23 11:12:00	103.8
2023-01-23 11:12:10	104.077
2023-01-23 11:12:20	105.02
2023-01-23 11:12:30	106.644
2023-01-23 11:12:40	106.813
2023-01-23 11:12:50	108.028
2023-01-23 11:13:00	108.84
2023-01-23 11:13:10	106.852
2023-01-23 11:13:20	108.389
2023-01-23 11:13:30	109.171
2023-01-23 11:13:40	105.678
2023-01-23 11:13:50	104.888
2023-01-23 11:14:00	95.1293
2023-01-23 11:14:10	90.8887
2023-01-23 11:14:20	91.849
2023-01-23 11:14:30	89.9496
2023-01-23 11:14:40	95.7649
2023-01-23 11:14:50	100.342
2023-01-23 11:15:00	86.9391
2023-01-23 11:15:10	77.5007
2023-01-23 11:15:20	78.1051
2023-01-23 11:15:30	81.8476
2023-01-23 11:15:40	83.6163
2023-01-23 11:15:50	89.3164
2023-01-23 11:16:00	91.5717
2023-01-23 11:16:10	95.4338
2023-01-23 11:16:20	96.6387
2023-01-23 11:16:30	98.2438
2023-01-23 11:16:40	97.5896
2023-01-23 11:16:50	95.0252
2023-01-23 11:17:00	95.5477
2023-01-23 11:17:10	91.6763
2023-01-23 11:17:20	91.4785
2023-01-23 11:17:30	93.9879
2023-01-23 11:17:40	95.3492
2023-01-23 11:17:50	98.3038
2023-01-23 11:18:00	97.3889
2023-01-23 11:18:10	97.0145
2023-01-23 11:18:20	96.867
2023-01-23 11:18:30	98.0663
2023-01-23 11:18:40	98.4908
2023-01-23 11:18:50	99.3014
2023-01-23 11:19:00	99.8309
2023-01-23 11:19:10	100.215
2023-01-23 11:19:20	102.923
2023-01-23 11:19:30	102.969
2023-01-23 11:19:40	99.7824
2023-01-23 11:19:50	96.5459
2023-01-23 11:20:00	92.9757
2023-01-23 11:20:10	94.5814
2023-01-23 11:20:20	96.3836
2023-01-23 11:20:30	91.7522
2023-01-23 11:20:40	95.0578
2023-01-23 11:20:50	94.5253
2023-01-23 11:21:00	97.2101
2023-01-23 11:21:10	95.7554
2023-01-23 11:21:20	90.2461
2023-01-23 11:21:30	87.4717
2023-01-23 11:21:40	85.3483
2023-01-23 11:21:50	87.3943
2023-01-23 11:22:00	87.7865
2023-01-23 11:22:10	86.5314
2023-01-23 11:22:20	84.5808
2023-01-23 11:22:30	85.0058
2023-01-23 11:22:40	83.8563
2023-01-23 11:22:50	82.4113
2023-01-23 11:23:00	87.4443
2023-01-23 11:23:10	81.0368
2023-01-23 11:23:20	79.3395
2023-01-23 11:23:30	76.1736
2023-01-23 11:23:40	73.1989
2023-01-23 11:23:50	70.7608
2023-01-23 11:24:00	65.8038
2023-01-23 11:24:10	64.3922
2023-01-23 11:24:20	64.2082
2023-01-23 11:24:30	66.447
2023-01-23 11:24:40	66.975
2023-01-23 11:24:50	69.6891
2023-01-23 11:25:00	69.611
2023-01-23 11:25:10	69.824
2023-01-23 11:25:20	69.6032
2023-01-23 11:25:30	69.2864
2023-01-23 11:25:40	69.4582
2023-01-23 11:25:50	73.8148
2023-01-23 11:26:00	76.8546
2023-01-23 11:26:10	90.1108
2023-01-23 11:26:20	103.956
2023-01-23 11:26:30	105.51
2023-01-23 11:26:40	103.52
2023-01-23 11:26:50	99.8533
2023-01-23 11:27:00	100.417
2023-01-23 11:27:10	99.3169
2023-01-23 11:27:20	101.879
2023-01-23 11:27:30	108.027
2023-01-23 11:27:40	109.097
2023-01-23 11:27:50	107.645
2023-01-23 11:28:00	109.385
2023-01-23 11:28:10	111.108
2023-01-23 11:28:20	109.487
2023-01-23 11:28:30	108.868
2023-01-23 11:28:40	110.485
2023-01-23 11:28:50	111.507
2023-01-23 11:29:00	112.179
2023-01-23 11:29:10	111.645
2023-01-23 11:29:20	112.107
2023-01-23 11:29:30	111.585
2023-01-23 11:29:40	111.972
2023-01-23 11:29:50	111.493
2023-01-23 11:30:00	111.314
2023-01-23 11:30:10	111.431
2023-01-23 11:30:20	111.942
2023-01-23 11:30:30	110.352
2023-01-23 11:30:40	108.816
2023-01-23 11:30:50	108.885
2023-01-23 11:31:00	107.248
2023-01-23 11:31:10	107.819
2023-01-23 11:31:20	107.174
2023-01-23 11:31:30	105.954
2023-01-23 11:31:40	102.822
2023-01-23 11:31:50	103.647
2023-01-23 11:32:00	101.562
2023-01-23 11:32:10	99.5321
2023-01-23 11:32:20	97.3298
2023-01-23 11:32:30	98.9708
2023-01-23 11:32:40	100.845
2023-01-23 11:32:50	101.632
2023-01-23 11:33:00	102.878
2023-01-23 11:33:10	102.62
2023-01-23 11:33:20	101.904
2023-01-23 11:33:30	98.6203
2023-01-23 11:33:40	95.539
2023-01-23 11:33:50	93.6546
2023-01-23 11:34:00	95.061
2023-01-23 11:34:10	97.8986
2023-01-23 11:34:20	98.2516
2023-01-23 11:34:30	91.4429
2023-01-23 11:34:40	81.142
2023-01-23 11:34:50	75.8899
2023-01-23 11:35:00	75.4336
2023-01-23 11:35:10	72.1049
2023-01-23 11:35:20	71.4599
2023-01-23 11:35:30	73.6049
2023-01-23 11:35:40	70.3628
2023-01-23 11:35:50	70.2725
2023-01-23 11:36:00	74.2444
2023-01-23 11:36:10	75.1019
2023-01-23 11:36:20	75.1832
2023-01-23 11:36:30	75.7582
2023-01-23 11:36:40	76.3388
2023-01-23 11:36:50	71.7062
2023-01-23 11:37:00	67.6851
2023-01-23 11:37:10	66.2838
2023-01-23 11:37:20	66.1955
2023-01-23 11:37:30	87.9123
2023-01-23 11:37:40	100.962
2023-01-23 11:37:50	105.84
2023-01-23 11:38:00	104.867
2023-01-23 11:38:10	105.176
2023-01-23 11:38:20	104.425
2023-01-23 11:38:30	103.317
2023-01-23 11:38:40	104.484
2023-01-23 11:38:50	103.44
2023-01-23 11:39:00	104.474
2023-01-23 11:39:10	104.053
2023-01-23 11:39:20	103.758
2023-01-23 11:39:30	103.102
2023-01-23 11:39:40	103.126
2023-01-23 11:39:50	103.516
2023-01-23 11:40:00	102.63
2023-01-23 11:40:10	101.195
2023-01-23 11:40:20
2023-01-23 11:40:30
2023-01-23 11:40:40
2023-01-23 11:40:50
2023-01-23 11:41:00	92.1249
2023-01-23 11:41:10	91.7786
2023-01-23 11:41:20	90.5598
2023-01-23 11:41:30	87.9761
2023-01-23 11:41:40	86.55
2023-01-23 11:41:50	85.459
2023-01-23 11:42:00	87.9492
2023-01-23 11:42:10	88.1922
2023-01-23 11:42:20	88.4084
2023-01-23 11:42:30	88.4729
2023-01-23 11:42:40	85.884
2023-01-23 11:42:50	87.44
2023-01-23 11:43:00	86.776
2023-01-23 11:43:10	82.7066
2023-01-23 11:43:20	84.2922
2023-01-23 11:43:30	81.4955
2023-01-23 11:43:40	81.5486
2023-01-23 11:43:50	81.4471
2023-01-23 11:44:00	81.314
2023-01-23 11:44:10	82.1871
2023-01-23 11:44:20	82.1963
2023-01-23 11:44:30	81.614
2023-01-23 11:44:40	83.5036
2023-01-23 11:44:50	84.6342
2023-01-23 11:45:00	85.1246
2023-01-23 11:45:10	84.8583
2023-01-23 11:45:20	85.0482
2023-01-23 11:45:30	84.8586
2023-01-23 11:45:40	84.4984
2023-01-23 11:45:50	83.7234
2023-01-23 11:46:00	82.706
2023-01-23 11:46:10	83.3947
2023-01-23 11:46:20	81.497
2023-01-23 11:46:30	82.7425
2023-01-23 11:46:40	81.7713
2023-01-23 11:46:50	79.6472
2023-01-23 11:47:00	74.1808
2023-01-23 11:47:10	85.3721
2023-01-23 11:47:20	94.652
2023-01-23 11:47:30	99.5785
2023-01-23 11:47:40	106.764
2023-01-23 11:47:50	108.401
2023-01-23 11:48:00	109.37
2023-01-23 11:48:10	110.748
2023-01-23 11:48:20	109.215
2023-01-23 11:48:30	108.881
2023-01-23 11:48:40	109.842
2023-01-23 11:48:50	110.251
2023-01-23 11:49:00	110.316
2023-01-23 11:49:10	110.982
2023-01-23 11:49:20	110.831
2023-01-23 11:49:30	110.539
2023-01-23 11:49:40	110.01
2023-01-23 11:49:50	109.857
2023-01-23 11:50:00	109.611
2023-01-23 11:50:10	108.92
2023-01-23 11:50:20	109.398
2023-01-23 11:50:30	109.328
2023-01-23 11:50:40	108.874
2023-01-23 11:50:50	108.658
2023-01-23 11:51:00	107.679
2023-01-23 11:51:10	107.905
2023-01-23 11:51:20	107.93
2023-01-23 11:51:30	111.051
2023-01-23 11:51:40	109.519
2023-01-23 11:51:50	107.784
2023-01-23 11:52:00	105.995
2023-01-23 11:52:10	104.116
2023-01-23 11:52:20	100.643
2023-01-23 11:52:30	94.0526
2023-01-23 11:52:40	90.3283
2023-01-23 11:52:50	87.8906
2023-01-23 11:53:00	88.8084
2023-01-23 11:53:10	93.1149
2023-01-23 11:53:20	99.0517
2023-01-23 11:53:30	100.773
2023-01-23 11:53:40	99.9578
2023-01-23 11:53:50	95.703
2023-01-23 11:54:00	90.4853
2023-01-23 11:54:10	91.2084
2023-01-23 11:54:20	85.1107
2023-01-23 11:54:30	85.0428
2023-01-23 11:54:40	79.1367
2023-01-23 11:54:50	80.1064
2023-01-23 11:55:00	79.8145
2023-01-23 11:55:10	78.1752
2023-01-23 11:55:20	79.7453
2023-01-23 11:55:30	83.881
2023-01-23 11:55:40	85.7522
2023-01-23 11:55:50	91.1678
2023-01-23 11:56:00	79.2584
2023-01-23 11:56:10	71.6684
2023-01-23 11:56:20	78.325
2023-01-23 11:56:30	75.2872
2023-01-23 11:56:40	72.6858
2023-01-23 11:56:50	73.2605
2023-01-23 11:57:00	76.5952
2023-01-23 11:57:10	79.0114
2023-01-23 11:57:20	76.9264
2023-01-23 11:57:30	74.2865
2023-01-23 11:57:40	81.0768
2023-01-23 11:57:50	96.5023
2023-01-23 11:58:00	100.326
2023-01-23 11:58:10	103.82
2023-01-23 11:58:20	103.364
2023-01-23 11:58:30	101.984
2023-01-23 11:58:40	98.431
2023-01-23 11:58:50	102.84
2023-01-23 11:59:00	102.62
2023-01-23 11:59:10	101.423
2023-01-23 11:59:20	103.358
2023-01-23 11:59:30	104.586
2023-01-23 11:59:40	104.066
2023-01-23 11:59:50	104.193
2023-01-23 12:00:00	104.103
2023-01-23 12:00:10	104.192
2023-01-23 12:00:20	103.616
2023-01-23 12:00:30	94.7973
2023-01-23 12:00:40	85.6185
2023-01-23 12:00:50	84.5493
2023-01-23 12:01:00	84.7491
2023-01-23 12:01:10	85.9695
2023-01-23 12:01:20	86.4201
2023-01-23 12:01:30	84.6134
2023-01-23 12:01:40	81.8392
2023-01-23 12:01:50	82.5341
2023-01-23 12:02:00	82.6988
2023-01-23 12:02:10	84.2065
2023-01-23 12:02:20	83.6411
2023-01-23 12:02:30	84.9787
2023-01-23 12:02:40	84.3148
2023-01-23 12:02:50	82.4694
2023-01-23 12:03:00	82.4189
2023-01-23 12:03:10	82.6207
2023-01-23 12:03:20	83.5435
2023-01-23 12:03:30	81.3375
2023-01-23 12:03:40	78.6353
2023-01-23 12:03:50	77.8268
2023-01-23 12:04:00	76.67
2023-01-23 12:04:10	78.3467
2023-01-23 12:04:20	82.3443
2023-01-23 12:04:30	84.4528
2023-01-23 12:04:40	85.3926
2023-01-23 12:04:50	84.9403
2023-01-23 12:05:00	85.0553
2023-01-23 12:05:10	82.4626
2023-01-23 12:05:20	84.5643
2023-01-23 12:05:30	85.5039
2023-01-23 12:05:40	84.578
2023-01-23 12:05:50	86.7721
2023-01-23 12:06:00	90.0001
2023-01-23 12:06:10	94.7876
2023-01-23 12:06:20	91.6492
2023-01-23 12:06:30	90.589
2023-01-23 12:06:40	91.2329
2023-01-23 12:06:50	88.5416
2023-01-23 12:07:00	87.0627
2023-01-23 12:07:10	81.3064
2023-01-23 12:07:20	73.3007
2023-01-23 12:07:30	75.7613
2023-01-23 12:07:40	73.3791
2023-01-23 12:07:50	76.3453
2023-01-23 12:08:00	71.5916
2023-01-23 12:08:10	71.8778
2023-01-23 12:08:20	73.1539
2023-01-23 12:08:30	77.5378
2023-01-23 12:08:40	90.1412
2023-01-23 12:08:50	102.71
2023-01-23 12:09:00	104.698
2023-01-23 12:09:10	111.822
2023-01-23 12:09:20	111.597
2023-01-23 12:09:30	112.793
2023-01-23 12:09:40	113.24
2023-01-23 12:09:50	112.978
2023-01-23 12:10:00	110.872
2023-01-23 12:10:10	110.439
2023-01-23 12:10:20
2023-01-23 12:10:30
2023-01-23 12:10:40
2023-01-23 12:10:50
2023-01-23 12:11:00	111.512
2023-01-23 12:11:10	110.866
2023-01-23 12:11:20	110.194
2023-01-23 12:11:30	110.34
2023-01-23 12:11:40	109.328
2023-01-23 12:11:50	107.959
2023-01-23 12:12:00	106.582
2023-01-23 12:12:10	105.429
2023-01-23 12:12:20	105.099
2023-01-23 12:12:30	104.532
2023-01-23 12:12:40	104.267
2023-01-23 12:12:50	104.862
2023-01-23 12:13:00	105.713
2023-01-23 12:13:10	104.706
2023-01-23 12:13:20	102.964
2023-01-23 12:13:30	100.899
2023-01-23 12:13:40	101.35
2023-01-23 12:13:50	99.6878
2023-01-23 12:14:00	100.706
2023-01-23 12:14:10	102.915
2023-01-23 12:14:20	102.264
2023-01-23 12:14:30	102.23
2023-01-23 12:14:40	102.132
2023-01-23 12:14:50	102.045
2023-01-23 12:15:00	101.684
2023-01-23 12:15:10	100.89
2023-01-23 12:15:20	99.2574
2023-01-23 12:15:30	97.1061
2023-01-23 12:15:40	87.8805
2023-01-23 12:15:50	81.5996
2023-01-23 12:16:00	71.2607
2023-01-23 12:16:10	70.299
2023-01-23 12:16:20	72.6446
2023-01-23 12:16:30	71.2437
2023-01-23 12:16:40	70.4013
2023-01-23 12:16:50	70.7554
2023-01-23 12:17:00	71.3243
2023-01-23 12:17:10	70.3764
2023-01-23 12:17:20	73.4773
2023-01-23 12:17:30	73.3121
2023-01-23 12:17:40	92.7771
2023-01-23 12:17:50	101.733
2023-01-23 12:18:00	92.6384
2023-01-23 12:18:10	94.8138
2023-01-23 12:18:20	94.0729
2023-01-23 12:18:30	97.371
2023-01-23 12:18:40	95.761
2023-01-23 12:18:50	94.1751
2023-01-23 12:19:00	91.5724
2023-01-23 12:19:10	85.905
2023-01-23 12:19:20	91.1527
2023-01-23 12:19:30	95.208
2023-01-23 12:19:40	96.6929
2023-01-23 12:19:50	96.7971
2023-01-23 12:20:00	94.7292
2023-01-23 12:20:10	91.7722
2023-01-23 12:20:20	88.3321
2023-01-23 12:20:30	87.1767
2023-01-23 12:20:40	85.9301
2023-01-23 12:20:50	91.619
2023-01-23 12:21:00	98.0333
2023-01-23 12:21:10	95.9026
2023-01-23 12:21:20	95.0241
2023-01-23 12:21:30	92.3221
2023-01-23 12:21:40	89.049
2023-01-23 12:21:50	89.9184
2023-01-23 12:22:00	90.946
2023-01-23 12:22:10	90.5096
2023-01-23 12:22:20	90.5546
2023-01-23 12:22:30	89.5456
2023-01-23 12:22:40	84.8198
2023-01-23 12:22:50	82.6754
2023-01-23 12:23:00	83.4302
2023-01-23 12:23:10	83.1116
2023-01-23 12:23:20	83.8236
2023-01-23 12:23:30	84.7153
2023-01-23 12:23:40	81.9706
2023-01-23 12:23:50	80.9785
2023-01-23 12:24:00	81.7578
2023-01-23 12:24:10	80.5044
2023-01-23 12:24:20	76.6049
2023-01-23 12:24:30	76.6429
2023-01-23 12:24:40	76.6312
2023-01-23 12:24:50	77.1986
2023-01-23 12:25:00	77.4171
2023-01-23 12:25:10	79.1006
2023-01-23 12:25:20	80.5983
2023-01-23 12:25:30	83.316
2023-01-23 12:25:40	85.0951
2023-01-23 12:25:50	85.0858
2023-01-23 12:26:00	85.8875
2023-01-23 12:26:10	88.078
2023-01-23 12:26:20	89.2732
2023-01-23 12:26:30	86.2173
2023-01-23 12:26:40	87.4887
2023-01-23 12:26:50	84.9836
2023-01-23 12:27:00	83.3999
2023-01-23 12:27:10	86.6067
2023-01-23 12:27:20	89.0598
2023-01-23 12:27:30	91.418
2023-01-23 12:27:40	91.5966
2023-01-23 12:27:50	90.2003
2023-01-23 12:28:00	88.9287
2023-01-23 12:28:10	83.4013
2023-01-23 12:28:20	87.0063
2023-01-23 12:28:30	82.0263
2023-01-23 12:28:40	79.0201
2023-01-23 12:28:50	78.2792
2023-01-23 12:29:00	79.0576
2023-01-23 12:29:10	73.8477
2023-01-23 12:29:20	72.0547
2023-01-23 12:29:30	73.5952
2023-01-23 12:29:40	77.0141
2023-01-23 12:29:50	81.1981
2023-01-23 12:30:00	83.5545
2023-01-23 12:30:10	80.0355
2023-01-23 12:30:20	78.0514
2023-01-23 12:30:30	78.6873
2023-01-23 12:30:40	85.1044
2023-01-23 12:30:50	104.275
2023-01-23 12:31:00	104.03
2023-01-23 12:31:10	99.4908
2023-01-23 12:31:20	97.7321
2023-01-23 12:31:30	106.329
2023-01-23 12:31:40	105.03
2023-01-23 12:31:50	114.888
2023-01-23 12:32:00	115.208
2023-01-23 12:32:10	112.338
2023-01-23 12:32:20	110.826
2023-01-23 12:32:30	109.853
2023-01-23 12:32:40	110.682
2023-01-23 12:32:50	111.023
2023-01-23 12:33:00	110.018
2023-01-23 12:33:10	109.126
2023-01-23 12:33:20	110.753
2023-01-23 12:33:30	110.087
2023-01-23 12:33:40	108.134
2023-01-23 12:33:50	106.959
2023-01-23 12:34:00	106.474
2023-01-23 12:34:10	105.469
2023-01-23 12:34:20	105.263
2023-01-23 12:34:30	106.286
2023-01-23 12:34:40	107.33
2023-01-23 12:34:50	101.831
2023-01-23 12:35:00	93.0633
2023-01-23 12:35:10	93.4428
2023-01-23 12:35:20	93.5761
2023-01-23 12:35:30	100.166
2023-01-23 12:35:40	100.443
2023-01-23 12:35:50	92.4062
2023-01-23 12:36:00	80.5978
2023-01-23 12:36:10	80.8238
2023-01-23 12:36:20	78.9224
2023-01-23 12:36:30	76.0661
2023-01-23 12:36:40	73.9602
2023-01-23 12:36:50	72.7865
2023-01-23 12:37:00	73.295
2023-01-23 12:37:10	71.5641
2023-01-23 12:37:20	71.2407
2023-01-23 12:37:30	70.4981
2023-01-23 12:37:40	70.2782
2023-01-23 12:37:50	69.9641
2023-01-23 12:38:00	72.3082
2023-01-23 12:38:10	93.7611
2023-01-23 12:38:20	87.508
2023-01-23 12:38:30	85.8306
2023-01-23 12:38:40	77.1159
2023-01-23 12:38:50	76.6556
2023-01-23 12:39:00	78.405
2023-01-23 12:39:10	80.4269
2023-01-23 12:39:20	84.206
2023-01-23 12:39:30	88.8941
2023-01-23 12:39:40	91.9322
2023-01-23 12:39:50	90.3555
2023-01-23 12:40:00	92.7888
2023-01-23 12:40:10	91.4933
2023-01-23 12:40:20
2023-01-23 12:40:30
2023-01-23 12:40:40
2023-01-23 12:40:50
2023-01-23 12:41:00	89.5121
2023-01-23 12:41:10	92.9588
2023-01-23 12:41:20	88.3014
2023-01-23 12:41:30	87.7073
2023-01-23 12:41:40	88.9407
2023-01-23 12:41:50	86.6174
2023-01-23 12:42:00	84.7141
2023-01-23 12:42:10	84.7266
2023-01-23 12:42:20	85.5797
2023-01-23 12:42:30	85.7993
2023-01-23 12:42:40	86.7351
2023-01-23 12:42:50	87.3521
2023-01-23 12:43:00	86.7697
2023-01-23 12:43:10	88.0401
2023-01-23 12:43:20	87.8703
2023-01-23 12:43:30	86.7372
2023-01-23 12:43:40	90.9776
2023-01-23 12:43:50	87.1372
2023-01-23 12:44:00	83.7267
2023-01-23 12:44:10	88.6228
2023-01-23 12:44:20	90.7429
2023-01-23 12:44:30	91.0281
2023-01-23 12:44:40	91.5502
2023-01-23 12:44:50	91.836
2023-01-23 12:45:00	91.9213
2023-01-23 12:45:10	92.0373
2023-01-23 12:45:20	92.072
2023-01-23 12:45:30	90.3839
2023-01-23 12:45:40	89.519
2023-01-23 12:45:50	84.9197
2023-01-23 12:46:00	85.8731
2023-01-23 12:46:10	88.6567
2023-01-23 12:46:20	82.9827
2023-01-23 12:46:30	85.6799
2023-01-23 12:46:40	82.7296
2023-01-23 12:46:50	86.5895
2023-01-23 12:47:00	85.219
2023-01-23 12:47:10	88.5443
2023-01-23 12:47:20	92.6494
2023-01-23 12:47:30	93.3243
2023-01-23 12:47:40	93.6048
2023-01-23 12:47:50	91.4758
2023-01-23 12:48:00	89.7272
2023-01-23 12:48:10	88.465
2023-01-23 12:48:20	78.5523
2023-01-23 12:48:30	79.6927
2023-01-23 12:48:40	88.4649
2023-01-23 12:48:50	81.629
2023-01-23 12:49:00	82.5737
2023-01-23 12:49:10	83.3899
2023-01-23 12:49:20	86.959
2023-01-23 12:49:30	81.0902
2023-01-23 12:49:40	72.6164
2023-01-23 12:49:50	72.0849
2023-01-23 12:50:00	72.5501
2023-01-23 12:50:10	74.1457
2023-01-23 12:50:20	73.5782
2023-01-23 12:50:30	76.603
2023-01-23 12:50:40	80.8501
2023-01-23 12:50:50	82.3084
2023-01-23 12:51:00	81.4446
2023-01-23 12:51:10	81.7711
2023-01-23 12:51:20	83.0967
2023-01-23 12:51:30	84.6284
2023-01-23 12:51:40	84.3784
2023-01-23 12:51:50	90.6728
2023-01-23 12:52:00	92.8065
2023-01-23 12:52:10	94.8487
2023-01-23 12:52:20	97.4497
2023-01-23 12:52:30	103.359
2023-01-23 12:52:40	95.4613
2023-01-23 12:52:50	94.9715
2023-01-23 12:53:00	96.7088
2023-01-23 12:53:10	95.2819
2023-01-23 12:53:20	90.5679
2023-01-23 12:53:30	95.1478
2023-01-23 12:53:40	108.15
2023-01-23 12:53:50	115.223
2023-01-23 12:54:00	116.711
2023-01-23 12:54:10	114.531
2023-01-23 12:54:20	111.158
2023-01-23 12:54:30	108.393
2023-01-23 12:54:40	104.269
2023-01-23 12:54:50	101.842
2023-01-23 12:55:00	98.9612
2023-01-23 12:55:10	102.698
2023-01-23 12:55:20	107.421
2023-01-23 12:55:30	103.306
2023-01-23 12:55:40	97.8266
2023-01-23 12:55:50	95.3646
2023-01-23 12:56:00	91.7758
2023-01-23 12:56:10	81.6689
2023-01-23 12:56:20	77.2332
2023-01-23 12:56:30	70.7219
2023-01-23 12:56:40	69.7435
2023-01-23 12:56:50	71.5694
2023-01-23 12:57:00	70.2108
2023-01-23 12:57:10	70.6561
2023-01-23 12:57:20	71.2726
2023-01-23 12:57:30	72.7784
2023-01-23 12:57:40	74.5983
2023-01-23 12:57:50	81.4858
2023-01-23 12:58:00	76.0146
2023-01-23 12:58:10	76.5631
2023-01-23 12:58:20	70.9713
2023-01-23 12:58:30	69.3354
2023-01-23 12:58:40	75.8038
2023-01-23 12:58:50	79.5063
2023-01-23 12:59:00	83.2855
2023-01-23 12:59:10	87.9122
2023-01-23 12:59:20	89.7539
2023-01-23 12:59:30	89.7613
2023-01-23 12:59:40	87.9798
2023-01-23 12:59:50	87.5939
2023-01-23 13:00:00	87.2278
2023-01-23 13:00:10	86.0155
2023-01-23 13:00:20	85.2881
2023-01-23 13:00:30	86.1491
2023-01-23 13:00:40	85.5441
2023-01-23 13:00:50	85.0711
2023-01-23 13:01:00	84.3643
2023-01-23 13:01:10	84.2924
2023-01-23 13:01:20	83.6252
2023-01-23 13:01:30	83.2873
2023-01-23 13:01:40	79.5406
2023-01-23 13:01:50	78.8791
2023-01-23 13:02:00	78.0996
2023-01-23 13:02:10	75.8521
2023-01-23 13:02:20	77.5486
2023-01-23 13:02:30	76.2258
2023-01-23 13:02:40	72.4327
2023-01-23 13:02:50	72.5006
2023-01-23 13:03:00	73.3969
2023-01-23 13:03:10	74.6183
2023-01-23 13:03:20	77.3582
2023-01-23 13:03:30	80.2696
2023-01-23 13:03:40	77.3158
2023-01-23 13:03:50	77.9167
2023-01-23 13:04:00	76.9957
2023-01-23 13:04:10	75.4432
2023-01-23 13:04:20	75.0134
2023-01-23 13:04:30	75.5942
2023-01-23 13:04:40	76.0344
2023-01-23 13:04:50	77.3485
2023-01-23 13:05:00	78.1574
2023-01-23 13:05:10	79.0151
2023-01-23 13:05:20	81.645
2023-01-23 13:05:30	85.3798
2023-01-23 13:05:40	88.2133
2023-01-23 13:05:50	85.7572
2023-01-23 13:06:00	87.9237
2023-01-23 13:06:10	90.3643
2023-01-23 13:06:20	93.5262
2023-01-23 13:06:30	94.3555
2023-01-23 13:06:40	92.3915
2023-01-23 13:06:50	92.7956
2023-01-23 13:07:00	91.7922
2023-01-23 13:07:10	91.121
2023-01-23 13:07:20	90.0199
2023-01-23 13:07:30	88.372
2023-01-23 13:07:40	85.8732
2023-01-23 13:07:50	83.7105
2023-01-23 13:08:00	81.611
2023-01-23 13:08:10	83.0575
2023-01-23 13:08:20	84.6031
2023-01-23 13:08:30	83.4512
2023-01-23 13:08:40	84.3996
2023-01-23 13:08:50	90.4271
2023-01-23 13:09:00	98.6065
2023-01-23 13:09:10	99.8941
2023-01-23 13:09:20	99.5458
2023-01-23 13:09:30	98.4101
2023-01-23 13:09:40	82.6234
2023-01-23 13:09:50	82.6513
2023-01-23 13:10:00	84.0186
2023-01-23 13:10:10	81.6115
2023-01-23 13:10:20
2023-01-23 13:10:30
2023-01-23 13:10:40
2023-01-23 13:10:50
2023-01-23 13:11:00	77.8803
2023-01-23 13:11:10	74.1059
2023-01-23 13:11:20	72.6934
2023-01-23 13:11:30	73.0491
2023-01-23 13:11:40	73.0916
2023-01-23 13:11:50	73.5549
2023-01-23 13:12:00	77.634
2023-01-23 13:12:10	80.564
2023-01-23 13:12:20	79.3378
2023-01-23 13:12:30	78.063
2023-01-23 13:12:40	78.6213
2023-01-23 13:12:50	79.46
2023-01-23 13:13:00	79.4943
2023-01-23 13:13:10	79.4433
2023-01-23 13:13:20	79.3011
2023-01-23 13:13:30	79.3365
2023-01-23 13:13:40	78.7918
2023-01-23 13:13:50	77.7744
2023-01-23 13:14:00	78.4559
2023-01-23 13:14:10	86.1797
2023-01-23 13:14:20	98.2272
2023-01-23 13:14:30	100.247
2023-01-23 13:14:40	92.6675
2023-01-23 13:14:50	79.2687
2023-01-23 13:15:00	78.7681
2023-01-23 13:15:10	80.5429
2023-01-23 13:15:20	81.9588
2023-01-23 13:15:30	83.1567
2023-01-23 13:15:40	86.9747
2023-01-23 13:15:50	90.1183
2023-01-23 13:16:00	90.5129
2023-01-23 13:16:10	84.2334
2023-01-23 13:16:20	84.9159
2023-01-23 13:16:30	91.9849
2023-01-23 13:16:40	102.005
2023-01-23 13:16:50	103.135
2023-01-23 13:17:00	100.467
2023-01-23 13:17:10	103.238
2023-01-23 13:17:20	101.449
2023-01-23 13:17:30	88.7491
2023-01-23 13:17:40	79.9155
2023-01-23 13:17:50	77.4585
2023-01-23 13:18:00	75.5489
2023-01-23 13:18:10	73.1032
2023-01-23 13:18:20	74.9044
2023-01-23 13:18:30	78.071
2023-01-23 13:18:40	76.1065
2023-01-23 13:18:50	76.8734
2023-01-23 13:19:00	76.3706
2023-01-23 13:19:10	72.3551
2023-01-23 13:19:20	80.226
2023-01-23 13:19:30	85.4029
2023-01-23 13:19:40	85.3142
2023-01-23 13:19:50	86.184
2023-01-23 13:20:00	86.3272
2023-01-23 13:20:10	83.9549
2023-01-23 13:20:20	84.7487
2023-01-23 13:20:30	84.9439
2023-01-23 13:20:40	84.8311
2023-01-23 13:20:50	86.8401
2023-01-23 13:21:00	85.8459
2023-01-23 13:21:10	83.581
2023-01-23 13:21:20	83.6915
2023-01-23 13:21:30	85.1451
2023-01-23 13:21:40	83.6247
2023-01-23 13:21:50	81.8542
2023-01-23 13:22:00	78.9964
2023-01-23 13:22:10	73.9461
2023-01-23 13:22:20	73.1625
2023-01-23 13:22:30	73.966
2023-01-23 13:22:40	73.4788
2023-01-23 13:22:50	73.9895
2023-01-23 13:23:00	75.4268
2023-01-23 13:23:10	80.3825
2023-01-23 13:23:20	80.196
2023-01-23 13:23:30	78.5291
2023-01-23 13:23:40	78.1072
2023-01-23 13:23:50	78.7655
2023-01-23 13:24:00	79.4324
2023-01-23 13:24:10	79.5141
2023-01-23 13:24:20	78.7729
2023-01-23 13:24:30	77.2975
2023-01-23 13:24:40	76.9213
2023-01-23 13:24:50	77.3221
2023-01-23 13:25:00	78.3982
2023-01-23 13:25:10	79.244
2023-01-23 13:25:20	79.7196
2023-01-23 13:25:30	80.0802
2023-01-23 13:25:40	80.3916
2023-01-23 13:25:50	80.8631
2023-01-23 13:26:00	83.2529
2023-01-23 13:26:10	84.7385
2023-01-23 13:26:20	85.5212
2023-01-23 13:26:30	86.2947
2023-01-23 13:26:40	87.0297
2023-01-23 13:26:50	88.0716
2023-01-23 13:27:00	88.8842
2023-01-23 13:27:10	89.4622
2023-01-23 13:27:20	90.6075
2023-01-23 13:27:30	91.5952
2023-01-23 13:27:40	92.1964
2023-01-23 13:27:50	93.0645
2023-01-23 13:28:00	93.9117
2023-01-23 13:28:10	95.366
2023-01-23 13:28:20	95.7289
2023-01-23 13:28:30	94.2042
2023-01-23 13:28:40	92.552
2023-01-23 13:28:50	91.451
2023-01-23 13:29:00	90.8723
2023-01-23 13:29:10	92.2509
2023-01-23 13:29:20	93.0309
2023-01-23 13:29:30	91.4703
2023-01-23 13:29:40	89.9811
2023-01-23 13:29:50	88.0291
2023-01-23 13:30:00	87.3772
2023-01-23 13:30:10	89.8767
2023-01-23 13:30:20	82.5152
2023-01-23 13:30:30	75.609
2023-01-23 13:30:40	75.3887
2023-01-23 13:30:50	76.5052
2023-01-23 13:31:00	77.2604
2023-01-23 13:31:10	78.5583
2023-01-23 13:31:20	83.9911
2023-01-23 13:31:30	90.877
2023-01-23 13:31:40	85.2171
2023-01-23 13:31:50	73.9766
2023-01-23 13:32:00	77.3332
2023-01-23 13:32:10	79.604
2023-01-23 13:32:20	76.5309
2023-01-23 13:32:30	74.1593
2023-01-23 13:32:40	76.1738
2023-01-23 13:32:50	77.9897
2023-01-23 13:33:00	78.8909
2023-01-23 13:33:10	78.6576
2023-01-23 13:33:20	78.9979
2023-01-23 13:33:30	79.2219
2023-01-23 13:33:40	79.1327
2023-01-23 13:33:50	78.3569
2023-01-23 13:34:00	77.6658
2023-01-23 13:34:10	77.1208
2023-01-23 13:34:20	76.9497
2023-01-23 13:34:30	76.9094
2023-01-23 13:34:40	76.6426
2023-01-23 13:34:50	77.2294
2023-01-23 13:35:00	76.6065
2023-01-23 13:35:10	76.248
2023-01-23 13:35:20	75.2391
2023-01-23 13:35:30	74.6605
2023-01-23 13:35:40	74.2729
2023-01-23 13:35:50	75.7614
2023-01-23 13:36:00	76.9237
2023-01-23 13:36:10	77.8656
2023-01-23 13:36:20	75.4247
2023-01-23 13:36:30	73.16
2023-01-23 13:36:40	74.6889
2023-01-23 13:36:50	76.3974
2023-01-23 13:37:00	78.4954
2023-01-23 13:37:10	74.6839
2023-01-23 13:37:20	73.5184
2023-01-23 13:37:30	74.3089
2023-01-23 13:37:40	78.0036
2023-01-23 13:37:50	81.0898
2023-01-23 13:38:00	86.7825
2023-01-23 13:38:10	89.0395
2023-01-23 13:38:20	89.9988
2023-01-23 13:38:30	89.454
2023-01-23 13:38:40	85.9923
2023-01-23 13:38:50	85.2977
2023-01-23 13:39:00	89.2951
2023-01-23 13:39:10	90.1962
2023-01-23 13:39:20	89.8382
2023-01-23 13:39:30	88.9912
2023-01-23 13:39:40	90.8012
2023-01-23 13:39:50	84.9883
2023-01-23 13:40:00	82.7252
2023-01-23 13:40:10	81.8155
2023-01-23 13:40:20
2023-01-23 13:40:30
2023-01-23 13:40:40
2023-01-23 13:40:50
2023-01-23 13:41:00	82.3974
2023-01-23 13:41:10	81.6591
2023-01-23 13:41:20	79.508
2023-01-23 13:41:30	79.8787
2023-01-23 13:41:40	79.4562
2023-01-23 13:41:50	78.0065
2023-01-23 13:42:00	76.6253
2023-01-23 13:42:10	76.5081
2023-01-23 13:42:20	75.9397
2023-01-23 13:42:30	74.7795
2023-01-23 13:42:40	74.4596
2023-01-23 13:42:50	73.8245
2023-01-23 13:43:00	72.5299
2023-01-23 13:43:10	74.8276
2023-01-23 13:43:20	77.6532
2023-01-23 13:43:30	77.4497
2023-01-23 13:43:40	75.2248
2023-01-23 13:43:50	75.7887
2023-01-23 13:44:00	78.227
2023-01-23 13:44:10	80.6737
2023-01-23 13:44:20	81.0487
2023-01-23 13:44:30	79.6798
2023-01-23 13:44:40	83.3939
2023-01-23 13:44:50	85.643
2023-01-23 13:45:00	86.3344
2023-01-23 13:45:10	87.0423
2023-01-23 13:45:20	87.6076
2023-01-23 13:45:30	87.141
2023-01-23 13:45:40	84.9629
2023-01-23 13:45:50	83.2353
2023-01-23 13:46:00	84.8204
2023-01-23 13:46:10	86.9051
2023-01-23 13:46:20	88.5347
2023-01-23 13:46:30	89.1587
2023-01-23 13:46:40	88.4501
2023-01-23 13:46:50	88.546
2023-01-23 13:47:00	88.4315
2023-01-23 13:47:10	87.9956
2023-01-23 13:47:20	86.8782
2023-01-23 13:47:30	86.3158
2023-01-23 13:47:40	85.6018
2023-01-23 13:47:50	84.4132
2023-01-23 13:48:00	84.1512
2023-01-23 13:48:10	86.3902
2023-01-23 13:48:20	90.1278
2023-01-23 13:48:30	90.9821
2023-01-23 13:48:40	90.2842
2023-01-23 13:48:50	88.7962
2023-01-23 13:49:00	87.4424
2023-01-23 13:49:10	89.0634
2023-01-23 13:49:20	88.0292
2023-01-23 13:49:30	88.2445
2023-01-23 13:49:40	87.4375
2023-01-23 13:49:50	86.9138
2023-01-23 13:50:00	88.3318
2023-01-23 13:50:10	90.3753
2023-01-23 13:50:20	90.3133
2023-01-23 13:50:30	94.3503
2023-01-23 13:50:40	95.8175
2023-01-23 13:50:50	95.9216
2023-01-23 13:51:00	93.5242
2023-01-23 13:51:10	93.5888
2023-01-23 13:51:20	91.3679
2023-01-23 13:51:30	89.0135
2023-01-23 13:51:40	83.9593
2023-01-23 13:51:50	82.0286
2023-01-23 13:52:00	80.8056
2023-01-23 13:52:10	79.4786
2023-01-23 13:52:20	75.6176
2023-01-23 13:52:30	73.5668
2023-01-23 13:52:40	72.2683
2023-01-23 13:52:50	72.4657
2023-01-23 13:53:00	72.6067
2023-01-23 13:53:10	72.6817
2023-01-23 13:53:20	72.6943
2023-01-23 13:53:30	73.7399
2023-01-23 13:53:40	74.7937
2023-01-23 13:53:50	76.6615
2023-01-23 13:54:00	76.4478
2023-01-23 13:54:10	77.0314
2023-01-23 13:54:20	76.3537
2023-01-23 13:54:30	76.8199
2023-01-23 13:54:40	77.7039
2023-01-23 13:54:50	77.4881
2023-01-23 13:55:00	76.7925
2023-01-23 13:55:10	77.657
2023-01-23 13:55:20	77.5475
2023-01-23 13:55:30	77.8515
2023-01-23 13:55:40	77.9397
2023-01-23 13:55:50	77.6572
2023-01-23 13:56:00	77.3199
2023-01-23 13:56:10	77.0897
2023-01-23 13:56:20	77.5183
2023-01-23 13:56:30	77.7747
2023-01-23 13:56:40	77.6873
2023-01-23 13:56:50	77.8207
2023-01-23 13:57:00	77.5416
2023-01-23 13:57:10	78.4852
2023-01-23 13:57:20	78.8212
2023-01-23 13:57:30	78.5912
2023-01-23 13:57:40	78.6478
2023-01-23 13:57:50	78.3694
2023-01-23 13:58:00	78.267
2023-01-23 13:58:10	78.6106
2023-01-23 13:58:20	78.748
2023-01-23 13:58:30	78.728
2023-01-23 13:58:40	78.4549
2023-01-23 13:58:50	78.3285
2023-01-23 13:59:00	78.6342
2023-01-23 13:59:10	78.8025
2023-01-23 13:59:20	78.1128
2023-01-23 13:59:30	77.9945
2023-01-23 13:59:40	77.5236
2023-01-23 13:59:50	76.9844
2023-01-23 14:00:00	76.5136
2023-01-23 14:00:10	76.9775
2023-01-23 14:00:20	77.6731
2023-01-23 14:00:30	75.9834
2023-01-23 14:00:40	73.8625
2023-01-23 14:00:50	73.0645
2023-01-23 14:01:00	73.32
2023-01-23 14:01:10	73.7593
2023-01-23 14:01:20	75.5083
2023-01-23 14:01:30	75.7555
2023-01-23 14:01:40	70.0459
2023-01-23 14:01:50	67.5124
2023-01-23 14:02:00	64.6274
2023-01-23 14:02:10	66.6779
2023-01-23 14:02:20	74.1575
2023-01-23 14:02:30	76.7563
2023-01-23 14:02:40	76.7565
2023-01-23 14:02:50	75.6544
2023-01-23 14:03:00	73.4577
2023-01-23 14:03:10	72.8841
2023-01-23 14:03:20	78.8315
2023-01-23 14:03:30	74.1072
2023-01-23 14:03:40	68.2152
2023-01-23 14:03:50	74.5528
2023-01-23 14:04:00	75.2672
2023-01-23 14:04:10	74.2171
2023-01-23 14:04:20	71.9458
2023-01-23 14:04:30	82.2025
2023-01-23 14:04:40	84.1792
2023-01-23 14:04:50	80.3397
2023-01-23 14:05:00	72.0485
2023-01-23 14:05:10	74.026
2023-01-23 14:05:20	76.4069
2023-01-23 14:05:30	78.7084
2023-01-23 14:05:40	79.1451
2023-01-23 14:05:50	81.871
2023-01-23 14:06:00	82.9547
2023-01-23 14:06:10	93.3034
2023-01-23 14:06:20	94.4379
2023-01-23 14:06:30	97.3355
2023-01-23 14:06:40	101.165
2023-01-23 14:06:50	103.711
2023-01-23 14:07:00	103.511
2023-01-23 14:07:10	106.748
2023-01-23 14:07:20	109.97
2023-01-23 14:07:30	110.564
2023-01-23 14:07:40	110.424
2023-01-23 14:07:50	109.649
2023-01-23 14:08:00	110.029
2023-01-23 14:08:10	110.594
2023-01-23 14:08:20	108.47
2023-01-23 14:08:30	106.695
2023-01-23 14:08:40	107.29
2023-01-23 14:08:50	109.656
2023-01-23 14:09:00	112.102
2023-01-23 14:09:10	107.179
2023-01-23 14:09:20	105.915
2023-01-23 14:09:30	105.955
2023-01-23 14:09:40	108.194
2023-01-23 14:09:50	110.364
2023-01-23 14:10:00	110.28
2023-01-23 14:10:10	109.809
2023-01-23 14:10:20
2023-01-23 14:10:30
2023-01-23 14:10:40
2023-01-23 14:10:50
2023-01-23 14:11:00	81.3831
2023-01-23 14:11:10	78.8483
2023-01-23 14:11:20	78.7237
2023-01-23 14:11:30	78.7437
2023-01-23 14:11:40	78.9215
2023-01-23 14:11:50	78.8423
2023-01-23 14:12:00	78.1721
2023-01-23 14:12:10	78.6953
2023-01-23 14:12:20	78.0911
2023-01-23 14:12:30	79.1966
2023-01-23 14:12:40	78.2578
2023-01-23 14:12:50	77.8716
2023-01-23 14:13:00	77.399
2023-01-23 14:13:10	77.5682
2023-01-23 14:13:20	79.4729
2023-01-23 14:13:30	79.5567
2023-01-23 14:13:40	79.3199
2023-01-23 14:13:50	81.7201
2023-01-23 14:14:00	81.9035
2023-01-23 14:14:10	80.2888
2023-01-23 14:14:20	79.5343
2023-01-23 14:14:30	79.8573
2023-01-23 14:14:40	80.4481
2023-01-23 14:14:50	80.351
2023-01-23 14:15:00	79.0741
2023-01-23 14:15:10	77.5198
2023-01-23 14:15:20	77.0091
2023-01-23 14:15:30	78.1943
2023-01-23 14:15:40	78.9663
2023-01-23 14:15:50	80.425
2023-01-23 14:16:00	81.1614
2023-01-23 14:16:10	81.8574
2023-01-23 14:16:20	81.7628
2023-01-23 14:16:30	81.7615
2023-01-23 14:16:40	80.4547
2023-01-23 14:16:50	78.3614
2023-01-23 14:17:00	79.4084
2023-01-23 14:17:10	79.4556
2023-01-23 14:17:20	79.3102
2023-01-23 14:17:30	77.9269
2023-01-23 14:17:40	78.3363
2023-01-23 14:17:50	80.3036
2023-01-23 14:18:00	80.8392
2023-01-23 14:18:10	81.3716
2023-01-23 14:18:20	81.0626
2023-01-23 14:18:30	80.0091
2023-01-23 14:18:40	77.7009
2023-01-23 14:18:50	74.9543
2023-01-23 14:19:00	73.6783
2023-01-23 14:19:10	73.2208
2023-01-23 14:19:20	72.875
2023-01-23 14:19:30	73.1038
2023-01-23 14:19:40	72.5901
2023-01-23 14:19:50	72.4769
2023-01-23 14:20:00	72.6343
2023-01-23 14:20:10	72.8057
2023-01-23 14:20:20	73.152
2023-01-23 14:20:30	74.3333
2023-01-23 14:20:40	77.2228
2023-01-23 14:20:50	81.3737
2023-01-23 14:21:00	79.1405
2023-01-23 14:21:10	84.7452
2023-01-23 14:21:20	85.845
2023-01-23 14:21:30	88.9636
2023-01-23 14:21:40	89.9402
2023-01-23 14:21:50	88.2389
2023-01-23 14:22:00	88.6558
2023-01-23 14:22:10	91.3055
2023-01-23 14:22:20	93.9933
2023-01-23 14:22:30	93.9893
2023-01-23 14:22:40	93.85
2023-01-23 14:22:50	88.9837
2023-01-23 14:23:00	84.9818
2023-01-23 14:23:10	86.4938
[truncated: 1,120 more rows]

## Sheet: ED2 Panel c O3
datetime (UTC)	Ozone (ppb)
2023-01-23 08:58:29	23.2
2023-01-23 08:58:33	23.4
2023-01-23 08:58:37	23.7
2023-01-23 08:58:41	23.4
2023-01-23 08:58:45	23.3
2023-01-23 08:58:49	23.2
2023-01-23 08:58:53	22.4
2023-01-23 08:58:57	22.6
2023-01-23 08:59:01	24.9
2023-01-23 08:59:05	27.3
2023-01-23 08:59:09	28.9
2023-01-23 08:59:13	30
2023-01-23 08:59:17	29.8
2023-01-23 08:59:21	28.8
2023-01-23 08:59:25	27.5
2023-01-23 08:59:29	26.3
2023-01-23 08:59:33	25.7
2023-01-23 08:59:37	25.3
2023-01-23 08:59:41	24.7
2023-01-23 08:59:45	25.3
2023-01-23 08:59:49	26.5
2023-01-23 08:59:53	26.8
2023-01-23 08:59:57	26.7
2023-01-23 09:00:01	27.1
2023-01-23 09:00:05	28.6
2023-01-23 09:00:09	31
2023-01-23 09:00:13	32.8
2023-01-23 09:00:17	33.7
2023-01-23 09:00:21	35.1
2023-01-23 09:00:25	36.8
2023-01-23 09:00:29	38.6
2023-01-23 09:00:33	38.8
2023-01-23 09:00:37	37.3
2023-01-23 09:00:41	37
2023-01-23 09:00:45	37
2023-01-23 09:00:49	36.2
2023-01-23 09:00:53	35
2023-01-23 09:00:57	33.4
2023-01-23 09:01:01	31.7
2023-01-23 09:01:05	30.1
2023-01-23 09:01:09	29
2023-01-23 09:01:13	29.6
2023-01-23 09:01:17	30.3
2023-01-23 09:01:21	29
2023-01-23 09:01:25	27.7
2023-01-23 09:01:29	27.9
2023-01-23 09:01:33	28.3
2023-01-23 09:01:37	28.7
2023-01-23 09:01:41	28.6
2023-01-23 09:01:45	28.2
2023-01-23 09:01:49	28.2
2023-01-23 09:01:53	28.2
2023-01-23 09:01:57	28
2023-01-23 09:02:01	27.6
2023-01-23 09:02:05	27.4
2023-01-23 09:02:09	26.9
2023-01-23 09:02:13	26.1
2023-01-23 09:02:17	25.8
2023-01-23 09:02:21	26
2023-01-23 09:02:25	25.6
2023-01-23 09:02:29	25.2
2023-01-23 09:02:33	25
2023-01-23 09:02:37	24.7
2023-01-23 09:02:41	24
2023-01-23 09:02:45	23
2023-01-23 09:02:49	22.8
2023-01-23 09:02:53	22.7
2023-01-23 09:02:57	22.6
2023-01-23 09:03:01	22.6
2023-01-23 09:03:05	22.6
2023-01-23 09:03:09	22.7
2023-01-23 09:03:13	22.8
2023-01-23 09:03:17	23.4
2023-01-23 09:03:21	24.7
2023-01-23 09:03:25	25.8
2023-01-23 09:03:29	26.1
2023-01-23 09:03:33	26
2023-01-23 09:03:37	25.8
2023-01-23 09:03:41	25.4
2023-01-23 09:03:45	25.1
2023-01-23 09:03:49	25.1
2023-01-23 09:03:53	25.8
2023-01-23 09:03:57	27.2
2023-01-23 09:04:01	27.3
2023-01-23 09:04:05	26.2
2023-01-23 09:04:09	26.4
2023-01-23 09:04:13	27.7
2023-01-23 09:04:17	27.8
2023-01-23 09:04:21	27
2023-01-23 09:04:25	26.3
2023-01-23 09:04:29	25.8
2023-01-23 09:04:33	25.8
2023-01-23 09:04:37	25.7
2023-01-23 09:04:41	28.7
2023-01-23 09:04:45	35.5
2023-01-23 09:04:49	39.4
2023-01-23 09:04:53	37.4
2023-01-23 09:04:57	34.2
2023-01-23 09:05:01	32.2
2023-01-23 09:05:05	28.9
2023-01-23 09:05:09	28.9
2023-01-23 09:05:13	32.4
2023-01-23 09:05:17	33.9
2023-01-23 09:05:21	34.6
2023-01-23 09:05:25	34.5
2023-01-23 09:05:29	31.5
2023-01-23 09:05:33	27.9
2023-01-23 09:05:37	26.3
2023-01-23 09:05:41	26.7
2023-01-23 09:05:45	27.1
2023-01-23 09:05:49	25.6
2023-01-23 09:05:53	23.9
2023-01-23 09:05:57	23.4
2023-01-23 09:06:01	23.2
2023-01-23 09:06:05	22.9
2023-01-23 09:06:09	23.3
2023-01-23 09:06:13	23.4
2023-01-23 09:06:17	23.6
2023-01-23 09:06:21	23.9
2023-01-23 09:06:25	24.4
2023-01-23 09:06:29	25
2023-01-23 09:06:33	25.2
2023-01-23 09:06:37	25.6
2023-01-23 09:06:41	25.9
2023-01-23 09:06:45	26.1
2023-01-23 09:06:49	26.7
2023-01-23 09:06:53	27
2023-01-23 09:06:57	27.2
2023-01-23 09:07:01	27.7
2023-01-23 09:07:05	28.3
2023-01-23 09:07:09	28.3
2023-01-23 09:07:13	27.7
2023-01-23 09:07:17	27.4
2023-01-23 09:07:21	27.5
2023-01-23 09:07:25	27.9
2023-01-23 09:07:29	27.2
2023-01-23 09:07:33	25.8
2023-01-23 09:07:37	25.8
2023-01-23 09:07:41	26.8
2023-01-23 09:07:45	28.4
2023-01-23 09:07:49	30.4
2023-01-23 09:07:53	32.3
2023-01-23 09:07:57	33.5
2023-01-23 09:08:01	33.9
2023-01-23 09:08:05	33.5
2023-01-23 09:08:09	31.9
2023-01-23 09:08:13	29.8
2023-01-23 09:08:17	27.6
2023-01-23 09:08:21	25.6
2023-01-23 09:08:25	24.8
2023-01-23 09:08:29	25.3
2023-01-23 09:08:33	25.8
2023-01-23 09:08:37	26.1
2023-01-23 09:08:41	26.9
2023-01-23 09:08:45	29
2023-01-23 09:08:49	31.7
2023-01-23 09:08:53	32.2
2023-01-23 09:08:57	33.5
2023-01-23 09:09:01	37.1
2023-01-23 09:09:05	39.9
2023-01-23 09:09:09	41.3
2023-01-23 09:09:13	41
2023-01-23 09:09:17	40.9
2023-01-23 09:09:21	43.5
2023-01-23 09:09:25	45.7
2023-01-23 09:09:29	45.8
2023-01-23 09:09:33	45.6
2023-01-23 09:09:37	45.4
2023-01-23 09:09:41	46.3
2023-01-23 09:09:45	46.2
2023-01-23 09:09:49	44.7
2023-01-23 09:09:53	44.6
2023-01-23 09:09:57	44.1
2023-01-23 09:10:01	43.1
2023-01-23 09:10:05	42.8
2023-01-23 09:10:09	42.2
2023-01-23 09:10:13	40.4
2023-01-23 09:10:17	38.3
2023-01-23 09:10:21	36.5
2023-01-23 09:10:25	35.1
2023-01-23 09:10:29	34.8
2023-01-23 09:10:33	35.5
2023-01-23 09:10:37	36.4
2023-01-23 09:10:41	36.2
2023-01-23 09:10:45	35.4
2023-01-23 09:10:49	35.5
2023-01-23 09:10:53	35
2023-01-23 09:10:57	32.9
2023-01-23 09:11:01	31.8
2023-01-23 09:11:05	31.7
2023-01-23 09:11:09	31.7
2023-01-23 09:11:13	31.6
2023-01-23 09:11:17	31.6
2023-01-23 09:11:21	31.4
2023-01-23 09:11:25	31
2023-01-23 09:11:29	31.4
2023-01-23 09:11:33	33.4
2023-01-23 09:11:37	35.7
2023-01-23 09:11:41	36.5
2023-01-23 09:11:45	36
2023-01-23 09:11:49	36.2
2023-01-23 09:11:53	36.6
2023-01-23 09:11:57	35.9
2023-01-23 09:12:01	34.9
2023-01-23 09:12:05	35
2023-01-23 09:12:09	36.1
2023-01-23 09:12:13	36.8
2023-01-23 09:12:17	36.8
2023-01-23 09:12:21	36.2
2023-01-23 09:12:25	35
2023-01-23 09:12:29	34.7
2023-01-23 09:12:33	34.7
2023-01-23 09:12:37	33.9
2023-01-23 09:12:41	33.4
2023-01-23 09:12:45	33.9
2023-01-23 09:12:49	34.4
2023-01-23 09:12:53	33.8
2023-01-23 09:12:57	32.6
2023-01-23 09:13:01	31.5
2023-01-23 09:13:05	31.6
2023-01-23 09:13:09	32.4
2023-01-23 09:13:13	32.5
2023-01-23 09:13:17	31.8
2023-01-23 09:13:21	32
2023-01-23 09:13:25	32.9
2023-01-23 09:13:29	33.4
2023-01-23 09:13:33	33.9
2023-01-23 09:13:37	33.6
2023-01-23 09:13:41	32.5
2023-01-23 09:13:45	32.6
2023-01-23 09:13:49	33.5
2023-01-23 09:13:53	34
2023-01-23 09:13:57	34
2023-01-23 09:14:01	34
2023-01-23 09:14:05	33.3
2023-01-23 09:14:09	32.1
2023-01-23 09:14:13	32.7
2023-01-23 09:14:17	33.7
2023-01-23 09:14:21	33.4
2023-01-23 09:14:25	35
2023-01-23 09:14:29	37.8
2023-01-23 09:14:33	39.7
2023-01-23 09:14:37	41
2023-01-23 09:14:41	42.4
2023-01-23 09:14:45	43.3
2023-01-23 09:14:49	43.4
2023-01-23 09:14:53	42.8
2023-01-23 09:14:57	42.4
2023-01-23 09:15:01	41.3
2023-01-23 09:15:05	40.4
2023-01-23 09:15:09	40.1
2023-01-23 09:15:13	39.7
2023-01-23 09:15:17	39.9
2023-01-23 09:15:21	40.2
2023-01-23 09:15:25	39.6
2023-01-23 09:15:29	38.3
2023-01-23 09:15:33	37
2023-01-23 09:15:37	35.8
2023-01-23 09:15:41	35.2
2023-01-23 09:15:45	35.2
2023-01-23 09:15:49	34.9
2023-01-23 09:15:53	33.9
2023-01-23 09:15:57	32.7
2023-01-23 09:16:01	31.2
2023-01-23 09:16:05	29.8
2023-01-23 09:16:09	29.1
2023-01-23 09:16:13	30.1
2023-01-23 09:16:17	31.5
2023-01-23 09:16:21	31.6
2023-01-23 09:16:25	31.2
2023-01-23 09:16:29	29.9
2023-01-23 09:16:33	29.1
2023-01-23 09:16:37	29.7
2023-01-23 09:16:41	30.7
2023-01-23 09:16:45	31.5
2023-01-23 09:16:49	30.7
2023-01-23 09:16:53	29.6
2023-01-23 09:16:57	30.3
2023-01-23 09:17:01	30.8
2023-01-23 09:17:05	30.5
2023-01-23 09:17:09	29.8
2023-01-23 09:17:13	28.5
2023-01-23 09:17:17	27.8
2023-01-23 09:17:21	28
2023-01-23 09:17:25	28.1
2023-01-23 09:17:29	27.5
2023-01-23 09:17:33	27.1
2023-01-23 09:17:36	26.3
2023-01-23 09:17:40	25.5
2023-01-23 09:17:44	25.4
2023-01-23 09:17:48	25.1
2023-01-23 09:17:52	25.3
2023-01-23 09:17:56	25.7
2023-01-23 09:18:00	25.8
2023-01-23 09:18:04	26.5
2023-01-23 09:18:08	26.7
2023-01-23 09:18:12	25.4
2023-01-23 09:18:16	24.7
2023-01-23 09:18:20	24.9
2023-01-23 09:18:24	25.1
2023-01-23 09:18:28	25.4
2023-01-23 09:18:32	25.5
2023-01-23 09:18:36	25.8
2023-01-23 09:18:40	26.4
2023-01-23 09:18:44	26.7
2023-01-23 09:18:48	27
2023-01-23 09:18:52	27.8
2023-01-23 09:18:56	28.2
2023-01-23 09:19:00	28.6
2023-01-23 09:19:04	28.8
2023-01-23 09:19:08	28.9
2023-01-23 09:19:12	29.2
2023-01-23 09:19:16	29.6
2023-01-23 09:19:20	29.9
2023-01-23 09:19:24	29.8
2023-01-23 09:19:28	29.7
2023-01-23 09:19:32	29.8
2023-01-23 09:19:36	29.6
2023-01-23 09:19:40	29.4
2023-01-23 09:19:44	30.7
2023-01-23 09:19:48	32.2
2023-01-23 09:19:52	32.4
2023-01-23 09:19:56	32.2
2023-01-23 09:20:00	32.9
2023-01-23 09:20:04	32.4
2023-01-23 09:20:08	31.6
2023-01-23 09:20:12	32.2
2023-01-23 09:20:16	33.1
2023-01-23 09:20:20	33.2
2023-01-23 09:20:24	31.7
2023-01-23 09:20:28	30.3
2023-01-23 09:20:32	31.7
2023-01-23 09:20:36	34.3
2023-01-23 09:20:40	35
2023-01-23 09:20:44	34.3
2023-01-23 09:20:48	33.8
2023-01-23 09:20:52	33.5
2023-01-23 09:20:56	34.4
2023-01-23 09:21:00	37
2023-01-23 09:21:04	38.9
2023-01-23 09:21:08	39.4
2023-01-23 09:21:12	39.3
2023-01-23 09:21:16	38.8
2023-01-23 09:21:20	39.1
2023-01-23 09:21:24	40.7
2023-01-23 09:21:28	42.3
2023-01-23 09:21:32	42.7
2023-01-23 09:21:36	44.1
2023-01-23 09:21:40	44.5
2023-01-23 09:21:44	43.8
2023-01-23 09:21:48	44.7
2023-01-23 09:21:52	47
2023-01-23 09:21:56	49.3
2023-01-23 09:22:00	51.2
2023-01-23 09:22:04	52.4
2023-01-23 09:22:08	50.4
2023-01-23 09:22:12	45.9
2023-01-23 09:22:16	44.2
2023-01-23 09:22:20	46.3
2023-01-23 09:22:24	49
2023-01-23 09:22:28	49.2
2023-01-23 09:22:32	47.2
2023-01-23 09:22:36	45.4
2023-01-23 09:22:40	43.3
2023-01-23 09:22:44	41.5
2023-01-23 09:22:48	41.3
2023-01-23 09:22:52	42.2
2023-01-23 09:22:56	42.9
2023-01-23 09:23:00	43.9
2023-01-23 09:23:04	48
2023-01-23 09:23:08	53
2023-01-23 09:23:12	54.2
2023-01-23 09:23:16	53
2023-01-23 09:23:20	53.2
2023-01-23 09:23:24	54.4
2023-01-23 09:23:28	54.3
2023-01-23 09:23:32	52.5
2023-01-23 09:23:36	51.2
2023-01-23 09:23:40	51.8
2023-01-23 09:23:44	51.8
2023-01-23 09:23:48	51.2
2023-01-23 09:23:52	51.6
2023-01-23 09:23:56	50.6
2023-01-23 09:24:00	48.1
2023-01-23 09:24:04	46.8
2023-01-23 09:24:08	45.3
2023-01-23 09:24:12	42.6
2023-01-23 09:24:16	41.3
2023-01-23 09:24:20	41.8
2023-01-23 09:24:24	42.5
2023-01-23 09:24:28	42.8
2023-01-23 09:24:32	42.9
2023-01-23 09:24:36	43.3
2023-01-23 09:24:40	44.7
2023-01-23 09:24:44	46.7
2023-01-23 09:24:48	48.2
2023-01-23 09:24:52	47.8
2023-01-23 09:24:56	46.4
2023-01-23 09:25:00	46.7
2023-01-23 09:25:04	46.9
2023-01-23 09:25:08	43.4
2023-01-23 09:25:12	40.4
2023-01-23 09:25:16	39.4
2023-01-23 09:25:20	37.4
2023-01-23 09:25:24	35.9
2023-01-23 09:25:28	36.7
2023-01-23 09:25:32	37.4
2023-01-23 09:25:36	36.2
2023-01-23 09:25:40	35.6
2023-01-23 09:25:44	36.9
2023-01-23 09:25:48	38.5
2023-01-23 09:25:52	39.4
2023-01-23 09:25:56	39.6
2023-01-23 09:26:00	39.5
2023-01-23 09:26:04	39
2023-01-23 09:26:08	38.9
2023-01-23 09:26:12	39.1
2023-01-23 09:26:16	39
2023-01-23 09:26:20	38.6
2023-01-23 09:26:24	39
2023-01-23 09:26:28	40
2023-01-23 09:26:32	40.8
2023-01-23 09:26:36	40.9
2023-01-23 09:26:40	40.6
2023-01-23 09:26:44	40.6
2023-01-23 09:26:48	40.4
2023-01-23 09:26:52	40.2
2023-01-23 09:26:56	40.9
2023-01-23 09:27:00	41.1
2023-01-23 09:27:04	40.8
2023-01-23 09:27:08	40.4
2023-01-23 09:27:12	39.8
2023-01-23 09:27:16	40.4
2023-01-23 09:27:20	41.7
2023-01-23 09:27:24	41.8
2023-01-23 09:27:28	41.1
2023-01-23 09:27:32	40.9
2023-01-23 09:27:36	41.3
2023-01-23 09:27:40	42.1
2023-01-23 09:27:44	42
2023-01-23 09:27:48	41.4
2023-01-23 09:27:52	41.3
2023-01-23 09:27:56	41.5
2023-01-23 09:28:00	42.1
2023-01-23 09:28:04	42.5
2023-01-23 09:28:08	42.3
2023-01-23 09:28:12	42.3
2023-01-23 09:28:16	42.9
2023-01-23 09:28:20	43.2
2023-01-23 09:28:24	42.7
2023-01-23 09:28:28	42
2023-01-23 09:28:32	42.2
2023-01-23 09:28:36	42.6
2023-01-23 09:28:40	42.3
2023-01-23 09:28:44	42
2023-01-23 09:28:48	42.2
2023-01-23 09:28:52	42.5
2023-01-23 09:28:56	42.2
2023-01-23 09:29:00	42.2
2023-01-23 09:29:04	42.5
2023-01-23 09:29:08	42.3
2023-01-23 09:29:12	41.6
2023-01-23 09:29:16	41.6
2023-01-23 09:29:20	42.3
2023-01-23 09:29:24	42.9
2023-01-23 09:29:28	42.3
2023-01-23 09:29:32	41.7
2023-01-23 09:29:36	41.5
2023-01-23 09:29:40	40.6
2023-01-23 09:29:44	39.4
2023-01-23 09:29:48	38.9
2023-01-23 09:29:52	38.5
2023-01-23 09:29:56	37.8
2023-01-23 09:30:00	37.1
2023-01-23 09:30:04	36.2
2023-01-23 09:30:08	36.3
2023-01-23 09:30:12	37.3
2023-01-23 09:30:16	36.5
2023-01-23 09:30:20	34.3
2023-01-23 09:30:24	32.8
2023-01-23 09:30:28	31.9
2023-01-23 09:30:32	30.3
2023-01-23 09:30:36	29.2
2023-01-23 09:30:40	29.8
2023-01-23 09:30:44	30.3
2023-01-23 09:30:48	30.4
2023-01-23 09:30:52	30.7
2023-01-23 09:30:56	29.7
2023-01-23 09:31:00	28
2023-01-23 09:31:04	27.2
2023-01-23 09:31:08	27.5
2023-01-23 09:31:12	28.1
2023-01-23 09:31:16	28.1
2023-01-23 09:31:20	27.5
2023-01-23 09:31:24	27.6
2023-01-23 09:31:28	28.8
2023-01-23 09:31:32	29.8
2023-01-23 09:31:36	29.2
2023-01-23 09:31:40	27.8
2023-01-23 09:31:44	26.6
2023-01-23 09:31:48	25.8
2023-01-23 09:31:52	25.3
2023-01-23 09:31:56	25
2023-01-23 09:32:00	24.9
2023-01-23 09:32:04	24.9
2023-01-23 09:32:08	25
2023-01-23 09:32:12	25.1
2023-01-23 09:32:16	25
2023-01-23 09:32:20	25
2023-01-23 09:32:24	25.3
2023-01-23 09:32:28	25.3
2023-01-23 09:32:32	25
2023-01-23 09:32:36	25.2
2023-01-23 09:32:40	25.5
2023-01-23 09:32:44	25.2
2023-01-23 09:32:48	25.5
2023-01-23 09:32:52	26.1
2023-01-23 09:32:56	26.6
2023-01-23 09:33:00	26.6
2023-01-23 09:33:04	26.6
2023-01-23 09:33:08	26.9
2023-01-23 09:33:12	26.8
2023-01-23 09:33:16	26.5
2023-01-23 09:33:20	26.3
2023-01-23 09:33:24	26.2
2023-01-23 09:33:28	26.5
2023-01-23 09:33:32	27.1
2023-01-23 09:33:36	27.6
2023-01-23 09:33:40	27.5
2023-01-23 09:33:44	28.6
2023-01-23 09:33:48	31
2023-01-23 09:33:52	31.5
2023-01-23 09:33:56	29.7
2023-01-23 09:34:00	27.2
2023-01-23 09:34:04	25.8
2023-01-23 09:34:08	27.2
2023-01-23 09:34:12	29.4
2023-01-23 09:34:16	31.4
2023-01-23 09:34:20	34.9
2023-01-23 09:34:24	36.9
2023-01-23 09:34:28	36.2
2023-01-23 09:34:32	36.5
2023-01-23 09:34:36	37.8
2023-01-23 09:34:40	37.8
2023-01-23 09:34:44	37.8
2023-01-23 09:34:48	38.2
2023-01-23 09:34:52	38.3
2023-01-23 09:34:56	38.1
2023-01-23 09:35:00	37.7
2023-01-23 09:35:04	37.3
2023-01-23 09:35:08	37.1
2023-01-23 09:35:12	38
2023-01-23 09:35:16	38.7
2023-01-23 09:35:20	38.8
2023-01-23 09:35:24	39.8
2023-01-23 09:35:28	41
2023-01-23 09:35:32	40.7
2023-01-23 09:35:36	38.5
2023-01-23 09:35:40	36.1
2023-01-23 09:35:44	36.3
2023-01-23 09:35:48	39.6
2023-01-23 09:35:52	42.4
2023-01-23 09:35:56	42.9
2023-01-23 09:36:00	41.5
2023-01-23 09:36:04	39.1
2023-01-23 09:36:08	37.3
2023-01-23 09:36:12	35
2023-01-23 09:36:16	31.4
2023-01-23 09:36:20	29.5
2023-01-23 09:36:24	29.4
2023-01-23 09:36:28	29.4
2023-01-23 09:36:32	30
2023-01-23 09:36:36	30
2023-01-23 09:36:40	29.3
2023-01-23 09:36:44	30.2
2023-01-23 09:36:48	30.2
2023-01-23 09:36:52	28.9
2023-01-23 09:36:56	28.4
2023-01-23 09:37:00	28.6
2023-01-23 09:37:04	28.6
2023-01-23 09:37:08	28.3
2023-01-23 09:37:12	28.4
2023-01-23 09:37:16	28.7
2023-01-23 09:37:20	28.6
2023-01-23 09:37:24	28.3
2023-01-23 09:37:28	28.5
2023-01-23 09:37:32	28.9
2023-01-23 09:37:36	28.7
2023-01-23 09:37:40	28
2023-01-23 09:37:44	27.5
2023-01-23 09:37:48	27
2023-01-23 09:37:52	26.7
2023-01-23 09:37:56	26.9
2023-01-23 09:38:00	26.9
2023-01-23 09:38:04	26.4
2023-01-23 09:38:08	26.5
2023-01-23 09:38:12	26.9
2023-01-23 09:38:16	25.9
2023-01-23 09:38:20	24.3
2023-01-23 09:38:24	24
2023-01-23 09:38:28	24.3
2023-01-23 09:38:32	23.9
2023-01-23 09:38:36	23.5
2023-01-23 09:38:40	24
2023-01-23 09:38:44	24.4
2023-01-23 09:38:48	25.5
2023-01-23 09:38:52	26.4
2023-01-23 09:38:56	27
2023-01-23 09:39:00	28.6
2023-01-23 09:39:04	29.9
2023-01-23 09:39:08	30.2
2023-01-23 09:39:12	29.6
2023-01-23 09:39:16	30.5
2023-01-23 09:39:20	32.9
2023-01-23 09:39:24	33.7
2023-01-23 09:39:28	33.4
2023-01-23 09:39:32	32.6
2023-01-23 09:39:36	30.6
2023-01-23 09:39:40	28.2
2023-01-23 09:39:44	26.4
2023-01-23 09:39:48	25.6
2023-01-23 09:39:52	24.5
2023-01-23 09:39:56	23.7
2023-01-23 09:40:00	23.4
2023-01-23 09:40:04	23.4
2023-01-23 09:40:08	23.8
2023-01-23 09:40:12	23.9
2023-01-23 09:40:16	24.1
2023-01-23 09:40:20	24.5
2023-01-23 09:40:24	24.9
2023-01-23 09:40:28	25.4
2023-01-23 09:40:32	26.6
2023-01-23 09:40:36	27.6
2023-01-23 09:40:40	28.4
2023-01-23 09:40:44	28.4
2023-01-23 09:40:48	27.1
2023-01-23 09:40:52	26.7
2023-01-23 09:40:56	27.9
2023-01-23 09:41:00	29.9
2023-01-23 09:41:04	31.6
2023-01-23 09:41:08	31.1
2023-01-23 09:41:12	28.5
2023-01-23 09:41:16	26.1
2023-01-23 09:41:20	25.1
2023-01-23 09:41:24	24.7
2023-01-23 09:41:28	24.4
2023-01-23 09:41:32	24.6
2023-01-23 09:41:36	24.9
2023-01-23 09:41:40	24.7
2023-01-23 09:41:44	24.3
2023-01-23 09:41:48	24.5
2023-01-23 09:41:52	24.8
2023-01-23 09:41:56	24.3
2023-01-23 09:42:00	24.7
2023-01-23 09:42:04	25.4
2023-01-23 09:42:08	25.3
2023-01-23 09:42:12	25.5
2023-01-23 09:42:16	25.9
2023-01-23 09:42:20	25.9
2023-01-23 09:42:24	25.5
2023-01-23 09:42:28	25.2
2023-01-23 09:42:32	25
2023-01-23 09:42:36	24.7
2023-01-23 09:42:40	24.7
2023-01-23 09:42:44	24.8
2023-01-23 09:42:48	25
2023-01-23 09:42:52	25.4
2023-01-23 09:42:56	25.6
2023-01-23 09:43:00	25.7
2023-01-23 09:43:04	25.8
2023-01-23 09:43:08	25.6
2023-01-23 09:43:12	25.3
2023-01-23 09:43:16	25.3
2023-01-23 09:43:20	25.4
2023-01-23 09:43:24	25.1
2023-01-23 09:43:28	24.9
2023-01-23 09:43:32	25.2
2023-01-23 09:43:36	25.7
2023-01-23 09:43:40	26
2023-01-23 09:43:44	25.9
2023-01-23 09:43:48	26
2023-01-23 09:43:52	25.8
2023-01-23 09:43:56	25.6
2023-01-23 09:44:00	25.8
2023-01-23 09:44:04	25.6
2023-01-23 09:44:08	25.6
2023-01-23 09:44:12	25.9
2023-01-23 09:44:16	25.7
2023-01-23 09:44:20	25.5
2023-01-23 09:44:24	25.9
2023-01-23 09:44:28	26
2023-01-23 09:44:32	25.6
2023-01-23 09:44:36	25.2
2023-01-23 09:44:40	25
2023-01-23 09:44:44	25.1
2023-01-23 09:44:48	25.4
2023-01-23 09:44:52	25.5
2023-01-23 09:44:56	25.4
2023-01-23 09:45:00	25.2
2023-01-23 09:45:04	25.3
2023-01-23 09:45:08	25.4
2023-01-23 09:45:12	25.2
2023-01-23 09:45:16	25.3
2023-01-23 09:45:20	25.5
2023-01-23 09:45:24	25.5
2023-01-23 09:45:28	25.4
2023-01-23 09:45:32	25.5
2023-01-23 09:45:36	25.3
2023-01-23 09:45:40	25.2
2023-01-23 09:45:44	25.4
2023-01-23 09:45:48	25.3
2023-01-23 09:45:52	25.5
2023-01-23 09:45:56	25.6
2023-01-23 09:46:00	25.6
2023-01-23 09:46:04	25.6
2023-01-23 09:46:08	25.9
2023-01-23 09:46:12	26.2
2023-01-23 09:46:16	26.1
2023-01-23 09:46:20	26.1
2023-01-23 09:46:24	26.7
2023-01-23 09:46:28	27.1
2023-01-23 09:46:32	27
2023-01-23 09:46:36	26.7
2023-01-23 09:46:40	26.4
2023-01-23 09:46:44	26.4
2023-01-23 09:46:48	26.5
2023-01-23 09:46:52	26.8
2023-01-23 09:46:56	27
2023-01-23 09:47:00	27
2023-01-23 09:47:04	26.8
2023-01-23 09:47:08	26.6
2023-01-23 09:47:12	26.7
2023-01-23 09:47:16	26.6
2023-01-23 09:47:20	26.6
2023-01-23 09:47:24	27.8
2023-01-23 09:47:28	28.9
2023-01-23 09:47:32	29.6
2023-01-23 09:47:36	29.2
2023-01-23 09:47:40	27.9
2023-01-23 09:47:44	27.7
2023-01-23 09:47:48	28.7
2023-01-23 09:47:52	28.6
2023-01-23 09:47:56	28.1
2023-01-23 09:48:00	28.1
2023-01-23 09:48:04	27.7
2023-01-23 09:48:08	27.5
2023-01-23 09:48:12	27.9
2023-01-23 09:48:16	28.7
2023-01-23 09:48:20	28.8
2023-01-23 09:48:24	28.6
2023-01-23 09:48:28	28.2
2023-01-23 09:48:32	28.4
2023-01-23 09:48:36	28.9
2023-01-23 09:48:40	29.6
2023-01-23 09:48:44	30.3
2023-01-23 09:48:48	29.6
2023-01-23 09:48:52	29.2
2023-01-23 09:48:56	29.2
2023-01-23 09:49:00	28.8
2023-01-23 09:49:04	28.5
2023-01-23 09:49:08	28.4
2023-01-23 09:49:12	28.2
2023-01-23 09:49:16	27.9
2023-01-23 09:49:20	28.1
2023-01-23 09:49:24	28.5
2023-01-23 09:49:28	28.3
2023-01-23 09:49:32	27.9
2023-01-23 09:49:36	27.1
2023-01-23 09:49:40	26.9
2023-01-23 09:49:44	26.7
2023-01-23 09:49:48	26.4
2023-01-23 09:49:52	26.6
2023-01-23 09:49:56	26.7
2023-01-23 09:50:00	26.4
2023-01-23 09:50:04	26.7
2023-01-23 09:50:08	26.8
2023-01-23 09:50:12	26.6
2023-01-23 09:50:16	27
2023-01-23 09:50:20	27.5
2023-01-23 09:50:24	28
2023-01-23 09:50:28	28.2
2023-01-23 09:50:32	28.6
2023-01-23 09:50:36	29.4
2023-01-23 09:50:40	29.3
2023-01-23 09:50:44	29.2
2023-01-23 09:50:48	29.8
2023-01-23 09:50:52	29.8
2023-01-23 09:50:56	29.6
2023-01-23 09:51:00	29.4
2023-01-23 09:51:04	29.8
2023-01-23 09:51:08	30.3
2023-01-23 09:51:12	30.5
2023-01-23 09:51:16	30.9
2023-01-23 09:51:20	31.2
2023-01-23 09:51:24	31.7
2023-01-23 09:51:28	32.3
2023-01-23 09:51:32	32.4
2023-01-23 09:51:36	32
2023-01-23 09:51:40	31.7
2023-01-23 09:51:44	32
2023-01-23 09:51:48	32.3
2023-01-23 09:51:52	32.6
2023-01-23 09:51:56	33.1
2023-01-23 09:52:00	32.4
2023-01-23 09:52:04	31.8
2023-01-23 09:52:08	32.5
2023-01-23 09:52:12	33.1
2023-01-23 09:52:16	32.5
2023-01-23 09:52:20	32
2023-01-23 09:52:24	31.8
2023-01-23 09:52:28	31.7
2023-01-23 09:52:32	31.5
2023-01-23 09:52:36	31.3
2023-01-23 09:52:40	31.5
2023-01-23 09:52:44	31.8
2023-01-23 09:52:48	32.5
2023-01-23 09:52:52	33.2
2023-01-23 09:52:56	33.7
2023-01-23 09:53:00	33.4
2023-01-23 09:53:04	32.5
2023-01-23 09:53:08	31.9
2023-01-23 09:53:12	31.1
2023-01-23 09:53:16	29.6
2023-01-23 09:53:20	29.6
2023-01-23 09:53:24	30.3
2023-01-23 09:53:28	30.5
2023-01-23 09:53:32	30.5
2023-01-23 09:53:36	30.5
2023-01-23 09:53:40	30.9
2023-01-23 09:53:44	30.7
2023-01-23 09:53:48	30.2
2023-01-23 09:53:52	31
2023-01-23 09:53:56	32.1
2023-01-23 09:54:00	32
2023-01-23 09:54:04	31.4
2023-01-23 09:54:08	31.8
2023-01-23 09:54:12	32
2023-01-23 09:54:16	31.8
2023-01-23 09:54:20	31.8
2023-01-23 09:54:24	31.6
2023-01-23 09:54:28	31.8
2023-01-23 09:54:32	31.9
2023-01-23 09:54:36	31
2023-01-23 09:54:40	30.4
2023-01-23 09:54:44	31
2023-01-23 09:54:48	32
2023-01-23 09:54:52	31.9
2023-01-23 09:54:56	31.4
2023-01-23 09:55:00	30.8
2023-01-23 09:55:04	30.3
2023-01-23 09:55:08	30.5
2023-01-23 09:55:12	31.5
2023-01-23 09:55:16	32.2
2023-01-23 09:55:20	32
2023-01-23 09:55:24	32
2023-01-23 09:55:28	31.7
2023-01-23 09:55:32	31.2
2023-01-23 09:55:36	30.6
2023-01-23 09:55:40	30.4
2023-01-23 09:55:44	31.1
2023-01-23 09:55:48	31.7
2023-01-23 09:55:52	31.6
2023-01-23 09:55:56	31.2
2023-01-23 09:56:00	30.9
2023-01-23 09:56:04	31
2023-01-23 09:56:08	31
2023-01-23 09:56:12	31.6
2023-01-23 09:56:16	31.4
2023-01-23 09:56:20	31.2
2023-01-23 09:56:24	31.5
2023-01-23 09:56:28	30.9
2023-01-23 09:56:32	30.7
2023-01-23 09:56:36	30.6
2023-01-23 09:56:40	30.7
2023-01-23 09:56:44	31.1
2023-01-23 09:56:48	31.1
2023-01-23 09:56:52	30.9
2023-01-23 09:56:56	30.8
2023-01-23 09:57:00	31.2
2023-01-23 09:57:04	32
2023-01-23 09:57:08	32.1
2023-01-23 09:57:12	32
2023-01-23 09:57:16	32.2
2023-01-23 09:57:20	32.3
2023-01-23 09:57:24	32.4
2023-01-23 09:57:28	32.3
2023-01-23 09:57:32	32.1
2023-01-23 09:57:36	31.9
2023-01-23 09:57:40	31.7
2023-01-23 09:57:44	31.3
2023-01-23 09:57:48	31.1
2023-01-23 09:57:52	31.6
2023-01-23 09:57:56	31.1
2023-01-23 09:58:00	29.8
2023-01-23 09:58:04	30.2
2023-01-23 09:58:08	32.8
2023-01-23 09:58:12	36
2023-01-23 09:58:16	37.2
2023-01-23 09:58:20	36.9
2023-01-23 09:58:24	37.6
2023-01-23 09:58:28	38.8
2023-01-23 09:58:32	39.4
2023-01-23 09:58:36	40
2023-01-23 09:58:40	40.3
2023-01-23 09:58:44	40
2023-01-23 09:58:48	40
2023-01-23 09:58:52	39.6
2023-01-23 09:58:56	38.8
2023-01-23 09:59:00	38.9
2023-01-23 09:59:04	38.9
2023-01-23 09:59:08	38.4
2023-01-23 09:59:12	37.9
2023-01-23 09:59:16	36.9
2023-01-23 09:59:20	36.2
2023-01-23 09:59:24	37.1
2023-01-23 09:59:28	38.2
2023-01-23 09:59:32	39.2
2023-01-23 09:59:36	39.7
2023-01-23 09:59:40	39.7
2023-01-23 09:59:44	40
2023-01-23 09:59:48	40.4
2023-01-23 09:59:52	40.6
2023-01-23 09:59:56	41.2
2023-01-23 10:00:00	42.1
2023-01-23 10:00:04	42.3
2023-01-23 10:00:08	42.5
2023-01-23 10:00:12	42.7
2023-01-23 10:00:16	42.2
2023-01-23 10:00:20	41.5
2023-01-23 10:00:24	41.9
2023-01-23 10:00:28	42.7
2023-01-23 10:00:32	43.5
2023-01-23 10:00:36	43.7
2023-01-23 10:00:40	43.5
2023-01-23 10:00:44	43.4
2023-01-23 10:00:48	42.5
2023-01-23 10:00:52	41.3
2023-01-23 10:00:56	41.1
2023-01-23 10:01:00	41
2023-01-23 10:01:04	40.6
2023-01-23 10:01:08	40
2023-01-23 10:01:12	39.1
2023-01-23 10:01:16	38.9
2023-01-23 10:01:20	39.7
2023-01-23 10:01:24	39.9
2023-01-23 10:01:28	39.5
2023-01-23 10:01:32	39
2023-01-23 10:01:36	36.4
2023-01-23 10:01:40	32.4
2023-01-23 10:01:44	30.5
2023-01-23 10:01:48	30
2023-01-23 10:01:52	29.6
2023-01-23 10:01:56	29.6
2023-01-23 10:02:00	29.6
2023-01-23 10:02:04	29.2
2023-01-23 10:02:08	28.5
2023-01-23 10:02:12	28
2023-01-23 10:02:16	27.9
2023-01-23 10:02:20	27.8
2023-01-23 10:02:24	27.8
2023-01-23 10:02:28	27.9
2023-01-23 10:02:32	27.7
2023-01-23 10:02:36	27.4
2023-01-23 10:02:40	27.2
2023-01-23 10:02:44	27.1
2023-01-23 10:02:48	27.1
2023-01-23 10:02:52	26.9
2023-01-23 10:02:56	26.6
2023-01-23 10:03:00	26.7
2023-01-23 10:03:04	26.8
2023-01-23 10:03:08	26.6
2023-01-23 10:03:12	26.7
2023-01-23 10:03:16	26.9
2023-01-23 10:03:20	26.8
2023-01-23 10:03:24	26.5
2023-01-23 10:03:28	26.5
2023-01-23 10:03:32	26.3
2023-01-23 10:03:36	25.9
2023-01-23 10:03:40	26
2023-01-23 10:03:44	26.3
2023-01-23 10:03:48	25.7
2023-01-23 10:03:52	26
2023-01-23 10:03:56	25.8
2023-01-23 10:04:00	24.5
2023-01-23 10:04:04	24.9
2023-01-23 10:04:08	25.8
2023-01-23 10:04:12	25.8
2023-01-23 10:04:16	25.5
2023-01-23 10:04:20	25.7
2023-01-23 10:04:24	25.9
2023-01-23 10:04:28	26
2023-01-23 10:04:32	25.7
2023-01-23 10:04:36	25.8
2023-01-23 10:04:40	25.6
2023-01-23 10:04:44	25.5
2023-01-23 10:04:48	25.5
2023-01-23 10:04:52	25.6
2023-01-23 10:04:56	25.9
2023-01-23 10:05:00	25.8
2023-01-23 10:05:04	25.6
2023-01-23 10:05:08	25.5
2023-01-23 10:05:12	25.5
2023-01-23 10:05:16	25.7
2023-01-23 10:05:20	25.9
2023-01-23 10:05:24	26.1
2023-01-23 10:05:28	25.8
2023-01-23 10:05:32	25.6
2023-01-23 10:05:36	25.8
2023-01-23 10:05:40	26.1
2023-01-23 10:05:44	26
2023-01-23 10:05:48	25.6
2023-01-23 10:05:52	25.4
2023-01-23 10:05:56	25.7
2023-01-23 10:06:00	25.9
2023-01-23 10:06:04	25.9
2023-01-23 10:06:08	26
2023-01-23 10:06:12	26.3
2023-01-23 10:06:16	26
2023-01-23 10:06:20	25.6
2023-01-23 10:06:24	25.8
2023-01-23 10:06:28	26.3
2023-01-23 10:06:32	26.4
2023-01-23 10:06:36	26.2
2023-01-23 10:06:40	26.2
2023-01-23 10:06:44	26.4
2023-01-23 10:06:48	26.6
2023-01-23 10:06:52	26.4
2023-01-23 10:06:56	26.1
2023-01-23 10:07:00	26.2
2023-01-23 10:07:04	26.3
2023-01-23 10:07:08	26.2
2023-01-23 10:07:12	26.1
2023-01-23 10:07:16	26.2
2023-01-23 10:07:20	26.2
2023-01-23 10:07:24	25.9
2023-01-23 10:07:28	26
2023-01-23 10:07:32	26.3
2023-01-23 10:07:36	26.3
2023-01-23 10:07:40	26.2
2023-01-23 10:07:44	26.5
2023-01-23 10:07:48	26.4
2023-01-23 10:07:52	26.2
2023-01-23 10:07:56	26.4
2023-01-23 10:08:00	26.3
2023-01-23 10:08:04	26.3
2023-01-23 10:08:08	26.5
2023-01-23 10:08:12	26.3
2023-01-23 10:08:16	26.5
2023-01-23 10:08:20	26.8
2023-01-23 10:08:24	26.6
2023-01-23 10:08:28	26.2
2023-01-23 10:08:32	26.2
2023-01-23 10:08:36	26.7
2023-01-23 10:08:40	27.1
2023-01-23 10:08:44	26.7
2023-01-23 10:08:48	26.4
2023-01-23 10:08:52	26.3
2023-01-23 10:08:56	26.9
2023-01-23 10:09:00	27.6
2023-01-23 10:09:04	27.3
2023-01-23 10:09:08	26.8
2023-01-23 10:09:12	26.9
2023-01-23 10:09:16	27
2023-01-23 10:09:20	26.7
2023-01-23 10:09:24	26.6
2023-01-23 10:09:28	26.7
2023-01-23 10:09:32	26.7
2023-01-23 10:09:36	27
2023-01-23 10:09:40	27
2023-01-23 10:09:44	26.8
2023-01-23 10:09:48	27.2
2023-01-23 10:09:52	27.5
2023-01-23 10:09:56	27.3
2023-01-23 10:10:00	27.2
2023-01-23 10:10:04	27.5
2023-01-23 10:10:08	27.5
2023-01-23 10:10:12	27.4
2023-01-23 10:10:16	27.5
2023-01-23 10:10:20	27.7
2023-01-23 10:10:24	27.8
2023-01-23 10:10:28	28.2
2023-01-23 10:10:32	28.2
2023-01-23 10:10:36	27.5
2023-01-23 10:10:40	27.2
2023-01-23 10:10:44	27.4
2023-01-23 10:10:48	27.2
2023-01-23 10:10:52	27.3
2023-01-23 10:10:56	27.9
2023-01-23 10:11:00	27.8
2023-01-23 10:11:04	27.2
2023-01-23 10:11:08	26.9
2023-01-23 10:11:12	27.4
2023-01-23 10:11:16	28.4
2023-01-23 10:11:20	28.8
2023-01-23 10:11:24	28.3
2023-01-23 10:11:28	28.2
2023-01-23 10:11:32	28.3
2023-01-23 10:11:36	28.1
2023-01-23 10:11:40	28.1
2023-01-23 10:11:44	28.6
2023-01-23 10:11:48	28.8
2023-01-23 10:11:52	28.5
2023-01-23 10:11:56	28.2
2023-01-23 10:12:00	27.9
2023-01-23 10:12:04	27.9
2023-01-23 10:12:08	28.2
2023-01-23 10:12:12	28.3
2023-01-23 10:12:16	28.1
2023-01-23 10:12:20	27.9
2023-01-23 10:12:24	27.8
2023-01-23 10:12:28	27.3
2023-01-23 10:12:32	27.2
2023-01-23 10:12:36	27.5
2023-01-23 10:12:40	27.6
2023-01-23 10:12:44	27.7
2023-01-23 10:12:48	27.8
2023-01-23 10:12:52	27.7
2023-01-23 10:12:56	27.6
2023-01-23 10:13:00	27.8
2023-01-23 10:13:04	27.9
2023-01-23 10:13:08	27.5
2023-01-23 10:13:12	27.4
2023-01-23 10:13:16	27.2
2023-01-23 10:13:20	26.7
2023-01-23 10:13:24	26.5
2023-01-23 10:13:28	26.4
2023-01-23 10:13:32	26.2
2023-01-23 10:13:36	26.3
2023-01-23 10:13:40	26.8
2023-01-23 10:13:44	27.2
2023-01-23 10:13:48	27.5
2023-01-23 10:13:52	27.5
2023-01-23 10:13:56	27.3
2023-01-23 10:14:00	27.3
2023-01-23 10:14:04	27.5
2023-01-23 10:14:08	28.3
2023-01-23 10:14:12	30.1
2023-01-23 10:14:16	31.7
2023-01-23 10:14:20	32
2023-01-23 10:14:24	32.3
2023-01-23 10:14:28	32.2
2023-01-23 10:14:32	32.6
2023-01-23 10:14:36	33.8
2023-01-23 10:14:40	34.1
2023-01-23 10:14:44	33.7
2023-01-23 10:14:48	33.4
2023-01-23 10:14:52	33.2
2023-01-23 10:14:56	32.9
2023-01-23 10:15:00	32.5
2023-01-23 10:15:04	32.4
2023-01-23 10:15:08	32.3
2023-01-23 10:15:12	32.6
2023-01-23 10:15:16	32.6
2023-01-23 10:15:20	32
2023-01-23 10:15:24	31.8
2023-01-23 10:15:28	31.4
2023-01-23 10:15:32	31.3
2023-01-23 10:15:36	32
2023-01-23 10:15:40	32
2023-01-23 10:15:44	31.4
2023-01-23 10:15:48	31.4
2023-01-23 10:15:52	31.7
2023-01-23 10:15:56	31.4
2023-01-23 10:16:00	31.2
2023-01-23 10:16:04	31.5
2023-01-23 10:16:08	32.1
2023-01-23 10:16:12	32.7
2023-01-23 10:16:16	33
2023-01-23 10:16:20	33.4
2023-01-23 10:16:24	33.8
2023-01-23 10:16:28	34.5
2023-01-23 10:16:32	34.9
2023-01-23 10:16:36	34.9
2023-01-23 10:16:40	34.7
2023-01-23 10:16:44	34.5
2023-01-23 10:16:48	34.4
2023-01-23 10:16:52	34.1
2023-01-23 10:16:56	34
2023-01-23 10:17:00	33.9
2023-01-23 10:17:04	33.7
2023-01-23 10:17:08	33.6
2023-01-23 10:17:12	34.2
2023-01-23 10:17:16	34.4
2023-01-23 10:17:20	34
2023-01-23 10:17:24	34.7
2023-01-23 10:17:28	36
2023-01-23 10:17:32	36.8
2023-01-23 10:17:36	37.4
2023-01-23 10:17:40	37.5
2023-01-23 10:17:44	37
2023-01-23 10:17:48	36.4
2023-01-23 10:17:52	37.5
2023-01-23 10:17:56	38.3
2023-01-23 10:18:00	36.8
2023-01-23 10:18:04	35.4
2023-01-23 10:18:08	35.2
2023-01-23 10:18:12	36
2023-01-23 10:18:16	37
2023-01-23 10:18:20	37
2023-01-23 10:18:24	36.4
2023-01-23 10:18:28	35.9
2023-01-23 10:18:32	36.3
2023-01-23 10:18:36	37.3
2023-01-23 10:18:40	37.7
2023-01-23 10:18:44	37.7
2023-01-23 10:18:48	37.9
2023-01-23 10:18:52	38.2
2023-01-23 10:18:56	37.8
2023-01-23 10:19:00	37.6
2023-01-23 10:19:04	37.8
2023-01-23 10:19:08	38.3
2023-01-23 10:19:12	39
2023-01-23 10:19:16	39.5
2023-01-23 10:19:20	39.6
2023-01-23 10:19:24	40
2023-01-23 10:19:28	40
2023-01-23 10:19:32	39.2
2023-01-23 10:19:36	38.9
2023-01-23 10:19:40	39.3
2023-01-23 10:19:44	39.3
2023-01-23 10:19:48	38.8
2023-01-23 10:19:52	39.4
2023-01-23 10:19:56	40
2023-01-23 10:20:00	39.8
2023-01-23 10:20:04	40
2023-01-23 10:20:08	40.1
2023-01-23 10:20:12	39
2023-01-23 10:20:16	38
2023-01-23 10:20:20	37.1
2023-01-23 10:20:24	36.2
2023-01-23 10:20:28	36.2
2023-01-23 10:20:32	38.1
2023-01-23 10:20:36	42.3
2023-01-23 10:20:40	46.1
2023-01-23 10:20:44	44.4
2023-01-23 10:20:48	44.4
2023-01-23 10:20:52	49.7
2023-01-23 10:20:56	52.7
2023-01-23 10:21:00	55.6
2023-01-23 10:21:04	55.1
2023-01-23 10:21:08	50.4
2023-01-23 10:21:12	47.8
2023-01-23 10:21:16	46.7
2023-01-23 10:21:20	48.5
2023-01-23 10:21:24	51.4
2023-01-23 10:21:28	50.4
2023-01-23 10:21:32	48
2023-01-23 10:21:36	46.5
2023-01-23 10:21:40	44.1
2023-01-23 10:21:44	42.1
2023-01-23 10:21:48	41.9
2023-01-23 10:21:52	44
2023-01-23 10:21:56	46.1
2023-01-23 10:22:00	44.9
2023-01-23 10:22:04	41.2
2023-01-23 10:22:08	37.5
2023-01-23 10:22:12	34.8
2023-01-23 10:22:16	33
2023-01-23 10:22:20	32.3
2023-01-23 10:22:24	32.5
2023-01-23 10:22:28	32.6
2023-01-23 10:22:32	32.9
2023-01-23 10:22:36	33.4
2023-01-23 10:22:40	33.1
2023-01-23 10:22:44	32
2023-01-23 10:22:48	31.6
2023-01-23 10:22:52	31.9
2023-01-23 10:22:56	32.3
2023-01-23 10:23:00	32.4
2023-01-23 10:23:04	32.7
2023-01-23 10:23:08	33.3
2023-01-23 10:23:12	33.4
2023-01-23 10:23:16	33.6
2023-01-23 10:23:20	33.9
2023-01-23 10:23:24	34.3
2023-01-23 10:23:28	34.7
2023-01-23 10:23:32	34.4
2023-01-23 10:23:36	33.3
2023-01-23 10:23:40	32
2023-01-23 10:23:44	30.8
2023-01-23 10:23:48	29.6
2023-01-23 10:23:52	28.8
2023-01-23 10:23:56	28.3
2023-01-23 10:24:00	27.7
2023-01-23 10:24:04	27.9
2023-01-23 10:24:08	28.7
2023-01-23 10:24:12	28.6
2023-01-23 10:24:16	27.6
2023-01-23 10:24:20	27.3
2023-01-23 10:24:24	27.6
2023-01-23 10:24:28	27.5
2023-01-23 10:24:32	27.1
2023-01-23 10:24:36	26.7
2023-01-23 10:24:40	26.7
2023-01-23 10:24:44	26.8
2023-01-23 10:24:48	26.6
2023-01-23 10:24:52	26.7
2023-01-23 10:24:56	27.6
2023-01-23 10:25:00	27.8
2023-01-23 10:25:04	26.6
2023-01-23 10:25:08	26.1
2023-01-23 10:25:12	26.5
2023-01-23 10:25:16	26.5
2023-01-23 10:25:20	25.9
2023-01-23 10:25:24	25.5
2023-01-23 10:25:28	25.6
2023-01-23 10:25:32	26
2023-01-23 10:25:36	26
2023-01-23 10:25:40	25.3
2023-01-23 10:25:44	25.2
2023-01-23 10:25:48	25.8
2023-01-23 10:25:52	25.8
2023-01-23 10:25:56	25.5
2023-01-23 10:26:00	25.7
2023-01-23 10:26:04	26.1
2023-01-23 10:26:08	26
2023-01-23 10:26:12	25.9
2023-01-23 10:26:16	26
2023-01-23 10:26:20	25.8
2023-01-23 10:26:24	25.5
2023-01-23 10:26:28	25.8
2023-01-23 10:26:32	26.2
2023-01-23 10:26:36	26.3
2023-01-23 10:26:40	26.6
2023-01-23 10:26:44	26.7
2023-01-23 10:26:48	26.6
2023-01-23 10:26:52	27
2023-01-23 10:26:56	27.1
2023-01-23 10:27:00	27.2
2023-01-23 10:27:04	27.1
2023-01-23 10:27:08	26.8
2023-01-23 10:27:12	26.5
2023-01-23 10:27:16	26.6
2023-01-23 10:27:20	27.2
2023-01-23 10:27:24	27.2
2023-01-23 10:27:28	26.9
2023-01-23 10:27:32	26.7
2023-01-23 10:27:36	26.9
2023-01-23 10:27:40	27.1
2023-01-23 10:27:44	27.3
2023-01-23 10:27:48	27.4
2023-01-23 10:27:52	27.4
2023-01-23 10:27:56	27.3
2023-01-23 10:28:00	27.4
2023-01-23 10:28:04	27.4
2023-01-23 10:28:08	27.4
2023-01-23 10:28:12	27.5
2023-01-23 10:28:16	27.6
2023-01-23 10:28:20	27.4
2023-01-23 10:28:24	27
2023-01-23 10:28:28	27
2023-01-23 10:28:32	27.5
2023-01-23 10:28:36	27.6
2023-01-23 10:28:40	27.3
2023-01-23 10:28:44	27.4
2023-01-23 10:28:48	27.5
2023-01-23 10:28:52	27.4
2023-01-23 10:28:56	27.4
2023-01-23 10:29:00	27.2
2023-01-23 10:29:04	26.8
2023-01-23 10:29:08	26.6
2023-01-23 10:29:12	26.8
2023-01-23 10:29:16	26.9
2023-01-23 10:29:20	26.9
2023-01-23 10:29:24	27.1
2023-01-23 10:29:28	27
2023-01-23 10:29:32	26.7
2023-01-23 10:29:36	26.8
2023-01-23 10:29:40	26.7
2023-01-23 10:29:44	26.7
2023-01-23 10:29:48	27
2023-01-23 10:29:52	27.7
2023-01-23 10:29:56	27.4
2023-01-23 10:30:00	26.1
2023-01-23 10:30:04	26.5
2023-01-23 10:30:08	27.3
2023-01-23 10:30:12	27.1
2023-01-23 10:30:16	27.1
2023-01-23 10:30:20	27.3
2023-01-23 10:30:24	27.1
2023-01-23 10:30:28	27
2023-01-23 10:30:32	27.2
2023-01-23 10:30:36	27.5
2023-01-23 10:30:40	27.9
2023-01-23 10:30:44	28.1
2023-01-23 10:30:48	28.1
2023-01-23 10:30:52	28.3
2023-01-23 10:30:56	28.6
2023-01-23 10:31:00	28.5
2023-01-23 10:31:04	28.5
2023-01-23 10:31:08	28.7
2023-01-23 10:31:12	28.5
2023-01-23 10:31:16	28.4
2023-01-23 10:31:20	28.9
2023-01-23 10:31:24	28.8
2023-01-23 10:31:28	28.5
2023-01-23 10:31:32	28.1
2023-01-23 10:31:36	28.1
2023-01-23 10:31:40	28.4
2023-01-23 10:31:44	28.3
2023-01-23 10:31:48	28
2023-01-23 10:31:52	28.1
2023-01-23 10:31:56	28.7
2023-01-23 10:32:00	28.8
2023-01-23 10:32:04	28.7
2023-01-23 10:32:08	29
2023-01-23 10:32:12	29.2
2023-01-23 10:32:16	29
2023-01-23 10:32:20	29.1
2023-01-23 10:32:24	29.1
2023-01-23 10:32:28	29.1
2023-01-23 10:32:32	29.2
2023-01-23 10:32:36	29.2
2023-01-23 10:32:40	28.9
2023-01-23 10:32:44	28.9
2023-01-23 10:32:48	28.9
2023-01-23 10:32:52	28.8
2023-01-23 10:32:56	28.7
2023-01-23 10:33:00	28.7
2023-01-23 10:33:04	28.7
2023-01-23 10:33:08	28.8
2023-01-23 10:33:12	29
2023-01-23 10:33:16	29.4
2023-01-23 10:33:20	30
2023-01-23 10:33:24	30.2
2023-01-23 10:33:28	30.4
2023-01-23 10:33:32	30.9
2023-01-23 10:33:36	31.1
2023-01-23 10:33:40	30.8
2023-01-23 10:33:44	31
2023-01-23 10:33:48	31.6
2023-01-23 10:33:52	32
2023-01-23 10:33:56	32.1
2023-01-23 10:34:00	32.1
2023-01-23 10:34:04	32
2023-01-23 10:34:08	31.9
2023-01-23 10:34:12	31.6
2023-01-23 10:34:16	31.8
2023-01-23 10:34:20	32.4
2023-01-23 10:34:24	32.5
2023-01-23 10:34:28	32.9
2023-01-23 10:34:32	33.6
2023-01-23 10:34:36	34
2023-01-23 10:34:40	34
2023-01-23 10:34:44	33.9
2023-01-23 10:34:48	33.9
2023-01-23 10:34:52	33.8
2023-01-23 10:34:56	33.8
2023-01-23 10:35:00	33.9
2023-01-23 10:35:04	33.9
2023-01-23 10:35:08	33.8
2023-01-23 10:35:12	33.8
2023-01-23 10:35:16	33.8
2023-01-23 10:35:20	33.5
2023-01-23 10:35:24	32.7
2023-01-23 10:35:28	32.8
2023-01-23 10:35:32	33.6
2023-01-23 10:35:36	33.5
2023-01-23 10:35:40	32.8
2023-01-23 10:35:44	32.3
2023-01-23 10:35:48	32.6
2023-01-23 10:35:52	33.6
2023-01-23 10:35:56	33.8
2023-01-23 10:36:00	33.5
2023-01-23 10:36:04	33.7
2023-01-23 10:36:08	33.9
2023-01-23 10:36:12	33.8
2023-01-23 10:36:16	34
2023-01-23 10:36:20	34.5
2023-01-23 10:36:24	35.1
2023-01-23 10:36:28	35.7
2023-01-23 10:36:32	35.8
2023-01-23 10:36:36	35
2023-01-23 10:36:40	34.3
2023-01-23 10:36:44	35.2
2023-01-23 10:36:48	35.6
2023-01-23 10:36:52	35.2
2023-01-23 10:36:56	34.3
2023-01-23 10:37:00	33.7
2023-01-23 10:37:04	34.8
2023-01-23 10:37:08	35.5
2023-01-23 10:37:12	34.7
2023-01-23 10:37:16	33.9
2023-01-23 10:37:20	34.2
2023-01-23 10:37:24	34.4
2023-01-23 10:37:28	34.3
2023-01-23 10:37:32	34.6
2023-01-23 10:37:36	34.2
2023-01-23 10:37:40	33.5
2023-01-23 10:37:44	33.9
2023-01-23 10:37:48	34
2023-01-23 10:37:52	33.9
2023-01-23 10:37:56	34.6
2023-01-23 10:38:00	36
2023-01-23 10:38:04	37.6
2023-01-23 10:38:08	38.1
2023-01-23 10:38:12	37.5
2023-01-23 10:38:16	36.9
2023-01-23 10:38:20	37
2023-01-23 10:38:24	37.6
2023-01-23 10:38:28	38.7
2023-01-23 10:38:32	39.9
2023-01-23 10:38:36	40.9
2023-01-23 10:38:40	41.2
2023-01-23 10:38:44	39.8
2023-01-23 10:38:48	37.8
2023-01-23 10:38:52	36.7
2023-01-23 10:38:56	37.1
2023-01-23 10:39:00	37.9
2023-01-23 10:39:04	38.8
2023-01-23 10:39:08	39.3
2023-01-23 10:39:12	40.1
2023-01-23 10:39:16	42
2023-01-23 10:39:20	43.1
2023-01-23 10:39:24	42.1
2023-01-23 10:39:28	40.1
2023-01-23 10:39:32	39.1
2023-01-23 10:39:36	38.5
2023-01-23 10:39:40	39.1
2023-01-23 10:39:44	40.6
2023-01-23 10:39:48	40.5
2023-01-23 10:39:52	38.2
2023-01-23 10:39:56	35.8
2023-01-23 10:40:00	38
2023-01-23 10:40:04	42.8
2023-01-23 10:40:08	44.3
2023-01-23 10:40:12	43.8
2023-01-23 10:40:16	44.4
2023-01-23 10:40:20	45.2
2023-01-23 10:40:24	45.5
2023-01-23 10:40:28	45.4
2023-01-23 10:40:32	45.8
2023-01-23 10:40:36	46.8
2023-01-23 10:40:40	46.9
2023-01-23 10:40:44	46
2023-01-23 10:40:48	45.1
2023-01-23 10:40:52	44.5
2023-01-23 10:40:56	45.1
2023-01-23 10:41:00	46.4
2023-01-23 10:41:04	47
2023-01-23 10:41:08	47.2
2023-01-23 10:41:12	47
2023-01-23 10:41:16	46.6
2023-01-23 10:41:20	46
2023-01-23 10:41:24	46
2023-01-23 10:41:28	46.4
2023-01-23 10:41:32	46.3
2023-01-23 10:41:36	46.4
2023-01-23 10:41:40	46.8
2023-01-23 10:41:44	46.9
2023-01-23 10:41:48	47.3
2023-01-23 10:41:52	48.1
2023-01-23 10:41:56	47.9
2023-01-23 10:42:00	47.9
2023-01-23 10:42:04	49.2
2023-01-23 10:42:08	51.1
2023-01-23 10:42:12	51.5
2023-01-23 10:42:16	51.5
2023-01-23 10:42:20	52.1
2023-01-23 10:42:24	51.9
2023-01-23 10:42:28	50.8
2023-01-23 10:42:32	50.3
2023-01-23 10:42:36	51
2023-01-23 10:42:40	50.8
2023-01-23 10:42:44	47.8
2023-01-23 10:42:48	42.5
2023-01-23 10:42:52	39
2023-01-23 10:42:56	38.8
2023-01-23 10:43:00	39.2
2023-01-23 10:43:04	39.4
2023-01-23 10:43:08	39.6
2023-01-23 10:43:12	37.6
2023-01-23 10:43:16	35
2023-01-23 10:43:20	33.9
2023-01-23 10:43:24	32.2
2023-01-23 10:43:28	30.4
2023-01-23 10:43:32	30.5
2023-01-23 10:43:36	31.1
2023-01-23 10:43:40	31
2023-01-23 10:43:44	30.8
2023-01-23 10:43:48	30.9
2023-01-23 10:43:52	31.3
2023-01-23 10:43:56	31.3
2023-01-23 10:44:00	31
2023-01-23 10:44:04	30.6
2023-01-23 10:44:08	29.6
2023-01-23 10:44:12	29
2023-01-23 10:44:16	29.2
2023-01-23 10:44:20	29.2
2023-01-23 10:44:24	29.3
2023-01-23 10:44:28	29.6
2023-01-23 10:44:32	29.6
2023-01-23 10:44:36	29.5
2023-01-23 10:44:40	29.4
2023-01-23 10:44:44	29.3
2023-01-23 10:44:48	29.4
2023-01-23 10:44:52	30
2023-01-23 10:44:56	30.6
2023-01-23 10:45:00	31
2023-01-23 10:45:04	30.8
2023-01-23 10:45:08	30.1
2023-01-23 10:45:12	29.5
2023-01-23 10:45:16	29.1
2023-01-23 10:45:20	29
2023-01-23 10:45:24	29
2023-01-23 10:45:28	28.6
2023-01-23 10:45:32	28.2
2023-01-23 10:45:36	28.2
2023-01-23 10:45:40	28.5
2023-01-23 10:45:44	28.5
2023-01-23 10:45:48	28.5
2023-01-23 10:45:52	28.7
2023-01-23 10:45:56	28.4
2023-01-23 10:46:00	28
2023-01-23 10:46:04	28.4
2023-01-23 10:46:08	28.4
2023-01-23 10:46:12	28.1
2023-01-23 10:46:16	28.2
2023-01-23 10:46:20	28.1
2023-01-23 10:46:24	27.4
2023-01-23 10:46:28	27.3
2023-01-23 10:46:32	27.8
2023-01-23 10:46:36	28
2023-01-23 10:46:40	27.5
2023-01-23 10:46:44	27.1
2023-01-23 10:46:48	27.3
2023-01-23 10:46:52	27.5
2023-01-23 10:46:56	27.8
2023-01-23 10:47:00	27.8
2023-01-23 10:47:04	27.6
2023-01-23 10:47:08	27.5
2023-01-23 10:47:12	27.6
2023-01-23 10:47:16	27.2
2023-01-23 10:47:20	27.1
2023-01-23 10:47:24	27.2
2023-01-23 10:47:28	27.3
2023-01-23 10:47:32	27.2
2023-01-23 10:47:36	27
2023-01-23 10:47:40	26.9
2023-01-23 10:47:44	26.8
2023-01-23 10:47:48	26.8
2023-01-23 10:47:52	26.5
2023-01-23 10:47:56	26.2
2023-01-23 10:48:00	26.6
2023-01-23 10:48:04	26.9
2023-01-23 10:48:08	26.7
2023-01-23 10:48:12	27
2023-01-23 10:48:16	27.2
2023-01-23 10:48:20	26.7
2023-01-23 10:48:24	26.3
2023-01-23 10:48:28	26.7
2023-01-23 10:48:32	26.8
2023-01-23 10:48:36	26.9
2023-01-23 10:48:40	27.3
2023-01-23 10:48:44	27.7
2023-01-23 10:48:48	27.8
2023-01-23 10:48:52	27.8
2023-01-23 10:48:56	27.8
2023-01-23 10:49:00	27.6
2023-01-23 10:49:04	27.5
2023-01-23 10:49:08	27.5
2023-01-23 10:49:12	27.4
2023-01-23 10:49:16	27.3
2023-01-23 10:49:20	27.6
2023-01-23 10:49:24	27.4
2023-01-23 10:49:28	27.6
2023-01-23 10:49:32	28.1
2023-01-23 10:49:36	28.1
2023-01-23 10:49:40	28.1
2023-01-23 10:49:44	28
2023-01-23 10:49:48	28.3
2023-01-23 10:49:52	28.5
2023-01-23 10:49:56	28.3
2023-01-23 10:50:00	28.2
2023-01-23 10:50:04	28
2023-01-23 10:50:08	28.1
2023-01-23 10:50:12	28.8
2023-01-23 10:50:16	29.6
2023-01-23 10:50:20	29.6
2023-01-23 10:50:24	29.6
2023-01-23 10:50:28	29.6
2023-01-23 10:50:32	29.9
2023-01-23 10:50:36	30
2023-01-23 10:50:40	29.7
2023-01-23 10:50:44	29.6
2023-01-23 10:50:48	30.2
2023-01-23 10:50:52	30.3
2023-01-23 10:50:56	29.1
2023-01-23 10:51:00	28.9
2023-01-23 10:51:04	29.6
2023-01-23 10:51:08	30
2023-01-23 10:51:12	29.7
2023-01-23 10:51:16	29.5
2023-01-23 10:51:20	30
2023-01-23 10:51:24	30.2
2023-01-23 10:51:28	29.7
2023-01-23 10:51:32	29.4
2023-01-23 10:51:36	29.4
2023-01-23 10:51:40	29.7
2023-01-23 10:51:44	29.8
2023-01-23 10:51:48	29.4
2023-01-23 10:51:52	29.4
2023-01-23 10:51:56	30.2
2023-01-23 10:52:00	30.5
2023-01-23 10:52:04	30.4
2023-01-23 10:52:08	30.3
2023-01-23 10:52:12	29.9
2023-01-23 10:52:16	29.8
2023-01-23 10:52:20	29.9
2023-01-23 10:52:24	30
2023-01-23 10:52:28	30.2
2023-01-23 10:52:32	30.2
2023-01-23 10:52:36	30.3
2023-01-23 10:52:40	30.3
2023-01-23 10:52:44	30.2
2023-01-23 10:52:48	30.3
2023-01-23 10:52:52	30.9
2023-01-23 10:52:56	31.5
2023-01-23 10:53:00	31
2023-01-23 10:53:04	30.3
2023-01-23 10:53:08	30.1
2023-01-23 10:53:12	29.8
2023-01-23 10:53:16	30
2023-01-23 10:53:20	30.3
2023-01-23 10:53:24	30.3
2023-01-23 10:53:28	30.5
2023-01-23 10:53:32	30.7
2023-01-23 10:53:36	30.9
2023-01-23 10:53:40	30.8
2023-01-23 10:53:44	31
2023-01-23 10:53:48	31.8
2023-01-23 10:53:52	32.3
2023-01-23 10:53:56	32.5
2023-01-23 10:54:00	32.5
2023-01-23 10:54:04	32.7
2023-01-23 10:54:08	33.1
2023-01-23 10:54:12	33.3
2023-01-23 10:54:16	32.9
2023-01-23 10:54:20	32.8
2023-01-23 10:54:24	33.2
2023-01-23 10:54:28	33.4
2023-01-23 10:54:32	33.9
2023-01-23 10:54:36	34.6
2023-01-23 10:54:40	34.7
2023-01-23 10:54:44	34.2
2023-01-23 10:54:48	33.7
2023-01-23 10:54:52	33.3
2023-01-23 10:54:56	33.7
2023-01-23 10:55:00	34.3
2023-01-23 10:55:04	34.3
2023-01-23 10:55:08	33.9
2023-01-23 10:55:12	33.6
2023-01-23 10:55:16	33.2
2023-01-23 10:55:20	33
2023-01-23 10:55:24	33.3
2023-01-23 10:55:28	33.7
2023-01-23 10:55:32	34
2023-01-23 10:55:36	34.5
2023-01-23 10:55:40	34.8
2023-01-23 10:55:44	34.8
2023-01-23 10:55:48	34.9
2023-01-23 10:55:52	34.9
2023-01-23 10:55:56	35.1
2023-01-23 10:56:00	35.1
2023-01-23 10:56:04	34.6
2023-01-23 10:56:08	34.2
2023-01-23 10:56:12	34.2
2023-01-23 10:56:16	34.3
2023-01-23 10:56:20	33.7
2023-01-23 10:56:24	33.8
2023-01-23 10:56:28	33.9
2023-01-23 10:56:32	32.8
2023-01-23 10:56:36	32.4
2023-01-23 10:56:40	32.8
2023-01-23 10:56:44	33.1
2023-01-23 10:56:48	32.8
2023-01-23 10:56:52	33.1
2023-01-23 10:56:56	34.2
2023-01-23 10:57:00	34.4
2023-01-23 10:57:04	34.1
2023-01-23 10:57:08	34
2023-01-23 10:57:12	34
2023-01-23 10:57:16	34.2
2023-01-23 10:57:20	34.5
2023-01-23 10:57:24	34.4
2023-01-23 10:57:28	34
2023-01-23 10:57:32	34
2023-01-23 10:57:36	34.5
2023-01-23 10:57:40	34.4
2023-01-23 10:57:44	33.7
2023-01-23 10:57:48	33.5
2023-01-23 10:57:52	34
2023-01-23 10:57:56	34.2
2023-01-23 10:58:00	34.3
2023-01-23 10:58:04	34.2
2023-01-23 10:58:08	34.1
2023-01-23 10:58:12	34
2023-01-23 10:58:16	33.4
2023-01-23 10:58:20	32.3
2023-01-23 10:58:24	32.3
2023-01-23 10:58:28	33.2
2023-01-23 10:58:32	33.7
2023-01-23 10:58:36	33.3
2023-01-23 10:58:40	33.4
2023-01-23 10:58:44	34
2023-01-23 10:58:48	33.7
2023-01-23 10:58:52	32.2
2023-01-23 10:58:56	31.8
2023-01-23 10:59:00	32.3
2023-01-23 10:59:04	32.2
2023-01-23 10:59:08	33.4
2023-01-23 10:59:12	36.2
2023-01-23 10:59:16	36.5
2023-01-23 10:59:20	34.9
2023-01-23 10:59:24	35.6
2023-01-23 10:59:28	37.6
2023-01-23 10:59:32	38.5
2023-01-23 10:59:36	36.8
2023-01-23 10:59:40	33.6
2023-01-23 10:59:44	32.1
2023-01-23 10:59:48	31.2
2023-01-23 10:59:52	29.8
2023-01-23 10:59:56	29.3
2023-01-23 11:00:00	29.5
2023-01-23 11:00:04	29.3
2023-01-23 11:00:07	28.8
2023-01-23 11:00:11	30
2023-01-23 11:00:15	35.1
2023-01-23 11:00:19	40.9
2023-01-23 11:00:23	42.1
2023-01-23 11:00:27	39.1
2023-01-23 11:00:31	38.2
2023-01-23 11:00:35	41
2023-01-23 11:00:39	43.3
2023-01-23 11:00:43	43.8
2023-01-23 11:00:47	44.3
2023-01-23 11:00:52	45.1
2023-01-23 11:00:55	45.3
2023-01-23 11:00:59	44.7
2023-01-23 11:01:03	44.1
2023-01-23 11:01:07	43.6
2023-01-23 11:01:11	43.3
2023-01-23 11:01:15	43.1
2023-01-23 11:01:19	43.2
2023-01-23 11:01:23	43.5
2023-01-23 11:01:27	44.1
2023-01-23 11:01:31	44.8
2023-01-23 11:01:35	44.8
2023-01-23 11:01:39	44
2023-01-23 11:01:43	42.9
2023-01-23 11:01:47	42.5
2023-01-23 11:01:51	42.8
2023-01-23 11:01:55	44.3
2023-01-23 11:02:00	45.3
2023-01-23 11:02:03	44.8
2023-01-23 11:02:07	43.6
2023-01-23 11:02:12	42.6
2023-01-23 11:02:15	41.2
2023-01-23 11:02:19	39.6
2023-01-23 11:02:23	39.8
2023-01-23 11:02:27	39.7
2023-01-23 11:02:31	38
2023-01-23 11:02:35	35.9
2023-01-23 11:02:39	34.4
2023-01-23 11:02:43	34.3
2023-01-23 11:02:47	37.1
2023-01-23 11:02:51	39.7
2023-01-23 11:02:55	40.7
2023-01-23 11:02:59	42.1
2023-01-23 11:03:03	42.8
2023-01-23 11:03:07	43
2023-01-23 11:03:11	43.8
2023-01-23 11:03:15	44.4
2023-01-23 11:03:19	44.1
2023-01-23 11:03:23	43.9
2023-01-23 11:03:27	44.7
2023-01-23 11:03:31	46.2
2023-01-23 11:03:35	48.7
2023-01-23 11:03:39	51.2
2023-01-23 11:03:43	52.2
2023-01-23 11:03:47	51.8
2023-01-23 11:03:51	49.9
2023-01-23 11:03:55	47.8
2023-01-23 11:03:59	46.8
2023-01-23 11:04:03	45.9
2023-01-23 11:04:07	44.9
2023-01-23 11:04:11	44.1
2023-01-23 11:04:15	43.7
2023-01-23 11:04:19	43.6
2023-01-23 11:04:23	42.3
2023-01-23 11:04:27	39.5
2023-01-23 11:04:31	36.4
2023-01-23 11:04:35	34.1
2023-01-23 11:04:39	31.9
2023-01-23 11:04:43	30.1
2023-01-23 11:04:47	29.8
2023-01-23 11:04:51	30.4
2023-01-23 11:04:55	30.7
2023-01-23 11:04:59	30.7
2023-01-23 11:05:03	30.8
2023-01-23 11:05:07	31.3
2023-01-23 11:05:11	31.4
2023-01-23 11:05:15	31.3
2023-01-23 11:05:19	31.2
2023-01-23 11:05:23	31.4
2023-01-23 11:05:27	31.5
2023-01-23 11:05:31	30.9
2023-01-23 11:05:35	30.6
2023-01-23 11:05:39	30.9
2023-01-23 11:05:43	31.2
2023-01-23 11:05:47	30.9
2023-01-23 11:05:51	30.6
2023-01-23 11:05:55	30.4
2023-01-23 11:05:59	30.4
2023-01-23 11:06:03	29.8
2023-01-23 11:06:07	29.3
2023-01-23 11:06:11	29.5
2023-01-23 11:06:15	29.8
2023-01-23 11:06:19	29.7
2023-01-23 11:06:23	29.3
2023-01-23 11:06:27	29.2
2023-01-23 11:06:31	29.4
2023-01-23 11:06:35	29.3
2023-01-23 11:06:39	28.7
2023-01-23 11:06:43	28.7
2023-01-23 11:06:47	29.4
2023-01-23 11:06:51	29.2
2023-01-23 11:06:55	28.3
2023-01-23 11:06:59	29.1
2023-01-23 11:07:03	30.2
2023-01-23 11:07:07	29.6
2023-01-23 11:07:11	28.4
2023-01-23 11:07:15	28.2
2023-01-23 11:07:19	28.2
2023-01-23 11:07:23	27.7
2023-01-23 11:07:27	27.7
2023-01-23 11:07:31	28.1
2023-01-23 11:07:35	28.2
2023-01-23 11:07:39	28
2023-01-23 11:07:43	28.1
2023-01-23 11:07:47	28.1
2023-01-23 11:07:51	28.1
2023-01-23 11:07:55	28.5
2023-01-23 11:07:59	28.6
2023-01-23 11:08:03	28.5
2023-01-23 11:08:07	28.7
2023-01-23 11:08:11	29
2023-01-23 11:08:15	29.4
2023-01-23 11:08:19	29.9
2023-01-23 11:08:23	30.3
2023-01-23 11:08:27	30.8
2023-01-23 11:08:31	30.8
2023-01-23 11:08:35	30.6
2023-01-23 11:08:39	30.7
2023-01-23 11:08:43	30.6
2023-01-23 11:08:47	30.4
2023-01-23 11:08:51	29.8
2023-01-23 11:08:55	29.3
2023-01-23 11:08:59	29.3
2023-01-23 11:09:03	29.2
2023-01-23 11:09:07	29.3
2023-01-23 11:09:11	29.3
2023-01-23 11:09:15	29.1
2023-01-23 11:09:19	28.7
2023-01-23 11:09:23	28.8
2023-01-23 11:09:27	29
2023-01-23 11:09:31	29.2
2023-01-23 11:09:35	29
2023-01-23 11:09:39	28.4
2023-01-23 11:09:43	28.7
2023-01-23 11:09:47	29.4
2023-01-23 11:09:51	29.7
2023-01-23 11:09:55	30
2023-01-23 11:09:59	30.2
2023-01-23 11:10:03	29.6
2023-01-23 11:10:07	28.7
2023-01-23 11:10:11	28.8
2023-01-23 11:10:15	29.1
2023-01-23 11:10:19	29.1
2023-01-23 11:10:23	29
2023-01-23 11:10:27	29
2023-01-23 11:10:31	29.2
2023-01-23 11:10:35	29.7
2023-01-23 11:10:39	30.2
2023-01-23 11:10:43	30.3
2023-01-23 11:10:47	29.9
2023-01-23 11:10:51	29.9
2023-01-23 11:10:55	31.4
2023-01-23 11:10:59	32.8
2023-01-23 11:11:03	32.5
2023-01-23 11:11:07	32.6
2023-01-23 11:11:11	33.3
2023-01-23 11:11:15	32.9
2023-01-23 11:11:19	32.1
2023-01-23 11:11:23	31.4
2023-01-23 11:11:27	31.1
2023-01-23 11:11:31	31.4
2023-01-23 11:11:35	31.5
2023-01-23 11:11:39	31.1
[truncated: 5,675 more rows]

## Sheet: ED2 Panel d
datetime (UTC)	Isoprene (ppb)	MVK+MACR+ISOPOOH (ppb)	Monoterpenes (ppb)
2023-01-23 08:51:00
2023-01-23 08:52:00
2023-01-23 08:53:00
2023-01-23 08:54:00
2023-01-23 08:55:00
2023-01-23 08:56:00
2023-01-23 08:57:00	0.548086	0.322317	0.00665935
2023-01-23 08:58:00	0.576982	0.324556	0.0324022
2023-01-23 08:59:00	0.377929	0.32631	0.0374689
2023-01-23 09:00:00	0.294986	0.183344	0.0274402
2023-01-23 09:01:00	0.33058	0.239559	0.0401161
2023-01-23 09:02:00	0.43584	0.295961	0.0331788
2023-01-23 09:03:00	0.43814	0.330907	0.0293493
2023-01-23 09:04:00	0.325214	0.260659	0.0169166
2023-01-23 09:05:00	0.438141	0.292903	0.0372415
2023-01-23 09:06:00	0.568717	0.343267	0.0493914
2023-01-23 09:07:00	0.355684	0.268978	0.0343273
2023-01-23 09:08:00	0.319264	0.232718	0.0311747
2023-01-23 09:09:00	0.114385	0.149423	0.00835421
2023-01-23 09:10:00	0.367079	0.194649	0.0142202
2023-01-23 09:11:00	0.304298	0.279794	0.0195954
2023-01-23 09:12:00	0.547884	0.297747	0.0344872
2023-01-23 09:13:00	0.574057	0.402644	0.0306435
2023-01-23 09:14:00	0.575876	0.345397	0.0424164
2023-01-23 09:15:00	0.431732	0.31318	0.0195009
2023-01-23 09:16:00	0.731651	0.396397	0.0405386
2023-01-23 09:17:00	0.742636	0.392794	0.053895
2023-01-23 09:18:00	0.8749	0.449021	0.057193
2023-01-23 09:19:00	0.806761	0.373054	0.0550075
2023-01-23 09:20:00	0.764835	0.376979	0.0573492
2023-01-23 09:21:00	0.447309	0.244034	0.0312325
2023-01-23 09:22:00	0.271497	0.190623	0.055952
2023-01-23 09:23:00	0.120159	0.12246	0.0382978
2023-01-23 09:24:00	0.395651	0.201592	0.0358267
2023-01-23 09:25:00	0.286517	0.288123	0.0446717
2023-01-23 09:26:00	0.124148	0.318653	0.0361114
2023-01-23 09:27:00	0.151181	0.254348	0.0154793
2023-01-23 09:28:00	0.0468294	0.228266	0.0238079
2023-01-23 09:29:00	0.124546	0.186071	0.0214255
2023-01-23 09:30:00	0.546238	0.261298	0.0419254
2023-01-23 09:31:00	0.457322	0.28406	0.049238
2023-01-23 09:32:00	0.744972	0.255972	0.0475215
2023-01-23 09:33:00	0.584826	0.267437	0.0324983
2023-01-23 09:34:00	0.356413	0.197308	0.0359983
2023-01-23 09:35:00	0.072233	0.175189	0.0295095
2023-01-23 09:36:00	0.38868	0.252691	0.0428459
2023-01-23 09:37:00	0.738394	0.34646	0.0508222
2023-01-23 09:38:00	0.677301	0.309725	0.0445446
2023-01-23 09:39:00	0.415618	0.240684	0.0304451
2023-01-23 09:40:00	0.56726	0.265436	0.0294791
2023-01-23 09:41:00	0.617892	0.278935	0.035894
2023-01-23 09:42:00	0.751345	0.292315	0.0579744
2023-01-23 09:43:00	0.849442	0.326015	0.0401558
2023-01-23 09:44:00	0.663247	0.308562	0.037252
2023-01-23 09:45:00	0.722539	0.288573	0.0378579
2023-01-23 09:46:00	0.740467	0.27527	0.037551
2023-01-23 09:47:00	0.695314	0.315312	0.0670389
2023-01-23 09:48:00	0.631682	0.27717	0.0313604
2023-01-23 09:49:00	0.485208	0.2816	0.0401126
2023-01-23 09:50:00	0.592809	0.281698	0.046744
2023-01-23 09:51:00	0.562499	0.25735	0.0244708
2023-01-23 09:52:00	0.386163	0.26096	0.0137674
2023-01-23 09:53:00	0.438346	0.32547	0.0434316
2023-01-23 09:54:00	0.540035	0.332955	0.043067
2023-01-23 09:55:00	0.519794	0.349744	0.0365443
2023-01-23 09:56:00	0.645857	0.378294	0.0296792
2023-01-23 09:57:00	0.724128	0.338094	0.041535
2023-01-23 09:58:00	0.323786	0.220187	0.016599
2023-01-23 09:59:00	0.296789	0.15788	0.0157726
2023-01-23 10:00:00	0.00730213	0.106339	-0.00373695
2023-01-23 10:01:00	0.290673	0.205941	0.00984203
2023-01-23 10:02:00	0.758026	0.373197	0.0297721
2023-01-23 10:03:00	0.770292	0.385193	0.0342199
2023-01-23 10:04:00	0.891364	0.369703	0.0290211
2023-01-23 10:05:00	0.737995	0.402887	0.0387332
2023-01-23 10:06:00	0.709272	0.35831	0.0655997
2023-01-23 10:07:00	0.904028	0.381382	0.0487057
2023-01-23 10:08:00	0.734275	0.359758	0.0553654
2023-01-23 10:09:00	0.627617	0.342432	0.036603
2023-01-23 10:10:00	0.758967	0.345439	0.0339631
2023-01-23 10:11:00	0.711119	0.337342	0.0463101
2023-01-23 10:12:00	0.659224	0.401333	0.0631346
2023-01-23 10:13:00	0.86404	0.352936	0.0512732
2023-01-23 10:14:00	0.776516	0.392338	0.0373897
2023-01-23 10:15:00	0.76961	0.38877	0.0381899
2023-01-23 10:16:00	0.72789	0.351386	0.0369682
2023-01-23 10:17:00	0.484963	0.273194	0.0330717
2023-01-23 10:18:00	0.352202	0.237262	0.0110422
2023-01-23 10:19:00	0.249348	0.215752	0.0379502
2023-01-23 10:20:00	0.267369	0.192059	0.00977122
2023-01-23 10:21:00	0.108579	0.0886919	0.0116653
2023-01-23 10:22:00	0.386801	0.273218	0.0206927
2023-01-23 10:23:00	0.426503	0.299038	0.0279637
2023-01-23 10:24:00	0.655208	0.357516	0.0354691
2023-01-23 10:25:00	0.732352	0.374169	0.0439305
2023-01-23 10:26:00	0.778807	0.409404	0.0644841
2023-01-23 10:27:00	0.816195	0.432793	0.0423682
2023-01-23 10:28:00	0.825264	0.430558	0.0563468
2023-01-23 10:29:00	0.837503	0.385744	0.0624141
2023-01-23 10:30:00	0.831505	0.42959	0.0451167
2023-01-23 10:31:00	0.756264	0.415111	0.0483484
2023-01-23 10:32:00	0.838992	0.408823	0.0393065
2023-01-23 10:33:00	0.805229	0.42894	0.0447855
2023-01-23 10:34:00	0.57334	0.381882	0.057617
2023-01-23 10:35:00	0.691792	0.373998	0.0548385
2023-01-23 10:36:00	0.4998	0.355229	0.0311497
2023-01-23 10:37:00	0.606806	0.31833	0.0528663
2023-01-23 10:38:00	0.322353	0.290046	0.0217518
2023-01-23 10:39:00	0.262666	0.24473	0.0207694
2023-01-23 10:40:00	0.208289	0.17415	0.0126664
2023-01-23 10:41:00	-0.0496755	0.0535513	0.0187575
2023-01-23 10:42:00	0.120053	0.0956815	0.0273987
2023-01-23 10:43:00	0.477654	0.276425	0.038291
2023-01-23 10:44:00	0.681971	0.338994	0.0293254
2023-01-23 10:45:00	0.640402	0.358855	0.0326121
2023-01-23 10:46:00	0.600873	0.376393	0.037152
2023-01-23 10:47:00	0.656471	0.425952	0.0473867
2023-01-23 10:48:00	0.781518	0.40267	0.0384807
2023-01-23 10:49:00	0.906975	0.43997	0.0370423
2023-01-23 10:50:00	0.770694	0.385952	0.0415784
2023-01-23 10:51:00	0.744418	0.440132	0.0495606
2023-01-23 10:52:00	0.804987	0.37002	0.0511753
2023-01-23 10:53:00	0.699817	0.375162	0.0509672
2023-01-23 10:54:00	0.662434	0.405414	0.0496987
2023-01-23 10:55:00	0.600658	0.375192	0.03784
2023-01-23 10:56:00	0.487557	0.405006	0.03014
2023-01-23 10:57:00	0.510322	0.390486	0.0527658
2023-01-23 10:58:00	0.470005	0.380334	0.0161277
2023-01-23 10:59:00	0.467684	0.295192	0.0380828
2023-01-23 11:00:00	0.383467	0.299248	0.0416046
2023-01-23 11:01:00	0.113048	0.145916	0.0167063
2023-01-23 11:02:00	0.234534	0.210694	0.0315357
2023-01-23 11:03:00	-0.0371992	0.1328	0.0126676
2023-01-23 11:04:00	0.305401	0.225435	0.0115874
2023-01-23 11:05:00	0.633942	0.33167	0.0357277
2023-01-23 11:06:00	0.53962	0.381531	0.0166481
2023-01-23 11:07:00	0.621234	0.395054	0.0310871
2023-01-23 11:08:00	0.527524	0.411992	0.0260682
2023-01-23 11:09:00	0.645708	0.446274	0.0352889
2023-01-23 11:10:00	0.744666	0.454787	0.0410588
2023-01-23 11:11:00	0.628673	0.382181	0.0428254
2023-01-23 11:12:00	0.821563	0.432767	0.0541981
2023-01-23 11:13:00	0.548056	0.380089	0.0288103
2023-01-23 11:14:00	0.320313	0.323775	0.0227554
2023-01-23 11:15:00	0.322862	0.251209	0.0227332
2023-01-23 11:16:00	0.46453	0.402369	0.0419758
2023-01-23 11:17:00	0.52205	0.340853	0.0311751
2023-01-23 11:18:00	0.357631	0.325297	0.0322111
2023-01-23 11:19:00	0.439828	0.321827	0.0458918
2023-01-23 11:20:00	0.446648	0.266282	0.0277418
2023-01-23 11:21:00	0.515432	0.282735	0.0534353
2023-01-23 11:22:00	0.528074	0.32861	0.0353775
2023-01-23 11:23:00	0.137542	0.192352	0.0353717
2023-01-23 11:24:00	-0.087815	0.0949691	0.028796
2023-01-23 11:25:00	0.0693624	0.097539	0.00877016
2023-01-23 11:26:00	0.294053	0.381402	0.0206375
2023-01-23 11:27:00	0.330007	0.418441	0.0160938
2023-01-23 11:28:00	0.418362	0.420912	0.039368
2023-01-23 11:29:00	0.453793	0.446941	0.0444365
2023-01-23 11:30:00	0.444574	0.444552	0.0435707
2023-01-23 11:31:00	0.452187	0.423084	0.0397908
2023-01-23 11:32:00	0.602827	0.424515	0.0507343
2023-01-23 11:33:00	0.416355	0.3931	0.0579744
2023-01-23 11:34:00	0.442344	0.301207	0.0515645
2023-01-23 11:35:00	0.0421019	0.12153	0.0151602
2023-01-23 11:36:00	0.104815	0.127332	0.00795342
2023-01-23 11:37:00	0.304454	0.209651	0.019335
2023-01-23 11:38:00	0.462809	0.366639	0.0563169
2023-01-23 11:39:00	0.402334	0.305911	0.0259174
2023-01-23 11:40:00	0.425964	0.336564	0.0490116
2023-01-23 11:41:00	0.336458	0.255863	0.0237274
2023-01-23 11:42:00
2023-01-23 11:43:00
2023-01-23 11:44:00
2023-01-23 11:45:00
2023-01-23 11:46:00
2023-01-23 11:47:00
2023-01-23 11:48:00
2023-01-23 11:49:00
2023-01-23 11:50:00
2023-01-23 11:51:00
2023-01-23 11:52:00
2023-01-23 11:53:00	0.326925	0.394041	0.0273368
2023-01-23 11:54:00	0.162066	0.295506	0.0156643
2023-01-23 11:55:00	0.138692	0.262424	0.014573
2023-01-23 11:56:00	0.056496	0.158349	0.0103928
2023-01-23 11:57:00	0.121794	0.233485	0.0184848
2023-01-23 11:58:00	0.409447	0.264581	0.05231
2023-01-23 11:59:00	0.322097	0.328187	0.0403521
2023-01-23 12:00:00	0.254063	0.244308	0.0229057
2023-01-23 12:01:00	0.204489	0.268447	0.0233061
2023-01-23 12:02:00	0.128769	0.219538	0.0345208
2023-01-23 12:03:00	0.0121433	0.196077	0.0235592
2023-01-23 12:04:00	0.244284	0.216855	0.0246365
2023-01-23 12:05:00	0.0848393	0.216391	0.0207392
2023-01-23 12:06:00	0.453104	0.383819	0.00202981
2023-01-23 12:07:00	0.0843313	0.247065	0.0363437
2023-01-23 12:08:00	0.107842	0.257008	0.0240023
2023-01-23 12:09:00	0.323895	0.504691	0.0226494
2023-01-23 12:10:00	0.429469	0.534024	0.0450792
2023-01-23 12:11:00	0.267292	0.551136	0.0320181
2023-01-23 12:12:00	0.392896	0.514171	0.0280399
2023-01-23 12:13:00	0.209907	0.487409	0.0512005
2023-01-23 12:14:00	0.216784	0.534077	0.0339894
2023-01-23 12:15:00	0.0988974	0.379623	0.0130953
2023-01-23 12:16:00	-0.123196	0.108185	-0.00370027
2023-01-23 12:17:00	0.132099	0.236386	0.0235579
2023-01-23 12:18:00	0.306654	0.328303	0.0322833
2023-01-23 12:19:00	0.244116	0.323235	0.0367396
2023-01-23 12:20:00	0.188568	0.282035	0.0502274
2023-01-23 12:21:00	0.318048	0.30163	0.0200749
2023-01-23 12:22:00	0.296269	0.316049	0.0338976
2023-01-23 12:23:00	0.209798	0.330171	0.0241816
2023-01-23 12:24:00	0.0197617	0.179075	0.0147887
2023-01-23 12:25:00	0.0672816	0.187844	0.0171597
2023-01-23 12:26:00	0.271735	0.266551	0.0176106
2023-01-23 12:27:00	0.394775	0.461079	0.0296973
2023-01-23 12:28:00	0.289414	0.369966	0.055146
2023-01-23 12:29:00	0.0376318	0.232793	0.0177921
2023-01-23 12:30:00	0.189941	0.361821	0.0287957
2023-01-23 12:31:00	0.353521	0.533285	0.0269262
2023-01-23 12:32:00	0.278134	0.560856	0.0313408
2023-01-23 12:33:00	0.136151	0.639444	0.0120362
2023-01-23 12:34:00	0.0688792	0.579996	0.0462295
2023-01-23 12:35:00	0.156948	0.418097	0.0310706
2023-01-23 12:36:00	0.000225124	0.207089	0.0200695
2023-01-23 12:37:00	-0.025947	0.141837	0.0111192
2023-01-23 12:38:00	0.218319	0.299644	0.0214912
2023-01-23 12:39:00	0.30895	0.336384	0.0190082
2023-01-23 12:40:00	0.197634	0.293805	0.0111079
2023-01-23 12:41:00	0.282207	0.334215	0.00766028
2023-01-23 12:42:00	0.197539	0.296834	0.0303272
2023-01-23 12:43:00	0.099098	0.264317	0.0463952
2023-01-23 12:44:00	0.312096	0.479395	0.0431052
2023-01-23 12:45:00	0.2267	0.35383	0.0242361
2023-01-23 12:46:00	0.0838244	0.261088	0.0289053
2023-01-23 12:47:00	0.23063	0.299622	0.0262927
2023-01-23 12:48:00	0.335637	0.358463	0.0279852
2023-01-23 12:49:00	0.177948	0.324495	0.0266922
2023-01-23 12:50:00	0.135119	0.261943	0.0290706
2023-01-23 12:51:00	0.122248	0.33567	0.0262052
2023-01-23 12:52:00	0.0778909	0.468834	0.0189336
2023-01-23 12:53:00	0.370296	0.442187	0.0415048
2023-01-23 12:54:00	0.277207	0.485106	0.0321219
2023-01-23 12:55:00	0.123219	0.457148	0.0250296
2023-01-23 12:56:00	0.0614616	0.159363	0.0238791
2023-01-23 12:57:00	0.085327	0.16727	0.0175621
2023-01-23 12:58:00	0.0725557	0.224439	0.0214613
2023-01-23 12:59:00	0.0834514	0.311799	0.0312592
2023-01-23 13:00:00	0.137905	0.340534	0.033912
2023-01-23 13:01:00	0.046807	0.240133	0.00740289
2023-01-23 13:02:00	-0.0669171	0.0964561	0.0222353
2023-01-23 13:03:00	-0.0194914	0.14726	0.012828
2023-01-23 13:04:00	-0.018341	0.125752	0.0134105
2023-01-23 13:05:00	0.0978541	0.283799	0.0299023
2023-01-23 13:06:00	0.249459	0.475741	0.0297757
2023-01-23 13:07:00	0.182168	0.285717	0.0229599
2023-01-23 13:08:00	0.0597085	0.282338	0.0180229
2023-01-23 13:09:00	0.257187	0.424395	0.0394011
2023-01-23 13:10:00	0.254226	0.335281	0.0114658
2023-01-23 13:11:00	0.0634654	0.158036	0.0160016
2023-01-23 13:12:00	0.0977784	0.276701	0.0107447
2023-01-23 13:13:00	0.10306	0.25103	0.0269321
2023-01-23 13:14:00	0.00202697	0.381714	0.0351252
2023-01-23 13:15:00	0.117562	0.304621	0.0349725
2023-01-23 13:16:00	0.120518	0.367286	0.0167678
2023-01-23 13:17:00	0.0405168	0.335923	0.0227987
2023-01-23 13:18:00	-0.0806417	0.169084	0.0227485
2023-01-23 13:19:00	0.138207	0.315151	0.0254408
2023-01-23 13:20:00	0.107452	0.280541	0.0310342
2023-01-23 13:21:00	0.0470018	0.303046	0.00427435
2023-01-23 13:22:00	-0.0569957	0.117245	0.00116504
2023-01-23 13:23:00	-0.0232251	0.192385	0.0181383
2023-01-23 13:24:00	0.0556374	0.181212	0.0273291
2023-01-23 13:25:00	0.0807375	0.195063	0.00423118
2023-01-23 13:26:00	0.114307	0.281516	0.019816
2023-01-23 13:27:00	0.320013	0.342653	0.0192296
2023-01-23 13:28:00	0.215061	0.345003	0.020268
2023-01-23 13:29:00	0.140748	0.293423	0.0216681
2023-01-23 13:30:00	0.00663776	0.224103	0.0260665
2023-01-23 13:31:00	0.139359	0.308833	0.0363598
2023-01-23 13:32:00	0.0772297	0.206735	0.0160523
2023-01-23 13:33:00	0.0404534	0.237036	0.024179
2023-01-23 13:34:00	0.1136	0.272354	0.0276359
2023-01-23 13:35:00	0.0444245	0.214349	-0.00112298
2023-01-23 13:36:00	0.120039	0.237544	0.0045487
2023-01-23 13:37:00	-0.0392046	0.227459	0.0170492
2023-01-23 13:38:00	0.283001	0.509237	0.0433792
2023-01-23 13:39:00	0.103347	0.37133	0.0403157
2023-01-23 13:40:00	0.0971747	0.162537	-0.000952477
2023-01-23 13:41:00	-0.0411952	0.179568	0.0148857
2023-01-23 13:42:00	-0.0243265	0.142149	0.0136548
2023-01-23 13:43:00	-0.0529111	0.164871	-0.00867191
2023-01-23 13:44:00	0.00160671	0.287997	0.0163739
2023-01-23 13:45:00	0.10909	0.368402	0.0296789
2023-01-23 13:46:00	0.170541	0.381733	0.0250933
2023-01-23 13:47:00	0.120982	0.308993	0.0121484
2023-01-23 13:48:00	0.0867494	0.332446	0.0121157
2023-01-23 13:49:00	0.0248888	0.331507	0.00533214
2023-01-23 13:50:00	0.202088	0.299255	0.0193465
2023-01-23 13:51:00	0.143691	0.261772	0.0291359
2023-01-23 13:52:00	-0.034963	0.0925279	0.0172822
2023-01-23 13:53:00	-0.0354141	0.130279	0.0203233
2023-01-23 13:54:00	0.040199	0.22489	0.0147496
2023-01-23 13:55:00	0.0470698	0.242729	0.0223466
2023-01-23 13:56:00	0.0449478	0.26832	0.0171317
2023-01-23 13:57:00	0.127129	0.280199	0.0154646
2023-01-23 13:58:00	0.149011	0.325221	0.0440677
2023-01-23 13:59:00	0.0772569	0.312204	0.0399578
2023-01-23 14:00:00	0.0719777	0.348872	0.0415015
2023-01-23 14:01:00	0.198169	0.293963	0.0167791
2023-01-23 14:02:00	0.134854	0.243023	0.0231636
2023-01-23 14:03:00	0.102556	0.203894	0.0200832
2023-01-23 14:04:00	0.093006	0.236862	0.018018
2023-01-23 14:05:00	0.0997354	0.189457	-0.000691365
2023-01-23 14:06:00	-0.0847684	0.384107	0.0176022
2023-01-23 14:07:00	-0.0400808	0.378631	0.0206618
2023-01-23 14:08:00	0.0522992	0.510414	0.0433361
2023-01-23 14:09:00	0.0578005	0.512907	0.0384387
2023-01-23 14:10:00	-0.0121449	0.398091	0.0078078
2023-01-23 14:11:00	0.149077	0.289002	0.0375523
2023-01-23 14:12:00	0.151602	0.271369	0.023019
2023-01-23 14:13:00	0.0588157	0.337809	0.0320979
2023-01-23 14:14:00	0.252138	0.307547	0.0327868
2023-01-23 14:15:00	0.162609	0.277987	0.00670128
2023-01-23 14:16:00	0.165514	0.330563	0.0334568
2023-01-23 14:17:00	0.0968336	0.306578	0.0194334
2023-01-23 14:18:00	-0.0165535	0.25153	0.010394
2023-01-23 14:19:00	-0.0665743	0.0569939	0.0306457
2023-01-23 14:20:00	-0.029624	0.113376	0.0104886
2023-01-23 14:21:00	0.0445745	0.21979	0.0255606
2023-01-23 14:22:00	0.127777	0.32524	0.0170304
2023-01-23 14:23:00	0.0341746	0.275355	0.0179261
2023-01-23 14:24:00	0.0984457	0.304933	0.0316352
2023-01-23 14:25:00	0.0716124	0.283623	0.0296408
2023-01-23 14:26:00	0.0379189	0.31167	0.0308568
2023-01-23 14:27:00	0.0180299	0.399867	0.0142855
2023-01-23 14:28:00	0.032037	0.31478	0.0100193
2023-01-23 14:29:00	0.0178016	0.213586	0.00795372
2023-01-23 14:30:00	-0.0600558	0.156066	0.00822389
2023-01-23 14:31:00	0.0489611	0.169246	0.0296353
2023-01-23 14:32:00	-0.0809835	0.0875932	0.0248444
2023-01-23 14:33:00	-0.0307402	0.108049	0.0211697
2023-01-23 14:34:00	-0.0555984	0.0565287	0.0293948
2023-01-23 14:35:00	0.0560229	0.222017	0.0382827
2023-01-23 14:36:00	0.071175	0.15754	0.0193959
2023-01-23 14:37:00	-0.0861971	0.185904	0.0133691
2023-01-23 14:38:00	0.14238	0.206706	0.00688793
2023-01-23 14:39:00	-0.0357512	0.309193	0.0305914
2023-01-23 14:40:00	0.10578	0.316543	0.0172376
2023-01-23 14:41:00	0.149781	0.311036	0.0297992
2023-01-23 14:42:00	0.125369	0.322935	0.00140723
2023-01-23 14:43:00	0.134177	0.375362	0.026119
2023-01-23 14:44:00	0.100973	0.35848	0.0556209
2023-01-23 14:45:00	0.0438287	0.258162	0.0021491
2023-01-23 14:46:00	0.0495445	0.177581	0.0317685
2023-01-23 14:47:00	-0.118799	0.0839937	0.027196
2023-01-23 14:48:00	0.013829	0.0890051	0.000316548
2023-01-23 14:49:00	-0.0727686	0.0730636	0.0221053
2023-01-23 14:50:00	-0.0283173	0.0827447	0.00671107
2023-01-23 14:51:00	0.101447	0.157457	0.0127654
2023-01-23 14:52:00	0.020602	0.185976	0.0214666
2023-01-23 14:53:00	0.0398518	0.239718	0.0130775
2023-01-23 14:54:00	-0.0153561	0.305834	0.0103515
2023-01-23 14:55:00	-0.114938	0.263878	0.0450808
2023-01-23 14:56:00	-0.0361428	0.176416	0.00933101
2023-01-23 14:57:00	-0.0649897	0.0813126	0.00495733
2023-01-23 14:58:00	-0.072612	0.0880745	-0.00298456
2023-01-23 14:59:00	0.0254857	0.130683	0.00381478
2023-01-23 15:00:00	0.108658	0.322123	0.0309977
2023-01-23 15:01:00	-0.00175201	0.256444	0.0120658
2023-01-23 15:02:00	0.116334	0.241506	0.020167
2023-01-23 15:03:00	-0.10813	0.244516	0.0258087
2023-01-23 15:04:00	-0.0319079	0.191232	0.0201002
2023-01-23 15:05:00	-0.00411665	0.0758096	0.0243473
2023-01-23 15:06:00	-0.102183	0.0420886	0.0268961
2023-01-23 15:07:00	-0.019735	0.0583173	0.0164815
2023-01-23 15:08:00	0.0137709	0.0908608	0.0132868
2023-01-23 15:09:00	0.0136909	0.246186	0.0374488
2023-01-23 15:10:00	0.135756	0.285201	0.0352589
2023-01-23 15:11:00	0.141308	0.358533	0.0331126
2023-01-23 15:12:00	0.0993807	0.290772	0.0223053
2023-01-23 15:13:00	0.21905	0.326491	0.00450734
2023-01-23 15:14:00	0.111853	0.345273	0.0236911
2023-01-23 15:15:00	0.0497076	0.37217	0.0185115
2023-01-23 15:16:00	0.123527	0.397157	0.0245999
2023-01-23 15:17:00	0.129178	0.368274	0.0298964
2023-01-23 15:18:00	0.13533	0.345148	0.0307685
2023-01-23 15:19:00	0.150567	0.288727	0.0180949
2023-01-23 15:20:00	0.0159685	0.204772	0.0180626
2023-01-23 15:21:00	-0.0990166	0.108064	0.0227954
2023-01-23 15:22:00	0.022878	0.0706798	0.0248195
2023-01-23 15:23:00	-0.161725	0.0523774	0.0158899
2023-01-23 15:24:00	0.0110987	0.0538053	0.026833
2023-01-23 15:25:00	-0.00944668	0.0739961	0.00117985
2023-01-23 15:26:00	0.0420124	0.146414	0.0340557
2023-01-23 15:27:00	-0.0104756	0.244136	0.00790149
2023-01-23 15:28:00	0.0717983	0.208986	0.0131967
2023-01-23 15:29:00	-0.00329132	0.238208	0.0162451
2023-01-23 15:30:00	-0.00700931	0.254392	0.0242185
2023-01-23 15:31:00	-0.158824	0.133777	0.0222317
2023-01-23 15:32:00	-0.0985403	0.0984716	0.0215006
2023-01-23 15:33:00	0.0327223	0.256897	0.0204461
2023-01-23 15:34:00	-0.0124274	0.238266	0.0243364
2023-01-23 15:35:00	-0.0553339	0.193836	0.0112327
2023-01-23 15:36:00	-0.0135308	0.186073	0.0142146
2023-01-23 15:37:00	-0.0238853	0.166334	0.0139435
2023-01-23 15:38:00	0.00983524	0.0673444	0.013497
2023-01-23 15:39:00	-0.00947499	0.223426	0.0248382
2023-01-23 15:40:00	0.0328717	0.20425	0.0254888
2023-01-23 15:41:00	0.0525227	0.296699	0.00304286
2023-01-23 15:42:00	0.0654727	0.262975	0.0226853
2023-01-23 15:43:00	0.0657827	0.346394	0.0451835
2023-01-23 15:44:00	0.0259812	0.294254	0.0243044
2023-01-23 15:45:00	0.0540897	0.308829	0.0131114
2023-01-23 15:46:00	0.158253	0.315411	0.0158308
2023-01-23 15:47:00	0.103385	0.335591	0.0272276
2023-01-23 15:48:00	0.00512561	0.268644	0.0226091
2023-01-23 15:49:00	0.0320741	0.373657	0.0234143
2023-01-23 15:50:00	0.0682039	0.285115	0.0176212
2023-01-23 15:51:00	-0.0240181	0.125684	0.0236609
2023-01-23 15:52:00	-0.0139023	0.153043	0.0046265
2023-01-23 15:53:00	-0.00207903	0.125371	0.00582653
2023-01-23 15:54:00	0.0255108	0.207872	0.00680384
2023-01-23 15:55:00	-0.0322276	0.216248	0.0485904
2023-01-23 15:56:00	-0.0324708	0.181273	0.00393822
2023-01-23 15:57:00	0.123339	0.27648	0.0312653
2023-01-23 15:58:00	0.0835349	0.324878	0.0113486
2023-01-23 15:59:00	-0.0236657	0.199218	0.00648094
2023-01-23 16:00:00	-0.0517955	0.182638	0.0335032
2023-01-23 16:01:00	-0.0357751	0.159106	0.0238199
2023-01-23 16:02:00	-0.0556522	0.225333	0.0127933
2023-01-23 16:03:00	0.0531185	0.322936	0.0260188
2023-01-23 16:04:00	-0.0968965	0.290529	0.0266884
2023-01-23 16:05:00	0.0842875	0.202045	-0.000334545
2023-01-23 16:06:00	-0.0222196	0.043724	0.0327731
2023-01-23 16:07:00	-0.0360351	0.0417118	0.037912
2023-01-23 16:08:00	-0.0204757	0.0123643	0.0159628
2023-01-23 16:09:00	-0.079962	0.0225827	0.0129473
2023-01-23 16:10:00	-0.0124396	0.0619799	0.0117035
2023-01-23 16:11:00	-0.0282954	0.0548736	0.0204247
2023-01-23 16:12:00	-0.118705	0.0395274	0.0144595
2023-01-23 16:13:00	-0.0820355	0.0291064	0.00535711
2023-01-23 16:14:00	0.0186685	0.0168359	0.011951
2023-01-23 16:15:00	-0.10189	0.0401046	0.0214762
2023-01-23 16:16:00	-0.0793971	0.118008	0.020382
2023-01-23 16:17:00	0.0179216	0.0494838	-0.00282223
2023-01-23 16:18:00	-0.0501975	0.1107	0.0161531
2023-01-23 16:19:00	-0.0916832	0.0482015	0.0200766
2023-01-23 16:20:00	0.116284	0.0795722	0.00571407
2023-01-23 16:21:00	0.0141872	0.138292	0.0211426
2023-01-23 16:22:00	0.111926	0.282194	0.022225
2023-01-23 16:23:00	0.0354145	0.272561	0.0346894
2023-01-23 16:24:00	0.028816	0.202128	0.01851
2023-01-23 16:25:00	0.0246101	0.185049	0.0207767
2023-01-23 16:26:00	-0.0238837	0.205379	0.0208619
2023-01-23 16:27:00	-0.0487703	0.245695	0.0088186
2023-01-23 16:28:00	0.0419213	0.251287	0.0169971
2023-01-23 16:29:00	0.03924	0.166842	0.0188202
2023-01-23 16:30:00	-0.0556386	0.144164	0.00458921
2023-01-23 16:31:00	-0.0606773	0.14202	0.0169064
2023-01-23 16:32:00	-0.0131355	0.120164	-0.00489847
2023-01-23 16:33:00	-0.00437029	0.129788	0.0265338
2023-01-23 16:34:00	-0.0744619	0.0419479	0.0184893
2023-01-23 16:35:00	-0.0446267	0.149856	0.0168432
2023-01-23 16:36:00	-0.0250509	0.0792552	0.00952562
2023-01-23 16:37:00	-0.102291	0.129257	0.0144459
2023-01-23 16:38:00	-0.0326396	0.101555	0.0219379
2023-01-23 16:39:00	-0.0138385	0.183782	0.0122223
2023-01-23 16:40:00	-0.0472622	0.191978	0.020982
2023-01-23 16:41:00	-0.0266929	0.126275	0.0389826
2023-01-23 16:42:00	-0.0322203	0.151659	0.0125009
2023-01-23 16:43:00	-0.0524254	0.138705	0.0222341
2023-01-23 16:44:00	-0.0752019	0.147119	-0.00128505
2023-01-23 16:45:00	-0.0412158	0.0678483	0.0141122
2023-01-23 16:46:00	0.030699	0.0558226	-0.00699503
2023-01-23 16:47:00	-0.127302	0.0905741	0.0305502
2023-01-23 16:48:00	0.121079	0.213813	0.01605
2023-01-23 16:49:00	0.094362	0.167755	0.0158075
2023-01-23 16:50:00	0.00206407	0.245061	0.0110312
2023-01-23 16:51:00	-0.0356197	0.136473	0.026064
2023-01-23 16:52:00	-0.0200686	0.116107	0.00865425
2023-01-23 16:53:00	-0.0420469	0.19686	0.0064709
2023-01-23 16:54:00	0.0447027	0.141689	0.027461
2023-01-23 16:55:00	0.000613398	0.189562	0.027043
2023-01-23 16:56:00	-0.0725399	0.265771	0.0226448
2023-01-23 16:57:00	0.0349908	0.324303	0.0211592
2023-01-23 16:58:00	-0.00851	0.201767	0.02636
2023-01-23 16:59:00	0.0424863	0.179379	0.0312271
2023-01-23 17:00:00	0.00622702	0.179524	0.00832233
2023-01-23 17:01:00	-0.0231494	0.0855854	0.0133333
2023-01-23 17:02:00	0.0504618	0.0835806	-0.000837764
2023-01-23 17:03:00	0.00792717	0.0365508	0.0131545
2023-01-23 17:04:00	0.0613112	0.0274467	0.0150667
2023-01-23 17:05:00	0.0581023	0.0249488	0.0263284
2023-01-23 17:06:00	0.00620315	0.0516705	0.00820874
2023-01-23 17:07:00	-0.0973194	0.059216	0.0182275
2023-01-23 17:08:00	0.0200107	0.011918	0.0137559
2023-01-23 17:09:00	-0.0721075	0.0419484	0.0394938
2023-01-23 17:10:00	-0.014161	0.0815638	0.0154744
2023-01-23 17:11:00	0.0184194	0.103595	0.022671
2023-01-23 17:12:00	-0.0269001	0.0634498	-0.00468319
2023-01-23 17:13:00	-0.0125646	0.12455	0.0328618
2023-01-23 17:14:00	-0.0648898	0.172849	0.0158197
2023-01-23 17:15:00	-0.0722422	0.12244	0.00123655
2023-01-23 17:16:00	-0.0469452	0.101458	0.0129586
2023-01-23 17:17:00	0.0921693	0.190196	0.0206972
2023-01-23 17:18:00	0.0304976	0.132741	0.0169546
2023-01-23 17:19:00	-0.0292995	0.052767	0.0188369
2023-01-23 17:20:00	0.100827	0.204037	0.0103235
2023-01-23 17:21:00	-0.101349	0.15701	0.0356112
2023-01-23 17:22:00	0.062071	0.129117	0.0162223
2023-01-23 17:23:00	0.0693813	0.161442	0.00801931
2023-01-23 17:24:00	-0.116271	0.261992	0.0197552
2023-01-23 17:25:00	0.0189805	0.154944	0.00161275
2023-01-23 17:26:00	-0.0396723	0.194664	0.0155414
2023-01-23 17:27:00	-0.0069303	0.237184	0.018021
2023-01-23 17:28:00	-0.0513434	0.229625	0.0210932
2023-01-23 17:29:00	0.0439657	0.132428	0.0198809

## Sheet: ED2 Panel e NO
datetime (UTC)	NO (ppb)
2023-01-23 08:51:00	0.004
2023-01-23 08:52:00	0.004
2023-01-23 08:53:00	0.004
2023-01-23 08:54:00	0.004
2023-01-23 08:55:00	0.004
2023-01-23 08:56:00	0.004
2023-01-23 08:57:00	0.004
2023-01-23 08:58:00	0.004
2023-01-23 08:59:00	0.004
2023-01-23 09:00:00	0.004
2023-01-23 09:01:00	0.004
2023-01-23 09:02:00	0.004
2023-01-23 09:03:00	0.004
2023-01-23 09:04:00	0.004
2023-01-23 09:05:00	0.004
2023-01-23 09:06:00	0.004
2023-01-23 09:07:00	0.004
2023-01-23 09:08:00	0.004
2023-01-23 09:09:00	0.004
2023-01-23 09:10:00	0.004
2023-01-23 09:11:00	0.004
2023-01-23 09:12:00	0.004
2023-01-23 09:13:00	0.004
2023-01-23 09:14:00	0.004
2023-01-23 09:15:00	0.004
2023-01-23 09:16:00	0.004
2023-01-23 09:17:00	0.004
2023-01-23 09:18:00	0.004
2023-01-23 09:19:00	0.004
2023-01-23 09:20:00	0.004
2023-01-23 09:21:00	0.004
2023-01-23 09:22:00	0.004
2023-01-23 09:23:00	0.004
2023-01-23 09:24:00	0.004
2023-01-23 09:25:00	0.004
2023-01-23 09:26:00	0.004
2023-01-23 09:27:00	0.004
2023-01-23 09:28:00	0.004
2023-01-23 09:29:00	0.004
2023-01-23 09:30:00	0.022711
2023-01-23 09:31:00	0.013841
2023-01-23 09:32:00	0.004
2023-01-23 09:33:00	0.013498
2023-01-23 09:34:00	0.004
2023-01-23 09:35:00	0.004
2023-01-23 09:36:00	0.004
2023-01-23 09:37:00	0.004
2023-01-23 09:38:00	0.004
2023-01-23 09:39:00	0.004
2023-01-23 09:40:00	0.004
2023-01-23 09:41:00	0.004
2023-01-23 09:42:00	0.004
2023-01-23 09:43:00	0.004
2023-01-23 09:44:00	0.004
2023-01-23 09:45:00	0.004
2023-01-23 09:46:00	0.004
2023-01-23 09:47:00	0.004
2023-01-23 09:48:00	0.004
2023-01-23 09:49:00	0.004
2023-01-23 09:50:00	0.004
2023-01-23 09:51:00	0.004
2023-01-23 09:52:00	0.004
2023-01-23 09:53:00	0.004
2023-01-23 09:54:00	0.004
2023-01-23 09:55:00	0.004
2023-01-23 09:56:00	0.004
2023-01-23 09:57:00	0.004
2023-01-23 09:58:00	0.004
2023-01-23 09:59:00	0.004
2023-01-23 10:00:00	0.004
2023-01-23 10:01:00	0.004
2023-01-23 10:02:00	0.004
2023-01-23 10:03:00	0.004
2023-01-23 10:04:00	0.004
2023-01-23 10:05:00
2023-01-23 10:06:00
2023-01-23 10:07:00
2023-01-23 10:08:00
2023-01-23 10:09:00
2023-01-23 10:10:00
2023-01-23 10:11:00	0.0246
2023-01-23 10:12:00	0.028437
2023-01-23 10:13:00	0.015162
2023-01-23 10:14:00	0.03036
2023-01-23 10:15:00	0.044581
2023-01-23 10:16:00	0.071144
2023-01-23 10:17:00	0.062443
2023-01-23 10:18:00	0.043843
2023-01-23 10:19:00	0.04665
2023-01-23 10:20:00	0.03469
2023-01-23 10:21:00	0.022835
2023-01-23 10:22:00	0.034034
2023-01-23 10:23:00	0.07793
2023-01-23 10:24:00	0.093155
2023-01-23 10:25:00	0.099411
2023-01-23 10:26:00	0.113415
2023-01-23 10:27:00	0.119869
2023-01-23 10:28:00	0.153887
2023-01-23 10:29:00	0.180263
2023-01-23 10:30:00	0.187239
2023-01-23 10:31:00	0.217219
2023-01-23 10:32:00	0.224587
2023-01-23 10:33:00	0.223999
2023-01-23 10:34:00	0.327574
2023-01-23 10:35:00	0.391007
2023-01-23 10:36:00	0.368753
2023-01-23 10:37:00	0.30469
2023-01-23 10:38:00	0.28305
2023-01-23 10:39:00	0.155969
2023-01-23 10:40:00	0.06032
2023-01-23 10:41:00	0.040756
2023-01-23 10:42:00	0.029152
2023-01-23 10:43:00	0.123093
2023-01-23 10:44:00	0.276343
2023-01-23 10:45:00	0.355081
2023-01-23 10:46:00	0.36618
2023-01-23 10:47:00	0.371607
2023-01-23 10:48:00	0.331969
2023-01-23 10:49:00	0.369296
2023-01-23 10:50:00	0.345081
2023-01-23 10:51:00	0.388124
2023-01-23 10:52:00	0.330899
2023-01-23 10:53:00	0.425456
2023-01-23 10:54:00	0.449596
2023-01-23 10:55:00	0.497948
2023-01-23 10:56:00	0.44302
2023-01-23 10:57:00	0.485376
2023-01-23 10:58:00	0.358934
2023-01-23 10:59:00	0.188776
2023-01-23 11:00:00	0.062484
2023-01-23 11:01:00	0.056417
2023-01-23 11:02:00	0.035511
2023-01-23 11:03:00	0.030912
2023-01-23 11:04:00	0.04092
2023-01-23 11:05:00	0.30211
2023-01-23 11:06:00	0.292623
2023-01-23 11:07:00	0.362509
2023-01-23 11:08:00	0.345545
2023-01-23 11:09:00	0.361238
2023-01-23 11:10:00	0.347636
2023-01-23 11:11:00	0.405434
2023-01-23 11:12:00	0.447774
2023-01-23 11:13:00	0.452682
2023-01-23 11:14:00	0.380315
2023-01-23 11:15:00	0.375841
2023-01-23 11:16:00	0.38459
2023-01-23 11:17:00	0.353907
2023-01-23 11:18:00	0.219014
2023-01-23 11:19:00	0.089573
2023-01-23 11:20:00	0.072338
2023-01-23 11:21:00	0.070773
2023-01-23 11:22:00	0.096715
2023-01-23 11:23:00	0.079216
2023-01-23 11:24:00	0.044685
2023-01-23 11:25:00	0.044954
2023-01-23 11:26:00	0.180905
2023-01-23 11:27:00	0.251795
2023-01-23 11:28:00	0.235497
2023-01-23 11:29:00	0.218256
2023-01-23 11:30:00	0.212169
2023-01-23 11:31:00	0.209579
2023-01-23 11:32:00	0.185036
2023-01-23 11:33:00	0.188004
2023-01-23 11:34:00	0.208495
2023-01-23 11:35:00	0.102794
2023-01-23 11:36:00	0.093115
2023-01-23 11:37:00	0.065207
2023-01-23 11:38:00	0.035763
2023-01-23 11:39:00	0.04574
2023-01-23 11:40:00	0.102592
2023-01-23 11:41:00	0.09339
2023-01-23 11:42:00	0.06757
2023-01-23 11:43:00	0.071995
2023-01-23 11:44:00	0.070552
2023-01-23 11:45:00	0.087697
2023-01-23 11:46:00	0.073558
2023-01-23 11:47:00	0.100161
2023-01-23 11:48:00	0.325106
2023-01-23 11:49:00	0.246083
2023-01-23 11:50:00	0.18747
2023-01-23 11:51:00	0.195643
2023-01-23 11:52:00	0.244616
2023-01-23 11:53:00	0.165722
2023-01-23 11:54:00
2023-01-23 11:55:00
2023-01-23 11:56:00
2023-01-23 11:57:00
2023-01-23 11:58:00
2023-01-23 11:59:00	0.091246
2023-01-23 12:00:00	0.104585
2023-01-23 12:01:00	0.084697
2023-01-23 12:02:00	0.082578
2023-01-23 12:03:00	0.074965
2023-01-23 12:04:00	0.064794
2023-01-23 12:05:00	0.058851
2023-01-23 12:06:00	0.06219
2023-01-23 12:07:00	0.065681
2023-01-23 12:08:00	0.041001
2023-01-23 12:09:00	0.134839
2023-01-23 12:10:00	0.181957
2023-01-23 12:11:00	0.167348
2023-01-23 12:12:00	0.185588
2023-01-23 12:13:00	0.193451
2023-01-23 12:14:00	0.22232
2023-01-23 12:15:00	0.239003
2023-01-23 12:16:00	0.08317
2023-01-23 12:17:00	0.045449
2023-01-23 12:18:00	0.040046
2023-01-23 12:19:00	0.063685
2023-01-23 12:20:00	0.074859
2023-01-23 12:21:00	0.085441
2023-01-23 12:22:00	0.072377
2023-01-23 12:23:00	0.078628
2023-01-23 12:24:00	0.085486
2023-01-23 12:25:00	0.076027
2023-01-23 12:26:00	0.058629
2023-01-23 12:27:00	0.063702
2023-01-23 12:28:00	0.059052
2023-01-23 12:29:00	0.051004
2023-01-23 12:30:00	0.079081
2023-01-23 12:31:00	0.128735
2023-01-23 12:32:00	0.122569
2023-01-23 12:33:00	0.250564
2023-01-23 12:34:00	0.233884
2023-01-23 12:35:00	0.185428
2023-01-23 12:36:00	0.103394
2023-01-23 12:37:00	0.030496
2023-01-23 12:38:00	0.028195
2023-01-23 12:39:00	0.062904
2023-01-23 12:40:00	0.063151
2023-01-23 12:41:00	0.072869
2023-01-23 12:42:00	0.071221
2023-01-23 12:43:00	0.080087
2023-01-23 12:44:00	0.092654
2023-01-23 12:45:00	0.070746
2023-01-23 12:46:00	0.062832
2023-01-23 12:47:00	0.063799
2023-01-23 12:48:00	0.055023
2023-01-23 12:49:00	0.064131
2023-01-23 12:50:00	0.054941
2023-01-23 12:51:00	0.071331
2023-01-23 12:52:00	0.107305
2023-01-23 12:53:00	0.088394
2023-01-23 12:54:00	0.107951
2023-01-23 12:55:00	0.121286
2023-01-23 12:56:00	0.085294
2023-01-23 12:57:00	0.031691
2023-01-23 12:58:00	0.036696
2023-01-23 12:59:00	0.058343
2023-01-23 13:00:00	0.05774
2023-01-23 13:01:00	0.066685
2023-01-23 13:02:00	0.083522
2023-01-23 13:03:00	0.109177
2023-01-23 13:04:00	0.104948
2023-01-23 13:05:00	0.082978
2023-01-23 13:06:00	0.074321
2023-01-23 13:07:00	0.065545
2023-01-23 13:08:00	0.065407
2023-01-23 13:09:00	0.052441
2023-01-23 13:10:00	0.061863
2023-01-23 13:11:00	0.053949
2023-01-23 13:12:00	0.056291
2023-01-23 13:13:00	0.047342
2023-01-23 13:14:00	0.095753
2023-01-23 13:15:00	0.055932
2023-01-23 13:16:00	0.051713
2023-01-23 13:17:00	0.070803
2023-01-23 13:18:00	0.03873
2023-01-23 13:19:00	0.048684
2023-01-23 13:20:00	0.043529
2023-01-23 13:21:00	0.051596
2023-01-23 13:22:00	0.058194
2023-01-23 13:23:00	0.077496
2023-01-23 13:24:00	0.071054
2023-01-23 13:25:00	0.058917
2023-01-23 13:26:00	0.053951
2023-01-23 13:27:00	0.049269
2023-01-23 13:28:00	0.046581
2023-01-23 13:29:00	0.039531
2023-01-23 13:30:00	0.04824
2023-01-23 13:31:00	0.06708
2023-01-23 13:32:00	0.061594
2023-01-23 13:33:00	0.057219
2023-01-23 13:34:00	0.047132
2023-01-23 13:35:00	0.038803
2023-01-23 13:36:00	0.040249
2023-01-23 13:37:00	0.03593
2023-01-23 13:38:00	0.046153
2023-01-23 13:39:00	0.06457
2023-01-23 13:40:00	0.066223
2023-01-23 13:41:00	0.056873
2023-01-23 13:42:00	0.059775
2023-01-23 13:43:00	0.072179
2023-01-23 13:44:00	0.071666
2023-01-23 13:45:00	0.069803
2023-01-23 13:46:00	0.068616
2023-01-23 13:47:00	0.065424
2023-01-23 13:48:00	0.060153
2023-01-23 13:49:00	0.043504
2023-01-23 13:50:00	0.035738
2023-01-23 13:51:00	0.025942
2023-01-23 13:52:00	0.052646
2023-01-23 13:53:00	0.078981
2023-01-23 13:54:00	0.048614
2023-01-23 13:55:00	0.037328
2023-01-23 13:56:00	0.036133
2023-01-23 13:57:00	0.036088
2023-01-23 13:58:00	0.023337
2023-01-23 13:59:00	0.027066
2023-01-23 14:00:00	0.033363
2023-01-23 14:01:00	0.031576
2023-01-23 14:02:00	0.051879
2023-01-23 14:03:00	0.04138
2023-01-23 14:04:00	0.045731
2023-01-23 14:05:00	0.054441
2023-01-23 14:06:00	0.107819
2023-01-23 14:07:00	0.175299
2023-01-23 14:08:00	0.152265
2023-01-23 14:09:00	0.092147
2023-01-23 14:10:00	0.100088
2023-01-23 14:11:00	0.044539
2023-01-23 14:12:00	0.029246
2023-01-23 14:13:00	0.030463
2023-01-23 14:14:00	0.041697
2023-01-23 14:15:00	0.041822
2023-01-23 14:16:00	0.042073
2023-01-23 14:17:00	0.050886
2023-01-23 14:18:00	0.053944
2023-01-23 14:19:00	0.082164
2023-01-23 14:20:00	0.062086
2023-01-23 14:21:00	0.046766
2023-01-23 14:22:00	0.0338
2023-01-23 14:23:00	0.038698
2023-01-23 14:24:00	0.060236
2023-01-23 14:25:00	0.045495
2023-01-23 14:26:00	0.037867
2023-01-23 14:27:00	0.036509
2023-01-23 14:28:00	0.046105
2023-01-23 14:29:00	0.062976
2023-01-23 14:30:00	0.065835
2023-01-23 14:31:00	0.060099
2023-01-23 14:32:00	0.063028
2023-01-23 14:33:00	0.074272
2023-01-23 14:34:00
2023-01-23 14:35:00
2023-01-23 14:36:00
2023-01-23 14:37:00
2023-01-23 14:38:00
2023-01-23 14:39:00	0.062663
2023-01-23 14:40:00	0.044222
2023-01-23 14:41:00	0.036897
2023-01-23 14:42:00	0.041995
2023-01-23 14:43:00	0.043822
2023-01-23 14:44:00	0.049362
2023-01-23 14:45:00	0.058424
2023-01-23 14:46:00	0.055175
2023-01-23 14:47:00	0.080425
2023-01-23 14:48:00	0.074692
2023-01-23 14:49:00	0.07243
2023-01-23 14:50:00	0.065581
2023-01-23 14:51:00	0.05009
2023-01-23 14:52:00	0.045802
2023-01-23 14:53:00	0.04726
2023-01-23 14:54:00	0.049588
2023-01-23 14:55:00	0.046557
2023-01-23 14:56:00	0.049423
2023-01-23 14:57:00	0.082762
2023-01-23 14:58:00	0.084209
2023-01-23 14:59:00	0.089806
2023-01-23 15:00:00	0.064463
2023-01-23 15:01:00	0.051354
2023-01-23 15:02:00	0.041414
2023-01-23 15:03:00	0.042771
2023-01-23 15:04:00	0.043391
2023-01-23 15:05:00	0.061803
2023-01-23 15:06:00	0.059951
2023-01-23 15:07:00	0.052015
2023-01-23 15:08:00	0.054445
2023-01-23 15:09:00	0.046662
2023-01-23 15:10:00	0.035107
2023-01-23 15:11:00	0.029705
2023-01-23 15:12:00	0.034829
2023-01-23 15:13:00	0.026236
2023-01-23 15:14:00	0.023339
2023-01-23 15:15:00	0.028821
2023-01-23 15:16:00	0.025924
2023-01-23 15:17:00	0.01791
2023-01-23 15:18:00	0.022075
2023-01-23 15:19:00	0.023838
2023-01-23 15:20:00	0.03542
2023-01-23 15:21:00	0.053233
2023-01-23 15:22:00	0.064974
2023-01-23 15:23:00	0.06034
2023-01-23 15:24:00	0.075751
2023-01-23 15:25:00	0.063769
2023-01-23 15:26:00	0.041215
2023-01-23 15:27:00	0.035363
2023-01-23 15:28:00	0.031065
2023-01-23 15:29:00	0.036452
2023-01-23 15:30:00	0.038098
2023-01-23 15:31:00	0.047649
2023-01-23 15:32:00	0.086277
2023-01-23 15:33:00	0.088436
2023-01-23 15:34:00	0.052864
2023-01-23 15:35:00	0.041409
2023-01-23 15:36:00	0.033058
2023-01-23 15:37:00	0.030155
2023-01-23 15:38:00	0.046791
2023-01-23 15:39:00	0.063712
2023-01-23 15:40:00	0.038125
2023-01-23 15:41:00	0.033879
2023-01-23 15:42:00	0.017235
2023-01-23 15:43:00	0.026276
2023-01-23 15:44:00	0.023168
2023-01-23 15:45:00	0.028064
2023-01-23 15:46:00	0.023735
2023-01-23 15:47:00	0.022494
2023-01-23 15:48:00	0.026684
2023-01-23 15:49:00	0.027647
2023-01-23 15:50:00	0.026563
2023-01-23 15:51:00	0.035234
2023-01-23 15:52:00	0.073262
2023-01-23 15:53:00	0.090454
2023-01-23 15:54:00	0.056248
2023-01-23 15:55:00	0.03431
2023-01-23 15:56:00	0.015791
2023-01-23 15:57:00	0.01144
2023-01-23 15:58:00	0.004
2023-01-23 15:59:00	0.017268
2023-01-23 16:00:00	0.027936
2023-01-23 16:01:00	0.028357
2023-01-23 16:02:00	0.030297
2023-01-23 16:03:00	0.03113
2023-01-23 16:04:00	0.031585
2023-01-23 16:05:00	0.030278
2023-01-23 16:06:00	0.03911
2023-01-23 16:07:00	0.067216
2023-01-23 16:08:00	0.064517
2023-01-23 16:09:00	0.061584
2023-01-23 16:10:00	0.042705
2023-01-23 16:11:00	0.045551
2023-01-23 16:12:00	0.040886
2023-01-23 16:13:00	0.04576
2023-01-23 16:14:00	0.067658
2023-01-23 16:15:00	0.068034
2023-01-23 16:16:00	0.049487
2023-01-23 16:17:00	0.053932
2023-01-23 16:18:00	0.063345
2023-01-23 16:19:00	0.036615
2023-01-23 16:20:00	0.049602
2023-01-23 16:21:00	0.048875
2023-01-23 16:22:00	0.014682
2023-01-23 16:23:00	0.011826
2023-01-23 16:24:00	0.015576
2023-01-23 16:25:00	0.011811
2023-01-23 16:26:00	0.004
2023-01-23 16:27:00	0.010257
2023-01-23 16:28:00	0.016366
2023-01-23 16:29:00	0.020107
2023-01-23 16:30:00	0.033538
2023-01-23 16:31:00	0.034701
2023-01-23 16:32:00	0.034418
2023-01-23 16:33:00	0.0377
2023-01-23 16:34:00	0.084027
2023-01-23 16:35:00	0.051767
2023-01-23 16:36:00	0.042396
2023-01-23 16:37:00	0.024039
2023-01-23 16:38:00	0.027551
2023-01-23 16:39:00
2023-01-23 16:40:00
2023-01-23 16:41:00
2023-01-23 16:42:00
2023-01-23 16:43:00
2023-01-23 16:44:00	0.042396
2023-01-23 16:45:00	0.045736
2023-01-23 16:46:00	0.051545
2023-01-23 16:47:00	0.046454
2023-01-23 16:48:00	0.02966
2023-01-23 16:49:00	0.03098
2023-01-23 16:50:00	0.025695
2023-01-23 16:51:00	0.017063
2023-01-23 16:52:00	0.02505
2023-01-23 16:53:00	0.021213
2023-01-23 16:54:00	0.028541
2023-01-23 16:55:00	0.028614
2023-01-23 16:56:00	0.028322
2023-01-23 16:57:00	0.02395
2023-01-23 16:58:00	0.019187
2023-01-23 16:59:00	0.025607
2023-01-23 17:00:00	0.022606
2023-01-23 17:01:00	0.035678
2023-01-23 17:02:00	0.04896
2023-01-23 17:03:00	0.055347
2023-01-23 17:04:00	0.056344
2023-01-23 17:05:00	0.052598
2023-01-23 17:06:00	0.060145
2023-01-23 17:07:00	0.048009
2023-01-23 17:08:00	0.048886
2023-01-23 17:09:00	0.077153
2023-01-23 17:10:00	0.049095
2023-01-23 17:11:00	0.045993
2023-01-23 17:12:00	0.04495
2023-01-23 17:13:00	0.053835
2023-01-23 17:14:00	0.037018
2023-01-23 17:15:00	0.038318
2023-01-23 17:16:00	0.032443
2023-01-23 17:17:00	0.031264
2023-01-23 17:18:00	0.023824
2023-01-23 17:19:00	0.042399
2023-01-23 17:20:00	0.026135
2023-01-23 17:21:00	0.020172
2023-01-23 17:22:00	0.021202
2023-01-23 17:23:00	0.019662
2023-01-23 17:24:00	0.021572
2023-01-23 17:25:00	0.022011
2023-01-23 17:26:00	0.015719
2023-01-23 17:27:00	0.0128
2023-01-23 17:28:00	0.014529
2023-01-23 17:29:00	0.026397

## Sheet: ED2 Panel e NO2
datetime (UTC)	NO2 + thermal artifacts (ppb)
2023-01-23 08:51:00	0.143605
2023-01-23 08:52:00	0.10658
2023-01-23 08:53:00	0.127837
2023-01-23 08:54:00	-0.0062169
2023-01-23 08:55:00	-0.0398343
2023-01-23 08:56:00	-0.0236972
2023-01-23 08:57:00	-0.01898
2023-01-23 08:58:00	-0.0149633
2023-01-23 08:59:00	-0.0025629
2023-01-23 09:00:00	0.0122447
2023-01-23 09:01:00	0.0543807
2023-01-23 09:02:00	0.055915
2023-01-23 09:03:00	0.140299
2023-01-23 09:04:00	0.258529
2023-01-23 09:05:00	0.310553
2023-01-23 09:06:00	0.32694
2023-01-23 09:07:00	0.46583
2023-01-23 09:08:00	0.492933
2023-01-23 09:09:00	0.439007
2023-01-23 09:10:00	0.354795
2023-01-23 09:11:00	0.392427
2023-01-23 09:12:00	0.596086
2023-01-23 09:13:00	1.07925
2023-01-23 09:14:00	0.463936
2023-01-23 09:15:00	0.29107
2023-01-23 09:16:00	0.415719
2023-01-23 09:17:00	0.875159
2023-01-23 09:18:00	0.993912
2023-01-23 09:19:00	0.946338
2023-01-23 09:20:00	0.544038
2023-01-23 09:21:00	0.40357
2023-01-23 09:22:00	0.326922
2023-01-23 09:23:00	0.323173
2023-01-23 09:24:00	0.342864
2023-01-23 09:25:00	0.310426
2023-01-23 09:26:00	0.380641
2023-01-23 09:27:00	0.286506
2023-01-23 09:28:00	0.241383
2023-01-23 09:29:00	0.256726
2023-01-23 09:30:00	0.226552
2023-01-23 09:31:00	0.167375
2023-01-23 09:32:00	0.149007
2023-01-23 09:33:00	0.181203
2023-01-23 09:34:00	0.165809
2023-01-23 09:35:00	0.144355
2023-01-23 09:36:00	0.2918
2023-01-23 09:37:00	0.718247
2023-01-23 09:38:00	0.617404
2023-01-23 09:39:00	0.423017
2023-01-23 09:40:00	0.159873
2023-01-23 09:41:00	0.209096
2023-01-23 09:42:00	0.0810671
2023-01-23 09:43:00	0.134439
2023-01-23 09:44:00	0.3419
2023-01-23 09:45:00	0.0569786
2023-01-23 09:46:00	0.0769718
2023-01-23 09:47:00	0.111117
2023-01-23 09:48:00	0.185936
2023-01-23 09:49:00	0.153517
2023-01-23 09:50:00	0.112953
2023-01-23 09:51:00	0.281165
2023-01-23 09:52:00	0.175737
2023-01-23 09:53:00	0.363363
2023-01-23 09:54:00	0.607324
2023-01-23 09:55:00	0.685921
2023-01-23 09:56:00	0.845362
2023-01-23 09:57:00	0.890183
2023-01-23 09:58:00	0.674939
2023-01-23 09:59:00	0.263245
2023-01-23 10:00:00	0.124198
2023-01-23 10:01:00	0.133083
2023-01-23 10:02:00	0.683637
2023-01-23 10:03:00	0.659682
2023-01-23 10:04:00	0.7317
2023-01-23 10:05:00
2023-01-23 10:06:00
2023-01-23 10:07:00
2023-01-23 10:08:00
2023-01-23 10:09:00
2023-01-23 10:10:00
2023-01-23 10:11:00	0.492983
2023-01-23 10:12:00	0.710208
2023-01-23 10:13:00	0.488956
2023-01-23 10:14:00	0.655927
2023-01-23 10:15:00	0.70397
2023-01-23 10:16:00	0.717143
2023-01-23 10:17:00	0.639124
2023-01-23 10:18:00	0.445865
2023-01-23 10:19:00	0.50187
2023-01-23 10:20:00	0.366574
2023-01-23 10:21:00	0.233267
2023-01-23 10:22:00	0.3132
2023-01-23 10:23:00	0.524037
2023-01-23 10:24:00	0.493341
2023-01-23 10:25:00	0.481443
2023-01-23 10:26:00	0.447176
2023-01-23 10:27:00	0.458238
2023-01-23 10:28:00	0.492425
2023-01-23 10:29:00	0.513122
2023-01-23 10:30:00	0.475794
2023-01-23 10:31:00	0.452893
2023-01-23 10:32:00	0.458946
2023-01-23 10:33:00	0.443175
2023-01-23 10:34:00	0.557566
2023-01-23 10:35:00	0.544171
2023-01-23 10:36:00	0.367289
2023-01-23 10:37:00	0.317689
2023-01-23 10:38:00	0.263068
2023-01-23 10:39:00	0.177578
2023-01-23 10:40:00	0.112078
2023-01-23 10:41:00	0.100698
2023-01-23 10:42:00	0.130003
2023-01-23 10:43:00	0.177001
2023-01-23 10:44:00	0.219239
2023-01-23 10:45:00	0.240084
2023-01-23 10:46:00	0.135862
2023-01-23 10:47:00	0.168391
2023-01-23 10:48:00	0.174381
2023-01-23 10:49:00	0.190751
2023-01-23 10:50:00	0.210296
2023-01-23 10:51:00	0.211167
2023-01-23 10:52:00	0.230891
2023-01-23 10:53:00	0.261377
2023-01-23 10:54:00	0.284408
2023-01-23 10:55:00	0.333197
2023-01-23 10:56:00	0.252157
2023-01-23 10:57:00	0.247353
2023-01-23 10:58:00	0.184842
2023-01-23 10:59:00	0.127153
2023-01-23 11:00:00	0.063214
2023-01-23 11:01:00	0.0809808
2023-01-23 11:02:00	0.110122
2023-01-23 11:03:00	0.125455
2023-01-23 11:04:00	0.111557
2023-01-23 11:05:00	0.148176
2023-01-23 11:06:00	0.104554
2023-01-23 11:07:00	0.128621
2023-01-23 11:08:00	0.150528
2023-01-23 11:09:00	0.176843
2023-01-23 11:10:00	0.148768
2023-01-23 11:11:00	0.148786
2023-01-23 11:12:00	0.211951
2023-01-23 11:13:00	0.172325
2023-01-23 11:14:00	0.150759
2023-01-23 11:15:00	0.190366
2023-01-23 11:16:00	0.12733
2023-01-23 11:17:00	0.160086
2023-01-23 11:18:00	0.129972
2023-01-23 11:19:00	0.111102
2023-01-23 11:20:00	0.0966618
2023-01-23 11:21:00	0.0772637
2023-01-23 11:22:00	0.123226
2023-01-23 11:23:00	0.124855
2023-01-23 11:24:00	0.112617
2023-01-23 11:25:00	0.110098
2023-01-23 11:26:00	0.0995655
2023-01-23 11:27:00	0.121294
2023-01-23 11:28:00	0.0962488
2023-01-23 11:29:00	0.0950123
2023-01-23 11:30:00	0.118047
2023-01-23 11:31:00	0.0973911
2023-01-23 11:32:00	0.118237
2023-01-23 11:33:00	0.129485
2023-01-23 11:34:00	0.178501
2023-01-23 11:35:00	0.14304
2023-01-23 11:36:00	0.0968824
2023-01-23 11:37:00	0.129219
2023-01-23 11:38:00	0.0954873
2023-01-23 11:39:00	0.0945614
2023-01-23 11:40:00	0.098367
2023-01-23 11:41:00	0.0906169
2023-01-23 11:42:00	0.12402
2023-01-23 11:43:00	0.140644
2023-01-23 11:44:00	0.149511
2023-01-23 11:45:00	0.161226
2023-01-23 11:46:00	0.146369
2023-01-23 11:47:00	0.128698
2023-01-23 11:48:00	0.156358
2023-01-23 11:49:00	0.134433
2023-01-23 11:50:00	0.115927
2023-01-23 11:51:00	0.124017
2023-01-23 11:52:00	0.151884
2023-01-23 11:53:00	0.193801
2023-01-23 11:54:00
2023-01-23 11:55:00
2023-01-23 11:56:00
2023-01-23 11:57:00
2023-01-23 11:58:00
2023-01-23 11:59:00
2023-01-23 12:00:00	0.0988638
2023-01-23 12:01:00	0.0995265
2023-01-23 12:02:00	0.116933
2023-01-23 12:03:00	0.1281
2023-01-23 12:04:00	0.100267
2023-01-23 12:05:00	0.103529
2023-01-23 12:06:00	0.119489
2023-01-23 12:07:00	0.144341
2023-01-23 12:08:00	0.127103
2023-01-23 12:09:00	0.100189
2023-01-23 12:10:00	0.124285
2023-01-23 12:11:00	0.114669
2023-01-23 12:12:00	0.139516
2023-01-23 12:13:00	0.145846
2023-01-23 12:14:00	0.145013
2023-01-23 12:15:00	0.184447
2023-01-23 12:16:00	0.155466
2023-01-23 12:17:00	0.133586
2023-01-23 12:18:00	0.0990859
2023-01-23 12:19:00	0.0930341
2023-01-23 12:20:00	0.117602
2023-01-23 12:21:00	0.109037
2023-01-23 12:22:00	0.120928
2023-01-23 12:23:00	0.159533
2023-01-23 12:24:00	0.163382
2023-01-23 12:25:00	0.146668
2023-01-23 12:26:00	0.129918
2023-01-23 12:27:00	0.128553
2023-01-23 12:28:00	0.134603
2023-01-23 12:29:00	0.107206
2023-01-23 12:30:00	0.119559
2023-01-23 12:31:00	0.134971
2023-01-23 12:32:00	0.136782
2023-01-23 12:33:00	0.171002
2023-01-23 12:34:00	0.184768
2023-01-23 12:35:00	0.160145
2023-01-23 12:36:00	0.140319
2023-01-23 12:37:00	0.128781
2023-01-23 12:38:00	0.116682
2023-01-23 12:39:00	0.0974575
2023-01-23 12:40:00	0.1041
2023-01-23 12:41:00	0.134288
2023-01-23 12:42:00	0.158516
2023-01-23 12:43:00	0.184309
2023-01-23 12:44:00	0.13401
2023-01-23 12:45:00	0.147938
2023-01-23 12:46:00	0.157543
2023-01-23 12:47:00	0.158414
2023-01-23 12:48:00	0.134913
2023-01-23 12:49:00	0.126743
2023-01-23 12:50:00	0.114272
2023-01-23 12:51:00	0.123249
2023-01-23 12:52:00	0.123679
2023-01-23 12:53:00	0.129462
2023-01-23 12:54:00	0.115817
2023-01-23 12:55:00	0.122859
2023-01-23 12:56:00	0.113945
2023-01-23 12:57:00	0.0968522
2023-01-23 12:58:00	0.0970374
2023-01-23 12:59:00	0.0902664
2023-01-23 13:00:00	0.101336
2023-01-23 13:01:00	0.146704
2023-01-23 13:02:00	0.147195
2023-01-23 13:03:00	0.147453
2023-01-23 13:04:00	0.139045
2023-01-23 13:05:00	0.136979
2023-01-23 13:06:00	0.156066
2023-01-23 13:07:00	0.131692
2023-01-23 13:08:00	0.126084
2023-01-23 13:09:00	0.129795
2023-01-23 13:10:00	0.179836
2023-01-23 13:11:00	0.12217
2023-01-23 13:12:00	0.114912
2023-01-23 13:13:00	0.100301
2023-01-23 13:14:00	0.113001
2023-01-23 13:15:00	0.0822986
2023-01-23 13:16:00	0.0771734
2023-01-23 13:17:00	0.0912308
2023-01-23 13:18:00	0.0894782
2023-01-23 13:19:00	0.0887892
2023-01-23 13:20:00	0.101453
2023-01-23 13:21:00	0.134919
2023-01-23 13:22:00	0.138451
2023-01-23 13:23:00	0.134949
2023-01-23 13:24:00	0.117928
2023-01-23 13:25:00	0.121197
2023-01-23 13:26:00	0.139285
2023-01-23 13:27:00	0.136197
2023-01-23 13:28:00	0.128342
2023-01-23 13:29:00	0.0877911
2023-01-23 13:30:00	0.102062
2023-01-23 13:31:00	0.120933
2023-01-23 13:32:00	0.127549
2023-01-23 13:33:00	0.144913
2023-01-23 13:34:00	0.115262
2023-01-23 13:35:00	0.156329
2023-01-23 13:36:00	0.120743
2023-01-23 13:37:00	0.100824
2023-01-23 13:38:00	0.105474
2023-01-23 13:39:00	0.1264
2023-01-23 13:40:00	0.133794
2023-01-23 13:41:00	0.134773
2023-01-23 13:42:00	0.145941
2023-01-23 13:43:00	0.110958
2023-01-23 13:44:00	0.11059
2023-01-23 13:45:00	0.126758
2023-01-23 13:46:00	0.129899
2023-01-23 13:47:00	0.122895
2023-01-23 13:48:00	0.132555
2023-01-23 13:49:00	0.133428
2023-01-23 13:50:00	0.125826
2023-01-23 13:51:00	0.125913
2023-01-23 13:52:00	0.110961
2023-01-23 13:53:00	0.119848
2023-01-23 13:54:00	0.0926648
2023-01-23 13:55:00	0.0912875
2023-01-23 13:56:00	0.0918759
2023-01-23 13:57:00	0.0874584
2023-01-23 13:58:00	0.0791449
2023-01-23 13:59:00	0.0762188
2023-01-23 14:00:00	0.0815082
2023-01-23 14:01:00	0.0918352
2023-01-23 14:02:00	0.0817575
2023-01-23 14:03:00	0.101631
2023-01-23 14:04:00	0.0838239
2023-01-23 14:05:00	0.0909017
2023-01-23 14:06:00	0.106242
2023-01-23 14:07:00	0.151818
2023-01-23 14:08:00	0.173835
2023-01-23 14:09:00	0.102403
2023-01-23 14:10:00	0.132799
2023-01-23 14:11:00	0.113653
2023-01-23 14:12:00	0.0993864
2023-01-23 14:13:00	0.100041
2023-01-23 14:14:00	0.085161
2023-01-23 14:15:00	0.0983372
2023-01-23 14:16:00	0.0995227
2023-01-23 14:17:00	0.102782
2023-01-23 14:18:00	0.121999
2023-01-23 14:19:00	0.0983215
2023-01-23 14:20:00	0.0977533
2023-01-23 14:21:00	0.0973427
2023-01-23 14:22:00	0.132814
2023-01-23 14:23:00	0.118125
2023-01-23 14:24:00	0.0953883
2023-01-23 14:25:00	0.103243
2023-01-23 14:26:00	0.100493
2023-01-23 14:27:00	0.104705
2023-01-23 14:28:00	0.118926
2023-01-23 14:29:00	0.112056
2023-01-23 14:30:00	0.10579
2023-01-23 14:31:00	0.114415
2023-01-23 14:32:00	0.109909
2023-01-23 14:33:00	0.115296
2023-01-23 14:34:00
2023-01-23 14:35:00
2023-01-23 14:36:00
2023-01-23 14:37:00
2023-01-23 14:38:00
2023-01-23 14:39:00	0.0649071
2023-01-23 14:40:00	0.0690957
2023-01-23 14:41:00	0.0851869
2023-01-23 14:42:00	0.0801756
2023-01-23 14:43:00	0.0907373
2023-01-23 14:44:00	0.082071
2023-01-23 14:45:00	0.0720882
2023-01-23 14:46:00	0.0842743
2023-01-23 14:47:00	0.109723
2023-01-23 14:48:00	0.11217
2023-01-23 14:49:00	0.120366
2023-01-23 14:50:00	0.111558
2023-01-23 14:51:00	0.0928388
2023-01-23 14:52:00	0.0841263
2023-01-23 14:53:00	0.0935952
2023-01-23 14:54:00	0.0821093
2023-01-23 14:55:00	0.0976393
2023-01-23 14:56:00	0.115836
2023-01-23 14:57:00	0.143164
2023-01-23 14:58:00	0.145985
2023-01-23 14:59:00	0.161895
2023-01-23 15:00:00	0.126831
2023-01-23 15:01:00	0.11766
2023-01-23 15:02:00	0.115104
2023-01-23 15:03:00	0.121277
2023-01-23 15:04:00	0.099509
2023-01-23 15:05:00	0.0926026
2023-01-23 15:06:00	0.111787
2023-01-23 15:07:00	0.0987058
2023-01-23 15:08:00	0.110952
2023-01-23 15:09:00	0.110543
2023-01-23 15:10:00	0.0881821
2023-01-23 15:11:00	0.0833293
2023-01-23 15:12:00	0.0962565
2023-01-23 15:13:00	0.0924472
2023-01-23 15:14:00	0.0791226
2023-01-23 15:15:00	0.0900927
2023-01-23 15:16:00	0.0996018
2023-01-23 15:17:00	0.0946286
2023-01-23 15:18:00	0.110922
2023-01-23 15:19:00	0.100909
2023-01-23 15:20:00	0.101886
2023-01-23 15:21:00	0.119051
2023-01-23 15:22:00	0.134448
2023-01-23 15:23:00	0.12351
2023-01-23 15:24:00	0.144607
2023-01-23 15:25:00	0.116888
2023-01-23 15:26:00	0.121456
2023-01-23 15:27:00	0.113901
2023-01-23 15:28:00	0.116888
2023-01-23 15:29:00	0.134035
2023-01-23 15:30:00	0.118322
2023-01-23 15:31:00	0.131946
2023-01-23 15:32:00	0.178136
2023-01-23 15:33:00	0.156017
2023-01-23 15:34:00	0.142839
2023-01-23 15:35:00	0.120608
2023-01-23 15:36:00	0.115641
2023-01-23 15:37:00	0.112558
2023-01-23 15:38:00	0.125121
2023-01-23 15:39:00	0.128347
2023-01-23 15:40:00	0.11911
2023-01-23 15:41:00	0.124031
2023-01-23 15:42:00	0.10489
2023-01-23 15:43:00	0.0997611
2023-01-23 15:44:00	0.116974
2023-01-23 15:45:00	0.0921808
2023-01-23 15:46:00	0.103365
2023-01-23 15:47:00	0.107268
2023-01-23 15:48:00	0.113768
2023-01-23 15:49:00	0.113525
2023-01-23 15:50:00	0.123137
2023-01-23 15:51:00	0.130856
2023-01-23 15:52:00	0.191489
2023-01-23 15:53:00	0.221363
2023-01-23 15:54:00	0.193587
2023-01-23 15:55:00	0.152194
2023-01-23 15:56:00	0.145374
2023-01-23 15:57:00	0.135488
2023-01-23 15:58:00	0.106036
2023-01-23 15:59:00	0.127727
2023-01-23 16:00:00	0.129992
2023-01-23 16:01:00	0.139844
2023-01-23 16:02:00	0.13984
2023-01-23 16:03:00	0.134068
2023-01-23 16:04:00	0.129551
2023-01-23 16:05:00	0.10733
2023-01-23 16:06:00	0.0904402
2023-01-23 16:07:00	0.0810711
2023-01-23 16:08:00	0.0820208
2023-01-23 16:09:00	0.0795754
2023-01-23 16:10:00	0.0697706
2023-01-23 16:11:00	0.0798121
2023-01-23 16:12:00	0.0794324
2023-01-23 16:13:00	0.081806
2023-01-23 16:14:00	0.0785151
2023-01-23 16:15:00	0.072921
2023-01-23 16:16:00	0.08947
2023-01-23 16:17:00	0.0996324
2023-01-23 16:18:00	0.118159
2023-01-23 16:19:00	0.112571
2023-01-23 16:20:00	0.094416
2023-01-23 16:21:00	0.12023
2023-01-23 16:22:00	0.102537
2023-01-23 16:23:00	0.120825
2023-01-23 16:24:00	0.129297
2023-01-23 16:25:00	0.123269
2023-01-23 16:26:00	0.115161
2023-01-23 16:27:00	0.103803
2023-01-23 16:28:00	0.131788
2023-01-23 16:29:00	0.13326
2023-01-23 16:30:00	0.150938
2023-01-23 16:31:00	0.174926
2023-01-23 16:32:00	0.174273
2023-01-23 16:33:00	0.18705
2023-01-23 16:34:00	0.243344
2023-01-23 16:35:00	0.180548
2023-01-23 16:36:00	0.183029
2023-01-23 16:37:00	0.170761
2023-01-23 16:38:00	0.183087
2023-01-23 16:39:00
2023-01-23 16:40:00
2023-01-23 16:41:00
2023-01-23 16:42:00
2023-01-23 16:43:00
2023-01-23 16:44:00	0.0911788
2023-01-23 16:45:00	0.0988517
2023-01-23 16:46:00	0.103748
2023-01-23 16:47:00	0.111837
2023-01-23 16:48:00	0.099443
2023-01-23 16:49:00	0.0950802
2023-01-23 16:50:00	0.107604
2023-01-23 16:51:00	0.123562
2023-01-23 16:52:00	0.134318
2023-01-23 16:53:00	0.130308
2023-01-23 16:54:00	0.116791
2023-01-23 16:55:00	0.125926
2023-01-23 16:56:00	0.118341
2023-01-23 16:57:00	0.115932
2023-01-23 16:58:00	0.113498
2023-01-23 16:59:00	0.119575
2023-01-23 17:00:00	0.114215
2023-01-23 17:01:00	0.136854
2023-01-23 17:02:00	0.163724
2023-01-23 17:03:00	0.163303
2023-01-23 17:04:00	0.151556
2023-01-23 17:05:00	0.150961
2023-01-23 17:06:00	0.16309
2023-01-23 17:07:00	0.161369
2023-01-23 17:08:00	0.163148
2023-01-23 17:09:00	0.162762
2023-01-23 17:10:00	0.161971
2023-01-23 17:11:00	0.148308
2023-01-23 17:12:00	0.143029
2023-01-23 17:13:00	0.134651
2023-01-23 17:14:00	0.11678
2023-01-23 17:15:00	0.11857
2023-01-23 17:16:00	0.123221
2023-01-23 17:17:00	0.122881
2023-01-23 17:18:00	0.115595
2023-01-23 17:19:00	0.09669
2023-01-23 17:20:00	0.0939055
2023-01-23 17:21:00	0.100274
2023-01-23 17:22:00	0.109938
2023-01-23 17:23:00	0.100832
2023-01-23 17:24:00	0.0881779
2023-01-23 17:25:00	0.0976594
2023-01-23 17:26:00	0.0920441
2023-01-23 17:27:00	0.0779424
2023-01-23 17:28:00	0.0888335
2023-01-23 17:29:00	0.0853847

## Sheet: ED2 Panel e NO2_PSS
datetime (UTC)	NO2 from PSS (ppb)
2023-01-23 08:50:01
2023-01-23 08:50:11
2023-01-23 08:50:21
2023-01-23 08:50:31
2023-01-23 08:50:41
2023-01-23 08:50:51
2023-01-23 08:51:01
2023-01-23 08:51:11
2023-01-23 08:51:21
2023-01-23 08:51:31
2023-01-23 08:51:41
2023-01-23 08:51:51
2023-01-23 08:52:01
2023-01-23 08:52:11
2023-01-23 08:52:21
2023-01-23 08:52:31
2023-01-23 08:52:41
2023-01-23 08:52:51
2023-01-23 08:53:01
2023-01-23 08:53:11
2023-01-23 08:53:21
2023-01-23 08:53:31
2023-01-23 08:53:41
2023-01-23 08:53:51
2023-01-23 08:54:01
2023-01-23 08:54:11
2023-01-23 08:54:21
2023-01-23 08:54:31
2023-01-23 08:54:41
2023-01-23 08:54:51
2023-01-23 08:55:01
2023-01-23 08:55:11
2023-01-23 08:55:21
2023-01-23 08:55:31
2023-01-23 08:55:41
2023-01-23 08:55:51
2023-01-23 08:56:01
2023-01-23 08:56:11
2023-01-23 08:56:21
2023-01-23 08:56:31
2023-01-23 08:56:41
2023-01-23 08:56:51
2023-01-23 08:57:01
2023-01-23 08:57:11
2023-01-23 08:57:21
2023-01-23 08:57:31
2023-01-23 08:57:41
2023-01-23 08:57:51
2023-01-23 08:58:01
2023-01-23 08:58:11
2023-01-23 08:58:21
2023-01-23 08:58:31
2023-01-23 08:58:41
2023-01-23 08:58:51
2023-01-23 08:59:01
2023-01-23 08:59:11
2023-01-23 08:59:21
2023-01-23 08:59:31
2023-01-23 08:59:41
2023-01-23 08:59:51
2023-01-23 09:00:01
2023-01-23 09:00:11
2023-01-23 09:00:21
2023-01-23 09:00:31
2023-01-23 09:00:41
2023-01-23 09:00:51
2023-01-23 09:01:01
2023-01-23 09:01:11
2023-01-23 09:01:21
2023-01-23 09:01:31
2023-01-23 09:01:41
2023-01-23 09:01:51
2023-01-23 09:02:01
2023-01-23 09:02:11
2023-01-23 09:02:21
2023-01-23 09:02:31
2023-01-23 09:02:41
2023-01-23 09:02:51
2023-01-23 09:03:01
2023-01-23 09:03:11
2023-01-23 09:03:21
2023-01-23 09:03:31
2023-01-23 09:03:41
2023-01-23 09:03:51
2023-01-23 09:04:01
2023-01-23 09:04:11
2023-01-23 09:04:21
2023-01-23 09:04:31
2023-01-23 09:04:41
2023-01-23 09:04:51
2023-01-23 09:05:01
2023-01-23 09:05:11
2023-01-23 09:05:21
2023-01-23 09:05:31
2023-01-23 09:05:41
2023-01-23 09:05:51
2023-01-23 09:06:01
2023-01-23 09:06:11
2023-01-23 09:06:21
2023-01-23 09:06:31
2023-01-23 09:06:41
2023-01-23 09:06:53
2023-01-23 09:07:03
2023-01-23 09:07:13
2023-01-23 09:07:23
2023-01-23 09:07:33
2023-01-23 09:07:43
2023-01-23 09:07:53
2023-01-23 09:08:03
2023-01-23 09:08:13
2023-01-23 09:08:23
2023-01-23 09:08:33
2023-01-23 09:08:43
2023-01-23 09:08:53
2023-01-23 09:09:03
2023-01-23 09:09:13
2023-01-23 09:09:23
2023-01-23 09:09:33
2023-01-23 09:09:43
2023-01-23 09:09:53
2023-01-23 09:10:03
2023-01-23 09:10:13
2023-01-23 09:10:23
2023-01-23 09:10:33
2023-01-23 09:10:43
2023-01-23 09:10:53
2023-01-23 09:11:03
2023-01-23 09:11:13
2023-01-23 09:11:23
2023-01-23 09:11:33
2023-01-23 09:11:43
2023-01-23 09:11:53
2023-01-23 09:12:03
2023-01-23 09:12:13
2023-01-23 09:12:23
2023-01-23 09:12:33
2023-01-23 09:12:43
2023-01-23 09:12:53
2023-01-23 09:13:03
2023-01-23 09:13:13
2023-01-23 09:13:23
2023-01-23 09:13:33
2023-01-23 09:13:43
2023-01-23 09:13:53
2023-01-23 09:14:03
2023-01-23 09:14:13
2023-01-23 09:14:23
2023-01-23 09:14:33
2023-01-23 09:14:43
2023-01-23 09:14:53
2023-01-23 09:15:03
2023-01-23 09:15:13
2023-01-23 09:15:23
2023-01-23 09:15:33
2023-01-23 09:15:43
2023-01-23 09:15:53
2023-01-23 09:16:03
2023-01-23 09:16:13
2023-01-23 09:16:23
2023-01-23 09:16:33
2023-01-23 09:16:43
2023-01-23 09:16:53
2023-01-23 09:17:03
2023-01-23 09:17:13
2023-01-23 09:17:23
2023-01-23 09:17:33
2023-01-23 09:17:43
2023-01-23 09:17:53
2023-01-23 09:18:03
2023-01-23 09:18:13
2023-01-23 09:18:23
2023-01-23 09:18:33
2023-01-23 09:18:43
2023-01-23 09:18:53
2023-01-23 09:19:03
2023-01-23 09:19:13
2023-01-23 09:19:23
2023-01-23 09:19:33
2023-01-23 09:19:43
2023-01-23 09:19:53
2023-01-23 09:20:03
2023-01-23 09:20:13
2023-01-23 09:20:23
2023-01-23 09:20:33
2023-01-23 09:20:43
2023-01-23 09:20:53
2023-01-23 09:21:03
2023-01-23 09:21:13
2023-01-23 09:21:23
2023-01-23 09:21:33
2023-01-23 09:21:43
2023-01-23 09:21:53
2023-01-23 09:22:03
2023-01-23 09:22:13
2023-01-23 09:22:23
2023-01-23 09:22:33
2023-01-23 09:22:43
2023-01-23 09:22:53
2023-01-23 09:23:03
2023-01-23 09:23:13
2023-01-23 09:23:23
2023-01-23 09:23:33
2023-01-23 09:23:43
2023-01-23 09:23:53
2023-01-23 09:24:03
2023-01-23 09:24:13
2023-01-23 09:24:23
2023-01-23 09:24:33
2023-01-23 09:24:43
2023-01-23 09:24:53
2023-01-23 09:25:03
2023-01-23 09:25:13
2023-01-23 09:25:23
2023-01-23 09:25:33
2023-01-23 09:25:43
2023-01-23 09:25:53
2023-01-23 09:26:03
2023-01-23 09:26:13
2023-01-23 09:26:23
2023-01-23 09:26:33
2023-01-23 09:26:43
2023-01-23 09:26:53
2023-01-23 09:27:03
2023-01-23 09:27:13
2023-01-23 09:27:23
2023-01-23 09:27:33
2023-01-23 09:27:43
2023-01-23 09:27:53
2023-01-23 09:28:03
2023-01-23 09:28:13
2023-01-23 09:28:23
2023-01-23 09:28:33
2023-01-23 09:28:43
2023-01-23 09:28:53
2023-01-23 09:29:03
2023-01-23 09:29:13
2023-01-23 09:29:23
2023-01-23 09:29:33
2023-01-23 09:29:43
2023-01-23 09:29:53
2023-01-23 09:30:03
2023-01-23 09:30:13
2023-01-23 09:30:23
2023-01-23 09:30:33
2023-01-23 09:30:43
2023-01-23 09:30:53
2023-01-23 09:31:03
2023-01-23 09:31:13
2023-01-23 09:31:23
2023-01-23 09:31:33
2023-01-23 09:31:43
2023-01-23 09:31:53
2023-01-23 09:32:03
2023-01-23 09:32:13
2023-01-23 09:32:23
2023-01-23 09:32:33
2023-01-23 09:32:43
2023-01-23 09:32:53
2023-01-23 09:33:03
2023-01-23 09:33:13
2023-01-23 09:33:23
2023-01-23 09:33:33
2023-01-23 09:33:43
2023-01-23 09:33:53
2023-01-23 09:34:03
2023-01-23 09:34:13
2023-01-23 09:34:23
2023-01-23 09:34:33
2023-01-23 09:34:43
2023-01-23 09:34:53
2023-01-23 09:35:03
2023-01-23 09:35:13
2023-01-23 09:35:23
2023-01-23 09:35:33
2023-01-23 09:35:43
2023-01-23 09:35:53
2023-01-23 09:36:03
2023-01-23 09:36:13
2023-01-23 09:36:23
2023-01-23 09:36:33
2023-01-23 09:36:43
2023-01-23 09:36:54
2023-01-23 09:37:04
2023-01-23 09:37:14
2023-01-23 09:37:24
2023-01-23 09:37:34
2023-01-23 09:37:44
2023-01-23 09:37:54
2023-01-23 09:38:04
2023-01-23 09:38:14
2023-01-23 09:38:24
2023-01-23 09:38:34
2023-01-23 09:38:44
2023-01-23 09:38:54
2023-01-23 09:39:04
2023-01-23 09:39:14
2023-01-23 09:39:24
2023-01-23 09:39:34
2023-01-23 09:39:44
2023-01-23 09:39:54
2023-01-23 09:40:04
2023-01-23 09:40:14
2023-01-23 09:40:24
2023-01-23 09:40:34
2023-01-23 09:40:44
2023-01-23 09:40:54
2023-01-23 09:41:04
2023-01-23 09:41:14
2023-01-23 09:41:24
2023-01-23 09:41:34
2023-01-23 09:41:44
2023-01-23 09:41:54
2023-01-23 09:42:04
2023-01-23 09:42:14
2023-01-23 09:42:24
2023-01-23 09:42:34
2023-01-23 09:42:44
2023-01-23 09:42:54
2023-01-23 09:43:04
2023-01-23 09:43:14
2023-01-23 09:43:24
2023-01-23 09:43:34
2023-01-23 09:43:44
2023-01-23 09:43:54
2023-01-23 09:44:04
2023-01-23 09:44:14
2023-01-23 09:44:24
2023-01-23 09:44:34
2023-01-23 09:44:44
2023-01-23 09:44:54
2023-01-23 09:45:04
2023-01-23 09:45:14
2023-01-23 09:45:24
2023-01-23 09:45:34
2023-01-23 09:45:44
2023-01-23 09:45:54
2023-01-23 09:46:04
2023-01-23 09:46:14
2023-01-23 09:46:24
2023-01-23 09:46:34
2023-01-23 09:46:44
2023-01-23 09:46:54
2023-01-23 09:47:04
2023-01-23 09:47:14
2023-01-23 09:47:24
2023-01-23 09:47:34
2023-01-23 09:47:44
2023-01-23 09:47:54
2023-01-23 09:48:04
2023-01-23 09:48:14
2023-01-23 09:48:24
2023-01-23 09:48:34
2023-01-23 09:48:44
2023-01-23 09:48:54
2023-01-23 09:49:04
2023-01-23 09:49:14
2023-01-23 09:49:24
2023-01-23 09:49:34
2023-01-23 09:49:44
2023-01-23 09:49:54
2023-01-23 09:50:04
2023-01-23 09:50:14
2023-01-23 09:50:24
2023-01-23 09:50:34
2023-01-23 09:50:44
2023-01-23 09:50:54
2023-01-23 09:51:04
2023-01-23 09:51:14
2023-01-23 09:51:24
2023-01-23 09:51:34
2023-01-23 09:51:44
2023-01-23 09:51:54
2023-01-23 09:52:04
2023-01-23 09:52:14
2023-01-23 09:52:24
2023-01-23 09:52:34
2023-01-23 09:52:44
2023-01-23 09:52:54
2023-01-23 09:53:04
2023-01-23 09:53:14
2023-01-23 09:53:24
2023-01-23 09:53:34
2023-01-23 09:53:44
2023-01-23 09:53:54
2023-01-23 09:54:04
2023-01-23 09:54:14
2023-01-23 09:54:24
2023-01-23 09:54:34
2023-01-23 09:54:44
2023-01-23 09:54:54
2023-01-23 09:55:04
2023-01-23 09:55:14
2023-01-23 09:55:24
2023-01-23 09:55:34
2023-01-23 09:55:44
2023-01-23 09:55:54
2023-01-23 09:56:04
2023-01-23 09:56:14
2023-01-23 09:56:24
2023-01-23 09:56:34
2023-01-23 09:56:44
2023-01-23 09:56:54
2023-01-23 09:57:04
2023-01-23 09:57:14
2023-01-23 09:57:24
2023-01-23 09:57:34
2023-01-23 09:57:44
2023-01-23 09:57:54
2023-01-23 09:58:04
2023-01-23 09:58:14
2023-01-23 09:58:24
2023-01-23 09:58:34
2023-01-23 09:58:44
2023-01-23 09:58:54
2023-01-23 09:59:04
2023-01-23 09:59:14
2023-01-23 09:59:24
2023-01-23 09:59:34
2023-01-23 09:59:44
2023-01-23 09:59:54
2023-01-23 10:00:04
2023-01-23 10:00:14
2023-01-23 10:00:24
2023-01-23 10:00:34
2023-01-23 10:00:44
2023-01-23 10:00:54
2023-01-23 10:01:04
2023-01-23 10:01:14
2023-01-23 10:01:24
2023-01-23 10:01:34
2023-01-23 10:01:44
2023-01-23 10:01:54
2023-01-23 10:02:04
2023-01-23 10:02:14
2023-01-23 10:02:24
2023-01-23 10:02:34
2023-01-23 10:02:44
2023-01-23 10:02:54
2023-01-23 10:03:04
2023-01-23 10:03:14
2023-01-23 10:03:24
2023-01-23 10:03:34
2023-01-23 10:03:44
2023-01-23 10:03:54
2023-01-23 10:04:04
2023-01-23 10:04:14
2023-01-23 10:04:24
2023-01-23 10:04:34
2023-01-23 10:04:44
2023-01-23 10:04:54
2023-01-23 10:05:04
2023-01-23 10:05:14
2023-01-23 10:05:24
2023-01-23 10:05:34
2023-01-23 10:05:44
2023-01-23 10:05:54
2023-01-23 10:06:04
2023-01-23 10:06:14
2023-01-23 10:06:24
2023-01-23 10:06:34
2023-01-23 10:06:44
2023-01-23 10:06:56
2023-01-23 10:07:06
2023-01-23 10:07:16
2023-01-23 10:07:26
2023-01-23 10:07:36
2023-01-23 10:07:46
2023-01-23 10:07:56
2023-01-23 10:08:06
2023-01-23 10:08:16
2023-01-23 10:08:26
2023-01-23 10:08:36
2023-01-23 10:08:46
2023-01-23 10:08:56
2023-01-23 10:09:06
2023-01-23 10:09:16
2023-01-23 10:09:26
2023-01-23 10:09:36
2023-01-23 10:09:46
2023-01-23 10:09:56
2023-01-23 10:10:06
2023-01-23 10:10:16
2023-01-23 10:10:26
2023-01-23 10:10:36
2023-01-23 10:10:46
2023-01-23 10:10:56
2023-01-23 10:11:06
2023-01-23 10:11:16
2023-01-23 10:11:26
2023-01-23 10:11:36
2023-01-23 10:11:46
2023-01-23 10:11:56
2023-01-23 10:12:06
2023-01-23 10:12:16
2023-01-23 10:12:26
2023-01-23 10:12:36
2023-01-23 10:12:46
2023-01-23 10:12:56
2023-01-23 10:13:06
2023-01-23 10:13:16
2023-01-23 10:13:26
2023-01-23 10:13:36
2023-01-23 10:13:46
2023-01-23 10:13:56
2023-01-23 10:14:06
2023-01-23 10:14:16
2023-01-23 10:14:26
2023-01-23 10:14:36
2023-01-23 10:14:46
2023-01-23 10:14:56
2023-01-23 10:15:06
2023-01-23 10:15:16
2023-01-23 10:15:26
2023-01-23 10:15:36
2023-01-23 10:15:46
2023-01-23 10:15:56
2023-01-23 10:16:06
2023-01-23 10:16:16
2023-01-23 10:16:26
2023-01-23 10:16:36
2023-01-23 10:16:46
2023-01-23 10:16:56
2023-01-23 10:17:06
2023-01-23 10:17:16
2023-01-23 10:17:26
2023-01-23 10:17:36
2023-01-23 10:17:46
2023-01-23 10:17:56
2023-01-23 10:18:06
2023-01-23 10:18:16
2023-01-23 10:18:26
2023-01-23 10:18:36
2023-01-23 10:18:46
2023-01-23 10:18:56
2023-01-23 10:19:06
2023-01-23 10:19:16
2023-01-23 10:19:26
2023-01-23 10:19:36
2023-01-23 10:19:46
2023-01-23 10:19:56
2023-01-23 10:20:06
2023-01-23 10:20:16
2023-01-23 10:20:26
2023-01-23 10:20:36
2023-01-23 10:20:46
2023-01-23 10:20:56
2023-01-23 10:21:06
2023-01-23 10:21:16
2023-01-23 10:21:26
2023-01-23 10:21:36
2023-01-23 10:21:46
2023-01-23 10:21:56
2023-01-23 10:22:06
2023-01-23 10:22:16
2023-01-23 10:22:26
2023-01-23 10:22:36
2023-01-23 10:22:46
2023-01-23 10:22:56
2023-01-23 10:23:06
2023-01-23 10:23:16
2023-01-23 10:23:26
2023-01-23 10:23:36
2023-01-23 10:23:46
2023-01-23 10:23:56
2023-01-23 10:24:06
2023-01-23 10:24:16
2023-01-23 10:24:26
2023-01-23 10:24:36
2023-01-23 10:24:46
2023-01-23 10:24:56
2023-01-23 10:25:06
2023-01-23 10:25:16
2023-01-23 10:25:26
2023-01-23 10:25:36
2023-01-23 10:25:46
2023-01-23 10:25:56
2023-01-23 10:26:06
2023-01-23 10:26:16
2023-01-23 10:26:26
2023-01-23 10:26:36
2023-01-23 10:26:46
2023-01-23 10:26:56
2023-01-23 10:27:06
2023-01-23 10:27:16
2023-01-23 10:27:26
2023-01-23 10:27:36
2023-01-23 10:27:46
2023-01-23 10:27:56
2023-01-23 10:28:06
2023-01-23 10:28:16
2023-01-23 10:28:26
2023-01-23 10:28:36
2023-01-23 10:28:46
2023-01-23 10:28:56
2023-01-23 10:29:06
2023-01-23 10:29:16
2023-01-23 10:29:26
2023-01-23 10:29:36
2023-01-23 10:29:46
2023-01-23 10:29:56
2023-01-23 10:30:06
2023-01-23 10:30:16
2023-01-23 10:30:26
2023-01-23 10:30:36
2023-01-23 10:30:46
2023-01-23 10:30:56
2023-01-23 10:31:06
2023-01-23 10:31:16
2023-01-23 10:31:26
2023-01-23 10:31:36
2023-01-23 10:31:46
2023-01-23 10:31:56
2023-01-23 10:32:06
2023-01-23 10:32:16
2023-01-23 10:32:26
2023-01-23 10:32:36
2023-01-23 10:32:46
2023-01-23 10:32:56
2023-01-23 10:33:06
2023-01-23 10:33:16
2023-01-23 10:33:26
2023-01-23 10:33:36
2023-01-23 10:33:46
2023-01-23 10:33:56
2023-01-23 10:34:06
2023-01-23 10:34:16
2023-01-23 10:34:26
2023-01-23 10:34:36
2023-01-23 10:34:46
2023-01-23 10:34:56
2023-01-23 10:35:06
2023-01-23 10:35:16
2023-01-23 10:35:26
2023-01-23 10:35:36
2023-01-23 10:35:46
2023-01-23 10:35:56
2023-01-23 10:36:06
2023-01-23 10:36:16
2023-01-23 10:36:26
2023-01-23 10:36:36
2023-01-23 10:36:46
2023-01-23 10:36:58
2023-01-23 10:37:08
2023-01-23 10:37:18
2023-01-23 10:37:28
2023-01-23 10:37:38
2023-01-23 10:37:48
2023-01-23 10:37:58
2023-01-23 10:38:08
2023-01-23 10:38:18
2023-01-23 10:38:28
2023-01-23 10:38:38
2023-01-23 10:38:48
2023-01-23 10:38:58
2023-01-23 10:39:08
2023-01-23 10:39:18
2023-01-23 10:39:28
2023-01-23 10:39:38
2023-01-23 10:39:48
2023-01-23 10:39:58
2023-01-23 10:40:08
2023-01-23 10:40:18
2023-01-23 10:40:28
2023-01-23 10:40:38
2023-01-23 10:40:48
2023-01-23 10:40:58
2023-01-23 10:41:08
2023-01-23 10:41:18
2023-01-23 10:41:28
2023-01-23 10:41:38
2023-01-23 10:41:48
2023-01-23 10:41:58
2023-01-23 10:42:08
2023-01-23 10:42:18
2023-01-23 10:42:28
2023-01-23 10:42:38
2023-01-23 10:42:48
2023-01-23 10:42:58
2023-01-23 10:43:08
2023-01-23 10:43:18
2023-01-23 10:43:28
2023-01-23 10:43:38
2023-01-23 10:43:48
2023-01-23 10:43:58
2023-01-23 10:44:08
2023-01-23 10:44:18
2023-01-23 10:44:28
2023-01-23 10:44:38
2023-01-23 10:44:48
2023-01-23 10:44:58
2023-01-23 10:45:08
2023-01-23 10:45:18
2023-01-23 10:45:28
2023-01-23 10:45:38
2023-01-23 10:45:48
2023-01-23 10:45:58
2023-01-23 10:46:08
2023-01-23 10:46:18
2023-01-23 10:46:28
2023-01-23 10:46:38
2023-01-23 10:46:48
2023-01-23 10:46:58
2023-01-23 10:47:08
2023-01-23 10:47:18
2023-01-23 10:47:28
2023-01-23 10:47:38
2023-01-23 10:47:48
2023-01-23 10:47:58
2023-01-23 10:48:08
2023-01-23 10:48:18
2023-01-23 10:48:28
2023-01-23 10:48:38
2023-01-23 10:48:48
2023-01-23 10:48:58
2023-01-23 10:49:08
2023-01-23 10:49:18
2023-01-23 10:49:28
2023-01-23 10:49:38
2023-01-23 10:49:48
2023-01-23 10:49:58
2023-01-23 10:50:08
2023-01-23 10:50:18
2023-01-23 10:50:28
2023-01-23 10:50:38
2023-01-23 10:50:48
2023-01-23 10:50:58
2023-01-23 10:51:08
2023-01-23 10:51:18
2023-01-23 10:51:28
2023-01-23 10:51:38
2023-01-23 10:51:48
2023-01-23 10:51:58
2023-01-23 10:52:08
2023-01-23 10:52:18
2023-01-23 10:52:28
2023-01-23 10:52:38
2023-01-23 10:52:48
2023-01-23 10:52:58
2023-01-23 10:53:08
2023-01-23 10:53:18
2023-01-23 10:53:28
2023-01-23 10:53:38
2023-01-23 10:53:48
2023-01-23 10:53:58
2023-01-23 10:54:08
2023-01-23 10:54:18
2023-01-23 10:54:28
2023-01-23 10:54:38
2023-01-23 10:54:48
2023-01-23 10:54:58
2023-01-23 10:55:08
2023-01-23 10:55:18
2023-01-23 10:55:28
2023-01-23 10:55:38
2023-01-23 10:55:48
2023-01-23 10:55:58
2023-01-23 10:56:08
2023-01-23 10:56:18
2023-01-23 10:56:28
2023-01-23 10:56:38
2023-01-23 10:56:48
2023-01-23 10:56:58
2023-01-23 10:57:08
2023-01-23 10:57:18
2023-01-23 10:57:28
2023-01-23 10:57:38
2023-01-23 10:57:48
2023-01-23 10:57:58
2023-01-23 10:58:08
2023-01-23 10:58:18
2023-01-23 10:58:28
2023-01-23 10:58:38	0.0215259
2023-01-23 10:58:48	0.0582504
2023-01-23 10:58:58	0.0194303
2023-01-23 10:59:08	0.0412162
2023-01-23 10:59:18	0.00914163
2023-01-23 10:59:28	0.0135363
2023-01-23 10:59:38	0.0107168
2023-01-23 10:59:48	0.00685854
2023-01-23 10:59:58	0.00724291
2023-01-23 11:00:08
2023-01-23 11:00:18
2023-01-23 11:00:28
2023-01-23 11:00:38	0.0294232
2023-01-23 11:00:48	0.011797
2023-01-23 11:00:58	0.00878531
2023-01-23 11:01:08	0.00759818
2023-01-23 11:01:18	0.00678543
2023-01-23 11:01:28	0.00540076
2023-01-23 11:01:38	0.00852839
2023-01-23 11:01:48
2023-01-23 11:01:58
2023-01-23 11:02:08
2023-01-23 11:02:18
2023-01-23 11:02:28
2023-01-23 11:02:38
2023-01-23 11:02:48
2023-01-23 11:02:58
2023-01-23 11:03:08
2023-01-23 11:03:18
2023-01-23 11:03:28
2023-01-23 11:03:38
2023-01-23 11:03:48
2023-01-23 11:03:58
2023-01-23 11:04:08
2023-01-23 11:04:18	0.0063007
2023-01-23 11:04:28	0.0363459
2023-01-23 11:04:38	0.0587065
2023-01-23 11:04:48	0.0596047
2023-01-23 11:04:58	0.0526011
2023-01-23 11:05:08
2023-01-23 11:05:18
2023-01-23 11:05:28
2023-01-23 11:05:38	0.0452364
2023-01-23 11:05:48	0.0410592
2023-01-23 11:05:58	0.0409183
2023-01-23 11:06:08	0.0412975
2023-01-23 11:06:18	0.0401046
2023-01-23 11:06:28	0.038707
2023-01-23 11:06:38	0.0379348
2023-01-23 11:06:48
2023-01-23 11:06:59
2023-01-23 11:07:09
2023-01-23 11:07:19
2023-01-23 11:07:29
2023-01-23 11:07:39
2023-01-23 11:07:49
2023-01-23 11:07:59
2023-01-23 11:08:09
2023-01-23 11:08:19
2023-01-23 11:08:29
2023-01-23 11:08:39
2023-01-23 11:08:49
2023-01-23 11:08:59
2023-01-23 11:09:09
2023-01-23 11:09:19	0.0375646
2023-01-23 11:09:29	0.036291
2023-01-23 11:09:39	0.0321305
2023-01-23 11:09:49	0.0366801
2023-01-23 11:09:59	0.0420927
2023-01-23 11:10:09
2023-01-23 11:10:19
2023-01-23 11:10:29
2023-01-23 11:10:39	0.0487395
2023-01-23 11:10:49	0.0495668
2023-01-23 11:10:59	0.0556965
2023-01-23 11:11:09	0.0547062
2023-01-23 11:11:19	0.0647947
2023-01-23 11:11:29	0.0680698
2023-01-23 11:11:39
2023-01-23 11:11:49
2023-01-23 11:11:59
2023-01-23 11:12:09
2023-01-23 11:12:19
2023-01-23 11:12:29
2023-01-23 11:12:39
2023-01-23 11:12:49
2023-01-23 11:12:59
2023-01-23 11:13:09
2023-01-23 11:13:19
2023-01-23 11:13:29
2023-01-23 11:13:39
2023-01-23 11:13:49
2023-01-23 11:13:59
2023-01-23 11:14:09	0.0488467
2023-01-23 11:14:19	0.0511702
2023-01-23 11:14:29	0.0531705
2023-01-23 11:14:39	0.0712408
2023-01-23 11:14:49	0.0613183
2023-01-23 11:14:59	0.0203281
2023-01-23 11:15:09
2023-01-23 11:15:19
2023-01-23 11:15:29
2023-01-23 11:15:39	0.0408168
2023-01-23 11:15:49	0.0549349
2023-01-23 11:15:59	0.05488
2023-01-23 11:16:09	0.0606417
2023-01-23 11:16:19	0.0616035
2023-01-23 11:16:29	0.0610229
2023-01-23 11:16:39	0.0647945
2023-01-23 11:16:49	0.0640864
2023-01-23 11:16:59	0.0543889
2023-01-23 11:17:09	0.0200516
2023-01-23 11:17:19
2023-01-23 11:17:29
2023-01-23 11:17:39
2023-01-23 11:17:49
2023-01-23 11:17:59
2023-01-23 11:18:09
2023-01-23 11:18:19
2023-01-23 11:18:29
2023-01-23 11:18:39
2023-01-23 11:18:49
2023-01-23 11:18:59
2023-01-23 11:19:09
2023-01-23 11:19:19
2023-01-23 11:19:29	0.00914933
2023-01-23 11:19:39	0.00971454
2023-01-23 11:19:49	0.00699167
2023-01-23 11:19:59	0.00889055
2023-01-23 11:20:09
2023-01-23 11:20:19
2023-01-23 11:20:29
2023-01-23 11:20:39	0.00868602
2023-01-23 11:20:49	0.0100603
2023-01-23 11:20:59	0.00778844
2023-01-23 11:21:09	0.00925232
2023-01-23 11:21:19	0.010093
2023-01-23 11:21:29	0.0146288
2023-01-23 11:21:39	0.015835
2023-01-23 11:21:49	0.0184642
2023-01-23 11:21:59	0.012551
2023-01-23 11:22:09	0.0124057
2023-01-23 11:22:19	0.0113116
2023-01-23 11:22:29	0.0129208
2023-01-23 11:22:39
2023-01-23 11:22:49
2023-01-23 11:22:59
2023-01-23 11:23:09
2023-01-23 11:23:19
2023-01-23 11:23:29
2023-01-23 11:23:39
2023-01-23 11:23:49
2023-01-23 11:23:59
2023-01-23 11:24:09
2023-01-23 11:24:19
2023-01-23 11:24:29
2023-01-23 11:24:39
2023-01-23 11:24:49
2023-01-23 11:24:59
2023-01-23 11:25:09
2023-01-23 11:25:19
2023-01-23 11:25:29
2023-01-23 11:25:39	0.00760029
2023-01-23 11:25:49	0.0118511
2023-01-23 11:25:59	0.0127914
2023-01-23 11:26:09	0.0378401
2023-01-23 11:26:19	0.0362066
2023-01-23 11:26:29	0.0342683
2023-01-23 11:26:39	0.0345242
2023-01-23 11:26:49	0.0325149
2023-01-23 11:26:59	0.030343
2023-01-23 11:27:09	0.0237819
2023-01-23 11:27:19	0.0202527
2023-01-23 11:27:29	0.0187929
2023-01-23 11:27:39
2023-01-23 11:27:49
2023-01-23 11:27:59
2023-01-23 11:28:09
2023-01-23 11:28:19
2023-01-23 11:28:29
2023-01-23 11:28:39
2023-01-23 11:28:49
2023-01-23 11:28:59
2023-01-23 11:29:09
2023-01-23 11:29:19
2023-01-23 11:29:29
2023-01-23 11:29:39
2023-01-23 11:29:49
2023-01-23 11:29:59
2023-01-23 11:30:09
2023-01-23 11:30:19
2023-01-23 11:30:29
2023-01-23 11:30:39	0.0132142
2023-01-23 11:30:49	0.0133889
2023-01-23 11:30:59	0.0127722
2023-01-23 11:31:09	0.0107129
2023-01-23 11:31:19	0.00958974
2023-01-23 11:31:29	0.0103005
2023-01-23 11:31:39	0.0118644
2023-01-23 11:31:49	0.01229
2023-01-23 11:31:59	0.0112868
2023-01-23 11:32:09	0.0112729
2023-01-23 11:32:19	0.0109288
2023-01-23 11:32:29	0.0105534
2023-01-23 11:32:39
2023-01-23 11:32:49
2023-01-23 11:32:59
2023-01-23 11:33:09
2023-01-23 11:33:19
2023-01-23 11:33:29
2023-01-23 11:33:39
2023-01-23 11:33:49
2023-01-23 11:33:59
2023-01-23 11:34:09
2023-01-23 11:34:19
2023-01-23 11:34:29
2023-01-23 11:34:39
2023-01-23 11:34:49
2023-01-23 11:34:59
2023-01-23 11:35:09
2023-01-23 11:35:19
2023-01-23 11:35:29
2023-01-23 11:35:39	0.00476674
2023-01-23 11:35:49	0.00834756
2023-01-23 11:35:59	0.00915716
2023-01-23 11:36:09	0.0077361
2023-01-23 11:36:19	0.0098152
2023-01-23 11:36:29	0.00977754
2023-01-23 11:36:39	0.00999352
2023-01-23 11:36:49	0.00960081
2023-01-23 11:37:01	0.00828367
2023-01-23 11:37:11	0.00312848
2023-01-23 11:37:21	0.00435618
2023-01-23 11:37:31	0.00319922
2023-01-23 11:37:41	0.00201041
2023-01-23 11:37:51	0.00355173
2023-01-23 11:38:01	0.00314573
2023-01-23 11:38:11
2023-01-23 11:38:21
2023-01-23 11:38:31
2023-01-23 11:38:41
2023-01-23 11:38:51
2023-01-23 11:39:01
2023-01-23 11:39:11
2023-01-23 11:39:21
2023-01-23 11:39:31
2023-01-23 11:39:41
2023-01-23 11:39:51
2023-01-23 11:40:01
2023-01-23 11:40:11
2023-01-23 11:40:21
2023-01-23 11:40:31
2023-01-23 11:40:41	0.0129798
2023-01-23 11:40:51	0.0129787
2023-01-23 11:41:01	0.0102673
2023-01-23 11:41:11	0.0103701
2023-01-23 11:41:21	0.00931565
2023-01-23 11:41:31	0.00892322
2023-01-23 11:41:41	0.00904583
2023-01-23 11:41:51	0.0108699
2023-01-23 11:42:01	0.00808183
2023-01-23 11:42:11	0.00812495
2023-01-23 11:42:21	0.00808082
2023-01-23 11:42:31	0.010427
2023-01-23 11:42:41	0.0103018
2023-01-23 11:42:51	0.00955666
2023-01-23 11:43:01	0.00971867
2023-01-23 11:43:11	0.0123774
2023-01-23 11:43:21	0.0124992
2023-01-23 11:43:31
2023-01-23 11:43:41
2023-01-23 11:43:51
2023-01-23 11:44:01
2023-01-23 11:44:11
2023-01-23 11:44:21
2023-01-23 11:44:31
2023-01-23 11:44:41
2023-01-23 11:44:51
2023-01-23 11:45:01
2023-01-23 11:45:11
2023-01-23 11:45:21
2023-01-23 11:45:31
2023-01-23 11:45:41
2023-01-23 11:45:51
2023-01-23 11:46:01
2023-01-23 11:46:11	0.00791835
2023-01-23 11:46:21	0.00727642
2023-01-23 11:46:31	0.00988907
2023-01-23 11:46:41	0.0108114
2023-01-23 11:46:51	0.00462727
2023-01-23 11:47:01	0.0129077
2023-01-23 11:47:11	0.0148141
2023-01-23 11:47:21	0.0128292
2023-01-23 11:47:31	0.0162459
2023-01-23 11:47:41	0.0245645
2023-01-23 11:47:51	0.0232767
2023-01-23 11:48:01	0.0280588
2023-01-23 11:48:11	0.034372
2023-01-23 11:48:21	0.0279749
2023-01-23 11:48:31	0.0288143
2023-01-23 11:48:41
2023-01-23 11:48:51
2023-01-23 11:49:01
2023-01-23 11:49:11
2023-01-23 11:49:21
2023-01-23 11:49:31
2023-01-23 11:49:41
2023-01-23 11:49:51
2023-01-23 11:50:01
2023-01-23 11:50:11
2023-01-23 11:50:21
2023-01-23 11:50:31
2023-01-23 11:50:41
2023-01-23 11:50:51
2023-01-23 11:51:01	0.0152178
2023-01-23 11:51:11	0.015017
2023-01-23 11:51:21	0.014783
2023-01-23 11:51:31	0.0156149
2023-01-23 11:51:41	0.017939
2023-01-23 11:51:51	0.0206803
2023-01-23 11:52:01	0.0235117
2023-01-23 11:52:11	0.022838
2023-01-23 11:52:21	0.0205625
2023-01-23 11:52:31	0.0174228
2023-01-23 11:52:41	0.0153893
2023-01-23 11:52:51
2023-01-23 11:53:01
2023-01-23 11:53:11
2023-01-23 11:53:21
2023-01-23 11:53:31
2023-01-23 11:53:41
2023-01-23 11:53:51
2023-01-23 11:54:01
2023-01-23 11:54:11
2023-01-23 11:54:21
2023-01-23 11:54:31
2023-01-23 11:54:41
2023-01-23 11:54:51
2023-01-23 11:55:01
2023-01-23 11:55:11
2023-01-23 11:55:21
2023-01-23 11:55:31
2023-01-23 11:55:41
2023-01-23 11:55:51
2023-01-23 11:56:01
2023-01-23 11:56:11
2023-01-23 11:56:21
2023-01-23 11:56:31
2023-01-23 11:56:41
2023-01-23 11:56:51
2023-01-23 11:57:01
2023-01-23 11:57:11
2023-01-23 11:57:21
2023-01-23 11:57:31
2023-01-23 11:57:41
2023-01-23 11:57:51
2023-01-23 11:58:01
2023-01-23 11:58:11
2023-01-23 11:58:21
2023-01-23 11:58:31
2023-01-23 11:58:41
2023-01-23 11:58:51
2023-01-23 11:59:01
2023-01-23 11:59:11
2023-01-23 11:59:21
2023-01-23 11:59:31
2023-01-23 11:59:41
2023-01-23 11:59:51
2023-01-23 12:00:01
2023-01-23 12:00:11
2023-01-23 12:00:21
2023-01-23 12:00:31
2023-01-23 12:00:41
2023-01-23 12:00:51
2023-01-23 12:01:01
2023-01-23 12:01:11
2023-01-23 12:01:21	0.00975796
2023-01-23 12:01:31	0.0109207
2023-01-23 12:01:41	0.0106886
2023-01-23 12:01:51	0.0110785
2023-01-23 12:02:01	0.0118977
2023-01-23 12:02:11	0.0108109
2023-01-23 12:02:21	0.00938575
2023-01-23 12:02:31	0.0101711
2023-01-23 12:02:41	0.0101121
2023-01-23 12:02:51	0.0100008
2023-01-23 12:03:01	0.00971734
2023-01-23 12:03:11	0.0103005
2023-01-23 12:03:21	0.00916436
2023-01-23 12:03:31
2023-01-23 12:03:41
2023-01-23 12:03:51
2023-01-23 12:04:01	0.0134575
2023-01-23 12:04:11	0.00673855
2023-01-23 12:04:21	0.00805097
2023-01-23 12:04:31
2023-01-23 12:04:41
2023-01-23 12:04:51
2023-01-23 12:05:01
2023-01-23 12:05:11
2023-01-23 12:05:21
2023-01-23 12:05:31
2023-01-23 12:05:41
2023-01-23 12:05:51
2023-01-23 12:06:01
2023-01-23 12:06:11
2023-01-23 12:06:21
2023-01-23 12:06:31
2023-01-23 12:06:41
2023-01-23 12:06:51
2023-01-23 12:07:02	0.00677062
2023-01-23 12:07:12	0.00483359
2023-01-23 12:07:22	0.00637187
2023-01-23 12:07:32	0.00473328
2023-01-23 12:07:42	0.00485811
2023-01-23 12:07:52	0.00356031
2023-01-23 12:08:02	0.00477557
2023-01-23 12:08:12	0.00430293
2023-01-23 12:08:22	0.00508214
2023-01-23 12:08:32
2023-01-23 12:08:42
2023-01-23 12:08:52
2023-01-23 12:09:02	0.00816253
2023-01-23 12:09:12	0.0101548
2023-01-23 12:09:22	0.0100669
2023-01-23 12:09:32
2023-01-23 12:09:42
2023-01-23 12:09:52
2023-01-23 12:10:02
2023-01-23 12:10:12
2023-01-23 12:10:22
2023-01-23 12:10:32
2023-01-23 12:10:42
2023-01-23 12:10:52
2023-01-23 12:11:02
2023-01-23 12:11:12
2023-01-23 12:11:22
2023-01-23 12:11:32
2023-01-23 12:11:42
2023-01-23 12:11:52
2023-01-23 12:12:02	0.0127272
2023-01-23 12:12:12	0.0135268
2023-01-23 12:12:22	0.0140288
2023-01-23 12:12:32	0.0123238
2023-01-23 12:12:42	0.0130018
2023-01-23 12:12:52	0.0124543
2023-01-23 12:13:02	0.0136155
2023-01-23 12:13:12	0.0159298
2023-01-23 12:13:22	0.0179867
2023-01-23 12:13:32
2023-01-23 12:13:42
2023-01-23 12:13:52
2023-01-23 12:14:02	0.0166491
2023-01-23 12:14:12	0.0162206
2023-01-23 12:14:22
2023-01-23 12:14:32
2023-01-23 12:14:42
2023-01-23 12:14:52
2023-01-23 12:15:02
2023-01-23 12:15:12
2023-01-23 12:15:22
2023-01-23 12:15:32
2023-01-23 12:15:42
2023-01-23 12:15:52
2023-01-23 12:16:02
2023-01-23 12:16:12
2023-01-23 12:16:22
2023-01-23 12:16:32
2023-01-23 12:16:42
2023-01-23 12:16:52	0.00949864
2023-01-23 12:17:02	0.00399315
2023-01-23 12:17:12	0.00481024
2023-01-23 12:17:22	0.00719549
2023-01-23 12:17:32	0.00183575
2023-01-23 12:17:42	0.00256211
2023-01-23 12:17:52	0.00605848
2023-01-23 12:18:02	0.00364679
2023-01-23 12:18:12	0.0031885
2023-01-23 12:18:22	0.00452069
2023-01-23 12:18:32
2023-01-23 12:18:42
2023-01-23 12:18:52
2023-01-23 12:19:02	0.00656737
2023-01-23 12:19:12	0.00729362
2023-01-23 12:19:22	0.00574001
2023-01-23 12:19:32	0.00534676
2023-01-23 12:19:42	0.00711052
2023-01-23 12:19:52	0.0068777
2023-01-23 12:20:02
2023-01-23 12:20:12
2023-01-23 12:20:22
2023-01-23 12:20:32
2023-01-23 12:20:42
2023-01-23 12:20:52
2023-01-23 12:21:02
2023-01-23 12:21:12
2023-01-23 12:21:22
2023-01-23 12:21:32
2023-01-23 12:21:42
2023-01-23 12:21:52
2023-01-23 12:22:02
2023-01-23 12:22:12	0.00751118
2023-01-23 12:22:22	0.00790735
2023-01-23 12:22:32	0.00850052
2023-01-23 12:22:42	0.00920643
2023-01-23 12:22:52	0.00831188
2023-01-23 12:23:02	0.0104278
2023-01-23 12:23:12	0.0101479
2023-01-23 12:23:22	0.0122553
2023-01-23 12:23:32
2023-01-23 12:23:42
2023-01-23 12:23:52
2023-01-23 12:24:02	0.0129734
2023-01-23 12:24:12	0.0122842
2023-01-23 12:24:22	0.0108515
2023-01-23 12:24:32	0.01089
2023-01-23 12:24:42	0.0122732
2023-01-23 12:24:52	0.0102684
2023-01-23 12:25:02	0.0106319
2023-01-23 12:25:12	0.00949563
2023-01-23 12:25:22
2023-01-23 12:25:32
2023-01-23 12:25:42
2023-01-23 12:25:52
2023-01-23 12:26:02
2023-01-23 12:26:12
2023-01-23 12:26:22
2023-01-23 12:26:32
2023-01-23 12:26:42
2023-01-23 12:26:52
2023-01-23 12:27:02
2023-01-23 12:27:12
2023-01-23 12:27:22
2023-01-23 12:27:32
2023-01-23 12:27:42
2023-01-23 12:27:52	0.00511164
2023-01-23 12:28:02	0.00457253
2023-01-23 12:28:12	0.00634973
2023-01-23 12:28:22	0.00537049
2023-01-23 12:28:32
2023-01-23 12:28:42
2023-01-23 12:28:52
2023-01-23 12:29:02	0.00568505
2023-01-23 12:29:12	0.0055999
2023-01-23 12:29:22	0.00572212
2023-01-23 12:29:32	0.00755766
2023-01-23 12:29:42	0.00719642
2023-01-23 12:29:52	0.00688579
2023-01-23 12:30:02	0.00649276
2023-01-23 12:30:12	0.00582354
2023-01-23 12:30:22
2023-01-23 12:30:32
2023-01-23 12:30:42
2023-01-23 12:30:52
2023-01-23 12:31:02
2023-01-23 12:31:12
2023-01-23 12:31:22
2023-01-23 12:31:32
2023-01-23 12:31:42
2023-01-23 12:31:52
2023-01-23 12:32:02
2023-01-23 12:32:12
2023-01-23 12:32:22
2023-01-23 12:32:32
2023-01-23 12:32:42
2023-01-23 12:32:52	0.0187063
2023-01-23 12:33:02	0.0159237
2023-01-23 12:33:12	0.0178788
2023-01-23 12:33:22	0.0182215
2023-01-23 12:33:32
2023-01-23 12:33:42
2023-01-23 12:33:52
2023-01-23 12:34:02	0.0163481
2023-01-23 12:34:12	0.0152385
2023-01-23 12:34:22	0.0148298
2023-01-23 12:34:32	0.0147594
2023-01-23 12:34:42	0.013478
2023-01-23 12:34:52	0.0120716
2023-01-23 12:35:02	0.0135044
2023-01-23 12:35:12	0.0112396
2023-01-23 12:35:22
2023-01-23 12:35:32
2023-01-23 12:35:42
2023-01-23 12:35:52
2023-01-23 12:36:02
2023-01-23 12:36:12
2023-01-23 12:36:22
2023-01-23 12:36:32
2023-01-23 12:36:42
2023-01-23 12:36:52
2023-01-23 12:37:04
2023-01-23 12:37:14
2023-01-23 12:37:24
2023-01-23 12:37:34
2023-01-23 12:37:44
2023-01-23 12:37:54	0.00249461
2023-01-23 12:38:04	0.00142157
2023-01-23 12:38:14	0.00170131
2023-01-23 12:38:24	0.00275511
2023-01-23 12:38:34
2023-01-23 12:38:44
2023-01-23 12:38:54
2023-01-23 12:39:04	0.0061499
2023-01-23 12:39:14	0.00719815
2023-01-23 12:39:24	0.00569352
2023-01-23 12:39:34	0.00442106
2023-01-23 12:39:44	0.00669313
2023-01-23 12:39:54	0.00415027
2023-01-23 12:40:04	0.00627732
2023-01-23 12:40:14
2023-01-23 12:40:24
2023-01-23 12:40:34
2023-01-23 12:40:44
2023-01-23 12:40:54
2023-01-23 12:41:04
2023-01-23 12:41:14
2023-01-23 12:41:24
2023-01-23 12:41:34
2023-01-23 12:41:44
2023-01-23 12:41:54
2023-01-23 12:42:04
2023-01-23 12:42:14
2023-01-23 12:42:24
2023-01-23 12:42:34
2023-01-23 12:42:44
2023-01-23 12:42:54	0.00913517
2023-01-23 12:43:04	0.00924689
2023-01-23 12:43:14	0.00711361
2023-01-23 12:43:24	0.0100248
2023-01-23 12:43:34
2023-01-23 12:43:44
2023-01-23 12:43:54
2023-01-23 12:44:04	0.00963868
2023-01-23 12:44:14	0.00878043
2023-01-23 12:44:24	0.00887344
2023-01-23 12:44:34	0.00841339
2023-01-23 12:44:44	0.00844808
2023-01-23 12:44:54	0.00850464
2023-01-23 12:45:04	0.00621018
2023-01-23 12:45:14	0.00500464
2023-01-23 12:45:24	0.00561087
2023-01-23 12:45:34
2023-01-23 12:45:44
2023-01-23 12:45:54
2023-01-23 12:46:04
2023-01-23 12:46:14
2023-01-23 12:46:24
2023-01-23 12:46:34
2023-01-23 12:46:44
2023-01-23 12:46:54
2023-01-23 12:47:04
2023-01-23 12:47:14
2023-01-23 12:47:24
2023-01-23 12:47:34
2023-01-23 12:47:44
2023-01-23 12:47:54
2023-01-23 12:48:04	0.0067602
2023-01-23 12:48:14	0.0050268
2023-01-23 12:48:24	0.00499264
2023-01-23 12:48:34
2023-01-23 12:48:44
2023-01-23 12:48:54
2023-01-23 12:49:04	0.00620839
2023-01-23 12:49:14	0.00745673
2023-01-23 12:49:24	0.0058995
2023-01-23 12:49:34	0.00501346
2023-01-23 12:49:44	0.00576404
2023-01-23 12:49:54	0.00588535
2023-01-23 12:50:04	0.00626659
2023-01-23 12:50:14	0.00630596
2023-01-23 12:50:24	0.00500381
2023-01-23 12:50:34	0.00524648
2023-01-23 12:50:44
2023-01-23 12:50:54
2023-01-23 12:51:04
2023-01-23 12:51:14
2023-01-23 12:51:24
2023-01-23 12:51:34
2023-01-23 12:51:44
2023-01-23 12:51:54
2023-01-23 12:52:04
2023-01-23 12:52:14
2023-01-23 12:52:24
2023-01-23 12:52:34
2023-01-23 12:52:44
2023-01-23 12:52:54
2023-01-23 12:53:04	0.00417785
2023-01-23 12:53:14	0.00362945
2023-01-23 12:53:24	0.00371321
2023-01-23 12:53:34
2023-01-23 12:53:44
2023-01-23 12:53:54
2023-01-23 12:54:04	0.00450532
2023-01-23 12:54:14	0.00557112
2023-01-23 12:54:24	0.00673634
2023-01-23 12:54:34	0.00593529
2023-01-23 12:54:44	0.00620873
2023-01-23 12:54:54	0.00565775
2023-01-23 12:55:04	0.0052824
2023-01-23 12:55:14	0.0101978
2023-01-23 12:55:24	0.0100897
2023-01-23 12:55:34
2023-01-23 12:55:44
2023-01-23 12:55:54
2023-01-23 12:56:04
2023-01-23 12:56:14
2023-01-23 12:56:24
2023-01-23 12:56:34
2023-01-23 12:56:44
2023-01-23 12:56:54
2023-01-23 12:57:04
2023-01-23 12:57:14
2023-01-23 12:57:24
2023-01-23 12:57:34
2023-01-23 12:57:44
2023-01-23 12:57:54
2023-01-23 12:58:04	0.00724617
2023-01-23 12:58:14	0.00155
2023-01-23 12:58:24	0.001876
2023-01-23 12:58:34
2023-01-23 12:58:44
2023-01-23 12:58:54
2023-01-23 12:59:04	0.00431368
2023-01-23 12:59:14	0.00522617
2023-01-23 12:59:24	0.00596693
2023-01-23 12:59:34	0.00612556
2023-01-23 12:59:44	0.00485989
2023-01-23 12:59:54	0.00433469
2023-01-23 13:00:04
2023-01-23 13:00:14
2023-01-23 13:00:24	0.00478008
2023-01-23 13:00:34	0.00501267
2023-01-23 13:00:44	0.00499294
2023-01-23 13:00:54	0.00533106
2023-01-23 13:01:04
2023-01-23 13:01:14
2023-01-23 13:01:24
2023-01-23 13:01:34
2023-01-23 13:01:44
2023-01-23 13:01:54
2023-01-23 13:02:04
2023-01-23 13:02:14
2023-01-23 13:02:24
2023-01-23 13:02:34
2023-01-23 13:02:44
2023-01-23 13:02:54
2023-01-23 13:03:04
2023-01-23 13:03:14
2023-01-23 13:03:24	0.00952502
2023-01-23 13:03:34
2023-01-23 13:03:44
2023-01-23 13:03:54
2023-01-23 13:04:04	0.0155312
2023-01-23 13:04:14	0.0124455
2023-01-23 13:04:24	0.00998493
2023-01-23 13:04:34	0.0129258
2023-01-23 13:04:44	0.0102882
2023-01-23 13:04:54	0.00932796
2023-01-23 13:05:04	0.00815811
2023-01-23 13:05:14	0.00865211
2023-01-23 13:05:24	0.00729938
2023-01-23 13:05:34	0.00718787
2023-01-23 13:05:44	0.00708774
2023-01-23 13:05:54	0.00666282
2023-01-23 13:06:04	0.0076677
2023-01-23 13:06:14	0.00762812
2023-01-23 13:06:24	0.00602465
2023-01-23 13:06:34
2023-01-23 13:06:44
2023-01-23 13:06:54
2023-01-23 13:07:06
2023-01-23 13:07:16
2023-01-23 13:07:26
2023-01-23 13:07:36
2023-01-23 13:07:46
2023-01-23 13:07:56
2023-01-23 13:08:06
2023-01-23 13:08:16
2023-01-23 13:08:26
2023-01-23 13:08:36
2023-01-23 13:08:46
2023-01-23 13:08:56
2023-01-23 13:09:06	0.00314867
2023-01-23 13:09:16	0.00458547
2023-01-23 13:09:26	0.00591433
2023-01-23 13:09:36	0.00534071
2023-01-23 13:09:46	0.00750411
2023-01-23 13:09:56	0.00688856
2023-01-23 13:10:06	0.00706093
2023-01-23 13:10:16	0.00699347
2023-01-23 13:10:26	0.00601966
2023-01-23 13:10:36	0.00470608
2023-01-23 13:10:46	0.00583765
2023-01-23 13:10:56	0.00643023
2023-01-23 13:11:06	0.00482981
2023-01-23 13:11:16	0.00424936
2023-01-23 13:11:26	0.004648
2023-01-23 13:11:36
2023-01-23 13:11:46
2023-01-23 13:11:56
2023-01-23 13:12:06
2023-01-23 13:12:16
2023-01-23 13:12:26
2023-01-23 13:12:36
2023-01-23 13:12:46
2023-01-23 13:12:56
2023-01-23 13:13:06
2023-01-23 13:13:16
2023-01-23 13:13:26
2023-01-23 13:13:36
2023-01-23 13:13:46
2023-01-23 13:13:56
2023-01-23 13:14:06	0.00545215
2023-01-23 13:14:16	0.0076906
2023-01-23 13:14:26	0.00836163
2023-01-23 13:14:36	0.0044129
2023-01-23 13:14:46	0.00356363
2023-01-23 13:14:56	0.00301771
2023-01-23 13:15:06	0.00423215
2023-01-23 13:15:16	0.00419113
2023-01-23 13:15:26	0.00328254
2023-01-23 13:15:36	0.00354328
2023-01-23 13:15:46	0.00337047
2023-01-23 13:15:56	0.00291143
2023-01-23 13:16:06	0.00328506
2023-01-23 13:16:16	0.00285278
2023-01-23 13:16:26
2023-01-23 13:16:36
2023-01-23 13:16:46
2023-01-23 13:16:56
2023-01-23 13:17:06
2023-01-23 13:17:16
2023-01-23 13:17:26
2023-01-23 13:17:36
2023-01-23 13:17:46
2023-01-23 13:17:56
2023-01-23 13:18:06
2023-01-23 13:18:16
2023-01-23 13:18:26
2023-01-23 13:18:36
2023-01-23 13:18:46
2023-01-23 13:18:56
2023-01-23 13:19:06	0.00326806
2023-01-23 13:19:16	0.00372983
2023-01-23 13:19:26	0.00486868
2023-01-23 13:19:36	0.00370611
2023-01-23 13:19:46	0.00441792
2023-01-23 13:19:56	0.00271632
2023-01-23 13:20:06	0.00571273
2023-01-23 13:20:16	0.00371247
2023-01-23 13:20:26	0.00289415
2023-01-23 13:20:36	0.0032815
2023-01-23 13:20:46	0.00263977
2023-01-23 13:20:56	0.00456281
2023-01-23 13:21:06	0.00481088
2023-01-23 13:21:16	0.0046142
2023-01-23 13:21:26	0.00368362
2023-01-23 13:21:36	0.00358187
2023-01-23 13:21:46	0.00488346
2023-01-23 13:21:56
2023-01-23 13:22:06
2023-01-23 13:22:16
2023-01-23 13:22:26
2023-01-23 13:22:36
2023-01-23 13:22:46
2023-01-23 13:22:56
2023-01-23 13:23:06
2023-01-23 13:23:16
2023-01-23 13:23:26
2023-01-23 13:23:36
2023-01-23 13:23:46
2023-01-23 13:23:56
2023-01-23 13:24:06
2023-01-23 13:24:16	0.00837936
2023-01-23 13:24:26	0.00842391
2023-01-23 13:24:36	0.00640888
2023-01-23 13:24:46	0.00577497
2023-01-23 13:24:56	0.00521611
2023-01-23 13:25:06	0.00456251
2023-01-23 13:25:16	0.00553394
2023-01-23 13:25:26	0.00675318
2023-01-23 13:25:36	0.0067497
2023-01-23 13:25:46	0.0058804
2023-01-23 13:25:56	0.00496424
2023-01-23 13:26:06	0.00596355
2023-01-23 13:26:16	0.00428672
2023-01-23 13:26:26	0.00465294
2023-01-23 13:26:36	0.00555369
2023-01-23 13:26:46	0.00486185
2023-01-23 13:26:56	0.00343872
2023-01-23 13:27:06	0.00329786
2023-01-23 13:27:16	0.00398887
2023-01-23 13:27:26
2023-01-23 13:27:36
2023-01-23 13:27:46
2023-01-23 13:27:56
2023-01-23 13:28:06
2023-01-23 13:28:16
2023-01-23 13:28:26
2023-01-23 13:28:36
2023-01-23 13:28:46
2023-01-23 13:28:56
2023-01-23 13:29:06
2023-01-23 13:29:16
2023-01-23 13:29:26
2023-01-23 13:29:36
2023-01-23 13:29:46
2023-01-23 13:29:56	0.00317928
2023-01-23 13:30:06	0.00485886
2023-01-23 13:30:16	0.0080509
2023-01-23 13:30:26	0.00810972
2023-01-23 13:30:36	0.00929384
2023-01-23 13:30:46	0.00731023
2023-01-23 13:30:56	0.0064056
2023-01-23 13:31:06	0.00759829
2023-01-23 13:31:16	0.00762569
2023-01-23 13:31:26	0.00658805
2023-01-23 13:31:36	0.00663889
2023-01-23 13:31:46	0.00655846
2023-01-23 13:31:56	0.00559128
2023-01-23 13:32:06	0.00617271
2023-01-23 13:32:16	0.00716334
2023-01-23 13:32:26
2023-01-23 13:32:36
2023-01-23 13:32:46
2023-01-23 13:32:56
2023-01-23 13:33:06
2023-01-23 13:33:16
2023-01-23 13:33:26
2023-01-23 13:33:36
2023-01-23 13:33:46
2023-01-23 13:33:56
2023-01-23 13:34:06
2023-01-23 13:34:16
2023-01-23 13:34:26
2023-01-23 13:34:36
2023-01-23 13:34:46
2023-01-23 13:34:56	0.00248921
2023-01-23 13:35:06	0.00352354
2023-01-23 13:35:16	0.00266623
2023-01-23 13:35:26	0.00353331
2023-01-23 13:35:36	0.00280546
2023-01-23 13:35:46	0.00194702
2023-01-23 13:35:56	0.00318375
2023-01-23 13:36:06	0.00277042
2023-01-23 13:36:16	0.00349431
2023-01-23 13:36:26	0.00256212
2023-01-23 13:36:36	0.00176399
2023-01-23 13:36:46	0.00240471
2023-01-23 13:36:56	0.00310343
2023-01-23 13:37:07	0.00246958
2023-01-23 13:37:17
2023-01-23 13:37:27
2023-01-23 13:37:37
2023-01-23 13:37:47
2023-01-23 13:37:57
2023-01-23 13:38:07
2023-01-23 13:38:17
2023-01-23 13:38:27
2023-01-23 13:38:37
2023-01-23 13:38:47
2023-01-23 13:38:57
2023-01-23 13:39:07
2023-01-23 13:39:17
2023-01-23 13:39:27
2023-01-23 13:39:37
2023-01-23 13:39:47	0.00492208
2023-01-23 13:39:57	0.00585196
2023-01-23 13:40:07	0.00593292
2023-01-23 13:40:17	0.00798009
2023-01-23 13:40:27	0.00737562
2023-01-23 13:40:37	0.00344223
2023-01-23 13:40:47	0.00521693
2023-01-23 13:40:57	0.00478822
2023-01-23 13:41:07	0.00637807
2023-01-23 13:41:17	0.00658277
2023-01-23 13:41:27	0.00522764
2023-01-23 13:41:37	0.00471181
2023-01-23 13:41:47	0.00599214
2023-01-23 13:41:57	0.00573658
2023-01-23 13:42:07	0.00544628
2023-01-23 13:42:17	0.00640607
2023-01-23 13:42:27	0.00553876
2023-01-23 13:42:37	0.00605734
2023-01-23 13:42:47
2023-01-23 13:42:57
2023-01-23 13:43:07
2023-01-23 13:43:17
2023-01-23 13:43:27
2023-01-23 13:43:37
2023-01-23 13:43:47
2023-01-23 13:43:57
2023-01-23 13:44:07
2023-01-23 13:44:17
2023-01-23 13:44:27
2023-01-23 13:44:37
2023-01-23 13:44:47
2023-01-23 13:44:57
2023-01-23 13:45:07	0.00576692
2023-01-23 13:45:17	0.00636655
2023-01-23 13:45:27	0.00667324
2023-01-23 13:45:37	0.00668427
2023-01-23 13:45:47	0.0069017
2023-01-23 13:45:57	0.00711558
2023-01-23 13:46:07	0.00658844
2023-01-23 13:46:17	0.00662052
2023-01-23 13:46:27	0.00618493
2023-01-23 13:46:37	0.00609216
2023-01-23 13:46:47	0.00594795
2023-01-23 13:46:57	0.00599667
2023-01-23 13:47:07	0.00663193
2023-01-23 13:47:17	0.00636095
2023-01-23 13:47:27	0.00579812
2023-01-23 13:47:37	0.00566308
2023-01-23 13:47:47	0.00610107
2023-01-23 13:47:57	0.00503837
2023-01-23 13:48:07	0.00578258
2023-01-23 13:48:17
2023-01-23 13:48:27
2023-01-23 13:48:37
2023-01-23 13:48:47
2023-01-23 13:48:57
2023-01-23 13:49:07
2023-01-23 13:49:17
2023-01-23 13:49:27
2023-01-23 13:49:37
2023-01-23 13:49:47
2023-01-23 13:49:57
2023-01-23 13:50:07
2023-01-23 13:50:17
2023-01-23 13:50:27
2023-01-23 13:50:37
2023-01-23 13:50:47	0.00189297
2023-01-23 13:50:57	0.00198491
2023-01-23 13:51:07	0.00207203
2023-01-23 13:51:17	0.00251712
2023-01-23 13:51:27	0.0019052
2023-01-23 13:51:37	0.00410514
2023-01-23 13:51:47	0.00447455
2023-01-23 13:51:57	0.00459617
2023-01-23 13:52:07	0.00503935
2023-01-23 13:52:17	0.0077402
2023-01-23 13:52:27	0.00782066
2023-01-23 13:52:37	0.0118698
2023-01-23 13:52:47	0.0092193
2023-01-23 13:52:57	0.00999449
2023-01-23 13:53:07	0.00785357
2023-01-23 13:53:17
2023-01-23 13:53:27
2023-01-23 13:53:37
2023-01-23 13:53:47
2023-01-23 13:53:57
2023-01-23 13:54:07
2023-01-23 13:54:17
2023-01-23 13:54:27
2023-01-23 13:54:37
2023-01-23 13:54:47
2023-01-23 13:54:57
2023-01-23 13:55:07
2023-01-23 13:55:17
2023-01-23 13:55:27
2023-01-23 13:55:37
2023-01-23 13:55:47	0.00308932
2023-01-23 13:55:57	0.00317435
2023-01-23 13:56:07	0.00263334
2023-01-23 13:56:17	0.00223712
2023-01-23 13:56:27	0.00260523
2023-01-23 13:56:37	0.00206842
2023-01-23 13:56:47	0.00266504
2023-01-23 13:56:57	0.0028607
2023-01-23 13:57:07	0.00274875
2023-01-23 13:57:17	0.00276141
2023-01-23 13:57:27	0.00181657
2023-01-23 13:57:37	0.00134094
2023-01-23 13:57:47	0.00194357
2023-01-23 13:57:57	0.00119704
2023-01-23 13:58:07	0.00120606
2023-01-23 13:58:17	0.00128728
2023-01-23 13:58:27	0.000969434
2023-01-23 13:58:37
2023-01-23 13:58:47
2023-01-23 13:58:57
2023-01-23 13:59:07	0.00115512
2023-01-23 13:59:17	0.00104955
2023-01-23 13:59:27	0.000943135
2023-01-23 13:59:37	0.00131937
2023-01-23 13:59:47	0.00129167
2023-01-23 13:59:57	0.00122765
2023-01-23 14:00:07
2023-01-23 14:00:17
2023-01-23 14:00:27	0.0023946
2023-01-23 14:00:37	0.00122541
2023-01-23 14:00:47	0.0019969
2023-01-23 14:00:57	0.00111193
2023-01-23 14:01:07	0.00129858
2023-01-23 14:01:17	0.00116153
2023-01-23 14:01:27	0.000872985
2023-01-23 14:01:37	0.00333499
2023-01-23 14:01:47	0.00308605
2023-01-23 14:01:57	0.00245102
2023-01-23 14:02:07	0.00312503
2023-01-23 14:02:17	0.00171472
2023-01-23 14:02:27	0.00327186
2023-01-23 14:02:37	0.00310005
2023-01-23 14:02:47
2023-01-23 14:02:57
2023-01-23 14:03:07
2023-01-23 14:03:17
2023-01-23 14:03:27
2023-01-23 14:03:37
2023-01-23 14:03:47
2023-01-23 14:03:57
2023-01-23 14:04:07
2023-01-23 14:04:17
2023-01-23 14:04:27
2023-01-23 14:04:37
2023-01-23 14:04:47
2023-01-23 14:04:57
2023-01-23 14:05:07
2023-01-23 14:05:17	0.00483908
2023-01-23 14:05:27	0.00559019
2023-01-23 14:05:37	0.00556529
2023-01-23 14:05:47	0.00749388
2023-01-23 14:05:57	0.0063711
2023-01-23 14:06:07	0.00850722
2023-01-23 14:06:17	0.00765259
2023-01-23 14:06:27	0.00742858
2023-01-23 14:06:37	0.00877327
2023-01-23 14:06:47	0.0093404
2023-01-23 14:06:57	0.00932588
2023-01-23 14:07:09	0.0106348
2023-01-23 14:07:19	0.0111847
2023-01-23 14:07:29	0.0113045
2023-01-23 14:07:39	0.00982996
2023-01-23 14:07:49	0.0100137
2023-01-23 14:07:59	0.00854231
2023-01-23 14:08:09	0.00708984
2023-01-23 14:08:19	0.00524977
2023-01-23 14:08:29
2023-01-23 14:08:39
2023-01-23 14:08:49
2023-01-23 14:08:59	0.00565592
2023-01-23 14:09:09	0.00591698
2023-01-23 14:09:19	0.00510904
2023-01-23 14:09:29
2023-01-23 14:09:39
2023-01-23 14:09:49
2023-01-23 14:09:59
2023-01-23 14:10:09
2023-01-23 14:10:19
2023-01-23 14:10:29
2023-01-23 14:10:39
2023-01-23 14:10:49
2023-01-23 14:10:59
2023-01-23 14:11:09
2023-01-23 14:11:19
2023-01-23 14:11:29
2023-01-23 14:11:39
2023-01-23 14:11:49	0.00297816
2023-01-23 14:11:59	0.00217861
2023-01-23 14:12:09	0.00198744
2023-01-23 14:12:19	0.00220999
2023-01-23 14:12:29	0.00291873
2023-01-23 14:12:39	0.00331967
2023-01-23 14:12:49	0.00220899
2023-01-23 14:12:59	0.00199602
2023-01-23 14:13:09	0.00228083
2023-01-23 14:13:19	0.00290086
2023-01-23 14:13:29
2023-01-23 14:13:39
2023-01-23 14:13:49
2023-01-23 14:13:59	0.00373646
2023-01-23 14:14:09	0.00364863
2023-01-23 14:14:19	0.00282123
2023-01-23 14:14:29	0.0030072
2023-01-23 14:14:39	0.00309274
2023-01-23 14:14:49	0.00286786
2023-01-23 14:14:59	0.00320271
2023-01-23 14:15:09	0.00318562
2023-01-23 14:15:19	0.00291515
2023-01-23 14:15:29	0.00288628
2023-01-23 14:15:39	0.00303789
2023-01-23 14:15:49	0.00277931
2023-01-23 14:15:59	0.00217614
2023-01-23 14:16:09	0.00277228
2023-01-23 14:16:19	0.00266926
2023-01-23 14:16:29	0.00216192
2023-01-23 14:16:39	0.00345506
2023-01-23 14:16:49	0.00341286
2023-01-23 14:16:59	0.00378068
2023-01-23 14:17:09	0.00285043
2023-01-23 14:17:19	0.00364486
2023-01-23 14:17:29
2023-01-23 14:17:39
2023-01-23 14:17:49
2023-01-23 14:17:59
2023-01-23 14:18:09
2023-01-23 14:18:19
2023-01-23 14:18:29
2023-01-23 14:18:39
2023-01-23 14:18:49
2023-01-23 14:18:59
2023-01-23 14:19:09
2023-01-23 14:19:19
2023-01-23 14:19:29
2023-01-23 14:19:39
2023-01-23 14:19:49
2023-01-23 14:19:59	0.00740601
2023-01-23 14:20:09	0.0064826
2023-01-23 14:20:19	0.00504488
2023-01-23 14:20:29	0.00489855
2023-01-23 14:20:39	0.0323761
2023-01-23 14:20:49	0.00373778
2023-01-23 14:20:59	0.00397067
2023-01-23 14:21:09	0.00251656
2023-01-23 14:21:19	0.00194425
2023-01-23 14:21:29	0.00189471
2023-01-23 14:21:39	0.00229873
2023-01-23 14:21:49	0.00194094
2023-01-23 14:21:59	0.0018518
2023-01-23 14:22:09	0.00263863
2023-01-23 14:22:19	0.00464189
2023-01-23 14:22:29	0.00267741
2023-01-23 14:22:39	0.00175697
2023-01-23 14:22:49	0.00260054
2023-01-23 14:22:59	0.00328995
2023-01-23 14:23:09	0.00467744
2023-01-23 14:23:19	0.00456976
[truncated: 1,119 more rows]

## Sheet: ED2 Panel f
datetime (UTC)	(C5H12O6)NO3-	C5H11O4(ONO2) (1/cm^3)	C5H10O2(ONO2)2 (1/cm^3)
2023-01-23 08:50:01		1.95395e+06
2023-01-23 08:50:11			3.71279e+06
2023-01-23 08:50:21			2.3387e+06
2023-01-23 08:50:31		1.53616e+06	2.35401e+06
2023-01-23 08:50:41	1.21187e+06	4.25931e+06	1.77074e+06
2023-01-23 08:50:51			3.75854e+06
2023-01-23 08:51:01	2.80804e+06	3.23218e+06
2023-01-23 08:51:11	1.66838e+06		4.89437e+06
2023-01-23 08:51:21
2023-01-23 08:51:31		2.83697e+06	1.04042e+06
2023-01-23 08:51:41
2023-01-23 08:51:51	1.27102e+06		3.13287e+06
2023-01-23 08:52:01	1.12259e+06	2.84191e+06	4.15334e+06
2023-01-23 08:52:11			2.61026e+06
2023-01-23 08:52:21		1.52944e+06
2023-01-23 08:52:31			2.8298e+06
2023-01-23 08:52:41		1.23152e+06
2023-01-23 08:52:51
2023-01-23 08:53:01			1.54903e+06
2023-01-23 08:53:11
2023-01-23 08:53:21		9.14923e+06	1.86235e+06
2023-01-23 08:53:31		1.12878e+06	1.1158e+06
2023-01-23 08:53:41			2.5418e+06
2023-01-23 08:53:51			2.28004e+06
2023-01-23 08:54:01			2.32838e+06
2023-01-23 08:54:11		1.81985e+06	4.12319e+06
2023-01-23 08:54:21			2.72606e+06
2023-01-23 08:54:31	1.09964e+06
2023-01-23 08:54:41			3.7008e+06
2023-01-23 08:54:51			6.00579e+06
2023-01-23 08:55:01			3.1898e+06
2023-01-23 08:55:11	1.15313e+06		1.95781e+06
2023-01-23 08:55:21	1.21616e+06
2023-01-23 08:55:31			2.28831e+06
2023-01-23 08:55:41		1.13003e+06	2.09507e+06
2023-01-23 08:55:51
2023-01-23 08:56:01
2023-01-23 08:56:11	1.03628e+06
2023-01-23 08:56:21		1.15582e+06
2023-01-23 08:56:31	2.19615e+06		3.02321e+06
2023-01-23 08:56:41			2.41175e+06
2023-01-23 08:56:51			1.73217e+06
2023-01-23 08:57:01
2023-01-23 08:57:11			1.66523e+06
2023-01-23 08:57:21		1.62757e+06	1.7124e+06
2023-01-23 08:57:31
2023-01-23 08:57:41	1.17636e+06
2023-01-23 08:57:51
2023-01-23 08:58:01	1.85363e+06		1.1072e+06
2023-01-23 08:58:11			1.18783e+06
2023-01-23 08:58:21
2023-01-23 08:58:31		1.88366e+06
2023-01-23 08:58:41
2023-01-23 08:58:51	2.16521e+06
2023-01-23 08:59:01			6.15541e+06
2023-01-23 08:59:11
2023-01-23 08:59:21
2023-01-23 08:59:31			2.78372e+06
2023-01-23 08:59:41	1.20326e+06
2023-01-23 08:59:51
2023-01-23 09:00:01			6.88342e+06
2023-01-23 09:00:11		1.46814e+06	4.22756e+06
2023-01-23 09:00:21		1.04427e+06	1.13407e+07
2023-01-23 09:00:31			5.1216e+06
2023-01-23 09:00:41		1.74511e+06	4.6471e+06
2023-01-23 09:00:51		1.74332e+06	3.93927e+06
2023-01-23 09:01:01			5.02236e+06
2023-01-23 09:01:11		3.9078e+06	4.55932e+06
2023-01-23 09:01:21			4.26213e+06
2023-01-23 09:01:31			5.99603e+06
2023-01-23 09:01:41			6.77594e+06
2023-01-23 09:01:51			3.82983e+06
2023-01-23 09:02:01		3.86334e+06	3.19603e+06
2023-01-23 09:02:11
2023-01-23 09:02:21		1.0033e+06
2023-01-23 09:02:31
2023-01-23 09:02:41
2023-01-23 09:02:51
2023-01-23 09:03:01		1.21066e+06
2023-01-23 09:03:11
2023-01-23 09:03:21
2023-01-23 09:03:31			5.82581e+06
2023-01-23 09:03:41		2.15543e+06	1.97105e+06
2023-01-23 09:03:51			1.34881e+06
2023-01-23 09:04:01			1.41213e+06
2023-01-23 09:04:11			2.66649e+06
2023-01-23 09:04:21			5.04714e+06
2023-01-23 09:04:31		1.74077e+06	5.24793e+06
2023-01-23 09:04:41			3.55134e+06
2023-01-23 09:04:51			1.32598e+07
2023-01-23 09:05:01		1.46291e+06	9.90889e+06
2023-01-23 09:05:11			7.11952e+06
2023-01-23 09:05:21			1.25676e+07
2023-01-23 09:05:31			3.48535e+06
2023-01-23 09:05:41			4.28355e+06
2023-01-23 09:05:51		1.28115e+06
2023-01-23 09:06:01			2.31588e+06
2023-01-23 09:06:11
2023-01-23 09:06:21			1.33682e+06
2023-01-23 09:06:31			3.2527e+06
2023-01-23 09:06:41			9.85519e+06
2023-01-23 09:06:53			4.78214e+06
2023-01-23 09:07:03			9.03319e+06
2023-01-23 09:07:13	2.0153e+06		6.56073e+06
2023-01-23 09:07:23			1.21165e+06
2023-01-23 09:07:33			2.66608e+06
2023-01-23 09:07:43		1.89727e+06	5.38488e+06
2023-01-23 09:07:53	1.15324e+06	2.59415e+06	7.61102e+06
2023-01-23 09:08:03			7.24619e+06
2023-01-23 09:08:13	1.07722e+06		8.90225e+06
2023-01-23 09:08:23			1.90513e+06
2023-01-23 09:08:33	1.00202e+06		3.54494e+06
2023-01-23 09:08:43			8.13403e+06
2023-01-23 09:08:53			1.53165e+07
2023-01-23 09:09:03	2.0488e+06		2.28766e+07
2023-01-23 09:09:13	2.04857e+06		1.42602e+07
2023-01-23 09:09:23			3.03023e+07
2023-01-23 09:09:33		1.46985e+06	2.33658e+07
2023-01-23 09:09:43			1.78431e+07
2023-01-23 09:09:53			2.34042e+07
2023-01-23 09:10:03	1.09436e+06		1.63862e+07
2023-01-23 09:10:13		1.04406e+06	2.47374e+07
2023-01-23 09:10:23		2.07488e+06	2.21135e+07
2023-01-23 09:10:33			1.71894e+07
2023-01-23 09:10:43			1.26011e+07
2023-01-23 09:10:53			1.50859e+07
2023-01-23 09:11:03			8.89941e+06
2023-01-23 09:11:13			1.18825e+07
2023-01-23 09:11:23	1.68386e+06		1.93988e+07
2023-01-23 09:11:33	1.06055e+06		1.54705e+07
2023-01-23 09:11:43			1.11803e+07
2023-01-23 09:11:53		1.18255e+06	1.68313e+07
2023-01-23 09:12:03			7.79915e+06
2023-01-23 09:12:13		1.12778e+06	1.97058e+07
2023-01-23 09:12:23		3.69507e+06	1.62507e+07
2023-01-23 09:12:33	1.73109e+06		1.55064e+07
2023-01-23 09:12:43		1.10708e+06	2.5901e+06
2023-01-23 09:12:53			5.73498e+06
2023-01-23 09:13:03			4.97718e+06
2023-01-23 09:13:13		1.06959e+06	4.34219e+06
2023-01-23 09:13:23		1.00891e+06	6.16311e+06
2023-01-23 09:13:33	2.37122e+06		1.0151e+07
2023-01-23 09:13:43			6.94986e+06
2023-01-23 09:13:53		1.35651e+06	4.16995e+06
2023-01-23 09:14:03			7.61074e+06
2023-01-23 09:14:13			1.03393e+07
2023-01-23 09:14:23		1.07678e+06	1.27898e+07
2023-01-23 09:14:33		1.07124e+06	2.2579e+07
2023-01-23 09:14:43			2.61927e+07
2023-01-23 09:14:53			1.74378e+07
2023-01-23 09:15:03		1.07468e+06	2.40172e+07
2023-01-23 09:15:13			2.02998e+07
2023-01-23 09:15:23		6.09887e+06	1.68469e+07
2023-01-23 09:15:33			1.15997e+07
2023-01-23 09:15:43			8.04829e+06
2023-01-23 09:15:53		1.49401e+06	1.37584e+07
2023-01-23 09:16:03			7.04133e+06
2023-01-23 09:16:13			8.80644e+06
2023-01-23 09:16:23			5.07184e+06
2023-01-23 09:16:33			9.73541e+06
2023-01-23 09:16:43			5.71199e+06
2023-01-23 09:16:53			7.52398e+06
2023-01-23 09:17:03			5.28866e+06
2023-01-23 09:17:13		1.61672e+06	3.70554e+06
2023-01-23 09:17:23	2.33826e+06		2.18603e+06
2023-01-23 09:17:33			4.3717e+06
2023-01-23 09:17:43			5.35438e+06
2023-01-23 09:17:53
2023-01-23 09:18:03			2.02146e+06
2023-01-23 09:18:13
2023-01-23 09:18:23
2023-01-23 09:18:33
2023-01-23 09:18:43			1.49447e+06
2023-01-23 09:18:53
2023-01-23 09:19:03
2023-01-23 09:19:13			1.52525e+06
2023-01-23 09:19:23			6.36016e+06
2023-01-23 09:19:33			1.02984e+06
2023-01-23 09:19:43			2.7679e+06
2023-01-23 09:19:53			5.78259e+06
2023-01-23 09:20:03			5.07871e+06
2023-01-23 09:20:13			3.89996e+06
2023-01-23 09:20:23	3.33774e+06		2.69536e+06
2023-01-23 09:20:33			6.29768e+06
2023-01-23 09:20:43			1.32607e+07
2023-01-23 09:20:53			8.74806e+06
2023-01-23 09:21:03			1.77609e+07
2023-01-23 09:21:13		3.2973e+06	9.5176e+06
2023-01-23 09:21:23			1.03745e+07
2023-01-23 09:21:33			1.24106e+07
2023-01-23 09:21:43		2.19833e+06	2.58747e+07
2023-01-23 09:21:53		3.46425e+06	3.082e+07
2023-01-23 09:22:03			2.16636e+07
2023-01-23 09:22:13			1.33335e+07
2023-01-23 09:22:23			1.81979e+07
2023-01-23 09:22:33		1.43686e+06	2.40116e+07
2023-01-23 09:22:43			1.31024e+07
2023-01-23 09:22:53			1.61289e+07
2023-01-23 09:23:03		1.5305e+06	1.42137e+07
2023-01-23 09:23:13		1.23152e+06	3.011e+07
2023-01-23 09:23:23			2.65639e+07
2023-01-23 09:23:33			2.49288e+07
2023-01-23 09:23:43			1.53576e+07
2023-01-23 09:23:53		1.93687e+06	1.86541e+07
2023-01-23 09:24:03			2.22007e+07
2023-01-23 09:24:13			1.04062e+07
2023-01-23 09:24:23			1.10008e+07
2023-01-23 09:24:33			1.40824e+07
2023-01-23 09:24:43			1.07566e+07
2023-01-23 09:24:53		1.0137e+06	3.14561e+07
2023-01-23 09:25:03			2.0725e+07
2023-01-23 09:25:13			1.3964e+07
2023-01-23 09:25:23			1.29399e+07
2023-01-23 09:25:33			1.9914e+07
2023-01-23 09:25:43			1.89757e+07
2023-01-23 09:25:53		1.96965e+06	1.22846e+07
2023-01-23 09:26:03		2.71354e+06	2.68622e+07
2023-01-23 09:26:13	2.00195e+06		3.62998e+07
2023-01-23 09:26:23		3.54974e+06	2.9612e+07
2023-01-23 09:26:33			5.53964e+07
2023-01-23 09:26:43		3.45805e+06	3.48242e+07
2023-01-23 09:26:53		5.78499e+06	4.00326e+07
2023-01-23 09:27:03		3.87801e+06	4.70361e+07
2023-01-23 09:27:13		9.82268e+06	5.50204e+07
2023-01-23 09:27:23		2.88361e+06	4.66019e+07
2023-01-23 09:27:33		9.0091e+06	6.1268e+07
2023-01-23 09:27:43		4.77697e+06	6.04843e+07
2023-01-23 09:27:53		1.10786e+07	4.26199e+07
2023-01-23 09:28:03		8.46872e+06	5.63599e+07
2023-01-23 09:28:13	1.39265e+06	4.67409e+06	5.12333e+07
2023-01-23 09:28:23		5.9279e+06	4.34916e+07
2023-01-23 09:28:33		2.92088e+06	5.12098e+07
2023-01-23 09:28:43		2.71125e+06	5.45101e+07
2023-01-23 09:28:53		5.9147e+06	6.2769e+07
2023-01-23 09:29:03		1.19316e+07	4.98799e+07
2023-01-23 09:29:13		4.50686e+06	4.8634e+07
2023-01-23 09:29:23		1.49216e+06	4.14388e+07
2023-01-23 09:29:33	1.11008e+06	6.9043e+06	4.84965e+07
2023-01-23 09:29:43	1.55044e+06	9.6516e+06	4.21594e+07
2023-01-23 09:29:53		5.93657e+06	2.97476e+07
2023-01-23 09:30:03		6.58063e+06	2.85446e+07
2023-01-23 09:30:13		3.15773e+06	2.90492e+07
2023-01-23 09:30:23		1.13327e+06	2.26622e+07
2023-01-23 09:30:33		2.33652e+06	1.45658e+07
2023-01-23 09:30:43		2.02295e+06	1.11178e+07
2023-01-23 09:30:53		2.50866e+06	6.84885e+06
2023-01-23 09:31:03			7.76911e+06
2023-01-23 09:31:13		3.20474e+06	1.33848e+07
2023-01-23 09:31:23			7.1392e+06
2023-01-23 09:31:33		2.04222e+06	9.4335e+06
2023-01-23 09:31:43		1.41519e+06	6.5769e+06
2023-01-23 09:31:53			3.33852e+06
2023-01-23 09:32:03			3.12435e+06
2023-01-23 09:32:13			1.58138e+06
2023-01-23 09:32:23			2.65488e+06
2023-01-23 09:32:33			2.40082e+06
2023-01-23 09:32:43			8.60576e+06
2023-01-23 09:32:53			5.19062e+06
2023-01-23 09:33:03			4.05197e+06
2023-01-23 09:33:13			2.39616e+06
2023-01-23 09:33:23			2.40093e+06
2023-01-23 09:33:33	1.79149e+06	1.25265e+06	4.64453e+06
2023-01-23 09:33:43		1.18974e+06	6.56044e+06
2023-01-23 09:33:53		2.13297e+06	8.19425e+06
2023-01-23 09:34:03			2.83902e+06
2023-01-23 09:34:13		2.66121e+06	8.92218e+06
2023-01-23 09:34:23		9.50083e+06	1.97414e+07
2023-01-23 09:34:33		6.02333e+06	2.28482e+07
2023-01-23 09:34:43		4.64318e+06	2.86465e+07
2023-01-23 09:34:53		6.24684e+06	2.26005e+07
2023-01-23 09:35:03		6.44133e+06	2.61942e+07
2023-01-23 09:35:13		6.1679e+06	2.76124e+07
2023-01-23 09:35:23		7.61809e+06	3.27812e+07
2023-01-23 09:35:33		3.90159e+06	2.61182e+07
2023-01-23 09:35:43	2.76404e+06	6.15175e+06	2.5689e+07
2023-01-23 09:35:53		1.05601e+07	3.07551e+07
2023-01-23 09:36:03		7.59044e+06	2.95553e+07
2023-01-23 09:36:13		1.02482e+07	2.68182e+07
2023-01-23 09:36:23		1.07688e+06	1.04235e+07
2023-01-23 09:36:33		1.5712e+06	1.50626e+07
2023-01-23 09:36:43			1.41608e+07
2023-01-23 09:36:54	1.13236e+06		6.1094e+06
2023-01-23 09:37:04			4.45327e+06
2023-01-23 09:37:14			5.06155e+06
2023-01-23 09:37:24			7.31739e+06
2023-01-23 09:37:34		3.40652e+06	4.74539e+06
2023-01-23 09:37:44			5.62268e+06
2023-01-23 09:37:54			5.47804e+06
2023-01-23 09:38:04		1.83869e+06	4.61351e+06
2023-01-23 09:38:14			3.76339e+06
2023-01-23 09:38:24			1.2028e+06
2023-01-23 09:38:34			2.97346e+06
2023-01-23 09:38:44			3.81055e+06
2023-01-23 09:38:54		6.96243e+06	9.56855e+06
2023-01-23 09:39:04		1.76558e+06	1.92674e+07
2023-01-23 09:39:14		3.58982e+06	2.77717e+07
2023-01-23 09:39:24		1.68067e+06	2.74514e+07
2023-01-23 09:39:34	1.2515e+06		1.15515e+07
2023-01-23 09:39:44			7.92653e+06
2023-01-23 09:39:54			5.31797e+06
2023-01-23 09:40:04			6.82822e+06
2023-01-23 09:40:14		1.39462e+06	7.27424e+06
2023-01-23 09:40:24			8.20415e+06
2023-01-23 09:40:34			1.97756e+07
2023-01-23 09:40:44			1.47838e+07
2023-01-23 09:40:54			1.48162e+07
2023-01-23 09:41:04			2.08361e+07
2023-01-23 09:41:14			4.89376e+06
2023-01-23 09:41:24
2023-01-23 09:41:34
2023-01-23 09:41:44
2023-01-23 09:41:54
2023-01-23 09:42:04
2023-01-23 09:42:14
2023-01-23 09:42:24
2023-01-23 09:42:34
2023-01-23 09:42:44			3.21304e+06
2023-01-23 09:42:54
2023-01-23 09:43:04
2023-01-23 09:43:14
2023-01-23 09:43:24
2023-01-23 09:43:34
2023-01-23 09:43:44
2023-01-23 09:43:54
2023-01-23 09:44:04
2023-01-23 09:44:14
2023-01-23 09:44:24			1.02008e+06
2023-01-23 09:44:34
2023-01-23 09:44:44
2023-01-23 09:44:54
2023-01-23 09:45:04
2023-01-23 09:45:14
2023-01-23 09:45:24
2023-01-23 09:45:34
2023-01-23 09:45:44
2023-01-23 09:45:54			1.27994e+06
2023-01-23 09:46:04			4.2878e+06
2023-01-23 09:46:14		2.20703e+06	3.40084e+06
2023-01-23 09:46:24			2.25411e+06
2023-01-23 09:46:34
2023-01-23 09:46:44			2.94655e+06
2023-01-23 09:46:54			2.70107e+06
2023-01-23 09:47:04			3.6118e+06
2023-01-23 09:47:14			1.88454e+06
2023-01-23 09:47:24		2.83865e+06	3.5729e+06
2023-01-23 09:47:34			8.22944e+06
2023-01-23 09:47:44			3.61684e+06
2023-01-23 09:47:54			7.14733e+06
2023-01-23 09:48:04			2.0601e+06
2023-01-23 09:48:14	1.32694e+06		3.96648e+06
2023-01-23 09:48:24			1.38215e+06
2023-01-23 09:48:34			4.59918e+06
2023-01-23 09:48:44			1.10862e+07
2023-01-23 09:48:54		1.23786e+06	1.24525e+07
2023-01-23 09:49:04			8.88651e+06
2023-01-23 09:49:14			7.09005e+06
2023-01-23 09:49:24			5.89965e+06
2023-01-23 09:49:34			6.91711e+06
2023-01-23 09:49:44			3.30817e+06
2023-01-23 09:49:54			3.53795e+06
2023-01-23 09:50:04			2.27196e+06
2023-01-23 09:50:14	1.13172e+06	1.11054e+06	8.40625e+06
2023-01-23 09:50:24			6.43898e+06
2023-01-23 09:50:34			2.0781e+07
2023-01-23 09:50:44		1.46077e+06	1.43382e+07
2023-01-23 09:50:54		1.27718e+06	8.92914e+06
2023-01-23 09:51:04			1.29717e+07
2023-01-23 09:51:14			1.38266e+07
2023-01-23 09:51:24			6.6825e+06
2023-01-23 09:51:34		3.34833e+06	1.46154e+07
2023-01-23 09:51:44		4.64447e+06	1.1316e+07
2023-01-23 09:51:54		3.84632e+06	1.15476e+07
2023-01-23 09:52:04		1.18031e+06	9.7812e+06
2023-01-23 09:52:14		2.7211e+06	7.38231e+06
2023-01-23 09:52:24		5.31673e+06	9.52515e+06
2023-01-23 09:52:34		3.17964e+06	2.57473e+06
2023-01-23 09:52:44	1.31213e+06	3.26812e+06	5.21677e+06
2023-01-23 09:52:54		3.43448e+06	8.56868e+06
2023-01-23 09:53:04			8.21914e+06
2023-01-23 09:53:14	1.0955e+06	1.36162e+06	6.55091e+06
2023-01-23 09:53:24		3.67756e+06	6.9557e+06
2023-01-23 09:53:34			6.36321e+06
2023-01-23 09:53:44		1.31847e+06	7.40884e+06
2023-01-23 09:53:54		2.15888e+06	4.96656e+06
2023-01-23 09:54:04		3.6199e+06	4.91381e+06
2023-01-23 09:54:14			3.25424e+06
2023-01-23 09:54:24		1.65684e+06	5.77357e+06
2023-01-23 09:54:34			6.94611e+06
2023-01-23 09:54:44			7.26834e+06
2023-01-23 09:54:54			4.59509e+06
2023-01-23 09:55:04
2023-01-23 09:55:14
2023-01-23 09:55:24
2023-01-23 09:55:34
2023-01-23 09:55:44
2023-01-23 09:55:54
2023-01-23 09:56:04
2023-01-23 09:56:14
2023-01-23 09:56:24
2023-01-23 09:56:34
2023-01-23 09:56:44
2023-01-23 09:56:54
2023-01-23 09:57:04
2023-01-23 09:57:14
2023-01-23 09:57:24
2023-01-23 09:57:34
2023-01-23 09:57:44
2023-01-23 09:57:54
2023-01-23 09:58:04
2023-01-23 09:58:14
2023-01-23 09:58:24
2023-01-23 09:58:34
2023-01-23 09:58:44
2023-01-23 09:58:54
2023-01-23 09:59:04
2023-01-23 09:59:14
2023-01-23 09:59:24
2023-01-23 09:59:34
2023-01-23 09:59:44
2023-01-23 09:59:54
2023-01-23 10:00:04
2023-01-23 10:00:14
2023-01-23 10:00:24
2023-01-23 10:00:34
2023-01-23 10:00:44
2023-01-23 10:00:54
2023-01-23 10:01:04
2023-01-23 10:01:14
2023-01-23 10:01:24
2023-01-23 10:01:34
2023-01-23 10:01:44
2023-01-23 10:01:54
2023-01-23 10:02:04
2023-01-23 10:02:14
2023-01-23 10:02:24
2023-01-23 10:02:34
2023-01-23 10:02:44
2023-01-23 10:02:54
2023-01-23 10:03:04
2023-01-23 10:03:14
2023-01-23 10:03:24
2023-01-23 10:03:34
2023-01-23 10:03:44
2023-01-23 10:03:54
2023-01-23 10:04:04
2023-01-23 10:04:14
2023-01-23 10:04:24
2023-01-23 10:04:34
2023-01-23 10:04:44
2023-01-23 10:04:54
2023-01-23 10:05:04
2023-01-23 10:05:14			4.08507e+06
2023-01-23 10:05:24			1.29118e+06
2023-01-23 10:05:34			1.40946e+06
2023-01-23 10:05:44			6.35986e+06
2023-01-23 10:05:54			5.3969e+06
2023-01-23 10:06:04			3.39387e+06
2023-01-23 10:06:14			3.6513e+06
2023-01-23 10:06:24
2023-01-23 10:06:34
2023-01-23 10:06:44			5.02369e+06
2023-01-23 10:06:56			2.29653e+06
2023-01-23 10:07:06			3.98379e+06
2023-01-23 10:07:16			2.79304e+06
2023-01-23 10:07:26		1.27849e+06	1.6966e+06
2023-01-23 10:07:36			1.56062e+06
2023-01-23 10:07:46			2.39747e+06
2023-01-23 10:07:56			1.74537e+06
2023-01-23 10:08:06			1.97518e+06
2023-01-23 10:08:16			1.55622e+06
2023-01-23 10:08:26		1.81612e+06	3.9865e+06
2023-01-23 10:08:36			1.51086e+06
2023-01-23 10:08:46			2.9114e+06
2023-01-23 10:08:56
2023-01-23 10:09:06
2023-01-23 10:09:16			4.47771e+06
2023-01-23 10:09:26			1.04057e+06
2023-01-23 10:09:36			1.3777e+06
2023-01-23 10:09:46			3.58409e+06
2023-01-23 10:09:56			1.58597e+06
2023-01-23 10:10:06		1.36186e+06	2.92203e+06
2023-01-23 10:10:16			3.90375e+06
2023-01-23 10:10:26
2023-01-23 10:10:36	1.35833e+06		2.7213e+06
2023-01-23 10:10:46			2.22244e+06
2023-01-23 10:10:56			3.84667e+06
2023-01-23 10:11:06
2023-01-23 10:11:16			2.48397e+06
2023-01-23 10:11:26
2023-01-23 10:11:36		1.15407e+06	1.70835e+06
2023-01-23 10:11:46
2023-01-23 10:11:56		1.28997e+06
2023-01-23 10:12:06
2023-01-23 10:12:16			3.81562e+06
2023-01-23 10:12:26			1.21368e+06
2023-01-23 10:12:36			2.85331e+06
2023-01-23 10:12:46
2023-01-23 10:12:56
2023-01-23 10:13:06
2023-01-23 10:13:16			4.87273e+06
2023-01-23 10:13:26
2023-01-23 10:13:36
2023-01-23 10:13:46
2023-01-23 10:13:56
2023-01-23 10:14:06
2023-01-23 10:14:16			3.66908e+06
2023-01-23 10:14:26			4.03339e+06
2023-01-23 10:14:36			2.83953e+06
2023-01-23 10:14:46			5.88442e+06
2023-01-23 10:14:56		1.90221e+06	8.43463e+06
2023-01-23 10:15:06			3.37812e+06
2023-01-23 10:15:16			2.9851e+06
2023-01-23 10:15:26			6.81384e+06
2023-01-23 10:15:36			5.77258e+06
2023-01-23 10:15:46			6.77545e+06
2023-01-23 10:15:56			5.46975e+06
2023-01-23 10:16:06			1.47498e+06
2023-01-23 10:16:16			8.94394e+06
2023-01-23 10:16:26			4.55108e+06
2023-01-23 10:16:36			6.27248e+06
2023-01-23 10:16:46			4.6203e+06
2023-01-23 10:16:56		1.1371e+06	4.60263e+06
2023-01-23 10:17:06			5.13303e+06
2023-01-23 10:17:16			4.75618e+06
2023-01-23 10:17:26			4.99724e+06
2023-01-23 10:17:36		3.05664e+06	1.4395e+07
2023-01-23 10:17:46			5.35306e+06
2023-01-23 10:17:56			3.83538e+06
2023-01-23 10:18:06		1.96017e+06	9.10147e+06
2023-01-23 10:18:16		2.57778e+06	1.02575e+07
2023-01-23 10:18:26			1.18028e+07
2023-01-23 10:18:36			1.14172e+07
2023-01-23 10:18:46			2.02538e+06
2023-01-23 10:18:56			7.10851e+06
2023-01-23 10:19:06		1.41071e+06	3.47532e+06
2023-01-23 10:19:16			1.12118e+07
2023-01-23 10:19:26			1.00252e+07
2023-01-23 10:19:36			9.6197e+06
2023-01-23 10:19:46		1.45016e+06	9.1263e+06
2023-01-23 10:19:56		4.30663e+06	3.93426e+06
2023-01-23 10:20:06		2.89505e+06	7.44594e+06
2023-01-23 10:20:16		1.71258e+06	6.17036e+06
2023-01-23 10:20:26		1.73243e+06	5.78902e+06
2023-01-23 10:20:36	2.1616e+06		1.03535e+07
2023-01-23 10:20:46		2.65923e+06	5.44613e+06
2023-01-23 10:20:56			8.23175e+06
2023-01-23 10:21:06			7.09438e+06
2023-01-23 10:21:16			5.24596e+06
2023-01-23 10:21:26			8.99115e+06
2023-01-23 10:21:36		5.08155e+06	6.88771e+06
2023-01-23 10:21:46		2.52345e+06	1.04153e+07
2023-01-23 10:21:56		1.61216e+06	1.10274e+07
2023-01-23 10:22:06		1.29619e+06	7.99745e+06
2023-01-23 10:22:16			3.85258e+06
2023-01-23 10:22:26		3.92674e+06	4.73218e+06
2023-01-23 10:22:36		1.54163e+06	7.81298e+06
2023-01-23 10:22:46		1.7355e+06	6.11231e+06
2023-01-23 10:22:56		1.38261e+06	3.52525e+06
2023-01-23 10:23:06			4.59715e+06
2023-01-23 10:23:16		1.36235e+06	6.50789e+06
2023-01-23 10:23:26		2.3635e+06	8.41676e+06
2023-01-23 10:23:36			5.13687e+06
2023-01-23 10:23:46		1.22785e+06	1.24752e+06
2023-01-23 10:23:56			1.06052e+06
2023-01-23 10:24:06			2.31873e+06
2023-01-23 10:24:16	1.7964e+06
2023-01-23 10:24:26
2023-01-23 10:24:36
2023-01-23 10:24:46			1.70992e+06
2023-01-23 10:24:56
2023-01-23 10:25:06			2.13434e+06
2023-01-23 10:25:16
2023-01-23 10:25:26			1.00556e+06
2023-01-23 10:25:36
2023-01-23 10:25:46
2023-01-23 10:25:56
2023-01-23 10:26:06
2023-01-23 10:26:16
2023-01-23 10:26:26
2023-01-23 10:26:36			1.08659e+06
2023-01-23 10:26:46
2023-01-23 10:26:56
2023-01-23 10:27:06
2023-01-23 10:27:16			2.1048e+06
2023-01-23 10:27:26			1.42147e+06
2023-01-23 10:27:36			1.12417e+06
2023-01-23 10:27:46			1.36196e+06
2023-01-23 10:27:56
2023-01-23 10:28:06			2.44517e+06
2023-01-23 10:28:16	1.12172e+06
2023-01-23 10:28:26
2023-01-23 10:28:36		1.08581e+06	1.14029e+06
2023-01-23 10:28:46	1.11995e+06
2023-01-23 10:28:56
2023-01-23 10:29:06		1.04188e+06
2023-01-23 10:29:16
2023-01-23 10:29:26		1.628e+06	2.55668e+06
2023-01-23 10:29:36		1.32447e+06
2023-01-23 10:29:46
2023-01-23 10:29:56		1.1515e+06	1.25791e+06
2023-01-23 10:30:06
2023-01-23 10:30:16			2.49007e+06
2023-01-23 10:30:26
2023-01-23 10:30:36			1.06666e+06
2023-01-23 10:30:46			1.31501e+06
2023-01-23 10:30:56
2023-01-23 10:31:06
2023-01-23 10:31:16			1.34774e+06
2023-01-23 10:31:26
2023-01-23 10:31:36			1.44148e+06
2023-01-23 10:31:46
2023-01-23 10:31:56			1.80092e+06
2023-01-23 10:32:06			3.07252e+06
2023-01-23 10:32:16			2.56186e+06
2023-01-23 10:32:26
2023-01-23 10:32:36
2023-01-23 10:32:46	1.24881e+06		1.0791e+06
2023-01-23 10:32:56			1.97697e+06
2023-01-23 10:33:06			1.2493e+06
2023-01-23 10:33:16			3.14503e+06
2023-01-23 10:33:26			3.24886e+06
2023-01-23 10:33:36			3.18139e+06
2023-01-23 10:33:46			1.21211e+06
2023-01-23 10:33:56			4.51054e+06
2023-01-23 10:34:06
2023-01-23 10:34:16		1.50066e+06	2.66793e+06
2023-01-23 10:34:26		1.37621e+06	3.67903e+06
2023-01-23 10:34:36
2023-01-23 10:34:46			4.87047e+06
2023-01-23 10:34:56			3.95908e+06
2023-01-23 10:35:06		1.59846e+06	2.7277e+06
2023-01-23 10:35:16			5.06381e+06
2023-01-23 10:35:26			2.83408e+06
2023-01-23 10:35:36		2.40064e+06	2.67838e+06
2023-01-23 10:35:46		1.40767e+06	4.70959e+06
2023-01-23 10:35:56		1.23468e+06	6.94135e+06
2023-01-23 10:36:06		1.23889e+06	6.12942e+06
2023-01-23 10:36:16			3.84744e+06
2023-01-23 10:36:26			4.17672e+06
2023-01-23 10:36:36			6.00888e+06
2023-01-23 10:36:46		1.74213e+06	2.73584e+06
2023-01-23 10:36:58	2.62434e+06		4.29753e+06
2023-01-23 10:37:08			3.61662e+06
2023-01-23 10:37:18			1.82896e+06
2023-01-23 10:37:28			3.95188e+06
2023-01-23 10:37:38		1.76575e+06	2.50061e+06
2023-01-23 10:37:48		1.32777e+06	3.997e+06
2023-01-23 10:37:58		1.38193e+06	2.7431e+06
2023-01-23 10:38:08			6.40594e+06
2023-01-23 10:38:18			2.40618e+06
2023-01-23 10:38:28			4.89084e+06
2023-01-23 10:38:38	1.14289e+06		5.50953e+06
2023-01-23 10:38:48			5.3489e+06
2023-01-23 10:38:58
2023-01-23 10:39:08			5.22823e+06
2023-01-23 10:39:18		1.11547e+06	5.33983e+06
2023-01-23 10:39:28			6.09708e+06
2023-01-23 10:39:38			3.57922e+06
2023-01-23 10:39:48			5.95185e+06
2023-01-23 10:39:58			5.24141e+06
2023-01-23 10:40:08		6.02206e+06	5.13522e+06
2023-01-23 10:40:18			1.05446e+07
2023-01-23 10:40:28		1.58135e+06	9.05989e+06
2023-01-23 10:40:38		1.40356e+06	7.39076e+06
2023-01-23 10:40:48	1.01832e+06		6.27544e+06
2023-01-23 10:40:58	1.2105e+06		5.82977e+06
2023-01-23 10:41:08		2.35857e+06	3.49673e+06
2023-01-23 10:41:18			5.50261e+06
2023-01-23 10:41:28			1.00886e+07
2023-01-23 10:41:38			6.64599e+06
2023-01-23 10:41:48			5.51426e+06
2023-01-23 10:41:58		4.38177e+06	2.4747e+06
2023-01-23 10:42:08	1.1393e+06
2023-01-23 10:42:18		3.0525e+06	5.96376e+06
2023-01-23 10:42:28		2.06497e+06	4.49802e+06
2023-01-23 10:42:38		2.00849e+06	7.04055e+06
2023-01-23 10:42:48		1.83277e+06	2.18341e+06
2023-01-23 10:42:58			4.98852e+06
2023-01-23 10:43:08			4.45461e+06
2023-01-23 10:43:18			2.43856e+06
2023-01-23 10:43:28		2.15778e+06	3.80934e+06
2023-01-23 10:43:38			5.87646e+06
2023-01-23 10:43:48
2023-01-23 10:43:58			2.6087e+06
2023-01-23 10:44:08
2023-01-23 10:44:18			1.16523e+06
2023-01-23 10:44:28
2023-01-23 10:44:38
2023-01-23 10:44:48		1.0176e+06	1.89891e+06
2023-01-23 10:44:58			3.83818e+06
2023-01-23 10:45:08			2.8663e+06
2023-01-23 10:45:18
2023-01-23 10:45:28
2023-01-23 10:45:38
2023-01-23 10:45:48
2023-01-23 10:45:58
2023-01-23 10:46:08
2023-01-23 10:46:18
2023-01-23 10:46:28
2023-01-23 10:46:38
2023-01-23 10:46:48
2023-01-23 10:46:58
2023-01-23 10:47:08
2023-01-23 10:47:18
2023-01-23 10:47:28
2023-01-23 10:47:38
2023-01-23 10:47:48
2023-01-23 10:47:58
2023-01-23 10:48:08
2023-01-23 10:48:18
2023-01-23 10:48:28
2023-01-23 10:48:38
2023-01-23 10:48:48
2023-01-23 10:48:58			2.37242e+06
2023-01-23 10:49:08
2023-01-23 10:49:18
2023-01-23 10:49:28
2023-01-23 10:49:38			1.07761e+06
2023-01-23 10:49:48
2023-01-23 10:49:58			1.81118e+06
2023-01-23 10:50:08
2023-01-23 10:50:18		1.38069e+06
2023-01-23 10:50:28
2023-01-23 10:50:38		1.29487e+06	1.10901e+06
2023-01-23 10:50:48
2023-01-23 10:50:58			1.43674e+06
2023-01-23 10:51:08
2023-01-23 10:51:18			1.05203e+06
2023-01-23 10:51:28			2.21389e+06
2023-01-23 10:51:38			1.5648e+06
2023-01-23 10:51:48
2023-01-23 10:51:58
2023-01-23 10:52:08			3.78295e+06
2023-01-23 10:52:18
2023-01-23 10:52:28			1.86928e+06
2023-01-23 10:52:38			1.03427e+06
2023-01-23 10:52:48	1.00245e+06
2023-01-23 10:52:58
2023-01-23 10:53:08
2023-01-23 10:53:18
2023-01-23 10:53:28
2023-01-23 10:53:38		3.71687e+06	1.30346e+06
2023-01-23 10:53:48			3.22835e+06
2023-01-23 10:53:58			1.82926e+06
2023-01-23 10:54:08
2023-01-23 10:54:18			1.78869e+06
2023-01-23 10:54:28		3.13583e+06	1.8919e+06
2023-01-23 10:54:38
2023-01-23 10:54:48	1.93132e+06
2023-01-23 10:54:58		2.83881e+06	1.82004e+06
2023-01-23 10:55:08		2.36627e+06	4.55137e+06
2023-01-23 10:55:18		1.70944e+06
2023-01-23 10:55:28
2023-01-23 10:55:38			3.62535e+06
2023-01-23 10:55:48		3.5274e+06	3.45138e+06
2023-01-23 10:55:58			2.81224e+06
2023-01-23 10:56:08			2.79263e+06
2023-01-23 10:56:18
2023-01-23 10:56:28
2023-01-23 10:56:38			1.2677e+06
2023-01-23 10:56:48		1.39813e+06	3.46939e+06
2023-01-23 10:56:58		1.21057e+06	2.40987e+06
2023-01-23 10:57:08		1.74506e+06	1.13504e+06
2023-01-23 10:57:18		1.6573e+06
2023-01-23 10:57:28			1.88506e+06
2023-01-23 10:57:38	1.3054e+06		2.05543e+06
2023-01-23 10:57:48		1.01306e+06	2.87099e+06
2023-01-23 10:57:58		1.56047e+06	8.69614e+06
2023-01-23 10:58:08			3.70197e+06
2023-01-23 10:58:18
2023-01-23 10:58:28		2.38111e+06	2.07342e+06
2023-01-23 10:58:38		1.82087e+06	3.9666e+06
2023-01-23 10:58:48			2.05199e+06
2023-01-23 10:58:58	1.24446e+06
2023-01-23 10:59:08			2.67772e+06
2023-01-23 10:59:18		1.57269e+06	3.66629e+06
2023-01-23 10:59:28			4.76883e+06
2023-01-23 10:59:38		1.79448e+06	2.90006e+06
2023-01-23 10:59:48			1.82988e+06
2023-01-23 10:59:58
2023-01-23 11:00:08
2023-01-23 11:00:18			7.98224e+06
2023-01-23 11:00:28
2023-01-23 11:00:38	1.89754e+06		5.35253e+06
2023-01-23 11:00:48			8.03747e+06
2023-01-23 11:00:58	2.0696e+06		5.74677e+06
2023-01-23 11:01:08		3.41091e+06	9.40739e+06
2023-01-23 11:01:18		3.62383e+06	6.49602e+06
2023-01-23 11:01:28			8.77924e+06
2023-01-23 11:01:38			7.14137e+06
2023-01-23 11:01:48			2.72589e+06
2023-01-23 11:01:58		1.64936e+06	3.55899e+06
2023-01-23 11:02:08			3.19225e+06
2023-01-23 11:02:18			9.99599e+06
2023-01-23 11:02:28			1.47153e+06
2023-01-23 11:02:38			6.70097e+06
2023-01-23 11:02:48		1.03779e+06	7.97296e+06
2023-01-23 11:02:58		2.34216e+06	5.57296e+06
2023-01-23 11:03:08			7.6392e+06
2023-01-23 11:03:18		1.65154e+06	5.07541e+06
2023-01-23 11:03:28			8.04946e+06
2023-01-23 11:03:38			2.88697e+06
2023-01-23 11:03:48			6.73154e+06
2023-01-23 11:03:58		3.47948e+06	7.0719e+06
2023-01-23 11:04:08			1.07663e+07
2023-01-23 11:04:18			1.01104e+07
2023-01-23 11:04:28		1.68808e+06	5.00249e+06
2023-01-23 11:04:38		2.28197e+06
2023-01-23 11:04:48		2.13651e+06	2.32778e+06
2023-01-23 11:04:58
2023-01-23 11:05:08
2023-01-23 11:05:18			1.29428e+06
2023-01-23 11:05:28			1.40412e+06
2023-01-23 11:05:38			1.94883e+06
2023-01-23 11:05:48			3.46693e+06
2023-01-23 11:05:58		2.09127e+06	2.32027e+06
2023-01-23 11:06:08			1.54924e+06
2023-01-23 11:06:18			2.7493e+06
2023-01-23 11:06:28
2023-01-23 11:06:38			2.8562e+06
2023-01-23 11:06:48
2023-01-23 11:06:59		1.03553e+06
2023-01-23 11:07:09			1.6048e+06
2023-01-23 11:07:19			2.21828e+06
2023-01-23 11:07:29
2023-01-23 11:07:39
2023-01-23 11:07:49			1.23322e+06
2023-01-23 11:07:59		2.15384e+06	1.89687e+06
2023-01-23 11:08:09
2023-01-23 11:08:19		1.06708e+06
2023-01-23 11:08:29	1.17407e+06		1.02963e+06
2023-01-23 11:08:39		3.55943e+06	1.04304e+06
2023-01-23 11:08:49			3.30072e+06
2023-01-23 11:08:59			1.85332e+06
2023-01-23 11:09:09
2023-01-23 11:09:19
2023-01-23 11:09:29			1.45557e+06
2023-01-23 11:09:39
2023-01-23 11:09:49			1.22842e+06
2023-01-23 11:09:59
2023-01-23 11:10:09		1.32707e+06	1.03441e+06
2023-01-23 11:10:19			3.1805e+06
2023-01-23 11:10:29
2023-01-23 11:10:39
2023-01-23 11:10:49			1.81848e+06
2023-01-23 11:10:59			1.39404e+06
2023-01-23 11:11:09
2023-01-23 11:11:19			3.59001e+06
2023-01-23 11:11:29
2023-01-23 11:11:39			3.88524e+06
2023-01-23 11:11:49
2023-01-23 11:11:59			2.3989e+06
2023-01-23 11:12:09			1.42426e+06
2023-01-23 11:12:19			2.35694e+06
2023-01-23 11:12:29			1.12934e+06
2023-01-23 11:12:39			3.51941e+06
2023-01-23 11:12:49
2023-01-23 11:12:59		1.44897e+06	2.03812e+06
2023-01-23 11:13:09			1.78887e+06
2023-01-23 11:13:19			1.42025e+06
2023-01-23 11:13:29
2023-01-23 11:13:39		2.23939e+06	2.5798e+06
2023-01-23 11:13:49	1.64357e+06	1.66099e+06
2023-01-23 11:13:59			5.9715e+06
2023-01-23 11:14:09			2.71054e+06
2023-01-23 11:14:19			4.46806e+06
2023-01-23 11:14:29		2.89579e+06	9.40757e+06
2023-01-23 11:14:39			3.50946e+06
2023-01-23 11:14:49			4.50644e+06
2023-01-23 11:14:59		2.2369e+06	4.15622e+06
2023-01-23 11:15:09			5.48909e+06
2023-01-23 11:15:19		2.18999e+06	4.23289e+06
2023-01-23 11:15:29		1.73627e+06	6.20734e+06
2023-01-23 11:15:39			2.39084e+06
2023-01-23 11:15:49			4.20547e+06
2023-01-23 11:15:59		5.40312e+06	5.93309e+06
2023-01-23 11:16:09			4.16206e+06
2023-01-23 11:16:19			6.05823e+06
2023-01-23 11:16:29			3.25503e+06
2023-01-23 11:16:39		1.09401e+06	2.46152e+06
2023-01-23 11:16:49			2.2888e+06
2023-01-23 11:16:59	2.05793e+06	1.47476e+06	3.16658e+06
2023-01-23 11:17:09		1.4786e+06	1.36006e+06
2023-01-23 11:17:19			6.63827e+06
2023-01-23 11:17:29			2.23672e+06
2023-01-23 11:17:39			6.37876e+06
2023-01-23 11:17:49			3.68035e+06
2023-01-23 11:17:59		1.12565e+06	1.22415e+06
2023-01-23 11:18:09			2.29534e+06
2023-01-23 11:18:19	1.05847e+06		3.25808e+06
2023-01-23 11:18:29		2.23211e+06	1.9072e+06
2023-01-23 11:18:39		1.84288e+06	1.47983e+06
2023-01-23 11:18:49			1.5372e+06
2023-01-23 11:18:59			2.01264e+06
2023-01-23 11:19:09			4.01076e+06
2023-01-23 11:19:19			1.94992e+06
2023-01-23 11:19:29
2023-01-23 11:19:39
2023-01-23 11:19:49			3.05888e+06
2023-01-23 11:19:59			2.86268e+06
2023-01-23 11:20:09			1.13205e+06
2023-01-23 11:20:19			1.27414e+06
2023-01-23 11:20:29		1.73795e+06
2023-01-23 11:20:39			2.91329e+06
2023-01-23 11:20:49
2023-01-23 11:20:59
2023-01-23 11:21:09			1.19236e+06
2023-01-23 11:21:19			2.81587e+06
2023-01-23 11:21:29			2.61523e+06
2023-01-23 11:21:39			2.30851e+06
2023-01-23 11:21:49			1.04416e+06
2023-01-23 11:21:59			6.64986e+06
2023-01-23 11:22:09			2.85487e+06
2023-01-23 11:22:19			6.81016e+06
2023-01-23 11:22:29			5.66643e+06
2023-01-23 11:22:39			7.98061e+06
2023-01-23 11:22:49			4.51509e+06
2023-01-23 11:22:59			7.86325e+06
2023-01-23 11:23:09			1.88045e+06
2023-01-23 11:23:19			5.90678e+06
2023-01-23 11:23:29			1.39667e+07
2023-01-23 11:23:39			6.43358e+06
2023-01-23 11:23:49		3.23161e+06	1.3006e+07
2023-01-23 11:23:59			8.58862e+06
2023-01-23 11:24:09		1.88189e+06	6.69037e+06
2023-01-23 11:24:19	1.26044e+06	2.8514e+06	2.62885e+06
2023-01-23 11:24:29			3.67978e+06
2023-01-23 11:24:39			2.7742e+06
2023-01-23 11:24:49			6.01838e+06
2023-01-23 11:24:59		2.68441e+06	3.64288e+06
2023-01-23 11:25:09		1.06236e+06	4.38746e+06
2023-01-23 11:25:19		1.19712e+06	9.25518e+06
2023-01-23 11:25:29		3.48311e+06
2023-01-23 11:25:39		3.01213e+06	9.00459e+06
2023-01-23 11:25:49		2.8886e+06	6.24921e+06
2023-01-23 11:25:59			6.85057e+06
2023-01-23 11:26:09		3.42632e+06	3.21822e+06
2023-01-23 11:26:19			1.11671e+06
2023-01-23 11:26:29			4.27904e+06
2023-01-23 11:26:39			6.08255e+06
2023-01-23 11:26:49			1.83947e+06
2023-01-23 11:26:59		1.40791e+06	6.09692e+06
2023-01-23 11:27:09
2023-01-23 11:27:19			2.30802e+06
2023-01-23 11:27:29			4.72095e+06
2023-01-23 11:27:39
2023-01-23 11:27:49	1.46265e+06
2023-01-23 11:27:59			1.39585e+06
2023-01-23 11:28:09			1.37725e+06
2023-01-23 11:28:19			2.90229e+06
2023-01-23 11:28:29		1.27894e+06	1.90816e+06
2023-01-23 11:28:39		2.41926e+06
2023-01-23 11:28:49			2.30175e+06
2023-01-23 11:28:59			6.44195e+06
2023-01-23 11:29:09		1.03356e+06	1.58312e+06
2023-01-23 11:29:19			1.18124e+06
2023-01-23 11:29:29			1.54413e+06
2023-01-23 11:29:39		1.54053e+06
2023-01-23 11:29:49
2023-01-23 11:29:59		1.47223e+06	3.00867e+06
2023-01-23 11:30:09			2.8129e+06
2023-01-23 11:30:19
2023-01-23 11:30:29			2.41394e+06
2023-01-23 11:30:39			1.90621e+06
2023-01-23 11:30:49			1.54378e+06
2023-01-23 11:30:59			1.19628e+06
2023-01-23 11:31:09			2.96715e+06
2023-01-23 11:31:19			1.55795e+06
2023-01-23 11:31:29			2.42836e+06
2023-01-23 11:31:39			1.34599e+06
2023-01-23 11:31:49		2.00177e+06	4.15087e+06
2023-01-23 11:31:59			2.10687e+06
2023-01-23 11:32:09			4.1316e+06
2023-01-23 11:32:19
2023-01-23 11:32:29	1.61203e+06		3.28677e+06
2023-01-23 11:32:39			5.7251e+06
2023-01-23 11:32:49
2023-01-23 11:32:59	1.06197e+06		2.93221e+06
2023-01-23 11:33:09
2023-01-23 11:33:19			1.50014e+06
2023-01-23 11:33:29	1.23524e+06
2023-01-23 11:33:39		1.53361e+06	2.82931e+06
2023-01-23 11:33:49			1.77281e+06
2023-01-23 11:33:59			3.10969e+06
2023-01-23 11:34:09		1.10299e+06	2.21285e+06
2023-01-23 11:34:19			1.64327e+06
2023-01-23 11:34:29			3.41773e+06
2023-01-23 11:34:39			6.36215e+06
2023-01-23 11:34:49		2.38609e+06	4.37797e+06
2023-01-23 11:34:59			2.87632e+06
2023-01-23 11:35:09			2.04897e+06
2023-01-23 11:35:19			2.80073e+06
2023-01-23 11:35:29		1.21131e+06	3.14138e+06
2023-01-23 11:35:39			2.88734e+06
2023-01-23 11:35:49			5.59601e+06
2023-01-23 11:35:59		1.01152e+06	1.66021e+06
2023-01-23 11:36:09		2.06713e+06	1.37247e+06
2023-01-23 11:36:19			3.13704e+06
2023-01-23 11:36:29			7.91465e+06
2023-01-23 11:36:39			5.48001e+06
2023-01-23 11:36:49
2023-01-23 11:37:01			2.27672e+06
2023-01-23 11:37:11			4.32768e+06
2023-01-23 11:37:21			3.10207e+06
2023-01-23 11:37:31		2.0701e+06	1.06713e+06
2023-01-23 11:37:41
2023-01-23 11:37:51
2023-01-23 11:38:01	1.08439e+06	3.93044e+06	1.22725e+06
2023-01-23 11:38:11
2023-01-23 11:38:21		2.11364e+06
2023-01-23 11:38:31		1.09548e+06	1.94335e+06
2023-01-23 11:38:41
2023-01-23 11:38:51			1.7882e+06
2023-01-23 11:39:01		1.47025e+06	3.29648e+06
2023-01-23 11:39:11	1.55832e+06		2.24928e+06
2023-01-23 11:39:21	1.30038e+06
2023-01-23 11:39:31		2.58734e+06
2023-01-23 11:39:41		2.21961e+06
2023-01-23 11:39:51			2.25363e+06
2023-01-23 11:40:01			2.3587e+06
2023-01-23 11:40:11			3.75156e+06
2023-01-23 11:40:21		1.45625e+06	2.44425e+06
2023-01-23 11:40:31			2.4553e+06
2023-01-23 11:40:41			1.81905e+06
2023-01-23 11:40:51			3.48292e+06
2023-01-23 11:41:01			3.61349e+06
2023-01-23 11:41:11			3.07846e+06
2023-01-23 11:41:21			1.42913e+06
2023-01-23 11:41:31		5.77853e+06	3.95016e+06
2023-01-23 11:41:41			1.94015e+06
2023-01-23 11:41:51			6.4145e+06
2023-01-23 11:42:01		1.7349e+06	3.62705e+06
2023-01-23 11:42:11			2.49024e+06
2023-01-23 11:42:21			1.28842e+06
2023-01-23 11:42:31			5.09635e+06
2023-01-23 11:42:41		1.07137e+06	7.81367e+06
2023-01-23 11:42:51			7.93531e+06
2023-01-23 11:43:01			1.94511e+06
2023-01-23 11:43:11			1.4731e+07
2023-01-23 11:43:21			4.62957e+06
2023-01-23 11:43:31			3.55551e+06
2023-01-23 11:43:41			1.84665e+07
2023-01-23 11:43:51		2.26011e+06	1.37139e+07
2023-01-23 11:44:01			1.07773e+07
2023-01-23 11:44:11		2.39917e+06	7.49362e+06
2023-01-23 11:44:21			9.88589e+06
2023-01-23 11:44:31		2.65477e+06	5.19582e+06
2023-01-23 11:44:41		2.56501e+06	8.46169e+06
2023-01-23 11:44:51			5.71174e+06
2023-01-23 11:45:01			9.83467e+06
2023-01-23 11:45:11			6.6669e+06
2023-01-23 11:45:21			6.64652e+06
2023-01-23 11:45:31			5.19054e+06
2023-01-23 11:45:41			8.71767e+06
2023-01-23 11:45:51			3.74888e+06
2023-01-23 11:46:01			3.14478e+06
2023-01-23 11:46:11		1.23725e+06	5.91426e+06
2023-01-23 11:46:21			3.41698e+06
2023-01-23 11:46:31			9.82656e+06
2023-01-23 11:46:41		1.09817e+06	5.54821e+06
2023-01-23 11:46:51			4.45438e+06
2023-01-23 11:47:01			5.81653e+06
2023-01-23 11:47:11	1.52492e+06		7.39342e+06
2023-01-23 11:47:21			5.66642e+06
2023-01-23 11:47:31			3.43355e+06
2023-01-23 11:47:41	1.73118e+06		4.15018e+06
2023-01-23 11:47:51			3.11618e+06
2023-01-23 11:48:01			6.95425e+06
2023-01-23 11:48:11			4.1061e+06
2023-01-23 11:48:21			6.01253e+06
2023-01-23 11:48:31		1.66501e+06	7.96099e+06
2023-01-23 11:48:41		2.64366e+06	4.20433e+06
2023-01-23 11:48:51		2.53924e+06	6.59871e+06
2023-01-23 11:49:01		4.37036e+06	7.19896e+06
2023-01-23 11:49:11		2.48825e+06	2.73672e+06
2023-01-23 11:49:21			3.36942e+06
2023-01-23 11:49:31		1.36244e+06	8.67675e+06
2023-01-23 11:49:41		3.06105e+06	1.26493e+07
2023-01-23 11:49:51		3.54632e+06	7.62297e+06
2023-01-23 11:50:01		5.23527e+06	2.41994e+06
2023-01-23 11:50:11	3.47143e+06	2.89397e+06	7.28607e+06
2023-01-23 11:50:21		3.70563e+06	7.8432e+06
2023-01-23 11:50:31			7.71401e+06
2023-01-23 11:50:41		2.19302e+06	8.26505e+06
2023-01-23 11:50:51		4.50512e+06	8.91669e+06
2023-01-23 11:51:01
2023-01-23 11:51:11		4.18814e+06	8.85036e+06
2023-01-23 11:51:21		3.91215e+06	5.62606e+06
2023-01-23 11:51:31		1.86834e+06	6.01384e+06
2023-01-23 11:51:41			7.51155e+06
2023-01-23 11:51:51		1.65374e+06	4.33312e+06
2023-01-23 11:52:01			2.7212e+06
2023-01-23 11:52:11		4.29717e+06	5.19299e+06
2023-01-23 11:52:21		1.39539e+06	5.18351e+06
2023-01-23 11:52:31			7.72232e+06
2023-01-23 11:52:41		1.58408e+06	1.2332e+07
2023-01-23 11:52:51		1.0966e+06	3.05408e+06
2023-01-23 11:53:01		2.96257e+06	1.25966e+07
2023-01-23 11:53:11			5.66418e+06
2023-01-23 11:53:21			1.00653e+07
2023-01-23 11:53:31			1.31625e+07
2023-01-23 11:53:41			1.05051e+07
2023-01-23 11:53:51			1.59605e+07
2023-01-23 11:54:01			1.24888e+07
2023-01-23 11:54:11		1.00642e+06	1.12757e+07
2023-01-23 11:54:21		1.62177e+06	1.10893e+07
2023-01-23 11:54:31	1.43893e+06	2.65815e+06	1.05841e+07
2023-01-23 11:54:41		1.33152e+06	8.14496e+06
2023-01-23 11:54:51		2.48192e+06	8.30444e+06
2023-01-23 11:55:01			4.24659e+06
2023-01-23 11:55:11			8.05264e+06
2023-01-23 11:55:21			4.79341e+06
2023-01-23 11:55:31		6.0219e+06	6.63043e+06
2023-01-23 11:55:41			8.92372e+06
2023-01-23 11:55:51			1.17198e+07
2023-01-23 11:56:01			6.31893e+06
2023-01-23 11:56:11			5.14272e+06
2023-01-23 11:56:21		1.45706e+06	6.05393e+06
2023-01-23 11:56:31			8.26612e+06
2023-01-23 11:56:41		1.85815e+06	2.47352e+06
2023-01-23 11:56:51	1.02954e+06	1.11713e+06	6.13471e+06
2023-01-23 11:57:01			5.44323e+06
2023-01-23 11:57:11	1.09791e+06	3.64866e+06	1.00246e+07
2023-01-23 11:57:21		2.38496e+06	5.84569e+06
2023-01-23 11:57:31			3.64047e+06
2023-01-23 11:57:41
2023-01-23 11:57:51		1.12508e+06
2023-01-23 11:58:01		1.4763e+06	1.55957e+06
2023-01-23 11:58:11		1.16596e+06	2.73811e+06
2023-01-23 11:58:21
2023-01-23 11:58:31		1.22926e+06
2023-01-23 11:58:41
2023-01-23 11:58:51		3.22276e+06	3.50436e+06
2023-01-23 11:59:01		2.15783e+06	5.48918e+06
2023-01-23 11:59:11			1.93406e+06
2023-01-23 11:59:21		5.46316e+06	3.52082e+06
2023-01-23 11:59:31		3.44842e+06	4.39248e+06
2023-01-23 11:59:41			3.95067e+06
2023-01-23 11:59:51		2.47204e+06	1.07994e+06
2023-01-23 12:00:01		2.79319e+06	4.74696e+06
2023-01-23 12:00:11		1.65149e+06	2.25733e+06
2023-01-23 12:00:21			4.67735e+06
2023-01-23 12:00:31			4.2431e+06
2023-01-23 12:00:41		1.47604e+06	7.80276e+06
2023-01-23 12:00:51	1.22909e+06		6.7644e+06
2023-01-23 12:01:01			2.99268e+06
2023-01-23 12:01:11	1.02293e+06		7.6808e+06
2023-01-23 12:01:21			2.85865e+06
2023-01-23 12:01:31	1.49125e+06		2.31845e+06
2023-01-23 12:01:41			6.42645e+06
2023-01-23 12:01:51			6.0573e+06
2023-01-23 12:02:01		1.67237e+06	9.55928e+06
2023-01-23 12:02:11		1.52912e+06	4.23753e+06
2023-01-23 12:02:21			6.78344e+06
2023-01-23 12:02:31			3.42693e+06
2023-01-23 12:02:41			3.53564e+06
2023-01-23 12:02:51			6.33094e+06
2023-01-23 12:03:01			3.77836e+06
2023-01-23 12:03:11			6.4155e+06
2023-01-23 12:03:21	1.12582e+06	3.39705e+06	6.09766e+06
2023-01-23 12:03:31			4.26314e+06
2023-01-23 12:03:41			6.04353e+06
2023-01-23 12:03:51	1.14384e+06		5.6957e+06
2023-01-23 12:04:01		1.09421e+06	6.28944e+06
2023-01-23 12:04:11			4.36943e+06
2023-01-23 12:04:21		6.48825e+06	1.89563e+06
2023-01-23 12:04:31			7.45662e+06
2023-01-23 12:04:41			4.5185e+06
2023-01-23 12:04:51			9.08421e+06
2023-01-23 12:05:01		2.76258e+06	3.8382e+06
2023-01-23 12:05:11	1.05262e+06	2.85933e+06	4.92018e+06
2023-01-23 12:05:21		3.46712e+06	3.12421e+06
2023-01-23 12:05:31			3.71638e+06
2023-01-23 12:05:41		2.92826e+06	6.0027e+06
2023-01-23 12:05:51			8.46257e+06
2023-01-23 12:06:01		2.27221e+06	4.88728e+06
2023-01-23 12:06:11			9.59838e+06
2023-01-23 12:06:21			9.72531e+06
2023-01-23 12:06:31			6.77985e+06
2023-01-23 12:06:41		1.33673e+06	6.81856e+06
2023-01-23 12:06:51		1.90807e+06	6.55691e+06
2023-01-23 12:07:02	1.52119e+06		2.66864e+06
2023-01-23 12:07:12			1.68707e+06
2023-01-23 12:07:22	1.391e+06		5.85552e+06
2023-01-23 12:07:32	3.04099e+06	2.62033e+06	8.10427e+06
2023-01-23 12:07:42		2.34291e+06	3.52569e+06
2023-01-23 12:07:52			7.46436e+06
2023-01-23 12:08:02		1.54002e+06	4.39848e+06
2023-01-23 12:08:12		3.39694e+06	6.79773e+06
2023-01-23 12:08:22			7.42292e+06
2023-01-23 12:08:32			8.63266e+06
2023-01-23 12:08:42		2.32915e+06
2023-01-23 12:08:52		5.27458e+06	4.57803e+06
2023-01-23 12:09:02	2.89576e+06	2.0568e+06	4.83797e+06
2023-01-23 12:09:12			2.81432e+06
2023-01-23 12:09:22		3.94352e+06	6.07686e+06
2023-01-23 12:09:32		5.68332e+06	3.32729e+06
2023-01-23 12:09:42	1.38727e+06	1.90067e+06	2.87871e+06
2023-01-23 12:09:52		3.65263e+06	7.99586e+06
2023-01-23 12:10:02	2.20228e+06	1.03494e+07	9.27228e+06
2023-01-23 12:10:12	1.48369e+06	4.95275e+06	2.55317e+07
2023-01-23 12:10:22		1.47244e+07	4.87965e+07
2023-01-23 12:10:32	2.7767e+06	2.07284e+07	3.88382e+07
2023-01-23 12:10:42	2.852e+06	2.34195e+07	4.2263e+07
2023-01-23 12:10:52	4.16321e+06	2.64847e+07	3.50607e+07
2023-01-23 12:11:02	2.99442e+06	2.03533e+07	3.3854e+07
2023-01-23 12:11:12		2.26843e+07	2.79517e+07
2023-01-23 12:11:22		1.22231e+07	3.56344e+07
2023-01-23 12:11:32	2.81522e+06	1.48208e+07	3.16757e+07
2023-01-23 12:11:42	3.58539e+06	7.3869e+06	3.10166e+07
2023-01-23 12:11:52		1.20116e+07	2.76804e+07
2023-01-23 12:12:02		8.52484e+06	1.79234e+07
2023-01-23 12:12:12		8.14209e+06	1.95229e+07
2023-01-23 12:12:22		1.19163e+07	2.1418e+07
2023-01-23 12:12:32	1.30112e+06	1.31262e+07	1.92058e+07
2023-01-23 12:12:42	3.02822e+06	1.68888e+07	1.89667e+07
2023-01-23 12:12:52		5.35861e+06	2.49349e+07
2023-01-23 12:13:02	3.68599e+06	1.36277e+07	1.56341e+07
2023-01-23 12:13:12		2.62691e+06	1.18737e+07
2023-01-23 12:13:22			7.54341e+06
2023-01-23 12:13:32		5.2451e+06	1.35562e+07
2023-01-23 12:13:42	1.16184e+06		7.5493e+06
2023-01-23 12:13:52		2.06919e+06	1.18583e+07
2023-01-23 12:14:02			1.20431e+07
2023-01-23 12:14:12	1.59145e+06	2.51982e+06	1.73076e+07
2023-01-23 12:14:22			6.7044e+06
2023-01-23 12:14:32		2.80485e+06	3.28536e+06
2023-01-23 12:14:42		1.19008e+06	5.42611e+06
2023-01-23 12:14:52		2.06419e+06	1.06258e+07
2023-01-23 12:15:02		2.55578e+06	8.71848e+06
2023-01-23 12:15:12		4.41441e+06	1.32455e+07
2023-01-23 12:15:22		2.24405e+06	8.6911e+06
2023-01-23 12:15:32			1.43198e+07
2023-01-23 12:15:42		2.21656e+06	1.00995e+07
2023-01-23 12:15:52	1.84952e+06		6.3069e+06
2023-01-23 12:16:02			7.13178e+06
2023-01-23 12:16:12			9.42683e+06
2023-01-23 12:16:22			7.49915e+06
2023-01-23 12:16:32			1.01437e+07
2023-01-23 12:16:42		2.8239e+06	1.09916e+07
2023-01-23 12:16:52		4.56796e+06	2.53637e+06
2023-01-23 12:17:02			3.96425e+06
2023-01-23 12:17:12		4.22224e+06	9.30365e+06
2023-01-23 12:17:22		2.10158e+06	7.79049e+06
2023-01-23 12:17:32		4.79546e+06	8.65365e+06
2023-01-23 12:17:42
2023-01-23 12:17:52		1.34636e+06	4.80531e+06
2023-01-23 12:18:02	1.03663e+06	2.83193e+06	1.7636e+06
2023-01-23 12:18:12		1.30857e+06	2.06148e+06
2023-01-23 12:18:22			2.11352e+06
2023-01-23 12:18:32		1.70414e+06	1.9552e+06
2023-01-23 12:18:42	1.18135e+06
2023-01-23 12:18:52		3.85441e+06	2.09079e+06
2023-01-23 12:19:02		3.86848e+06	3.57195e+06
2023-01-23 12:19:12		2.69089e+06	5.35198e+06
2023-01-23 12:19:22			1.99751e+06
2023-01-23 12:19:32		1.64156e+06	2.30926e+06
2023-01-23 12:19:42	1.79009e+06	1.071e+06	1.04537e+07
2023-01-23 12:19:52		2.83057e+06	3.34908e+06
2023-01-23 12:20:02		3.52169e+06	3.86219e+06
2023-01-23 12:20:12		1.03698e+06
2023-01-23 12:20:22
2023-01-23 12:20:32		3.33841e+06	5.4063e+06
2023-01-23 12:20:42		1.15593e+06	7.31996e+06
2023-01-23 12:20:52		1.15444e+07	9.60942e+06
2023-01-23 12:21:02		2.0325e+06	7.84197e+06
2023-01-23 12:21:12	1.34381e+06	4.53123e+06	6.18342e+06
2023-01-23 12:21:22	1.72236e+06	4.08908e+06	3.80195e+06
2023-01-23 12:21:32		3.4554e+06	5.35153e+06
2023-01-23 12:21:42		3.9387e+06	3.71499e+06
2023-01-23 12:21:52	1.77901e+06		2.56696e+06
2023-01-23 12:22:02		1.89809e+06	5.65061e+06
2023-01-23 12:22:12		2.03391e+06	3.6762e+06
2023-01-23 12:22:22		1.9452e+06	6.21344e+06
2023-01-23 12:22:32	1.00574e+06		4.46778e+06
2023-01-23 12:22:42		1.16773e+06	8.73091e+06
2023-01-23 12:22:52			1.21803e+07
2023-01-23 12:23:02			3.24036e+06
2023-01-23 12:23:12		1.44682e+06	7.17645e+06
2023-01-23 12:23:22		2.01685e+06	3.32419e+06
2023-01-23 12:23:32			4.10227e+06
2023-01-23 12:23:42	1.04932e+06	1.25467e+06	6.75506e+06
2023-01-23 12:23:52			8.98805e+06
2023-01-23 12:24:02			4.13234e+06
2023-01-23 12:24:12		3.24511e+06	5.16328e+06
2023-01-23 12:24:22			4.23075e+06
2023-01-23 12:24:32			5.50825e+06
2023-01-23 12:24:42			8.10541e+06
2023-01-23 12:24:52		1.30564e+06	3.15064e+06
2023-01-23 12:25:02			3.64247e+06
2023-01-23 12:25:12			1.11746e+06
2023-01-23 12:25:22		1.37286e+06	7.21484e+06
2023-01-23 12:25:32			4.2583e+06
2023-01-23 12:25:42	1.5869e+06	2.39536e+06	6.86483e+06
2023-01-23 12:25:52			6.70224e+06
2023-01-23 12:26:02			3.44272e+06
2023-01-23 12:26:12			5.27389e+06
2023-01-23 12:26:22		1.3503e+06	1.82215e+06
2023-01-23 12:26:32			5.58169e+06
2023-01-23 12:26:42			5.07824e+06
2023-01-23 12:26:52			8.06174e+06
2023-01-23 12:27:02		2.03316e+06	5.69271e+06
2023-01-23 12:27:12		1.6336e+06	2.80706e+06
2023-01-23 12:27:22			2.72941e+06
2023-01-23 12:27:32		3.16276e+06	2.50708e+06
2023-01-23 12:27:42			6.75039e+06
2023-01-23 12:27:52			5.88473e+06
2023-01-23 12:28:02			4.85125e+06
2023-01-23 12:28:12		3.23574e+06	4.39989e+06
2023-01-23 12:28:22			3.25911e+06
2023-01-23 12:28:32		3.08747e+06	4.65337e+06
2023-01-23 12:28:42			8.54585e+06
2023-01-23 12:28:52		2.47826e+06	7.93796e+06
2023-01-23 12:29:02			6.71715e+06
2023-01-23 12:29:12			1.19297e+07
2023-01-23 12:29:22		2.2212e+06	4.91313e+06
2023-01-23 12:29:32			4.48815e+06
2023-01-23 12:29:42		1.73485e+06	1.71353e+06
2023-01-23 12:29:52		2.14697e+06	1.20815e+07
2023-01-23 12:30:02		3.92245e+06	9.41491e+06
2023-01-23 12:30:12			1.18043e+07
2023-01-23 12:30:22		4.51753e+06	8.21638e+06
2023-01-23 12:30:32		1.61494e+06	7.22781e+06
2023-01-23 12:30:42	1.7068e+06	9.05044e+06	1.45947e+07
2023-01-23 12:30:52	2.10606e+06	5.90879e+06	1.80468e+07
2023-01-23 12:31:02		6.68396e+06	1.74984e+07
2023-01-23 12:31:12		1.29912e+06	1.02037e+07
2023-01-23 12:31:22	3.34859e+06	1.77588e+07	4.20249e+07
2023-01-23 12:31:32		1.96729e+07	3.1784e+07
2023-01-23 12:31:42	2.32252e+06	2.11542e+07	4.16779e+07
2023-01-23 12:31:52	2.00708e+06	2.42584e+07	2.86182e+07
2023-01-23 12:32:02	2.70605e+06	2.31129e+07	3.55763e+07
2023-01-23 12:32:12	2.76985e+06	6.0898e+06	2.62701e+07
2023-01-23 12:32:22	2.43371e+06	2.91386e+07	4.69078e+07
2023-01-23 12:32:32	2.97853e+06	3.79955e+07	7.20513e+07
2023-01-23 12:32:42	1.57579e+06	3.12458e+07	1.37742e+08
2023-01-23 12:32:52	3.6241e+06	4.1614e+07	1.74545e+08
2023-01-23 12:33:02	1.69174e+06	2.62263e+07	1.54898e+08
2023-01-23 12:33:12	2.24137e+06	3.43851e+07	1.75132e+08
2023-01-23 12:33:22		2.90228e+07	2.01287e+08
2023-01-23 12:33:32		1.87861e+07	1.70925e+08
2023-01-23 12:33:42	1.123e+06	2.17108e+07	1.44519e+08
2023-01-23 12:33:52	1.83014e+06	1.8717e+07	4.19714e+07
2023-01-23 12:34:02		3.59798e+06	1.61104e+07
2023-01-23 12:34:12	1.00918e+06	1.26313e+07	2.65743e+07
2023-01-23 12:34:22	1.04137e+06	7.32321e+06	3.14153e+07
2023-01-23 12:34:32	1.62392e+06	2.49075e+07	6.40222e+07
2023-01-23 12:34:42	1.83771e+06	1.26686e+07	4.20163e+07
2023-01-23 12:34:52		4.06796e+06	1.62708e+07
2023-01-23 12:35:02		6.63715e+06	1.93609e+07
2023-01-23 12:35:12		1.03959e+07	1.51354e+07
2023-01-23 12:35:22		1.0704e+07	2.73356e+07
2023-01-23 12:35:32		1.0325e+07	3.79297e+07
2023-01-23 12:35:42		7.5567e+06	4.18649e+07
2023-01-23 12:35:52		6.32988e+06	1.02696e+07
2023-01-23 12:36:02	1.82302e+06	1.78602e+06	9.29469e+06
2023-01-23 12:36:12		4.26404e+06	1.211e+07
2023-01-23 12:36:22		6.13176e+06	1.13727e+07
2023-01-23 12:36:32		2.28862e+06	6.18227e+06
2023-01-23 12:36:42			5.29108e+06
2023-01-23 12:36:52	2.13187e+06	2.28359e+06	4.63162e+06
2023-01-23 12:37:04		4.36314e+06	1.24173e+07
2023-01-23 12:37:14		3.17254e+06	6.79429e+06
2023-01-23 12:37:24		1.98916e+06	3.08948e+06
2023-01-23 12:37:34		5.40026e+06	5.24527e+06
2023-01-23 12:37:44		5.25229e+06	3.98964e+06
2023-01-23 12:37:54		3.89138e+06	6.04384e+06
2023-01-23 12:38:04			4.13671e+06
2023-01-23 12:38:14		1.69261e+06	5.15678e+06
2023-01-23 12:38:24		1.14276e+06	1.69753e+06
2023-01-23 12:38:34			5.41572e+06
2023-01-23 12:38:44		5.45777e+06	6.27853e+06
2023-01-23 12:38:54		1.75859e+06	4.12391e+06
2023-01-23 12:39:04		2.15772e+06	2.04531e+06
2023-01-23 12:39:14			3.69947e+06
2023-01-23 12:39:24			8.85401e+06
2023-01-23 12:39:34	1.36191e+06		2.16853e+06
2023-01-23 12:39:44		4.18564e+06	3.58369e+06
2023-01-23 12:39:54		1.50648e+06	4.48845e+06
2023-01-23 12:40:04	1.83301e+06		6.31064e+06
2023-01-23 12:40:14		1.31516e+06	9.21911e+06
2023-01-23 12:40:24		1.06758e+06	4.4038e+06
2023-01-23 12:40:34		6.22933e+06	4.68794e+06
2023-01-23 12:40:44		1.99314e+06	7.99434e+06
2023-01-23 12:40:54			5.78962e+06
2023-01-23 12:41:04			6.61783e+06
2023-01-23 12:41:14			5.0791e+06
2023-01-23 12:41:24			2.04631e+06
2023-01-23 12:41:34	1.92753e+06		5.83963e+06
2023-01-23 12:41:44		1.94072e+06	4.81683e+06
2023-01-23 12:41:54			6.94101e+06
2023-01-23 12:42:04			2.64204e+06
2023-01-23 12:42:14			5.22765e+06
2023-01-23 12:42:24		2.19562e+06	8.07416e+06
2023-01-23 12:42:34		2.19922e+06	3.93227e+06
2023-01-23 12:42:44			2.01639e+06
2023-01-23 12:42:54	2.29238e+06	2.70776e+06	1.46088e+07
2023-01-23 12:43:04			4.79727e+06
2023-01-23 12:43:14			1.17913e+07
2023-01-23 12:43:24			6.75704e+06
2023-01-23 12:43:34			9.15352e+06
2023-01-23 12:43:44	1.02963e+06		4.80442e+06
2023-01-23 12:43:54	1.03955e+06		4.20304e+06
2023-01-23 12:44:04		3.05476e+06	9.28393e+06
2023-01-23 12:44:14		4.35433e+06	2.90845e+06
2023-01-23 12:44:24	1.01484e+06		1.19035e+07
2023-01-23 12:44:34		1.24045e+06	9.59832e+06
2023-01-23 12:44:44	1.39479e+06	5.79649e+06	5.66136e+06
2023-01-23 12:44:54		2.53483e+06	6.73776e+06
2023-01-23 12:45:04			5.90804e+06
2023-01-23 12:45:14			1.69764e+06
2023-01-23 12:45:24			1.9177e+06
2023-01-23 12:45:34			5.8227e+06
2023-01-23 12:45:44		2.81393e+06	5.93335e+06
2023-01-23 12:45:54			3.11065e+06
2023-01-23 12:46:04			6.26301e+06
2023-01-23 12:46:14			1.607e+06
2023-01-23 12:46:24			5.93178e+06
2023-01-23 12:46:34			5.14048e+06
2023-01-23 12:46:44			4.24229e+06
2023-01-23 12:46:54			4.32599e+06
2023-01-23 12:47:04			7.21678e+06
2023-01-23 12:47:14			2.83699e+06
2023-01-23 12:47:24	1.05044e+06
2023-01-23 12:47:34	1.48811e+06		6.994e+06
2023-01-23 12:47:44			4.2835e+06
2023-01-23 12:47:54			1.06754e+07
2023-01-23 12:48:04			2.2615e+06
2023-01-23 12:48:14			4.7528e+06
2023-01-23 12:48:24	1.19198e+06		1.0446e+07
2023-01-23 12:48:34		1.42246e+07	6.82043e+06
2023-01-23 12:48:44		4.33278e+06	5.13827e+06
2023-01-23 12:48:54		3.24652e+06	7.20841e+06
2023-01-23 12:49:04		3.88375e+06	7.86137e+06
2023-01-23 12:49:14		2.78646e+06	7.98558e+06
2023-01-23 12:49:24			8.71748e+06
2023-01-23 12:49:34			5.88221e+06
2023-01-23 12:49:44		1.73834e+06	6.21248e+06
2023-01-23 12:49:54			2.32439e+06
2023-01-23 12:50:04			7.53485e+06
2023-01-23 12:50:14			6.32817e+06
2023-01-23 12:50:24			4.13363e+06
2023-01-23 12:50:34			6.76767e+06
2023-01-23 12:50:44		2.16656e+06	9.93183e+06
2023-01-23 12:50:54	1.61189e+06	2.26612e+06	9.6365e+06
2023-01-23 12:51:04		2.51267e+06	6.42855e+06
2023-01-23 12:51:14		4.94718e+06	8.68504e+06
2023-01-23 12:51:24		5.90579e+06	1.23185e+07
2023-01-23 12:51:34		4.0625e+06	1.12778e+07
2023-01-23 12:51:44		7.71704e+06	1.83876e+07
2023-01-23 12:51:54	3.37258e+06	7.26082e+06	8.14114e+06
2023-01-23 12:52:04	2.85102e+06	4.3082e+06	9.47023e+06
2023-01-23 12:52:14	1.19236e+06	8.67712e+06	1.12122e+07
2023-01-23 12:52:24	1.0251e+06	1.60884e+07	2.72494e+07
2023-01-23 12:52:34	1.92033e+06	9.18538e+06	1.59595e+07
2023-01-23 12:52:44	4.17786e+06	6.48537e+06	1.94811e+07
2023-01-23 12:52:54		9.31903e+06	1.31829e+07
2023-01-23 12:53:04	5.16203e+06	8.38356e+06	1.40356e+07
2023-01-23 12:53:14			7.45004e+06
2023-01-23 12:53:24	2.33659e+06	9.54875e+06	8.7944e+06
2023-01-23 12:53:34	1.65452e+06	2.08072e+07	2.31722e+07
2023-01-23 12:53:44	2.50108e+06	2.95519e+07	6.32772e+07
2023-01-23 12:53:54	5.00774e+06	2.11525e+07	4.55288e+07
2023-01-23 12:54:04	3.82864e+06	3.00553e+07	3.6793e+07
2023-01-23 12:54:14	2.58478e+06	1.9855e+07	5.22667e+07
2023-01-23 12:54:24	2.39303e+06	2.69462e+07	4.29209e+07
2023-01-23 12:54:34	2.30501e+06	1.35496e+07	2.01594e+07
2023-01-23 12:54:44		1.31713e+07	2.07307e+07
2023-01-23 12:54:54		1.01179e+07	1.66126e+07
2023-01-23 12:55:04	2.78354e+06	2.36544e+07	5.32378e+07
2023-01-23 12:55:14	1.61975e+06	3.61541e+07	1.34709e+08
2023-01-23 12:55:24	3.43464e+06	3.58145e+07	9.66576e+07
2023-01-23 12:55:34	1.21226e+06	2.92289e+07	6.27121e+07
2023-01-23 12:55:44	1.53143e+06	2.68099e+07	5.09541e+07
2023-01-23 12:55:54		1.7679e+07	4.23715e+07
2023-01-23 12:56:04	1.34204e+06	7.71951e+06	1.87968e+07
2023-01-23 12:56:14		4.92087e+06	1.76367e+07
2023-01-23 12:56:24			7.23034e+06
2023-01-23 12:56:34		2.44451e+06	9.53551e+06
2023-01-23 12:56:44		1.17563e+06	6.28994e+06
2023-01-23 12:56:54			3.05704e+06
2023-01-23 12:57:04		5.87936e+06	2.99903e+06
2023-01-23 12:57:14		1.22046e+06	6.4784e+06
2023-01-23 12:57:24		3.7478e+06	8.93864e+06
2023-01-23 12:57:34			5.43571e+06
2023-01-23 12:57:44	4.22073e+06		3.08861e+06
2023-01-23 12:57:54		3.83275e+06	1.34093e+07
2023-01-23 12:58:04			9.38954e+06
2023-01-23 12:58:14			2.50051e+06
2023-01-23 12:58:24		2.45635e+06	4.70339e+06
2023-01-23 12:58:34			1.14671e+07
2023-01-23 12:58:44		3.10479e+06	5.02768e+06
2023-01-23 12:58:54	2.31472e+06	4.77897e+06	1.34795e+07
2023-01-23 12:59:04		2.13108e+06	6.46563e+06
2023-01-23 12:59:14			2.17325e+06
2023-01-23 12:59:24	1.79612e+06	4.33476e+06	2.0134e+06
2023-01-23 12:59:34		5.74756e+06	1.05045e+07
2023-01-23 12:59:44		1.73997e+06	4.63507e+06
2023-01-23 12:59:54		1.33483e+06	7.57984e+06
2023-01-23 13:00:04		5.24065e+06	1.32428e+07
2023-01-23 13:00:14		2.18315e+06	1.5312e+07
2023-01-23 13:00:24	2.03106e+06		9.32918e+06
2023-01-23 13:00:34			3.35987e+06
2023-01-23 13:00:44		4.53175e+06	9.9071e+06
2023-01-23 13:00:54			6.62309e+06
2023-01-23 13:01:04			1.87926e+06
2023-01-23 13:01:14		3.38928e+06	5.67258e+06
2023-01-23 13:01:24		3.01868e+06	5.69002e+06
2023-01-23 13:01:34			8.18663e+06
2023-01-23 13:01:44		1.30229e+06	2.9242e+06
2023-01-23 13:01:54	1.22322e+06	2.33531e+06	8.91014e+06
2023-01-23 13:02:04			3.98173e+06
2023-01-23 13:02:14		2.92363e+06	7.22907e+06
2023-01-23 13:02:24			5.4901e+06
2023-01-23 13:02:34			4.44532e+06
2023-01-23 13:02:44			5.78372e+06
2023-01-23 13:02:54			8.44736e+06
2023-01-23 13:03:04		1.00095e+06	7.223e+06
2023-01-23 13:03:14			2.92016e+06
2023-01-23 13:03:24		2.8934e+06	1.08377e+07
2023-01-23 13:03:34		7.38374e+06	8.88755e+06
2023-01-23 13:03:44			6.65562e+06
2023-01-23 13:03:54		3.46293e+06	6.69058e+06
2023-01-23 13:04:04			9.38331e+06
2023-01-23 13:04:14			1.18061e+07
2023-01-23 13:04:24			4.5583e+06
2023-01-23 13:04:34		1.70067e+06	6.41371e+06
2023-01-23 13:04:44		3.08275e+06	8.83799e+06
2023-01-23 13:04:54			4.25267e+06
2023-01-23 13:05:04			6.56919e+06
2023-01-23 13:05:14		1.84576e+06	7.78089e+06
2023-01-23 13:05:24			7.19328e+06
2023-01-23 13:05:34		3.13613e+06	1.28501e+07
2023-01-23 13:05:44			1.09108e+06
2023-01-23 13:05:54		3.10085e+06	7.00706e+06
2023-01-23 13:06:04			6.46894e+06
2023-01-23 13:06:14			1.03913e+07
2023-01-23 13:06:24	1.05703e+06	7.85016e+06	5.28325e+06
2023-01-23 13:06:34	1.63297e+06	1.11503e+06	7.01284e+06
2023-01-23 13:06:44		1.6799e+06	3.35143e+06
2023-01-23 13:06:54	1.1222e+06	3.92274e+06	6.62534e+06
2023-01-23 13:07:06	2.21333e+06	3.31488e+06	9.46057e+06
2023-01-23 13:07:16		4.51943e+06	5.92478e+06
2023-01-23 13:07:26		7.68166e+06	1.20247e+07
2023-01-23 13:07:36			8.45645e+06
2023-01-23 13:07:46		2.57068e+06	4.26739e+06
2023-01-23 13:07:56		4.22862e+06	1.3481e+07
2023-01-23 13:08:06			7.99242e+06
2023-01-23 13:08:16	1.39815e+06		6.30783e+06
2023-01-23 13:08:26			7.80436e+06
2023-01-23 13:08:36			1.13713e+07
2023-01-23 13:08:46		2.6296e+06	1.23258e+07
2023-01-23 13:08:56	1.61045e+06	3.15584e+06	4.87017e+06
2023-01-23 13:09:06	1.8537e+06		4.37084e+06
2023-01-23 13:09:16	1.70976e+06		7.77149e+06
2023-01-23 13:09:26		1.672e+06	7.70763e+06
2023-01-23 13:09:36		1.76228e+06	6.57397e+06
2023-01-23 13:09:46			3.83183e+06
2023-01-23 13:09:56			5.90366e+06
2023-01-23 13:10:06		2.54633e+06	2.49426e+06
2023-01-23 13:10:16			4.97988e+06
2023-01-23 13:10:26			6.19554e+06
2023-01-23 13:10:36		1.41125e+06	1.01568e+07
2023-01-23 13:10:46		1.74535e+06	5.46914e+06
2023-01-23 13:10:56		3.08963e+06	3.06968e+06
2023-01-23 13:11:06		1.79574e+06	1.10265e+07
2023-01-23 13:11:16		1.05124e+06	6.38032e+06
2023-01-23 13:11:26		2.55475e+06	7.59318e+06
2023-01-23 13:11:36		4.21969e+06	7.98108e+06
2023-01-23 13:11:46			7.14486e+06
2023-01-23 13:11:56		3.73478e+06	9.59931e+06
2023-01-23 13:12:06	1.15442e+06	1.72357e+06	6.79219e+06
2023-01-23 13:12:16			7.22378e+06
2023-01-23 13:12:26		1.95026e+06	6.93685e+06
2023-01-23 13:12:36			4.91465e+06
2023-01-23 13:12:46			4.80673e+06
2023-01-23 13:12:56			5.00144e+06
2023-01-23 13:13:06			3.50663e+06
2023-01-23 13:13:16		3.78669e+06	5.15383e+06
2023-01-23 13:13:26			3.88677e+06
2023-01-23 13:13:36			7.53096e+06
2023-01-23 13:13:46	1.41338e+06	5.13708e+06	6.13076e+06
2023-01-23 13:13:56		2.65554e+06	4.19741e+06
2023-01-23 13:14:06	1.44762e+06	7.93883e+06	1.61985e+07
2023-01-23 13:14:16	3.47395e+06	3.46051e+07	3.95353e+07
2023-01-23 13:14:26	1.88414e+06	3.39291e+07	5.50722e+07
2023-01-23 13:14:36	4.621e+06	9.02485e+06	1.94923e+07
2023-01-23 13:14:46			8.01266e+06
2023-01-23 13:14:56	1.18317e+06	1.1693e+06	8.60126e+06
2023-01-23 13:15:06		4.92622e+06	1.02991e+07
2023-01-23 13:15:16	1.82833e+06	3.82907e+06	4.39821e+06
2023-01-23 13:15:26	1.43013e+06	1.20159e+07	9.0425e+06
2023-01-23 13:15:36	2.89594e+06	1.33824e+07	1.44741e+07
2023-01-23 13:15:46	4.58188e+06	2.61928e+07	2.9103e+07
2023-01-23 13:15:56	3.66605e+06	1.01171e+07	2.42211e+07
2023-01-23 13:16:06		1.00592e+07	2.05402e+07
2023-01-23 13:16:16	1.90419e+06	1.80906e+07	1.73991e+07
2023-01-23 13:16:26	5.20469e+06	2.06813e+07	3.14842e+07
2023-01-23 13:16:36	6.10547e+06	4.64038e+07	5.54395e+07
2023-01-23 13:16:46	2.86419e+06	2.85863e+07	4.84201e+07
2023-01-23 13:16:56	5.22387e+06	4.38024e+07	4.8596e+07
2023-01-23 13:17:06		3.92755e+07	6.34204e+07
2023-01-23 13:17:16	1.01237e+07	3.97207e+07	5.77154e+07
2023-01-23 13:17:26	1.35228e+06	9.28477e+06	6.75527e+06
2023-01-23 13:17:36	1.71261e+06		9.93133e+06
2023-01-23 13:17:46		1.32028e+06	7.20448e+06
2023-01-23 13:17:56		2.292e+06	4.30387e+06
2023-01-23 13:18:06		5.14687e+06	6.66632e+06
2023-01-23 13:18:16		1.86406e+06	6.39715e+06
2023-01-23 13:18:26		6.42943e+06	5.23221e+06
2023-01-23 13:18:36	2.31954e+06
2023-01-23 13:18:46		3.63122e+06	5.86672e+06
2023-01-23 13:18:56		1.57611e+06	1.15552e+07
2023-01-23 13:19:06	1.9051e+06	1.94128e+06	9.84302e+06
2023-01-23 13:19:16		3.63992e+06	8.9088e+06
2023-01-23 13:19:26		3.50166e+06	9.46678e+06
2023-01-23 13:19:36	2.81296e+06	3.04365e+06	1.28814e+07
2023-01-23 13:19:46		9.0001e+06	1.42601e+07
2023-01-23 13:19:56		4.05351e+06	6.52613e+06
2023-01-23 13:20:06	3.39684e+06	5.19025e+06	9.38578e+06
2023-01-23 13:20:16	2.75482e+06	4.02139e+06	1.00458e+07
2023-01-23 13:20:26	2.37119e+06	3.2648e+06	7.72481e+06
2023-01-23 13:20:36	1.48777e+06	7.05929e+06	6.66514e+06
2023-01-23 13:20:46		5.37475e+06	5.28845e+06
2023-01-23 13:20:56
2023-01-23 13:21:06
2023-01-23 13:21:16
2023-01-23 13:21:26
2023-01-23 13:21:36
2023-01-23 13:21:46
2023-01-23 13:21:56
2023-01-23 13:22:06
2023-01-23 13:22:16
2023-01-23 13:22:26
2023-01-23 13:22:36
2023-01-23 13:22:46
2023-01-23 13:22:56
2023-01-23 13:23:06
2023-01-23 13:23:16
2023-01-23 13:23:26
2023-01-23 13:23:36
2023-01-23 13:23:46
2023-01-23 13:23:56
2023-01-23 13:24:06
2023-01-23 13:24:16
2023-01-23 13:24:26
2023-01-23 13:24:36
2023-01-23 13:24:46
2023-01-23 13:24:56
2023-01-23 13:25:06
2023-01-23 13:25:16
2023-01-23 13:25:26
2023-01-23 13:25:36
2023-01-23 13:25:46
2023-01-23 13:25:56
2023-01-23 13:26:06
2023-01-23 13:26:16
2023-01-23 13:26:26
2023-01-23 13:26:36
2023-01-23 13:26:46
2023-01-23 13:26:56
2023-01-23 13:27:06
2023-01-23 13:27:16
2023-01-23 13:27:26
2023-01-23 13:27:36
2023-01-23 13:27:46
2023-01-23 13:27:56		3.51328e+06	8.32691e+06
2023-01-23 13:28:06		2.4704e+06
2023-01-23 13:28:16	1.24783e+06	3.49627e+06	6.9934e+06
2023-01-23 13:28:26		2.45557e+06	7.90489e+06
2023-01-23 13:28:36	5.731e+06		6.82843e+06
2023-01-23 13:28:46			4.07599e+06
2023-01-23 13:28:56	5.67157e+06	1.48079e+07	1.08357e+07
2023-01-23 13:29:06	2.74239e+06	7.51482e+06	1.25637e+07
2023-01-23 13:29:16		1.10311e+07	1.11895e+07
2023-01-23 13:29:26	4.76516e+06	3.78577e+06	3.26314e+06
2023-01-23 13:29:36	3.58433e+06	2.67301e+06	3.78724e+06
2023-01-23 13:29:46	1.09863e+06	2.3248e+06	8.25437e+06
2023-01-23 13:29:56	3.03163e+06	3.5339e+06	9.73559e+06
2023-01-23 13:30:06			5.0679e+06
2023-01-23 13:30:16			1.07493e+07
2023-01-23 13:30:26	1.47677e+06		1.16515e+07
2023-01-23 13:30:36			8.94864e+06
2023-01-23 13:30:46		1.25039e+06	7.58764e+06
2023-01-23 13:30:56	3.34078e+06		1.11936e+07
2023-01-23 13:31:06			8.60958e+06
2023-01-23 13:31:16		2.64304e+06	8.22187e+06
2023-01-23 13:31:26			1.01856e+07
2023-01-23 13:31:36			5.66273e+06
2023-01-23 13:31:46	1.81697e+06	2.26125e+06	6.23589e+06
2023-01-23 13:31:56		1.09745e+06	1.10524e+07
2023-01-23 13:32:06		3.53504e+06	7.20575e+06
2023-01-23 13:32:16		2.73289e+06	1.36981e+07
2023-01-23 13:32:26			7.25582e+06
2023-01-23 13:32:36			4.92219e+06
2023-01-23 13:32:46			8.00643e+06
2023-01-23 13:32:56			4.34925e+06
2023-01-23 13:33:06			4.02351e+06
2023-01-23 13:33:16			7.89316e+06
2023-01-23 13:33:26		2.19391e+06	5.87907e+06
2023-01-23 13:33:36		1.39383e+06	6.15705e+06
2023-01-23 13:33:46			7.22924e+06
2023-01-23 13:33:56			1.08724e+07
2023-01-23 13:34:06			1.04307e+07
2023-01-23 13:34:16	1.68222e+06		5.33426e+06
2023-01-23 13:34:26		2.7752e+06	7.34152e+06
2023-01-23 13:34:36			3.69553e+06
2023-01-23 13:34:46			7.14713e+06
2023-01-23 13:34:56			9.10879e+06
2023-01-23 13:35:06		3.82169e+06	2.95093e+06
2023-01-23 13:35:16	1.37517e+06		6.02696e+06
2023-01-23 13:35:26		5.00108e+06	1.01003e+07
2023-01-23 13:35:36		5.21572e+06	1.11501e+07
2023-01-23 13:35:46		6.68587e+06	2.16727e+07
2023-01-23 13:35:56		1.80425e+06	9.39045e+06
2023-01-23 13:36:06		2.47049e+06	3.33039e+06
2023-01-23 13:36:16			6.44984e+06
2023-01-23 13:36:26		1.11065e+06	8.99998e+06
2023-01-23 13:36:36		2.71609e+06	8.08916e+06
2023-01-23 13:36:46			1.11318e+07
2023-01-23 13:36:56		2.53102e+06	4.8554e+06
2023-01-23 13:37:07			8.17564e+06
2023-01-23 13:37:17			1.05409e+07
2023-01-23 13:37:27		6.7074e+06	1.05298e+07
2023-01-23 13:37:37		5.51895e+06	1.95863e+07
2023-01-23 13:37:47	2.51792e+06	1.75903e+07	1.06086e+07
2023-01-23 13:37:57	2.93075e+06	1.75955e+06	8.58661e+06
2023-01-23 13:38:07	3.4249e+06	7.87114e+06	1.43371e+07
2023-01-23 13:38:17		5.47604e+06	9.72142e+06
2023-01-23 13:38:27		6.41698e+06	9.22776e+06
2023-01-23 13:38:37		2.40367e+06	7.27648e+06
2023-01-23 13:38:47	2.90679e+06	4.94136e+06	7.95427e+06
2023-01-23 13:38:57		7.38447e+06	6.23983e+06
2023-01-23 13:39:07		1.09809e+07	2.59946e+07
2023-01-23 13:39:17	1.19115e+06	8.62236e+06	2.70481e+07
2023-01-23 13:39:27	3.77523e+06	2.24648e+06	1.11744e+07
2023-01-23 13:39:37	4.14781e+06	6.03374e+06	2.43827e+07
2023-01-23 13:39:47	2.41721e+06	7.51059e+06	1.05392e+07
2023-01-23 13:39:57	5.32485e+06		2.05989e+07
2023-01-23 13:40:07		6.97297e+06	1.02173e+07
2023-01-23 13:40:17	2.0504e+06	4.14754e+06	1.61443e+07
2023-01-23 13:40:27	1.45483e+06	3.35089e+06	9.61434e+06
2023-01-23 13:40:37	3.5213e+06	4.75454e+06	1.21238e+07
2023-01-23 13:40:47	2.69525e+06	8.85245e+06	7.47636e+06
2023-01-23 13:40:57		2.73903e+06	9.3219e+06
2023-01-23 13:41:07		3.299e+06	5.04759e+06
2023-01-23 13:41:17	3.52267e+06		6.33746e+06
2023-01-23 13:41:27			9.66456e+06
2023-01-23 13:41:37		1.93975e+06	1.01972e+07
2023-01-23 13:41:47			5.38736e+06
2023-01-23 13:41:57	1.24814e+06	2.548e+06	1.38269e+07
2023-01-23 13:42:07			7.46775e+06
2023-01-23 13:42:17		1.86761e+06	8.02285e+06
2023-01-23 13:42:27		3.51489e+06	1.31027e+07
2023-01-23 13:42:37			1.20722e+07
2023-01-23 13:42:47		3.97156e+06	8.16324e+06
2023-01-23 13:42:57		2.89832e+06	7.02629e+06
2023-01-23 13:43:07		3.427e+06	1.30378e+07
2023-01-23 13:43:17			1.17441e+07
2023-01-23 13:43:27		1.92627e+06	1.16785e+07
2023-01-23 13:43:37		3.73104e+06	2.80834e+06
2023-01-23 13:43:47		8.66538e+06	6.49216e+06
2023-01-23 13:43:57			2.44946e+07
2023-01-23 13:44:07		4.74347e+06	8.18674e+06
2023-01-23 13:44:17		4.42509e+06	8.48931e+06
2023-01-23 13:44:27		3.57785e+06	1.71504e+07
2023-01-23 13:44:37	3.5297e+06	3.30205e+06	2.41861e+07
2023-01-23 13:44:47		9.52531e+06	1.61813e+07
2023-01-23 13:44:57	1.05495e+06	7.4598e+06	1.29297e+07
2023-01-23 13:45:07	4.07229e+06	1.38794e+07	1.02488e+07
2023-01-23 13:45:17		1.09813e+07	2.20014e+07
2023-01-23 13:45:27	2.7739e+06	1.38565e+07	1.94351e+07
2023-01-23 13:45:37		4.6925e+06	1.51382e+07
2023-01-23 13:45:47		1.63619e+06	1.41782e+07
2023-01-23 13:45:57	1.86906e+06	9.09982e+06	1.11519e+07
2023-01-23 13:46:07		1.83428e+06	1.30175e+07
2023-01-23 13:46:17		6.25807e+06	2.04348e+07
2023-01-23 13:46:27	1.87446e+06	7.8083e+06	2.28845e+07
2023-01-23 13:46:37		6.24645e+06	1.60222e+07
2023-01-23 13:46:47		3.32445e+06	1.58817e+07
2023-01-23 13:46:57	2.41184e+06	2.10187e+06	1.61611e+07
2023-01-23 13:47:07		1.63051e+06	2.32212e+07
2023-01-23 13:47:17	3.7994e+06	3.74668e+06	6.99333e+06
2023-01-23 13:47:27	1.16305e+06	4.25166e+06	1.88567e+07
2023-01-23 13:47:37	2.89827e+06		1.68353e+07
2023-01-23 13:47:47		5.18251e+06	8.41933e+06
2023-01-23 13:47:57	5.36146e+06	3.9793e+06	1.95181e+07
2023-01-23 13:48:07		2.47397e+06	2.01348e+07
2023-01-23 13:48:17	1.6279e+06		1.76503e+07
2023-01-23 13:48:27		5.36537e+06	1.07779e+07
2023-01-23 13:48:37		1.09015e+07	1.25508e+07
2023-01-23 13:48:47		4.54934e+06	1.11669e+07
2023-01-23 13:48:57			1.96446e+06
2023-01-23 13:49:07	1.87526e+06	1.57959e+06	6.15789e+06
2023-01-23 13:49:17		1.29155e+06	9.20102e+06
2023-01-23 13:49:27	4.40151e+06	1.38267e+06	1.24137e+07
2023-01-23 13:49:37			9.30435e+06
2023-01-23 13:49:47		2.10494e+06	1.00502e+07
2023-01-23 13:49:57		4.72153e+06	9.52096e+06
2023-01-23 13:50:07	1.17128e+06	1.30641e+06	5.22098e+06
2023-01-23 13:50:17		5.17697e+06	6.82472e+06
2023-01-23 13:50:27	3.3139e+06	4.29049e+06	1.02382e+07
2023-01-23 13:50:37	1.9131e+06	3.64741e+06	8.74705e+06
2023-01-23 13:50:47	1.58408e+06	1.74373e+07	4.81297e+06
2023-01-23 13:50:57		8.35125e+06	7.3593e+06
2023-01-23 13:51:07	3.7406e+06	8.40445e+06	7.1704e+06
2023-01-23 13:51:17	2.87632e+06	1.05234e+07	6.86832e+06
2023-01-23 13:51:27	3.50687e+06	7.80418e+06	5.81531e+06
2023-01-23 13:51:37	2.43644e+06		9.42058e+06
2023-01-23 13:51:47	1.59607e+06	1.96263e+06	1.15103e+07
2023-01-23 13:51:57			7.35647e+06
2023-01-23 13:52:07		1.91585e+06	6.71619e+06
2023-01-23 13:52:17		3.55867e+06	1.22597e+07
2023-01-23 13:52:27	1.49105e+06		1.01306e+07
2023-01-23 13:52:37		1.15981e+06	9.31011e+06
2023-01-23 13:52:47		2.87488e+06	4.27181e+06
2023-01-23 13:52:57		3.97246e+06	7.08724e+06
2023-01-23 13:53:07		2.77703e+06	9.39266e+06
2023-01-23 13:53:17	1.28178e+06		1.04789e+07
2023-01-23 13:53:27			1.07271e+07
2023-01-23 13:53:37	1.12772e+06	2.29201e+06	8.54787e+06
2023-01-23 13:53:47		4.68979e+06	9.86202e+06
2023-01-23 13:53:57	2.14906e+06	5.16197e+06	1.74436e+07
2023-01-23 13:54:07	1.86829e+06	2.71839e+06	1.56077e+07
2023-01-23 13:54:17		1.724e+06	1.05103e+07
2023-01-23 13:54:27		2.94843e+06	8.56221e+06
2023-01-23 13:54:37	1.17617e+06	2.84671e+06	6.53463e+06
2023-01-23 13:54:47	1.06171e+06	5.65728e+06	8.68841e+06
2023-01-23 13:54:57			8.89675e+06
2023-01-23 13:55:07		1.41916e+06	6.85989e+06
2023-01-23 13:55:17		1.74054e+06	2.67594e+06
2023-01-23 13:55:27		1.83341e+06	5.22352e+06
2023-01-23 13:55:37		3.46226e+06	8.97409e+06
2023-01-23 13:55:47		5.08376e+06	7.80709e+06
2023-01-23 13:55:57		2.14169e+06	4.49395e+06
2023-01-23 13:56:07			4.58238e+06
2023-01-23 13:56:17		1.47371e+06	7.66765e+06
2023-01-23 13:56:27		2.29746e+06	8.94504e+06
2023-01-23 13:56:37	2.54664e+06	3.64511e+06	6.42461e+06
2023-01-23 13:56:47	2.91018e+06	1.0197e+07	9.53675e+06
2023-01-23 13:56:57		3.46e+06	7.12509e+06
2023-01-23 13:57:07		9.50233e+06	5.25986e+06
2023-01-23 13:57:17	3.77283e+06	3.80749e+06	8.0297e+06
2023-01-23 13:57:27		1.61891e+06	9.85968e+06
2023-01-23 13:57:37	1.91239e+06	3.75413e+06	9.45708e+06
2023-01-23 13:57:47		1.92863e+06	4.9616e+06
2023-01-23 13:57:57		8.04612e+06	4.54225e+06
2023-01-23 13:58:07	3.17057e+06	4.91824e+06	8.19599e+06
2023-01-23 13:58:17		6.14358e+06	6.9966e+06
2023-01-23 13:58:27		3.25235e+06	3.86395e+06
2023-01-23 13:58:37		1.63179e+06	1.36711e+06
2023-01-23 13:58:47		1.3058e+06	5.48566e+06
2023-01-23 13:58:57		6.7631e+06	2.61733e+06
2023-01-23 13:59:07	1.81333e+06		3.42034e+06
2023-01-23 13:59:17		3.08583e+06	6.23003e+06
2023-01-23 13:59:27		2.01109e+06
2023-01-23 13:59:37			3.55951e+06
2023-01-23 13:59:47	1.04851e+06		5.93329e+06
2023-01-23 13:59:57		1.41915e+06	2.72396e+06
2023-01-23 14:00:07	1.14535e+06		1.0252e+07
2023-01-23 14:00:17		6.24757e+06	3.49231e+06
2023-01-23 14:00:27		4.55929e+06	1.19769e+07
2023-01-23 14:00:37		1.95159e+06	2.37176e+06
2023-01-23 14:00:47			7.00057e+06
2023-01-23 14:00:57	2.19838e+06	3.20868e+06	1.63313e+06
2023-01-23 14:01:07			2.45557e+06
2023-01-23 14:01:17		1.6679e+06	2.4796e+06
2023-01-23 14:01:27
2023-01-23 14:01:37			8.20625e+06
2023-01-23 14:01:47			2.11276e+06
2023-01-23 14:01:57	1.87118e+06	2.03431e+06	3.99633e+06
2023-01-23 14:02:07		1.13948e+06	3.79903e+06
2023-01-23 14:02:17	1.45833e+06	2.40198e+06	7.16561e+06
2023-01-23 14:02:27		9.84097e+06	1.3675e+07
2023-01-23 14:02:37	3.30116e+06	6.61007e+06	1.04926e+07
2023-01-23 14:02:47		5.17572e+06	5.19996e+06
2023-01-23 14:02:57		1.14454e+06	1.1487e+07
2023-01-23 14:03:07	1.79558e+06	1.10625e+06	1.29529e+07
2023-01-23 14:03:17	1.83882e+06	1.20355e+07	2.20257e+07
2023-01-23 14:03:27		7.08031e+06	5.4524e+06
2023-01-23 14:03:37			3.69232e+06
2023-01-23 14:03:47	1.50099e+06	6.24981e+06	1.317e+07
2023-01-23 14:03:57	4.58217e+06	5.17774e+06	7.2817e+06
2023-01-23 14:04:07	5.33749e+06	8.60793e+06	9.13598e+06
2023-01-23 14:04:17	2.23027e+06		6.49632e+06
2023-01-23 14:04:27	4.14311e+06	2.00327e+06	8.99584e+06
2023-01-23 14:04:37	4.0527e+06	2.12063e+06	4.30465e+06
2023-01-23 14:04:47		6.60194e+06	4.5599e+06
2023-01-23 14:04:57		2.49372e+06	9.08028e+06
2023-01-23 14:05:07		8.80916e+06	1.39423e+07
2023-01-23 14:05:17	2.35679e+06	3.79034e+06	1.41168e+07
2023-01-23 14:05:27		7.07166e+06	1.23946e+07
2023-01-23 14:05:37		1.42961e+07	1.96257e+07
2023-01-23 14:05:47	1.95279e+06	1.83961e+07	5.88833e+07
2023-01-23 14:05:57		2.29994e+07	7.45841e+07
2023-01-23 14:06:07	4.50089e+06	4.4356e+07	1.43874e+08
2023-01-23 14:06:17	2.25712e+06	3.89058e+07	1.39076e+08
2023-01-23 14:06:27		3.95261e+07	1.44989e+08
2023-01-23 14:06:37	2.2359e+06	4.65887e+07	1.79249e+08
2023-01-23 14:06:47		4.51728e+07	1.95292e+08
2023-01-23 14:06:57	5.03905e+06	3.22088e+07	1.84439e+08
2023-01-23 14:07:09	2.22924e+06	4.042e+07	2.56907e+08
2023-01-23 14:07:19	1.31821e+06	4.53897e+07	3.0516e+08
2023-01-23 14:07:29	1.81236e+06	2.61671e+07	2.94814e+08
2023-01-23 14:07:39	3.65719e+06	4.42737e+07	2.84581e+08
2023-01-23 14:07:49		2.47355e+07	2.61729e+08
2023-01-23 14:07:59	3.31032e+06	3.23413e+07	2.28781e+08
2023-01-23 14:08:09	4.27071e+06	4.24528e+07	2.00872e+08
2023-01-23 14:08:19	3.53397e+06	3.00297e+07	1.24784e+08
2023-01-23 14:08:29		1.89693e+07	1.11907e+08
2023-01-23 14:08:39	1.41412e+06	2.81328e+07	1.24467e+08
2023-01-23 14:08:49	1.73689e+06	3.37957e+07	1.21526e+08
2023-01-23 14:08:59	2.79852e+06	3.72449e+07	1.05893e+08
2023-01-23 14:09:09	1.12257e+06	3.31805e+07	1.10577e+08
2023-01-23 14:09:19	1.6944e+06	3.77284e+07	9.53339e+07
2023-01-23 14:09:29	1.21104e+06	3.15506e+07	1.06828e+08
2023-01-23 14:09:39		2.73608e+07	1.24622e+08
2023-01-23 14:09:49		3.43157e+07	1.42632e+08
2023-01-23 14:09:59	3.31476e+06	3.71359e+07	1.65523e+08
2023-01-23 14:10:09	1.93082e+06	3.66993e+07	1.39016e+08
2023-01-23 14:10:19	1.39619e+06	3.10049e+07	8.75771e+07
2023-01-23 14:10:29	2.85394e+06	3.28066e+07	8.86079e+07
2023-01-23 14:10:39	1.34555e+06	2.45337e+07	5.48072e+07
2023-01-23 14:10:49		1.95921e+07	2.90135e+07
2023-01-23 14:10:59	1.19477e+06	1.13044e+07	1.75552e+07
2023-01-23 14:11:09		4.55094e+06	1.03427e+07
2023-01-23 14:11:19	1.28693e+06	4.58996e+06	9.9716e+06
2023-01-23 14:11:29	5.7337e+06	8.7174e+06
2023-01-23 14:11:39	2.26173e+06	1.07843e+07	1.41519e+07
2023-01-23 14:11:49		8.25177e+06	1.07991e+07
2023-01-23 14:11:59	4.75222e+06	1.06547e+07	9.09388e+06
2023-01-23 14:12:09		1.18701e+07	2.12228e+07
2023-01-23 14:12:19	1.32415e+06	1.42131e+07	1.71018e+07
2023-01-23 14:12:29	4.40101e+06	1.70782e+07	1.42414e+07
2023-01-23 14:12:39	4.28982e+06	2.71549e+06	1.94728e+07
2023-01-23 14:12:49	1.34871e+06		9.23197e+06
2023-01-23 14:12:59	2.12471e+06	4.78372e+06	9.69227e+06
2023-01-23 14:13:09		1.31367e+07	1.07887e+07
2023-01-23 14:13:19	1.11489e+06	1.32356e+07	1.82893e+07
2023-01-23 14:13:29	3.62396e+06	1.25332e+07	7.41406e+06
2023-01-23 14:13:39	1.39318e+06	1.29673e+07	1.36858e+07
2023-01-23 14:13:49		2.14424e+07	1.95065e+07
2023-01-23 14:13:59	2.26572e+06	8.52273e+06	1.15936e+07
2023-01-23 14:14:09	2.50989e+06	4.08432e+06	1.46671e+07
2023-01-23 14:14:19	3.03712e+06	1.18125e+07	6.30897e+06
2023-01-23 14:14:29		3.693e+06	8.58033e+06
2023-01-23 14:14:39	2.49794e+06	3.45639e+06	6.47786e+06
2023-01-23 14:14:49		1.07048e+07	1.11955e+07
2023-01-23 14:14:59		8.75346e+06	1.05949e+07
2023-01-23 14:15:09	5.20886e+06	6.46929e+06	1.1393e+07
2023-01-23 14:15:19	1.47016e+06	9.68026e+06	6.13228e+06
2023-01-23 14:15:29	4.28267e+06	1.24334e+07	5.44043e+06
2023-01-23 14:15:39	3.84055e+06	7.05429e+06	2.03033e+07
2023-01-23 14:15:49	3.29154e+06	7.2387e+06	1.06236e+07
2023-01-23 14:15:59	2.85751e+06	5.7656e+06	1.27399e+07
2023-01-23 14:16:09	1.22819e+06	8.45074e+06	4.39699e+06
2023-01-23 14:16:19	3.63293e+06	1.1941e+07	8.30623e+06
2023-01-23 14:16:29		6.20384e+06	7.9182e+06
2023-01-23 14:16:39	3.91249e+06	7.90762e+06	1.08444e+07
2023-01-23 14:16:49	5.32546e+06	1.77879e+07	1.20224e+07
2023-01-23 14:16:59		3.22181e+06	1.44061e+07
2023-01-23 14:17:09	1.2351e+06	1.29922e+07	5.03464e+06
2023-01-23 14:17:19	3.37254e+06	1.13179e+07	1.17132e+07
2023-01-23 14:17:29	2.96222e+06	1.38798e+07	9.4724e+06
2023-01-23 14:17:39	2.79279e+06	9.80417e+06	1.85559e+07
2023-01-23 14:17:49	1.94129e+06	1.55131e+07	2.51093e+07
2023-01-23 14:17:59	2.68741e+06	1.15432e+07	2.05219e+07
2023-01-23 14:18:09	5.50994e+06	1.76649e+07	2.10031e+07
2023-01-23 14:18:19	2.7766e+06	8.7912e+06	1.96336e+07
2023-01-23 14:18:29		7.81924e+06	6.9509e+06
2023-01-23 14:18:39	2.22682e+06	4.06714e+06	9.15285e+06
2023-01-23 14:18:49	1.96189e+06		1.42026e+07
2023-01-23 14:18:59		1.70384e+06	6.24248e+06
2023-01-23 14:19:09			8.14612e+06
2023-01-23 14:19:19			7.0383e+06
2023-01-23 14:19:29			8.71995e+06
2023-01-23 14:19:39			5.181e+06
2023-01-23 14:19:49			9.50178e+06
2023-01-23 14:19:59	3.50404e+06		7.20278e+06
2023-01-23 14:20:09			5.28495e+06
2023-01-23 14:20:19			1.31888e+07
2023-01-23 14:20:29		5.20011e+06	8.49634e+06
2023-01-23 14:20:39	1.95348e+06	8.54142e+06	5.26346e+06
2023-01-23 14:20:49		7.16128e+06	1.38323e+07
2023-01-23 14:20:59	1.6748e+06	6.11455e+06	1.46265e+07
2023-01-23 14:21:09	1.51055e+06	5.11064e+06	6.31122e+06
2023-01-23 14:21:19	2.23355e+06	1.11547e+07	1.30842e+07
2023-01-23 14:21:29	3.3208e+06	6.83251e+06	7.30678e+06
2023-01-23 14:21:39	1.6646e+06	1.30689e+07	1.04614e+07
2023-01-23 14:21:49	2.53517e+06	9.77991e+06	1.00354e+07
2023-01-23 14:21:59			7.43695e+06
2023-01-23 14:22:09		4.99634e+06	9.31776e+06
2023-01-23 14:22:19	1.37972e+06	9.44351e+06	1.1693e+07
2023-01-23 14:22:29	2.76351e+06	9.72722e+06	1.08449e+07
2023-01-23 14:22:39	2.49214e+06	1.31775e+07	1.08525e+07
2023-01-23 14:22:49	1.95086e+06	6.08739e+06	1.01631e+07
2023-01-23 14:22:59		1.12934e+07	2.2256e+07
2023-01-23 14:23:09		4.44798e+06	2.1505e+07
2023-01-23 14:23:19		1.41386e+06	1.44281e+07
[truncated: 1,119 more rows]

## Sheet: ED2 Panel g
datetime (UTC)	Methanesulfonic acid (1/cm^3)	Sulfuric acid (1/cm^3)
2023-01-23 08:50:01	9.18105e+06	5.11435e+07
2023-01-23 08:50:11	3.63277e+06	5.49611e+07
2023-01-23 08:50:21	9.10107e+06	3.0759e+07
2023-01-23 08:50:31		6.21484e+07
2023-01-23 08:50:41	6.43394e+06	5.42944e+07
2023-01-23 08:50:51		4.55363e+07
2023-01-23 08:51:01	2.63949e+06	4.82061e+07
2023-01-23 08:51:11	2.77614e+06	5.06605e+07
2023-01-23 08:51:21		3.97813e+07
2023-01-23 08:51:31	1.82481e+06	3.75603e+07
2023-01-23 08:51:41	9.88677e+06	7.65521e+07
2023-01-23 08:51:51	1.60238e+06	4.00357e+07
2023-01-23 08:52:01	4.54074e+06	3.28086e+07
2023-01-23 08:52:11		4.24878e+07
2023-01-23 08:52:21	2.4792e+06	2.68902e+07
2023-01-23 08:52:31		5.57096e+07
2023-01-23 08:52:41		3.24498e+07
2023-01-23 08:52:51	1.77149e+06	4.18261e+07
2023-01-23 08:53:01	2.34518e+06	3.76594e+07
2023-01-23 08:53:11	1.79949e+06	4.66273e+07
2023-01-23 08:53:21	6.95206e+06	4.00184e+07
2023-01-23 08:53:31	9.40011e+06	4.11268e+07
2023-01-23 08:53:41	2.05756e+06	4.05794e+07
2023-01-23 08:53:51	6.11013e+06	3.40087e+07
2023-01-23 08:54:01	4.94814e+06	3.82253e+07
2023-01-23 08:54:11	3.66087e+06	2.34566e+07
2023-01-23 08:54:21		2.90634e+07
2023-01-23 08:54:31	2.7429e+06	3.17739e+07
2023-01-23 08:54:41	1.24942e+06	3.59172e+07
2023-01-23 08:54:51	1.26089e+06	2.49381e+07
2023-01-23 08:55:01	3.61262e+06	2.82257e+07
2023-01-23 08:55:11	6.58666e+06	2.26887e+07
2023-01-23 08:55:21	1.68212e+06	3.65261e+07
2023-01-23 08:55:31		1.85016e+07
2023-01-23 08:55:41		2.81608e+07
2023-01-23 08:55:51		2.10715e+07
2023-01-23 08:56:01		2.66367e+07
2023-01-23 08:56:11	4.90071e+06	1.67258e+07
2023-01-23 08:56:21	1.26479e+06	2.93894e+07
2023-01-23 08:56:31	1.5195e+06	2.53758e+07
2023-01-23 08:56:41	1.23227e+06	1.84735e+07
2023-01-23 08:56:51		8.55593e+06
2023-01-23 08:57:01	1.11122e+06	2.7145e+07
2023-01-23 08:57:11	1.5928e+06	2.67955e+07
2023-01-23 08:57:21	7.04894e+06	9.13431e+06
2023-01-23 08:57:31	3.46692e+06	1.82728e+07
2023-01-23 08:57:41		2.47752e+07
2023-01-23 08:57:51	3.04424e+06	1.79178e+07
2023-01-23 08:58:01	2.00308e+06	1.68186e+07
2023-01-23 08:58:11		1.23684e+07
2023-01-23 08:58:21		1.8418e+07
2023-01-23 08:58:31		8.29588e+06
2023-01-23 08:58:41		1.5011e+07
2023-01-23 08:58:51	2.41956e+06	6.33696e+06
2023-01-23 08:59:01	5.82186e+06	1.13591e+07
2023-01-23 08:59:11	4.7828e+06	1.34641e+07
2023-01-23 08:59:21	8.81416e+06	1.22136e+07
2023-01-23 08:59:31	2.97135e+06	1.46343e+07
2023-01-23 08:59:41		1.82599e+07
2023-01-23 08:59:51		9.46907e+06
2023-01-23 09:00:01		1.30914e+07
2023-01-23 09:00:11	2.87278e+06	7.16945e+06
2023-01-23 09:00:21	1.18637e+07	8.73995e+06
2023-01-23 09:00:31	3.74844e+06	1.15847e+06
2023-01-23 09:00:41	4.69193e+06	6.07025e+06
2023-01-23 09:00:51		6.03077e+06
2023-01-23 09:01:01	3.40171e+06	2.92352e+06
2023-01-23 09:01:11	3.04155e+06	1.03824e+07
2023-01-23 09:01:21	5.04892e+06	1.14471e+07
2023-01-23 09:01:31	8.06765e+06	9.27068e+06
2023-01-23 09:01:41	3.24796e+06	8.75242e+06
2023-01-23 09:01:51	2.42768e+06	9.59439e+06
2023-01-23 09:02:01	5.00623e+06	7.33543e+06
2023-01-23 09:02:11	2.38386e+06	1.04065e+07
2023-01-23 09:02:21		4.43393e+06
2023-01-23 09:02:31	1.38945e+06
2023-01-23 09:02:41	1.78209e+06	1.19086e+07
2023-01-23 09:02:51	1.63368e+06	3.33287e+06
2023-01-23 09:03:01	2.39694e+06	2.72348e+06
2023-01-23 09:03:11	2.95894e+06	5.91528e+06
2023-01-23 09:03:21		6.70849e+06
2023-01-23 09:03:31	3.31164e+06	7.08901e+06
2023-01-23 09:03:41	2.53663e+06	7.84636e+06
2023-01-23 09:03:51		1.69944e+06
2023-01-23 09:04:01	1.24016e+06	6.05318e+06
2023-01-23 09:04:11		5.91599e+06
2023-01-23 09:04:21		5.51249e+06
2023-01-23 09:04:31	3.56065e+06	3.08566e+06
2023-01-23 09:04:41	5.56771e+06	3.80593e+06
2023-01-23 09:04:51	1.87952e+06	1.96426e+06
2023-01-23 09:05:01	1.22508e+06	7.83106e+06
2023-01-23 09:05:11	1.61867e+06	7.66082e+06
2023-01-23 09:05:21	5.32936e+06	5.82369e+06
2023-01-23 09:05:31	5.44441e+06
2023-01-23 09:05:41		2.91119e+06
2023-01-23 09:05:51	1.42423e+06	3.64191e+06
2023-01-23 09:06:01
2023-01-23 09:06:11	4.51673e+06
2023-01-23 09:06:21		3.38067e+06
2023-01-23 09:06:31		1.67713e+06
2023-01-23 09:06:41	2.81274e+06	3.24257e+06
2023-01-23 09:06:53
2023-01-23 09:07:03	2.84885e+06
2023-01-23 09:07:13
2023-01-23 09:07:23
2023-01-23 09:07:33	4.94991e+06
2023-01-23 09:07:43		1.8448e+06
2023-01-23 09:07:53
2023-01-23 09:08:03	5.52405e+06	2.21092e+06
2023-01-23 09:08:13		2.18019e+06
2023-01-23 09:08:23	4.15569e+06
2023-01-23 09:08:33		1.82471e+06
2023-01-23 09:08:43
2023-01-23 09:08:53
2023-01-23 09:09:03	5.95003e+06	3.93743e+06
2023-01-23 09:09:13	8.76072e+06
2023-01-23 09:09:23	4.72465e+06
2023-01-23 09:09:33	4.87866e+06
2023-01-23 09:09:43	3.24058e+06	3.51337e+06
2023-01-23 09:09:53	9.07896e+06
2023-01-23 09:10:03	5.23268e+06	4.7844e+06
2023-01-23 09:10:13		4.51716e+06
2023-01-23 09:10:23	5.38517e+06	1.18652e+06
2023-01-23 09:10:33	1.98618e+06
2023-01-23 09:10:43	3.2029e+06	1.02035e+06
2023-01-23 09:10:53	1.86747e+06
2023-01-23 09:11:03		1.216e+06
2023-01-23 09:11:13	2.45588e+06	1.88673e+06
2023-01-23 09:11:23
2023-01-23 09:11:33	3.569e+06
2023-01-23 09:11:43
2023-01-23 09:11:53	2.2339e+06	2.36822e+06
2023-01-23 09:12:03	2.48083e+06	3.95023e+06
2023-01-23 09:12:13	3.99244e+06	5.72518e+06
2023-01-23 09:12:23	1.19357e+06
2023-01-23 09:12:33	4.18098e+06
2023-01-23 09:12:43	2.81557e+06
2023-01-23 09:12:53
2023-01-23 09:13:03	1.01128e+06
2023-01-23 09:13:13	2.94125e+06
2023-01-23 09:13:23	1.95048e+06	1.04369e+06
2023-01-23 09:13:33	4.49187e+06	3.98835e+06
2023-01-23 09:13:43	2.4003e+06
2023-01-23 09:13:53	3.30681e+06	1.48312e+06
2023-01-23 09:14:03	1.46056e+06
2023-01-23 09:14:13	1.17655e+06
2023-01-23 09:14:23
2023-01-23 09:14:33	7.50512e+06
2023-01-23 09:14:43	7.20855e+06	5.85132e+06
2023-01-23 09:14:53	1.50054e+06
2023-01-23 09:15:03	7.833e+06
2023-01-23 09:15:13	6.4233e+06
2023-01-23 09:15:23	4.61325e+06
2023-01-23 09:15:33	2.85169e+06	3.317e+06
2023-01-23 09:15:43	1.21746e+06
2023-01-23 09:15:53	1.90959e+06	1.45247e+06
2023-01-23 09:16:03
2023-01-23 09:16:13	2.30335e+06	1.33807e+06
2023-01-23 09:16:23
2023-01-23 09:16:33	4.217e+06
2023-01-23 09:16:43	5.86395e+06	2.7286e+06
2023-01-23 09:16:53	1.36275e+06
2023-01-23 09:17:03	3.87585e+06	1.21657e+06
2023-01-23 09:17:13
2023-01-23 09:17:23	3.74884e+06
2023-01-23 09:17:33	3.13581e+06	2.42639e+06
2023-01-23 09:17:43
2023-01-23 09:17:53
2023-01-23 09:18:03		2.78458e+06
2023-01-23 09:18:13
2023-01-23 09:18:23	2.41689e+06
2023-01-23 09:18:33
2023-01-23 09:18:43		1.73995e+06
2023-01-23 09:18:53	1.2554e+06
2023-01-23 09:19:03	2.02091e+06	2.29408e+06
2023-01-23 09:19:13
2023-01-23 09:19:23
2023-01-23 09:19:33	2.50124e+06
2023-01-23 09:19:43
2023-01-23 09:19:53	1.80066e+06
2023-01-23 09:20:03
2023-01-23 09:20:13		1.40481e+06
2023-01-23 09:20:23
2023-01-23 09:20:33		3.3088e+06
2023-01-23 09:20:43		1.42294e+06
2023-01-23 09:20:53
2023-01-23 09:21:03	9.3538e+06
2023-01-23 09:21:13
2023-01-23 09:21:23	3.89671e+06
2023-01-23 09:21:33	3.68369e+06
2023-01-23 09:21:43	4.53977e+06
2023-01-23 09:21:53	3.10442e+06
2023-01-23 09:22:03	3.01277e+06
2023-01-23 09:22:13	7.68889e+06
2023-01-23 09:22:23
2023-01-23 09:22:33	1.20869e+06	2.18928e+06
2023-01-23 09:22:43	1.50172e+06
2023-01-23 09:22:53	2.95604e+06
2023-01-23 09:23:03	1.75802e+06
2023-01-23 09:23:13	3.20144e+06	1.11708e+06
2023-01-23 09:23:23	6.21279e+06
2023-01-23 09:23:33	6.5366e+06
2023-01-23 09:23:43	8.74688e+06
2023-01-23 09:23:53	5.12018e+06
2023-01-23 09:24:03	4.47921e+06
2023-01-23 09:24:13
2023-01-23 09:24:23	3.14667e+06
2023-01-23 09:24:33	4.21362e+06
2023-01-23 09:24:43	8.68768e+06
2023-01-23 09:24:53	4.66232e+06
2023-01-23 09:25:03
2023-01-23 09:25:13
2023-01-23 09:25:23	3.02086e+06	4.51556e+06
2023-01-23 09:25:33	2.22289e+06
2023-01-23 09:25:43	1.66396e+06
2023-01-23 09:25:53
2023-01-23 09:26:03	5.23875e+06	3.24435e+06
2023-01-23 09:26:13
2023-01-23 09:26:23		4.8663e+06
2023-01-23 09:26:33	9.95982e+06
2023-01-23 09:26:43	2.65224e+06	1.76642e+06
2023-01-23 09:26:53	9.06328e+06
2023-01-23 09:27:03	1.11824e+06
2023-01-23 09:27:13	6.67706e+06
2023-01-23 09:27:23	3.81475e+06
2023-01-23 09:27:33	6.83083e+06	1.46468e+06
2023-01-23 09:27:43	6.58648e+06
2023-01-23 09:27:53	8.63676e+06
2023-01-23 09:28:03	1.86158e+07
2023-01-23 09:28:13	8.96755e+06	1.11898e+06
2023-01-23 09:28:23	6.48361e+06
2023-01-23 09:28:33	6.72153e+06
2023-01-23 09:28:43	1.03791e+07
2023-01-23 09:28:53	9.03726e+06
2023-01-23 09:29:03	1.34119e+07
2023-01-23 09:29:13	1.85977e+07
2023-01-23 09:29:23	8.89949e+06	1.07593e+06
2023-01-23 09:29:33	3.98596e+07
2023-01-23 09:29:43	1.3543e+07	5.07971e+06
2023-01-23 09:29:53	1.93718e+07	2.92481e+06
2023-01-23 09:30:03	1.84475e+07
2023-01-23 09:30:13	4.59906e+06	4.81942e+06
2023-01-23 09:30:23	8.32737e+06	5.61293e+06
2023-01-23 09:30:33	3.32612e+06	2.8198e+06
2023-01-23 09:30:43	5.4933e+06	6.79943e+06
2023-01-23 09:30:53	1.46176e+06
2023-01-23 09:31:03	4.72491e+06
2023-01-23 09:31:13
2023-01-23 09:31:23	1.7862e+06	1.34285e+06
2023-01-23 09:31:33
2023-01-23 09:31:43	1.80204e+06	1.8191e+06
2023-01-23 09:31:53	1.31337e+06	4.6829e+06
2023-01-23 09:32:03		4.21304e+06
2023-01-23 09:32:13	3.20292e+06
2023-01-23 09:32:23		2.14654e+06
2023-01-23 09:32:33		1.27738e+06
2023-01-23 09:32:43		2.57878e+06
2023-01-23 09:32:53		6.39142e+06
2023-01-23 09:33:03	2.39482e+06	9.16151e+06
2023-01-23 09:33:13	1.22509e+06	8.85839e+06
2023-01-23 09:33:23	6.21304e+06
2023-01-23 09:33:33	8.05301e+06	2.84305e+06
2023-01-23 09:33:43	1.07604e+07	1.08406e+07
2023-01-23 09:33:53	6.78301e+06	1.81412e+06
2023-01-23 09:34:03	3.95684e+06
2023-01-23 09:34:13	1.94714e+07	1.75151e+06
2023-01-23 09:34:23	3.41198e+07
2023-01-23 09:34:33	3.69695e+07
2023-01-23 09:34:43	3.61154e+07
2023-01-23 09:34:53	3.52475e+07
2023-01-23 09:35:03	1.24912e+07
2023-01-23 09:35:13	3.98772e+07	2.10082e+06
2023-01-23 09:35:23	1.78795e+07	1.52351e+06
2023-01-23 09:35:33	3.75121e+07	1.04114e+06
2023-01-23 09:35:43	2.20923e+07
2023-01-23 09:35:53	3.1347e+07	2.05048e+06
2023-01-23 09:36:03	2.56382e+07
2023-01-23 09:36:13	2.86269e+07
2023-01-23 09:36:23	6.30774e+06
2023-01-23 09:36:33	1.54245e+07
2023-01-23 09:36:43	6.37922e+06
2023-01-23 09:36:54	4.13471e+06
2023-01-23 09:37:04	7.48514e+06	2.14945e+06
2023-01-23 09:37:14	1.64104e+07
2023-01-23 09:37:24	1.70375e+07
2023-01-23 09:37:34	1.8787e+07	2.06318e+06
2023-01-23 09:37:44	7.63135e+06	1.33735e+06
2023-01-23 09:37:54	7.5819e+06
2023-01-23 09:38:04	9.27309e+06	2.68311e+06
2023-01-23 09:38:14	7.14883e+06
2023-01-23 09:38:24
2023-01-23 09:38:34
2023-01-23 09:38:44	2.49236e+06
2023-01-23 09:38:54	1.35975e+06
2023-01-23 09:39:04	1.41562e+06
2023-01-23 09:39:14
2023-01-23 09:39:24
2023-01-23 09:39:34
2023-01-23 09:39:44
2023-01-23 09:39:54		1.80616e+06
2023-01-23 09:40:04	1.73523e+06
2023-01-23 09:40:14		3.23241e+06
2023-01-23 09:40:24
2023-01-23 09:40:34		1.96831e+06
2023-01-23 09:40:44	2.68604e+06
2023-01-23 09:40:54
2023-01-23 09:41:04	2.09601e+06
2023-01-23 09:41:14
2023-01-23 09:41:24		4.06976e+06
2023-01-23 09:41:34
2023-01-23 09:41:44
2023-01-23 09:41:54		1.17067e+06
2023-01-23 09:42:04
2023-01-23 09:42:14
2023-01-23 09:42:24
2023-01-23 09:42:34		2.10283e+06
2023-01-23 09:42:44		2.08702e+06
2023-01-23 09:42:54
2023-01-23 09:43:04
2023-01-23 09:43:14
2023-01-23 09:43:24
2023-01-23 09:43:34
2023-01-23 09:43:44
2023-01-23 09:43:54	2.1282e+06	1.56632e+06
2023-01-23 09:44:04	1.43214e+06	1.13735e+06
2023-01-23 09:44:14
2023-01-23 09:44:24
2023-01-23 09:44:34
2023-01-23 09:44:44		2.82342e+06
2023-01-23 09:44:54
2023-01-23 09:45:04
2023-01-23 09:45:14		1.55157e+06
2023-01-23 09:45:24		4.26853e+06
2023-01-23 09:45:34		1.66943e+06
2023-01-23 09:45:44		2.46441e+06
2023-01-23 09:45:54		4.4856e+06
2023-01-23 09:46:04	3.01513e+06
2023-01-23 09:46:14
2023-01-23 09:46:24
2023-01-23 09:46:34
2023-01-23 09:46:44		1.50502e+06
2023-01-23 09:46:54		3.25735e+06
2023-01-23 09:47:04
2023-01-23 09:47:14
2023-01-23 09:47:24	8.70331e+06	3.56733e+06
2023-01-23 09:47:34		2.06028e+06
2023-01-23 09:47:44	3.27334e+06
2023-01-23 09:47:54		1.10242e+06
2023-01-23 09:48:04
2023-01-23 09:48:14
2023-01-23 09:48:24
2023-01-23 09:48:34		1.06385e+06
2023-01-23 09:48:44	3.47532e+06
2023-01-23 09:48:54
2023-01-23 09:49:04	1.75955e+06
2023-01-23 09:49:14	1.6997e+06
2023-01-23 09:49:24	1.04378e+06	1.04441e+06
2023-01-23 09:49:34
2023-01-23 09:49:44		1.43514e+06
2023-01-23 09:49:54
2023-01-23 09:50:04
2023-01-23 09:50:14		1.67684e+06
2023-01-23 09:50:24
2023-01-23 09:50:34	3.04397e+06
2023-01-23 09:50:44	4.38793e+06	1.31986e+06
2023-01-23 09:50:54	8.88612e+06
2023-01-23 09:51:04	6.45513e+06
2023-01-23 09:51:14	5.21383e+06
2023-01-23 09:51:24	1.15806e+07
2023-01-23 09:51:34	1.15946e+07
2023-01-23 09:51:44	1.15718e+07
2023-01-23 09:51:54	1.56657e+07
2023-01-23 09:52:04	1.50273e+07
2023-01-23 09:52:14	9.60242e+06
2023-01-23 09:52:24	1.24593e+07	3.05318e+06
2023-01-23 09:52:34	1.08309e+07	1.00227e+06
2023-01-23 09:52:44	2.33076e+07
2023-01-23 09:52:54	1.08307e+07
2023-01-23 09:53:04	1.16818e+07
2023-01-23 09:53:14	1.30271e+07
2023-01-23 09:53:24	2.39506e+07
2023-01-23 09:53:34	1.28432e+07
2023-01-23 09:53:44	1.80152e+07
2023-01-23 09:53:54	2.9305e+07
2023-01-23 09:54:04	1.7524e+07	1.13224e+06
2023-01-23 09:54:14	2.05384e+07	1.86926e+06
2023-01-23 09:54:24	4.17817e+07	2.96054e+06
2023-01-23 09:54:34	2.61107e+07	2.6319e+06
2023-01-23 09:54:44	2.831e+07
2023-01-23 09:54:54	1.97556e+07
2023-01-23 09:55:04
2023-01-23 09:55:14
2023-01-23 09:55:24
2023-01-23 09:55:34
2023-01-23 09:55:44
2023-01-23 09:55:54
2023-01-23 09:56:04
2023-01-23 09:56:14
2023-01-23 09:56:24
2023-01-23 09:56:34
2023-01-23 09:56:44
2023-01-23 09:56:54
2023-01-23 09:57:04
2023-01-23 09:57:14
2023-01-23 09:57:24
2023-01-23 09:57:34
2023-01-23 09:57:44
2023-01-23 09:57:54
2023-01-23 09:58:04
2023-01-23 09:58:14
2023-01-23 09:58:24
2023-01-23 09:58:34
2023-01-23 09:58:44
2023-01-23 09:58:54
2023-01-23 09:59:04
2023-01-23 09:59:14
2023-01-23 09:59:24
2023-01-23 09:59:34
2023-01-23 09:59:44
2023-01-23 09:59:54
2023-01-23 10:00:04
2023-01-23 10:00:14
2023-01-23 10:00:24
2023-01-23 10:00:34
2023-01-23 10:00:44
2023-01-23 10:00:54
2023-01-23 10:01:04
2023-01-23 10:01:14
2023-01-23 10:01:24
2023-01-23 10:01:34
2023-01-23 10:01:44
2023-01-23 10:01:54
2023-01-23 10:02:04
2023-01-23 10:02:14
2023-01-23 10:02:24
2023-01-23 10:02:34
2023-01-23 10:02:44
2023-01-23 10:02:54
2023-01-23 10:03:04
2023-01-23 10:03:14
2023-01-23 10:03:24
2023-01-23 10:03:34
2023-01-23 10:03:44
2023-01-23 10:03:54
2023-01-23 10:04:04
2023-01-23 10:04:14
2023-01-23 10:04:24
2023-01-23 10:04:34
2023-01-23 10:04:44
2023-01-23 10:04:54
2023-01-23 10:05:04
2023-01-23 10:05:14	5.66025e+06
2023-01-23 10:05:24
2023-01-23 10:05:34	5.80686e+06
2023-01-23 10:05:44	2.82201e+06	1.47158e+06
2023-01-23 10:05:54
2023-01-23 10:06:04	5.91311e+06
2023-01-23 10:06:14	2.38569e+06
2023-01-23 10:06:24	2.09139e+06
2023-01-23 10:06:34	2.0808e+06
2023-01-23 10:06:44
2023-01-23 10:06:56	1.36025e+06
2023-01-23 10:07:06
2023-01-23 10:07:16	4.02374e+06
2023-01-23 10:07:26	1.14573e+06
2023-01-23 10:07:36	5.68259e+06
2023-01-23 10:07:46	2.08711e+06
2023-01-23 10:07:56	1.56556e+06
2023-01-23 10:08:06	8.14075e+06
2023-01-23 10:08:16
2023-01-23 10:08:26
2023-01-23 10:08:36
2023-01-23 10:08:46
2023-01-23 10:08:56
2023-01-23 10:09:06		1.74608e+06
2023-01-23 10:09:16	2.50422e+06	2.15405e+06
2023-01-23 10:09:26
2023-01-23 10:09:36	2.76515e+06
2023-01-23 10:09:46	3.10117e+06	2.20097e+06
2023-01-23 10:09:56
2023-01-23 10:10:06	9.62986e+06	1.38369e+06
2023-01-23 10:10:16	3.33292e+06
2023-01-23 10:10:26	5.63883e+06	2.19587e+06
2023-01-23 10:10:36	3.0157e+06
2023-01-23 10:10:46	5.0338e+06
2023-01-23 10:10:56	9.83528e+06	1.33913e+06
2023-01-23 10:11:06	1.07547e+07
2023-01-23 10:11:16	9.2714e+06
2023-01-23 10:11:26	1.25538e+07
2023-01-23 10:11:36	1.4282e+07	1.00239e+06
2023-01-23 10:11:46	1.28044e+07	1.40403e+06
2023-01-23 10:11:56	3.23188e+06
2023-01-23 10:12:06	1.04598e+07
2023-01-23 10:12:16	8.44801e+06	2.39676e+06
2023-01-23 10:12:26	1.57843e+07
2023-01-23 10:12:36	5.35349e+06
2023-01-23 10:12:46	3.29892e+06
2023-01-23 10:12:56	7.76429e+06
2023-01-23 10:13:06	4.59528e+06
2023-01-23 10:13:16	1.03675e+07
2023-01-23 10:13:26	6.79838e+06
2023-01-23 10:13:36	2.2836e+06	1.48592e+06
2023-01-23 10:13:46	8.95374e+06
2023-01-23 10:13:56	2.22247e+06	2.09322e+06
2023-01-23 10:14:06	1.94189e+06	2.02839e+06
2023-01-23 10:14:16	1.26478e+07
2023-01-23 10:14:26	1.2855e+07
2023-01-23 10:14:36	3.1912e+07
2023-01-23 10:14:46	4.12857e+07	1.40269e+06
2023-01-23 10:14:56	1.53484e+07
2023-01-23 10:15:06	1.85539e+07	1.67719e+06
2023-01-23 10:15:16	2.90774e+07
2023-01-23 10:15:26	2.71554e+07
2023-01-23 10:15:36	2.1843e+07	1.44809e+06
2023-01-23 10:15:46	1.44219e+07
2023-01-23 10:15:56	2.22044e+07	1.01888e+06
2023-01-23 10:16:06	2.5393e+07
2023-01-23 10:16:16	2.6103e+07
2023-01-23 10:16:26	3.44485e+07
2023-01-23 10:16:36	3.07944e+07
2023-01-23 10:16:46	4.28503e+07
2023-01-23 10:16:56	3.29363e+07
2023-01-23 10:17:06	2.68683e+07	2.3076e+06
2023-01-23 10:17:16	4.96633e+07	2.4268e+06
2023-01-23 10:17:26	5.38736e+07
2023-01-23 10:17:36	5.29799e+07	4.0132e+06
2023-01-23 10:17:46	6.86298e+07	1.84245e+06
2023-01-23 10:17:56	6.15625e+07	2.07076e+06
2023-01-23 10:18:06	3.66179e+07
2023-01-23 10:18:16	4.45013e+07	2.36036e+06
2023-01-23 10:18:26	4.38955e+07	3.31257e+06
2023-01-23 10:18:36	4.83337e+07	3.34228e+06
2023-01-23 10:18:46	4.97852e+07
2023-01-23 10:18:56	5.00197e+07
2023-01-23 10:19:06	4.67263e+07
2023-01-23 10:19:16	4.70414e+07
2023-01-23 10:19:26	6.42353e+07
2023-01-23 10:19:36	6.88153e+07	3.24377e+06
2023-01-23 10:19:46	6.41143e+07	2.13511e+06
2023-01-23 10:19:56	9.6602e+07
2023-01-23 10:20:06	5.95902e+07	1.29477e+06
2023-01-23 10:20:16	5.68817e+07
2023-01-23 10:20:26	4.69346e+07
2023-01-23 10:20:36	5.5495e+07	2.15656e+06
2023-01-23 10:20:46	5.13133e+07
2023-01-23 10:20:56	7.26934e+07	1.42618e+06
2023-01-23 10:21:06	4.9912e+07	2.24512e+06
2023-01-23 10:21:16	7.22618e+07
2023-01-23 10:21:26	6.88783e+07	1.02551e+06
2023-01-23 10:21:36	7.56611e+07	2.78091e+06
2023-01-23 10:21:46	8.22228e+07	3.90993e+06
2023-01-23 10:21:56	9.52077e+07	1.05538e+06
2023-01-23 10:22:06	7.18634e+07
2023-01-23 10:22:16	2.79575e+07
2023-01-23 10:22:26	3.40189e+07	5.42992e+06
2023-01-23 10:22:36	4.88299e+07	2.39797e+06
2023-01-23 10:22:46	3.38925e+07	4.53834e+06
2023-01-23 10:22:56	5.19388e+07	1.56974e+06
2023-01-23 10:23:06	2.61347e+07
2023-01-23 10:23:16	4.17477e+07
2023-01-23 10:23:26	3.25604e+07
2023-01-23 10:23:36	3.80248e+07	1.67637e+06
2023-01-23 10:23:46	3.21593e+07	2.40999e+06
2023-01-23 10:23:56	1.75001e+07	1.43636e+06
2023-01-23 10:24:06	2.62403e+07
2023-01-23 10:24:16	2.69807e+07
2023-01-23 10:24:26	1.23786e+07	3.6223e+06
2023-01-23 10:24:36	1.28795e+07
2023-01-23 10:24:46	1.11812e+07
2023-01-23 10:24:56	1.30279e+07
2023-01-23 10:25:06	9.94785e+06
2023-01-23 10:25:16	7.21714e+06
2023-01-23 10:25:26	4.56377e+06
2023-01-23 10:25:36	3.2937e+06
2023-01-23 10:25:46	2.8237e+06
2023-01-23 10:25:56	1.07011e+07
2023-01-23 10:26:06	5.58845e+06
2023-01-23 10:26:16	4.79839e+06
2023-01-23 10:26:26
2023-01-23 10:26:36	3.74768e+06
2023-01-23 10:26:46	1.22797e+07	1.24561e+06
2023-01-23 10:26:56	6.4597e+06
2023-01-23 10:27:06	2.00346e+06
2023-01-23 10:27:16	7.65338e+06
2023-01-23 10:27:26	1.03995e+07
2023-01-23 10:27:36	1.13239e+07
2023-01-23 10:27:46	1.30314e+07
2023-01-23 10:27:56	1.2335e+07
2023-01-23 10:28:06	8.27866e+06
2023-01-23 10:28:16	5.62159e+06	2.79764e+06
2023-01-23 10:28:26	8.88519e+06
2023-01-23 10:28:36	5.40154e+06
2023-01-23 10:28:46	8.77439e+06
2023-01-23 10:28:56	1.00066e+07
2023-01-23 10:29:06	1.12832e+07
2023-01-23 10:29:16	5.24421e+06
2023-01-23 10:29:26	7.19497e+06	2.43319e+06
2023-01-23 10:29:36	3.9811e+06	1.22873e+06
2023-01-23 10:29:46	4.07997e+06
2023-01-23 10:29:56	4.38977e+06
2023-01-23 10:30:06	4.68066e+06
2023-01-23 10:30:16	3.72422e+06
2023-01-23 10:30:26	8.79233e+06
2023-01-23 10:30:36	8.01015e+06
2023-01-23 10:30:46	4.22327e+06
2023-01-23 10:30:56	4.86584e+06
2023-01-23 10:31:06	9.67295e+06	1.97484e+06
2023-01-23 10:31:16	1.5068e+07
2023-01-23 10:31:26	2.9129e+06	2.34394e+06
2023-01-23 10:31:36	7.58369e+06
2023-01-23 10:31:46	9.77864e+06
2023-01-23 10:31:56	7.95133e+06	2.21271e+06
2023-01-23 10:32:06	7.67358e+06	1.36661e+06
2023-01-23 10:32:16	9.3973e+06
2023-01-23 10:32:26	1.00982e+07
2023-01-23 10:32:36	1.15216e+07
2023-01-23 10:32:46	9.61571e+06
2023-01-23 10:32:56	6.93936e+06
2023-01-23 10:33:06	6.94221e+06
2023-01-23 10:33:16	1.02864e+07
2023-01-23 10:33:26	9.09021e+06
2023-01-23 10:33:36	7.42253e+06
2023-01-23 10:33:46	1.15984e+07
2023-01-23 10:33:56	1.70132e+07
2023-01-23 10:34:06	1.11904e+07
2023-01-23 10:34:16	1.27869e+07
2023-01-23 10:34:26	1.9111e+07
2023-01-23 10:34:36	2.28368e+07
2023-01-23 10:34:46	2.17344e+07	1.40589e+06
2023-01-23 10:34:56	2.02756e+07
2023-01-23 10:35:06	2.07485e+07	1.25128e+06
2023-01-23 10:35:16	3.8626e+07
2023-01-23 10:35:26	3.0529e+07
2023-01-23 10:35:36	2.71006e+07
2023-01-23 10:35:46	2.28818e+07	2.44015e+06
2023-01-23 10:35:56	2.01636e+07	1.60352e+06
2023-01-23 10:36:06	2.48875e+07
2023-01-23 10:36:16	3.69221e+07
2023-01-23 10:36:26	2.64807e+07	2.89529e+06
2023-01-23 10:36:36	3.62171e+07
2023-01-23 10:36:46	2.88983e+07	1.49989e+06
2023-01-23 10:36:58	3.34518e+07
2023-01-23 10:37:08	2.51279e+07	1.66167e+06
2023-01-23 10:37:18	3.356e+07	1.68468e+06
2023-01-23 10:37:28	3.02364e+07	2.75711e+06
2023-01-23 10:37:38	1.94674e+07	2.57703e+06
2023-01-23 10:37:48	2.79742e+07	1.01128e+06
2023-01-23 10:37:58	3.43799e+07	2.54363e+06
2023-01-23 10:38:08	4.12955e+07
2023-01-23 10:38:18	4.13418e+07
2023-01-23 10:38:28	4.24581e+07
2023-01-23 10:38:38	4.86953e+07
2023-01-23 10:38:48	3.33675e+07	2.30964e+06
2023-01-23 10:38:58	3.32431e+07	3.3317e+06
2023-01-23 10:39:08	3.1893e+07
2023-01-23 10:39:18	4.89376e+07
2023-01-23 10:39:28	4.19624e+07	1.24622e+06
2023-01-23 10:39:38	3.68712e+07
2023-01-23 10:39:48	2.88555e+07
2023-01-23 10:39:58	3.85046e+07	2.57779e+06
2023-01-23 10:40:08	7.78194e+07	1.92119e+06
2023-01-23 10:40:18	5.62001e+07
2023-01-23 10:40:28	5.11855e+07	1.78762e+06
2023-01-23 10:40:38	7.60153e+07
2023-01-23 10:40:48	7.05776e+07
2023-01-23 10:40:58	8.90188e+07
2023-01-23 10:41:08	9.90256e+07	3.64841e+06
2023-01-23 10:41:18	8.84505e+07
2023-01-23 10:41:28	8.00002e+07
2023-01-23 10:41:38	8.01465e+07	2.15743e+06
2023-01-23 10:41:48	8.38398e+07
2023-01-23 10:41:58	7.51508e+07	3.06916e+06
2023-01-23 10:42:08	6.9324e+07	2.15294e+06
2023-01-23 10:42:18	7.37712e+07	1.42987e+06
2023-01-23 10:42:28	7.51517e+07	1.27727e+06
2023-01-23 10:42:38	7.80888e+07
2023-01-23 10:42:48	4.9862e+07	2.83459e+06
2023-01-23 10:42:58	3.25893e+07	2.61798e+06
2023-01-23 10:43:08	5.07417e+07
2023-01-23 10:43:18	4.14106e+07
2023-01-23 10:43:28	2.09937e+07
2023-01-23 10:43:38	2.44435e+07
2023-01-23 10:43:48	2.79193e+07
2023-01-23 10:43:58	2.20028e+07
2023-01-23 10:44:08	1.90329e+07
2023-01-23 10:44:18	2.0524e+07
2023-01-23 10:44:28	2.31375e+07
2023-01-23 10:44:38	2.72399e+07	2.82953e+06
2023-01-23 10:44:48	1.33864e+07
2023-01-23 10:44:58	1.96121e+07	1.95582e+06
2023-01-23 10:45:08	1.62062e+07
2023-01-23 10:45:18	1.91932e+07
2023-01-23 10:45:28	1.2198e+07
2023-01-23 10:45:38	1.52076e+07
2023-01-23 10:45:48	1.87684e+07
2023-01-23 10:45:58	1.45325e+07
2023-01-23 10:46:08	1.38386e+07
2023-01-23 10:46:18	1.46095e+07
2023-01-23 10:46:28	4.8153e+06
2023-01-23 10:46:38	3.85787e+06
2023-01-23 10:46:48	6.6754e+06
2023-01-23 10:46:58	1.42943e+07
2023-01-23 10:47:08	1.83167e+07
2023-01-23 10:47:18	6.66285e+06
2023-01-23 10:47:28	1.21272e+07
2023-01-23 10:47:38	4.53351e+06
2023-01-23 10:47:48	7.13825e+06
2023-01-23 10:47:58	2.46066e+06
2023-01-23 10:48:08	6.47357e+06
2023-01-23 10:48:18	4.65759e+06
2023-01-23 10:48:28	2.93668e+06	1.58455e+06
2023-01-23 10:48:38	8.13655e+06
2023-01-23 10:48:48	8.57238e+06
2023-01-23 10:48:58	2.11267e+07
2023-01-23 10:49:08	6.6108e+06
2023-01-23 10:49:18	1.371e+07
2023-01-23 10:49:28	1.6314e+07
2023-01-23 10:49:38	1.17337e+07
2023-01-23 10:49:48	9.95639e+06	1.92345e+06
2023-01-23 10:49:58	6.43448e+06
2023-01-23 10:50:08	1.55552e+07
2023-01-23 10:50:18	1.39945e+07
2023-01-23 10:50:28	1.52957e+07
2023-01-23 10:50:38	1.34936e+07
2023-01-23 10:50:48	2.04548e+07
2023-01-23 10:50:58	1.14652e+07
2023-01-23 10:51:08	1.02875e+07
2023-01-23 10:51:18	1.05855e+07
2023-01-23 10:51:28	6.5096e+06
2023-01-23 10:51:38	8.31884e+06
2023-01-23 10:51:48	1.18953e+07
2023-01-23 10:51:58	1.20934e+07
2023-01-23 10:52:08	1.34841e+07
2023-01-23 10:52:18	1.16387e+07
2023-01-23 10:52:28	1.98689e+07
2023-01-23 10:52:38	1.42186e+07
2023-01-23 10:52:48	1.27859e+07
2023-01-23 10:52:58	1.51363e+07
2023-01-23 10:53:08	8.09726e+06
2023-01-23 10:53:18	7.26141e+06	1.18988e+06
2023-01-23 10:53:28	6.04706e+06	2.0957e+06
2023-01-23 10:53:38	8.01473e+06
2023-01-23 10:53:48	2.13502e+07	1.01994e+06
2023-01-23 10:53:58	1.96082e+07
2023-01-23 10:54:08	1.48062e+07
2023-01-23 10:54:18	2.57489e+07
2023-01-23 10:54:28	1.70624e+07
2023-01-23 10:54:38	1.67784e+07	5.42859e+06
2023-01-23 10:54:48	2.01723e+07
2023-01-23 10:54:58	2.16666e+07
2023-01-23 10:55:08	1.93072e+07
2023-01-23 10:55:18	2.44472e+07	2.21199e+06
2023-01-23 10:55:28	2.97147e+07	2.19463e+06
2023-01-23 10:55:38	2.98247e+07
2023-01-23 10:55:48	2.97267e+07
2023-01-23 10:55:58	2.83151e+07	1.21867e+06
2023-01-23 10:56:08	2.991e+07
2023-01-23 10:56:18	2.67185e+07
2023-01-23 10:56:28	1.73524e+07	2.50275e+06
2023-01-23 10:56:38	1.867e+07	2.62902e+06
2023-01-23 10:56:48	1.14423e+07	3.94325e+06
2023-01-23 10:56:58	2.96493e+07
2023-01-23 10:57:08	2.37687e+07
2023-01-23 10:57:18	2.20762e+07
2023-01-23 10:57:28	3.34943e+07
2023-01-23 10:57:38	2.23721e+07	1.34455e+06
2023-01-23 10:57:48	1.27722e+07
2023-01-23 10:57:58	5.83583e+06	1.33172e+06
2023-01-23 10:58:08	1.17852e+07
2023-01-23 10:58:18	1.66069e+07
2023-01-23 10:58:28	1.69766e+07
2023-01-23 10:58:38	1.89657e+07	1.09888e+06
2023-01-23 10:58:48	2.47641e+07
2023-01-23 10:58:58	2.41542e+07
2023-01-23 10:59:08	2.67939e+07
2023-01-23 10:59:18	1.78545e+07
2023-01-23 10:59:28	3.32043e+07
2023-01-23 10:59:38	8.90727e+06
2023-01-23 10:59:48	1.67437e+07
2023-01-23 10:59:58	5.82804e+06	2.57077e+06
2023-01-23 11:00:08	7.49186e+06
2023-01-23 11:00:18	2.73928e+07
2023-01-23 11:00:28	5.10935e+07
2023-01-23 11:00:38	3.12764e+07
2023-01-23 11:00:48	5.93434e+07
2023-01-23 11:00:58	8.27266e+07	3.57476e+06
2023-01-23 11:01:08	5.63778e+07
2023-01-23 11:01:18	4.72872e+07
2023-01-23 11:01:28	6.42838e+07	4.22216e+06
2023-01-23 11:01:38	6.17354e+07
2023-01-23 11:01:48	6.46563e+07
2023-01-23 11:01:58	5.81652e+07
2023-01-23 11:02:08	5.4126e+07
2023-01-23 11:02:18	4.58376e+07
2023-01-23 11:02:28	3.42782e+07
2023-01-23 11:02:38	1.26057e+07
2023-01-23 11:02:48	4.2608e+07
2023-01-23 11:02:58	3.82607e+07
2023-01-23 11:03:08	5.58479e+07
2023-01-23 11:03:18	5.01713e+07
2023-01-23 11:03:28	5.32264e+07	1.02235e+06
2023-01-23 11:03:38	4.77032e+07	1.58389e+06
2023-01-23 11:03:48	5.85616e+07
2023-01-23 11:03:58	8.21158e+07
2023-01-23 11:04:08	9.30726e+07
2023-01-23 11:04:18	6.7102e+07
2023-01-23 11:04:28	5.77933e+07
2023-01-23 11:04:38	3.29701e+07
2023-01-23 11:04:48	1.06449e+07
2023-01-23 11:04:58	1.85111e+07
2023-01-23 11:05:08	2.62692e+07
2023-01-23 11:05:18	1.13309e+07
2023-01-23 11:05:28	2.8529e+07
2023-01-23 11:05:38	2.68155e+07
2023-01-23 11:05:48	2.22796e+07
2023-01-23 11:05:58	2.508e+07	1.1432e+06
2023-01-23 11:06:08	2.98201e+07
2023-01-23 11:06:18	2.71875e+07
2023-01-23 11:06:28	1.30439e+07
2023-01-23 11:06:38	1.17553e+07
2023-01-23 11:06:48	1.00724e+07
2023-01-23 11:06:59	1.45777e+07
2023-01-23 11:07:09	9.24777e+06
2023-01-23 11:07:19	9.11212e+06
2023-01-23 11:07:29	1.25846e+07	1.07721e+06
2023-01-23 11:07:39	8.66898e+06
2023-01-23 11:07:49	1.37378e+07
2023-01-23 11:07:59	9.10033e+06
2023-01-23 11:08:09	8.62712e+06
2023-01-23 11:08:19	1.79233e+07
2023-01-23 11:08:29	1.46502e+07
2023-01-23 11:08:39	6.26216e+06
2023-01-23 11:08:49	2.21819e+07
2023-01-23 11:08:59	2.24869e+07
2023-01-23 11:09:09	1.62849e+07
2023-01-23 11:09:19	1.30989e+07
2023-01-23 11:09:29	1.11245e+07
2023-01-23 11:09:39	7.20363e+06	2.02325e+06
2023-01-23 11:09:49	1.35392e+07
2023-01-23 11:09:59	1.93974e+07
2023-01-23 11:10:09	9.70076e+06
2023-01-23 11:10:19	1.27658e+07
2023-01-23 11:10:29	1.36244e+07
2023-01-23 11:10:39	2.21134e+07
2023-01-23 11:10:49	1.97228e+07
2023-01-23 11:10:59	1.99942e+07
2023-01-23 11:11:09	2.86264e+07
2023-01-23 11:11:19	2.00747e+07
2023-01-23 11:11:29	1.01377e+07	1.54061e+06
2023-01-23 11:11:39	1.70377e+07	1.79806e+06
2023-01-23 11:11:49	1.67765e+07
2023-01-23 11:11:59	1.51934e+07
2023-01-23 11:12:09	1.33466e+07	1.11323e+06
2023-01-23 11:12:19	1.94229e+07	1.11609e+06
2023-01-23 11:12:29	1.18423e+07
2023-01-23 11:12:39	6.54458e+06	2.81205e+06
2023-01-23 11:12:49	1.65263e+07
2023-01-23 11:12:59	9.51849e+06	1.10543e+06
2023-01-23 11:13:09	1.65925e+07	2.10745e+06
2023-01-23 11:13:19	6.58862e+06	3.25868e+06
2023-01-23 11:13:29	9.22317e+06
2023-01-23 11:13:39	1.33573e+07
2023-01-23 11:13:49	2.03365e+07	1.02412e+06
2023-01-23 11:13:59	3.10598e+07
2023-01-23 11:14:09	3.71768e+07
2023-01-23 11:14:19	3.00047e+07
2023-01-23 11:14:29	3.21065e+07
2023-01-23 11:14:39	1.70506e+07
2023-01-23 11:14:49	2.75893e+07	1.29059e+06
2023-01-23 11:14:59	4.5317e+07
2023-01-23 11:15:09	4.74194e+07
2023-01-23 11:15:19	6.40998e+07
2023-01-23 11:15:29	4.14229e+07
2023-01-23 11:15:39	3.84794e+07
2023-01-23 11:15:49	4.23623e+07	2.87599e+06
2023-01-23 11:15:59	3.66035e+07	5.66311e+06
2023-01-23 11:16:09	2.58306e+07
2023-01-23 11:16:19	1.65171e+07
2023-01-23 11:16:29	2.72715e+07
2023-01-23 11:16:39	3.57376e+07	1.65412e+06
2023-01-23 11:16:49	3.41464e+07
2023-01-23 11:16:59	1.93051e+07
2023-01-23 11:17:09	2.97918e+07	2.43275e+06
2023-01-23 11:17:19	3.89617e+07
2023-01-23 11:17:29	2.24368e+07
2023-01-23 11:17:39	2.51146e+07
2023-01-23 11:17:49	1.79696e+07
2023-01-23 11:17:59	1.47908e+07
2023-01-23 11:18:09	1.28191e+07
2023-01-23 11:18:19	1.59097e+07
2023-01-23 11:18:29	1.63284e+07
2023-01-23 11:18:39	1.25318e+07
2023-01-23 11:18:49	1.18608e+07
2023-01-23 11:18:59	1.4613e+07
2023-01-23 11:19:09	1.2389e+07
2023-01-23 11:19:19	2.06683e+07
2023-01-23 11:19:29	2.08498e+07
2023-01-23 11:19:39	2.71459e+07	1.99741e+06
2023-01-23 11:19:49	3.64913e+07
2023-01-23 11:19:59	3.99165e+07	2.26032e+06
2023-01-23 11:20:09	4.01838e+07	2.43854e+06
2023-01-23 11:20:19	3.61831e+07
2023-01-23 11:20:29	2.64649e+07
2023-01-23 11:20:39	3.08178e+07
2023-01-23 11:20:49	3.00598e+07	2.7846e+06
2023-01-23 11:20:59	3.47682e+07	2.25448e+06
2023-01-23 11:21:09	2.75782e+07
2023-01-23 11:21:19	4.17502e+07	3.46774e+06
2023-01-23 11:21:29	2.67702e+07
2023-01-23 11:21:39	3.28724e+07	1.23279e+06
2023-01-23 11:21:49	2.24469e+07	1.80207e+06
2023-01-23 11:21:59	2.42497e+07
2023-01-23 11:22:09	3.73529e+07	1.20699e+06
2023-01-23 11:22:19	3.91295e+07
2023-01-23 11:22:29	4.02278e+07	1.26474e+06
2023-01-23 11:22:39	3.38913e+07
2023-01-23 11:22:49	3.01904e+07
2023-01-23 11:22:59	2.98675e+07	2.72247e+06
2023-01-23 11:23:09	4.03672e+07	1.82786e+06
2023-01-23 11:23:19	3.57692e+07	2.40997e+06
2023-01-23 11:23:29	5.60855e+07
2023-01-23 11:23:39	3.23616e+07
2023-01-23 11:23:49	5.25476e+07
2023-01-23 11:23:59	5.42848e+07	1.05274e+06
2023-01-23 11:24:09	7.89636e+07
2023-01-23 11:24:19	1.07102e+08	2.73474e+06
2023-01-23 11:24:29	7.44528e+07	2.15435e+06
2023-01-23 11:24:39	7.25049e+07
2023-01-23 11:24:49	7.32645e+07
2023-01-23 11:24:59	9.53386e+07	4.84819e+06
2023-01-23 11:25:09	8.60369e+07	2.90677e+06
2023-01-23 11:25:19	7.30694e+07
2023-01-23 11:25:29	6.72649e+07
2023-01-23 11:25:39	9.51111e+07
2023-01-23 11:25:49	7.44965e+07
2023-01-23 11:25:59	4.22908e+07	1.29382e+06
2023-01-23 11:26:09	2.88714e+07	1.75043e+06
2023-01-23 11:26:19	1.63926e+07
2023-01-23 11:26:29	2.24113e+07	1.21328e+06
2023-01-23 11:26:39	1.64213e+07
2023-01-23 11:26:49	2.89575e+07
2023-01-23 11:26:59	3.01262e+07
2023-01-23 11:27:09	3.20586e+07
2023-01-23 11:27:19	2.08907e+07
2023-01-23 11:27:29	1.36821e+07
2023-01-23 11:27:39	1.44232e+07
2023-01-23 11:27:49	1.29377e+07
2023-01-23 11:27:59	4.44122e+06
2023-01-23 11:28:09	1.48742e+07
2023-01-23 11:28:19	1.54022e+07
2023-01-23 11:28:29	6.15248e+06	2.01732e+06
2023-01-23 11:28:39	8.4979e+06
2023-01-23 11:28:49	9.28945e+06
2023-01-23 11:28:59	4.63977e+06
2023-01-23 11:29:09	8.6654e+06
2023-01-23 11:29:19	5.22886e+06
2023-01-23 11:29:29	7.02734e+06
2023-01-23 11:29:39	5.40166e+06
2023-01-23 11:29:49	1.25924e+07
2023-01-23 11:29:59	5.24747e+06	1.26317e+06
2023-01-23 11:30:09	7.31604e+06
2023-01-23 11:30:19	7.50813e+06
2023-01-23 11:30:29	1.22528e+07
2023-01-23 11:30:39	1.30355e+07
2023-01-23 11:30:49	1.29376e+07
2023-01-23 11:30:59	1.40699e+07
2023-01-23 11:31:09	1.07856e+07
2023-01-23 11:31:19	1.32587e+07
2023-01-23 11:31:29	1.99472e+07
2023-01-23 11:31:39	2.14392e+07	1.0172e+06
2023-01-23 11:31:49	2.01652e+07
2023-01-23 11:31:59	1.41106e+07
2023-01-23 11:32:09	2.31531e+07	2.10266e+06
2023-01-23 11:32:19	2.87382e+07
2023-01-23 11:32:29	2.38152e+07
2023-01-23 11:32:39	2.0316e+07
2023-01-23 11:32:49	1.72296e+07
2023-01-23 11:32:59	2.84291e+07
2023-01-23 11:33:09	1.83999e+07
2023-01-23 11:33:19	2.20478e+07
2023-01-23 11:33:29	3.14822e+07
2023-01-23 11:33:39	2.76747e+07	3.73776e+06
2023-01-23 11:33:49	3.63262e+07
2023-01-23 11:33:59	2.94776e+07
2023-01-23 11:34:09	2.64641e+07
2023-01-23 11:34:19	2.10801e+07
2023-01-23 11:34:29	3.55322e+07
2023-01-23 11:34:39	4.22735e+07	1.80825e+06
2023-01-23 11:34:49	5.77285e+07
2023-01-23 11:34:59	5.06018e+07	1.663e+06
2023-01-23 11:35:09	5.29361e+07	3.90434e+06
2023-01-23 11:35:19	5.80927e+07	4.92619e+06
2023-01-23 11:35:29	4.6869e+07	1.22068e+06
2023-01-23 11:35:39	5.90635e+07	3.45255e+06
2023-01-23 11:35:49	3.5536e+07	5.3575e+06
2023-01-23 11:35:59	4.29572e+07
2023-01-23 11:36:09	5.20776e+07
2023-01-23 11:36:19	5.88596e+07
2023-01-23 11:36:29	6.24587e+07
2023-01-23 11:36:39	5.46928e+07	1.64266e+06
2023-01-23 11:36:49	5.88627e+07
2023-01-23 11:37:01	7.45839e+07	2.76455e+06
2023-01-23 11:37:11	7.98171e+07	1.87085e+06
2023-01-23 11:37:21	5.39167e+07	1.81882e+06
2023-01-23 11:37:31	2.35885e+07	2.81958e+06
[truncated: 2,113 more rows]

[truncated: 8 more sheets: ED2 Panel h, ED2 Panel i, ED2 Panel j Particles, ED2 Panel j CS, ED2 Panel k, ED2 Panel l, ED2 Panel m, ED2 Panel n]
