# Supplementary material for: Isoprene nitrates drive new particle formation in Amazon’s upper troposphere
Source: Nature. 2024 Dec 4;636(8041):124–30. doi: 10.1038/s41586-024-08192-4 (PMC11618076; doi:10.1038/s41586-024-08192-4)
Supplement: Supplementary file 7 — Source Data Extended Data Fig. 3 [file 41586_2024_8192_MOESM7_ESM.xlsx]

## Sheet: ED3 Panel a
datetime (UTC)	Temperature (K)	Organics no nitrate high H (1/cm^-3)	Organomononitrate (1/cm^-3)	Organodinitrate (1/cm^-3)	MSA (1/cm^-3)	N >2nm (1/cm^-3)	N >3nm (1/cm^-3)	N >4nm (1/cm^-3)	N >5nm (1/cm^-3)
2023-01-23 11:20:09	215.46	0	1.85677e+06	1.13205e+06	4.01838e+07	962.26	769.205	875.349	846.55
2023-01-23 11:20:19	215.4	0	1.85198e+06	1.27414e+06	3.61831e+07	921.949	741.305	879.129	817.816
2023-01-23 11:20:29	215.36	0	0	0	2.64649e+07	935.209	791.15	914.14	858.15
2023-01-23 11:20:39	215.33	0	0	0	3.08178e+07	925.227	782.394	944.118	847.335
2023-01-23 11:20:49	215.32	0	0	0	3.00598e+07	1040.54	858.195	1068.62	930.651
2023-01-23 11:20:59	215.24	0	0	0	3.47682e+07	958.832	823.916	1029.09	876.109
2023-01-23 11:21:09	215.22	0	0	1.19236e+06	2.75782e+07	986.97	845.462	1054.71	885.242
2023-01-23 11:21:19	215.21	0	2.06896e+06	2.81587e+06	4.17502e+07	1197.66	990.129	1285.68	1061.9
2023-01-23 11:21:29	215.19	0	2.46062e+06	2.61523e+06	2.67702e+07	1443.1	1177.48	1559.64	1300.08
2023-01-23 11:21:39	215.22	0	1.54468e+06	2.30851e+06	3.28724e+07	1634.01	1363.83	1819.04	1485.92
2023-01-23 11:21:49	215.2	1.15081e+06	1.63476e+06	1.04416e+06	2.24469e+07	1525.7	1277.87	1679.3	1391.41
2023-01-23 11:21:59	215.18	0	1.1599e+06	6.64986e+06	2.42497e+07	1550.68	1281.4	1605.3	1400.92
2023-01-23 11:22:09	215.17	0	2.21935e+06	2.85487e+06	3.73529e+07	1754.41	1462.51	1752.67	1549.65
2023-01-23 11:22:19	215.15	0	0	6.81016e+06	3.91295e+07	2029.18	1644.54	1946.06	1783.71
2023-01-23 11:22:29	215.13	0	0	5.66643e+06	4.02278e+07	1943.02	1632.39	1948.85	1806.4
2023-01-23 11:22:39	215.17	0	0	7.98061e+06	3.38913e+07	2009.33	1654.77	2019.72	1820.61
2023-01-23 11:22:49	215.16	0	1.70635e+06	4.51509e+06	3.01904e+07	1986.98	1624.14	1708.95	1741.62
2023-01-23 11:22:59	215.21	0	3.08443e+06	7.86325e+06	2.98675e+07	1897.65	1527.73	1745.55	1651.63
2023-01-23 11:23:09	215.22	0	1.0011e+06	1.88045e+06	4.03672e+07	2264.23	1838.7	2315.39	2019.1
2023-01-23 11:23:19	215.21	0	0	5.90678e+06	3.57692e+07	2498.36	2044.16	2532.22	2262.87
2023-01-23 11:23:29	215.22	0	0	1.39667e+07	5.60855e+07	2784.24	2260.45	2801.57	2490.21
2023-01-23 11:23:39	215.2	0	0	6.43358e+06	3.23616e+07	2970.29	2478.25	3032.11	2689.58
2023-01-23 11:23:49	215.18	0	0	1.3006e+07	5.25476e+07	3321.51	2677.12	3365.02	2887.61
2023-01-23 11:23:59	215.15	0	0	8.58862e+06	5.42848e+07	3543.22	2918.72	3702.86	3193.99
2023-01-23 11:24:09	215.18	0	0	6.69037e+06	7.89636e+07	3544.7	2972.7	3769.38	3227.81
2023-01-23 11:24:19	215.18	0	0	2.62885e+06	1.07102e+08	3482.25	2903.32	3732.18	3169.96
2023-01-23 11:24:29	215.22	0	0	3.67978e+06	7.44528e+07	3325.88	2765.72	3662.7	2990.28
2023-01-23 11:24:39	215.15	0	0	2.7742e+06	7.25049e+07	3112.13	2584.49	3300.41	2779.06
2023-01-23 11:24:49	215.16	0	0	6.01838e+06	7.32645e+07	2936.65	2408.94	3041.31	2644
2023-01-23 11:24:59	215.17	0	2.42735e+06	3.64288e+06	9.53386e+07	2892.32	2415.01	3033.34	2639.78
2023-01-23 11:25:09	215.16	0	1.80535e+06	4.38746e+06	8.60369e+07	2938.41	2457.37	3149.98	2668.73
2023-01-23 11:25:19	215.11	0	5.64271e+06	9.25518e+06	7.30694e+07	3020.38	2480.37	3148.39	2737.63
2023-01-23 11:25:29	215.11	0	0	0	6.72649e+07	3148.25	2594.05	3224.17	2878.38
2023-01-23 11:25:39	215.06	0	4.00651e+06	9.00459e+06	9.51111e+07	3291.86	2677.49	3377.28	2989.08
2023-01-23 11:25:49	215.04	0	5.91722e+06	6.24921e+06	7.44965e+07	3294.43	2708.32	3466.87	3024.49
2023-01-23 11:25:59	215.03	0	3.73513e+06	6.85057e+06	4.22908e+07	2955.2	2606.26	3260.17	2877.16
2023-01-23 11:26:09	215.02	0	0	3.21822e+06	2.88714e+07	1914.78	1744.62	2196.86	1963.55
2023-01-23 11:26:19	215.05	0	0	1.11671e+06	1.63926e+07	1003.02	916.342	1202.57	1029.62
2023-01-23 11:26:29	215.11	0	0	4.27904e+06	2.24113e+07	853.187	694.252	886.352	772.752
2023-01-23 11:26:39	215.11	0	0	6.08255e+06	1.64213e+07	938.108	753.833	917.529	862.725
2023-01-23 11:26:49	215.05	0	0	1.83947e+06	2.89575e+07	1102.83	860.119	1081.49	977.111
2023-01-23 11:26:59	214.87	0	0	6.09692e+06	3.01262e+07	1157.47	914.65	1137.96	1015.68
2023-01-23 11:27:09	214.58	0	0	0	3.20586e+07	1198.9	1015.34	1230.32	1111.69
2023-01-23 11:27:19	214.2	0	0	2.30802e+06	2.08907e+07	992.641	867.299	1018.94	952.238
2023-01-23 11:27:29	213.84	0	0	4.72095e+06	1.36821e+07	581.516	515.975	586.202	570.359
2023-01-23 11:27:39	213.52	0	0	0	1.44232e+07	480.853	386.546	435.304	440.186
2023-01-23 11:27:49	213.03	0	0	0	1.29377e+07	558.688	443.92	440.624	490.494
2023-01-23 11:27:59	212.45	0	0	1.39585e+06	4.79867e+06	504.538	415.332	469.098	475.899
2023-01-23 11:28:09	211.96	0	3.6089e+06	1.37725e+06	1.48742e+07	454.861	349.844	405.88	394.055
2023-01-23 11:28:19	211.71	0	1.74306e+06	2.90229e+06	1.54022e+07	502.965	414.447	463.293	443.205
2023-01-23 11:28:29	211.31	0	0	1.90816e+06	6.15248e+06	551.285	463.629	583.145	510.501
2023-01-23 11:28:39	210.93	0	0	0	8.4979e+06	466.548	397.317	506.025	438.999
2023-01-23 11:28:49	210.69	0	0	2.30175e+06	9.28945e+06	348.5	308.162	396.39	329.824
2023-01-23 11:28:59	210.42	0	0	6.44195e+06	3.77618e+06	322.612	269.4	343.853	277.631
2023-01-23 11:29:09	210.14	0	0	1.58312e+06	3.43487e+06	360.566	298.738	369.881	320.915
2023-01-23 11:29:19	209.84	1.60136e+06	0	1.18124e+06	5.30652e+06	340.629	275.683	356.781	308.933
2023-01-23 11:29:29	209.62	0	0	1.54413e+06	4.42037e+06	340.493	279.865	377.712	310.775
2023-01-23 11:29:39	209.43	0	0	0	4.51515e+06	NaN	NaN	NaN	NaN
2023-01-23 11:29:49	209.2	0	0	0	1.25924e+07	NaN	NaN	NaN	NaN
2023-01-23 11:29:59	208.96	0	0	3.00867e+06	5.24747e+06	NaN	NaN	NaN	NaN
2023-01-23 11:30:09	208.74	0	0	2.8129e+06	6.77578e+06	NaN	NaN	NaN	NaN
2023-01-23 11:30:19	208.47	0	0	0	7.50813e+06	NaN	NaN	NaN	NaN
2023-01-23 11:30:29	208.34	0	0	2.41394e+06	1.23008e+07	NaN	NaN	NaN	NaN
2023-01-23 11:30:39	208.13	0	0	1.90621e+06	1.30355e+07	400.956	304.971	270.853	365.951
2023-01-23 11:30:49	207.87	0	0	1.54378e+06	1.29376e+07	487.539	386.842	440.499	439.941
2023-01-23 11:30:59	207.71	0	0	1.19628e+06	1.40699e+07	543.412	450.767	525.676	485.093
2023-01-23 11:31:09	207.49	0	0	2.96715e+06	1.07856e+07	553.487	475.295	579.598	481.478
2023-01-23 11:31:19	207.29	0	0	1.55795e+06	1.32587e+07	569.157	513.038	680.052	531.851
2023-01-23 11:31:29	207.09	0	0	2.42836e+06	1.99472e+07	786.958	612.699	761.709	637.276
2023-01-23 11:31:39	207.04	0	0	1.34599e+06	2.14392e+07	1072.01	945.016	1190.81	984.255
2023-01-23 11:31:49	207.02	0	0	4.15087e+06	2.01652e+07	1082.43	922.294	1162.88	979.112
2023-01-23 11:31:59	207	0	0	2.10687e+06	1.41106e+07	1298.77	1082.5	1496.54	1144.33
2023-01-23 11:32:09	207.03	0	1.15162e+06	4.1316e+06	2.31531e+07	1415.53	1183.27	1590.59	1243.03
2023-01-23 11:32:19	207.06	0	1.15171e+06	0	2.87382e+07	1528.79	1281.39	1706.06	1350.16
2023-01-23 11:32:29	207.1	0	0	3.28677e+06	2.38152e+07	1352.53	1193.17	1485.86	1251.35
2023-01-23 11:32:39	207.1	0	0	5.7251e+06	2.0316e+07	1233.46	1036.35	1292.57	1105.74
2023-01-23 11:32:49	207.03	0	0	0	1.72296e+07	1121.35	959.728	1159.47	1033.95
2023-01-23 11:32:59	207.08	0	0	0	2.84291e+07	1101.24	901.35	1089.96	948.619
2023-01-23 11:33:09	207.06	0	0	0	1.83999e+07	1034.62	871.914	1051.72	934.001
2023-01-23 11:33:19	207.05	0	0	0	2.20478e+07	1115.85	912.285	1065.08	957.808
2023-01-23 11:33:29	207.04	0	0	0	3.14822e+07	1341.42	1089.52	1293.02	1163.46
2023-01-23 11:33:39	207.04	0	0	2.82931e+06	2.76747e+07	1543.95	1274.44	1513.13	1367.53
2023-01-23 11:33:49	207.04	0	0	1.77281e+06	3.63262e+07	1634.29	1353.26	1632.68	1447.51
2023-01-23 11:33:59	207	0	0	3.10969e+06	2.94776e+07	1544	1306.4	1619.18	1419.66
2023-01-23 11:34:09	207.04	0	0	2.21285e+06	2.64641e+07	1329.1	1126.16	1365.55	1218.63
2023-01-23 11:34:19	207.01	1.60775e+06	0	1.64327e+06	2.10801e+07	1305.65	1083.31	1332.84	1150.63
2023-01-23 11:34:29	207.02	0	1.57731e+06	3.41773e+06	3.55322e+07	1610.79	1308.28	1609.48	1391.12
2023-01-23 11:34:39	207.03	0	1.59804e+06	6.36215e+06	4.22735e+07	1894.78	1567.41	1892.88	1687.28
2023-01-23 11:34:49	207.01	0	1.54517e+06	4.37797e+06	5.77285e+07	1831.7	1506.87	1773.45	1620.89
2023-01-23 11:34:59	207.03	0	0	2.87632e+06	5.06018e+07	1691.99	1403.89	1592.92	1474.98
2023-01-23 11:35:09	206.97	0	0	2.04897e+06	5.29361e+07	1698.05	1408.26	1643.08	1445.73
2023-01-23 11:35:19	206.96	0	0	2.80073e+06	5.80927e+07	1866.88	1524.17	1864.47	1530.24
2023-01-23 11:35:29	206.93	0	0	3.14138e+06	4.6869e+07	1916.13	1589.69	1909.62	1604.53
2023-01-23 11:35:39	206.94	1.2568e+06	0	2.88734e+06	5.90635e+07	2342.8	1882.07	2355.96	1899.43
2023-01-23 11:35:49	206.91	0	0	5.59601e+06	3.5536e+07	2510.96	2106.9	2623.7	2119.2
2023-01-23 11:35:59	206.89	0	0	1.66021e+06	4.29572e+07	2450.17	2015.13	2487.41	2089.34
2023-01-23 11:36:09	206.88	0	0	1.37247e+06	5.20776e+07	2351.15	1979.31	2477.52	2086.45
2023-01-23 11:36:19	207	0	0	3.13704e+06	5.88596e+07	2313.88	1916.92	2388	2025.9
2023-01-23 11:36:29	207.6	0	0	7.91465e+06	6.24587e+07	2461.56	2062.62	2778.76	2071.11
2023-01-23 11:36:39	208.42	0	0	5.48001e+06	5.46928e+07	2295.29	2008.87	2840.63	2024.6
2023-01-23 11:36:49	209.44	0	0	0	5.88627e+07	1985.37	1723.8	2414.54	1697.1
2023-01-23 11:37:01	210.4	0	0	2.27672e+06	7.45839e+07	2198.35	1818.74	2525.17	1722.96
2023-01-23 11:37:11	211.32	0	0	4.32768e+06	7.98171e+07	2559.38	2113.98	2894.98	1932.64
2023-01-23 11:37:21	212.17	0	0	3.10207e+06	5.39167e+07	2496.32	2165.43	2797.67	2042.93
2023-01-23 11:37:31	213.05	0	0	1.06713e+06	2.35885e+07	1399.79	1277.43	1584.04	1346.53
2023-01-23 11:37:41	213.89	0	0	0	1.12354e+07	867.443	761.756	878.425	814.711
2023-01-23 11:37:51	214.69	0	0	0	6.56708e+06	NaN	NaN	NaN	NaN
2023-01-23 11:38:01	214.99	0	0	0	2.36599e+06	NaN	NaN	NaN	NaN
2023-01-23 11:38:11	215.03	0	0	0	9.84033e+06	NaN	NaN	NaN	NaN
2023-01-23 11:38:21	215.15	0	0	0	1.95382e+07	NaN	NaN	NaN	NaN
2023-01-23 11:38:31	215.24	0	0	0	1.39832e+07	611.708	504.486	516.861	556.041
2023-01-23 11:38:41	215.03	0	0	0	1.52047e+07	630.113	505.248	591.391	552.361
2023-01-23 11:38:51	214.99	0	0	1.7882e+06	8.28476e+06	781.87	649.466	829.14	701.981
2023-01-23 11:39:01	215.03	0	0	3.29648e+06	1.20806e+07	698.09	596.268	780.973	659.596
2023-01-23 11:39:11	215.03	0	0	2.24928e+06	1.24474e+07	721.472	600.693	790.993	662.877
2023-01-23 11:39:21	215.02	0	0	0	3.7623e+06	725.818	632.953	828.251	671.288
2023-01-23 11:39:31	215.12	0	0	0	1.49396e+07	742.643	628.808	872.98	669.927
2023-01-23 11:39:41	215.08	0	0	0	1.78283e+07	680.588	547.242	730.062	606.371
2023-01-23 11:39:51	215.09	0	0	2.25363e+06	1.78911e+07	653.837	529.457	689.316	584.442
2023-01-23 11:40:01	215.14	0	0	2.3587e+06	2.26708e+07	687.833	577.786	708.249	611.701
2023-01-23 11:40:11	215.14	0	0	3.75156e+06	1.56631e+07	668.693	571.567	714.693	593.145
2023-01-23 11:40:21	215.15	0	0	2.44425e+06	1.02452e+07	652.36	557.473	722.406	556.425
2023-01-23 11:40:31	215.16	0	0	2.4553e+06	1.90199e+07	763.055	624.269	775.486	631.839
2023-01-23 11:40:41	215.25	0	0	1.81905e+06	2.02225e+07	961.791	783.641	983.638	793.278
2023-01-23 11:40:51	215.28	0	0	3.48292e+06	2.41849e+07	1138.44	942.378	1227.11	981.615
2023-01-23 11:41:01	215.26	0	0	3.61349e+06	3.24095e+07	1189.66	1005.1	1326.99	1056.29
2023-01-23 11:41:11	215.25	0	1.00547e+06	3.07846e+06	3.02483e+07	1234.02	1036.2	1332.81	1080.69
2023-01-23 11:41:21	215.27	0	2.96641e+06	1.42913e+06	3.53125e+07	1228.03	1046.48	1344.97	1112.16
2023-01-23 11:41:31	215.24	0	2.49649e+06	3.95016e+06	3.82226e+07	1396.38	1145	1497.79	1220.86
2023-01-23 11:41:41	215.22	0	1.96977e+06	1.94015e+06	5.45306e+07	1449.72	1185.93	1558.44	1298.44
2023-01-23 11:41:51	215.2	0	2.35705e+06	6.4145e+06	2.69905e+07	1600.62	1329.73	1691.28	1453.07
2023-01-23 11:42:01	215.19	0	0	3.62705e+06	3.44802e+07	1518.42	1282.27	1598.86	1363.64
2023-01-23 11:42:11	215.18	0	0	2.49024e+06	2.41161e+07	1539.71	1263.29	1658.29	1374.27
2023-01-23 11:42:21	215.2	0	2.54994e+06	1.28842e+06	2.69033e+07	1591.38	1283.39	1633.51	1376.5
2023-01-23 11:42:31	215.13	0	4.27012e+06	5.09635e+06	2.07147e+07	1741.47	1411.57	1810.99	1489.84
2023-01-23 11:42:41	215.15	0	2.78489e+06	7.81367e+06	1.56553e+07	1941.58	1632.26	2067.19	1705.79
2023-01-23 11:42:51	215.18	0	3.46228e+06	7.93531e+06	1.24681e+07	1812.64	1534.39	1925.91	1583.83
2023-01-23 11:43:01	215.14	0	7.47288e+06	1.94511e+06	1.21259e+07	1917.63	1551.08	1970.87	1669.76
2023-01-23 11:43:11	215.13	0	6.33361e+06	1.4731e+07	2.23879e+07	2128.13	1785.38	2186.04	1919.14
2023-01-23 11:43:21	215.15	0	5.63507e+06	4.62957e+06	1.53509e+07	2126.45	1736.34	2126.89	1857.41
2023-01-23 11:43:31	215.2	0	5.71796e+06	3.55551e+06	1.55015e+07	2465.63	2055.59	2628.39	2176.61
2023-01-23 11:43:41	215.23	0	1.87587e+06	1.84665e+07	1.52056e+07	2515.94	2141.38	2633.86	2224.48
2023-01-23 11:43:51	215.24	0	7.98319e+06	1.37139e+07	2.54604e+07	2509.67	2160.84	2636.88	2253.32
2023-01-23 11:44:01	215.25	0	6.76586e+06	1.07773e+07	1.63544e+07	2512.25	2105.87	2699.84	2283.79
2023-01-23 11:44:11	215.23	0	0	7.49362e+06	1.17778e+07	2549.59	2086.07	2615.45	2259.04
2023-01-23 11:44:21	215.21	0	1.24373e+06	9.88589e+06	7.72352e+06	2522.25	2085.59	2591.57	2226.22
2023-01-23 11:44:31	215.2	0	2.23155e+06	5.19582e+06	1.10878e+07	2492.28	2058.97	2498.21	2217.8
2023-01-23 11:44:41	215.18	0	0	8.46169e+06	2.88472e+07	2515.17	2066.71	2524.74	2193.08
2023-01-23 11:44:51	215.17	0	2.83672e+06	5.71174e+06	1.36997e+07	2389.73	1979.55	2369.66	2103
2023-01-23 11:45:01	215.17	0	8.25916e+06	9.83467e+06	2.02629e+07	2414.6	1986.26	2447.53	2092.14
2023-01-23 11:45:11	215.16	1.01988e+06	5.88754e+06	6.6669e+06	1.85786e+07	2389.7	1959.51	2417.79	2083.47
2023-01-23 11:45:21	215.18	1.18509e+06	0	6.64652e+06	1.68511e+07	2119.54	1746.24	2135.81	1836.85
2023-01-23 11:45:31	215.12	0	1.12401e+06	5.19054e+06	3.38131e+07	2120.45	1760.55	2152.51	1821.77
2023-01-23 11:45:41	215.15	0	4.04486e+06	8.71767e+06	3.96286e+07	2092.66	1730.98	2188.23	1825.81
2023-01-23 11:45:51	215.15	0	3.8892e+06	3.74888e+06	2.52664e+07	2135.19	1775.98	2198.7	1879.79
2023-01-23 11:46:01	215.14	0	0	3.14478e+06	3.42633e+07	2135.53	1800.99	2223.23	1890.36
2023-01-23 11:46:11	215.15	0	0	5.91426e+06	4.15533e+07	2171.93	1820.68	2300.78	1912.62
2023-01-23 11:46:21	215.12	0	0	3.41698e+06	4.82452e+07	2367.75	1974.42	2517.1	2066.81
2023-01-23 11:46:31	215.1	0	0	9.82656e+06	5.11353e+07	2402.21	1989.19	2554.12	2108.53
2023-01-23 11:46:41	215.09	0	0	5.54821e+06	5.29079e+07	2424.86	2016.38	2469.25	2162.02
2023-01-23 11:46:51	215.07	0	0	4.45438e+06	5.48083e+07	2719.84	2227.24	2753.15	2410
2023-01-23 11:47:01	215.06	0	0	5.81653e+06	3.44144e+07	2894.31	2437.26	3063.69	2696.64
2023-01-23 11:47:11	215	0	4.03601e+06	7.39342e+06	3.41794e+07	2164.33	1876.37	2377.63	2062.94
2023-01-23 11:47:21	214.95	0	1.83133e+06	5.66642e+06	2.21605e+07	1657.76	1428.42	1759.77	1551.5
2023-01-23 11:47:31	214.99	0	0	3.43355e+06	2.37156e+07	1265.63	1103.53	1315.06	1179.22
2023-01-23 11:47:41	215.06	0	0	4.15018e+06	1.29071e+07	796.827	688.923	835.937	775.113
2023-01-23 11:47:51	215.08	0	0	3.11618e+06	7.51017e+06	646.463	546.585	646.113	617.759
2023-01-23 11:48:01	215.07	0	0	6.95425e+06	8.38997e+06	574.82	481.891	587.413	527.006
2023-01-23 11:48:11	215.08	0	0	4.1061e+06	3.85321e+06	528.422	390.638	475.858	429.446
2023-01-23 11:48:21	215.12	0	1.29018e+06	6.01253e+06	7.55835e+06	619.76	438.108	556.2	499.949
2023-01-23 11:48:31	215.15	0	2.5239e+06	7.96099e+06	8.39307e+06	676.674	455.087	599.814	506.186
2023-01-23 11:48:41	215.18	1.10643e+06	0	4.20433e+06	8.76459e+06	719.462	431.325	560.32	474.751
2023-01-23 11:48:51	215.18	1.28391e+06	0	6.59871e+06	1.88548e+07	625.46	424.701	541.988	480.882
2023-01-23 11:49:01	215.2	0	0	7.19896e+06	4.55733e+06	589.666	420.3	546.983	470.02
2023-01-23 11:49:11	215.2	0	0	2.73672e+06	5.05216e+06	623.606	379.143	474.895	413.882
2023-01-23 11:49:21	215.18	0	0	3.36942e+06	2.81749e+06	633.169	365.173	478.495	419.332
2023-01-23 11:49:31	215.25	0	0	8.67675e+06	3.30006e+06	663.454	382.392	491.102	418.906
2023-01-23 11:49:41	215.2	0	0	1.26493e+07	3.3018e+06	722.137	402.714	468.883	434.727
2023-01-23 11:49:51	215.16	0	0	7.62297e+06	1.32169e+07	714.66	428.383	501.737	441.152
2023-01-23 11:50:01	215.16	0	0	2.41994e+06	7.91135e+06	808.503	441.624	535.374	461.425
2023-01-23 11:50:11	215.17	0	0	7.28607e+06	1.25234e+07	1022.65	489.007	562.399	500.046
2023-01-23 11:50:21	215.22	0	0	7.8432e+06	1.1443e+07	1371.63	508.095	587.362	509.473
2023-01-23 11:50:31	215.23	0	0	7.71401e+06	1.06186e+07	1387.86	546.414	590.886	515.005
2023-01-23 11:50:41	215.2	0	0	8.26505e+06	1.56307e+07	1214.26	544.071	628.948	564.805
2023-01-23 11:50:51	215.15	0	0	8.91669e+06	1.4154e+07	1000.72	555.615	626.654	576.55
2023-01-23 11:51:01	215.14	0	1.95312e+06	0	1.30322e+07	877.475	619.695	727.661	630.241
2023-01-23 11:51:11	215.15	1.23945e+06	1.3185e+06	8.85036e+06	1.39112e+07	857.247	604.962	731.288	655.774
2023-01-23 11:51:21	215.11	0	0	5.62606e+06	1.07769e+07	856.084	596.8	758.057	649.052
2023-01-23 11:51:31	215.1	0	0	6.01384e+06	1.14517e+07	917.504	447.865	550.934	495.245
2023-01-23 11:51:41	215.06	0	0	7.51155e+06	1.35172e+07	969.807	524.329	602.933	551.142
2023-01-23 11:51:51	215.04	0	0	4.33312e+06	9.25427e+06	935.665	608.118	699.324	649.256
2023-01-23 11:52:01	215.08	0	0	2.7212e+06	1.58597e+07	1005.99	713.71	913.491	757.788
2023-01-23 11:52:11	215.12	0	0	5.19299e+06	1.76551e+07	980.406	775.603	991.97	842.306
2023-01-23 11:52:21	215.16	0	3.09966e+06	5.18351e+06	3.20871e+07	1362.99	1048.87	1312.59	1130.63
2023-01-23 11:52:31	215.13	0	1.73959e+06	7.72232e+06	3.71896e+07	1764	1432.62	1695.14	1534.35
2023-01-23 11:52:41	215.11	0	0	1.2332e+07	4.10025e+07	2011.7	1655.52	1983.83	1797.81
2023-01-23 11:52:51	215.1	0	0	3.05408e+06	4.22418e+07	2181.6	1826.66	2256.1	1954.31
2023-01-23 11:53:01	215.07	0	0	1.25966e+07	3.90577e+07	2165.14	1810.43	2305.48	1972.89
2023-01-23 11:53:11	215.09	0	0	5.66418e+06	2.93788e+07	1825.66	1578.57	1982.41	1738.64
2023-01-23 11:53:21	215.07	0	0	1.00653e+07	1.63251e+07	1383.88	1186.66	1496.8	1293.46
2023-01-23 11:53:31	215.13	0	1.82032e+06	1.31625e+07	1.88394e+07	1343.77	1103.07	1414.35	1194.89
2023-01-23 11:53:41	215.13	0	2.85151e+06	1.05051e+07	3.44374e+07	1390.98	1122.84	1377.77	1222.96
2023-01-23 11:53:51	215.12	0	0	1.59605e+07	4.25444e+07	1714.74	1346.72	1667.5	1465.09
2023-01-23 11:54:01	215.09	0	0	1.24888e+07	4.96625e+07	1988.11	1645.6	2024.98	1791.4
2023-01-23 11:54:11	215.09	0	0	1.12757e+07	4.36784e+07	2180.91	1754.68	2189.04	1892.74
2023-01-23 11:54:21	215.09	0	5.03025e+06	1.10893e+07	3.81523e+07	2440.34	2017.04	2507.16	2204.39
2023-01-23 11:54:31	215.1	0	1.34038e+06	1.05841e+07	5.06865e+07	2550.46	2102.37	2551.72	2281.71
2023-01-23 11:54:41	215.04	0	0	8.14496e+06	4.61088e+07	2956.42	2454.54	3128.89	2627.37
2023-01-23 11:54:51	215.04	0	0	8.30444e+06	3.75786e+07	2881.28	2449.15	3157.43	2668.64
2023-01-23 11:55:01	215.06	0	2.36757e+06	4.24659e+06	4.1847e+07	2857.55	2418.51	3048.11	2619.08
2023-01-23 11:55:11	215.08	0	3.28188e+06	8.05264e+06	5.18041e+07	2825.93	2361.19	3012.93	2588.78
2023-01-23 11:55:21	215.1	0	0	4.79341e+06	7.41161e+07	2630.08	2202.62	2796.27	2434.04
2023-01-23 11:55:31	215.1	0	1.62749e+06	6.63043e+06	4.46408e+07	2355.32	2006.02	2491.6	2171.71
2023-01-23 11:55:41	215.14	0	3.14865e+06	8.92372e+06	2.93118e+07	1990.14	1702.83	2075.17	1921.59
2023-01-23 11:55:51	215.11	0	6.80693e+06	1.17198e+07	4.76502e+07	1978.55	1582.59	1920.5	1724.2
2023-01-23 11:56:01	215.17	0	4.32557e+06	6.31893e+06	6.67875e+07	2491	1957.46	2381.14	2173.01
2023-01-23 11:56:11	215.17	0	1.1552e+06	5.14272e+06	6.41441e+07	2514.65	2080.81	2293	2321.48
2023-01-23 11:56:21	215.18	0	0	6.05393e+06	5.21918e+07	2328.71	1944.88	2294.83	2131.46
2023-01-23 11:56:31	215.21	0	0	8.26612e+06	7.20939e+07	2352.34	1929.91	2340.97	2104.28
2023-01-23 11:56:41	215.24	0	0	2.47352e+06	7.37874e+07	2494.32	2050.25	2522.61	2223.48
2023-01-23 11:56:51	215.12	0	1.71031e+06	6.13471e+06	6.67285e+07	2887.91	2339.24	2951.86	2548.76
2023-01-23 11:57:01	215.07	2.32675e+06	4.74108e+06	5.44323e+06	4.52645e+07	3030.85	2504.18	3217.6	2755.23
2023-01-23 11:57:11	214.99	1.85821e+06	2.92632e+06	1.00246e+07	3.19429e+07	3147.71	2671.12	3416.04	2901.96
2023-01-23 11:57:21	214.98	0	2.24665e+06	5.84569e+06	3.19767e+07	3359.39	2807.4	3588.76	3092.35
2023-01-23 11:57:31	215.02	0	3.33707e+06	3.64047e+06	3.75461e+07	3401.48	2857.44	3648.78	3191.6
2023-01-23 11:57:41	215.04	0	1.66524e+06	0	2.9373e+07	2367.89	2093.19	2642.08	2399.96
2023-01-23 11:57:51	215.07	0	0	0	1.90119e+07	1394.88	1252.13	1583.99	1407.73
2023-01-23 11:58:01	215.04	0	0	1.55957e+06	4.5468e+06	1056.45	913.562	1128.06	1017.99
2023-01-23 11:58:11	215.07	0	0	2.73811e+06	1.70914e+07	712.985	624.574	830.341	703.096
2023-01-23 11:58:21	215.13	0	0	0	2.28757e+07	694.502	568.731	730.352	634.215
2023-01-23 11:58:31	215.16	0	0	0	2.60173e+07	797.561	650.674	862.068	683.076
2023-01-23 11:58:41	215.1	0	0	0	1.64315e+07	885.835	750.323	1027.09	812.21
2023-01-23 11:58:51	215.16	0	0	3.50436e+06	1.21485e+07	831.724	669.144	929.809	730.509
2023-01-23 11:59:01	215.2	0	0	5.48918e+06	2.57764e+07	954.415	734.022	1041.09	785.767
2023-01-23 11:59:11	215.17	0	0	1.93406e+06	2.02785e+07	1206.38	834.532	1193.42	877.196
2023-01-23 11:59:21	215.02	0	0	3.52082e+06	1.42747e+07	1208.76	754.524	1016.81	787.82
2023-01-23 11:59:31	215.02	0	0	4.39248e+06	1.34733e+07	1315.58	766.898	1015.98	767.697
2023-01-23 11:59:41	214.98	0	0	3.95067e+06	1.27118e+07	1155.64	700.41	948.104	733.233
2023-01-23 11:59:51	215.04	0	0	1.07994e+06	1.45856e+07	1148.1	651.476	883.729	696.319
2023-01-23 12:00:01	215.05	0	0	4.74696e+06	1.18995e+07	1064.25	663.389	917.016	710.884
2023-01-23 12:00:11	215	0	0	2.25733e+06	1.87242e+07	956.489	674.219	894.975	753.398
2023-01-23 12:00:21	215.05	0	0	4.67735e+06	1.33904e+07	1115.19	695.446	933.636	723.273
2023-01-23 12:00:31	215.29	0	0	4.2431e+06	3.45602e+07	1441.04	1077.54	1512.24	1126.81
2023-01-23 12:00:41	215.29	0	0	7.80276e+06	3.28522e+07	1618.13	1351.45	1861.61	1453.13
2023-01-23 12:00:51	215.33	0	3.57273e+06	6.7644e+06	4.44772e+07	1624.99	1389.07	1851.49	1532.56
2023-01-23 12:01:01	215.33	0	3.95733e+06	2.99268e+06	3.16739e+07	1517.46	1313.73	1639.91	1452.2
2023-01-23 12:01:11	215.33	0	0	7.6808e+06	3.64248e+07	1536.97	1285.68	1626.76	1427.24
2023-01-23 12:01:21	215.31	0	0	2.85865e+06	3.64264e+07	1576.53	1293.33	1637.5	1423.28
2023-01-23 12:01:31	215.33	0	0	2.31845e+06	4.45297e+07	1594.71	1305.3	1646.21	1434.62
2023-01-23 12:01:41	215.36	0	4.27834e+06	6.42645e+06	4.03383e+07	1659.89	1360.85	1715.27	1489.98
2023-01-23 12:01:51	215.37	0	5.29587e+06	6.0573e+06	4.38075e+07	1677.61	1370.76	1800.12	1527.9
2023-01-23 12:02:01	215.37	0	4.83933e+06	9.55928e+06	5.83146e+07	1691.1	1428.89	1922.92	1548.09
2023-01-23 12:02:11	215.33	0	2.92612e+06	4.23753e+06	4.19358e+07	1636.02	1406.77	1953.05	1507.68
2023-01-23 12:02:21	215.28	0	2.68709e+06	6.78344e+06	4.44495e+07	1746.99	1473.85	2076.29	1593.16
2023-01-23 12:02:31	215.26	0	3.1741e+06	3.42693e+06	4.10011e+07	1677.16	1472.3	2014.23	1568.49
2023-01-23 12:02:41	215.24	0	2.44294e+06	3.53564e+06	3.07071e+07	1759.09	1494.22	2049.41	1594.11
2023-01-23 12:02:51	215.22	0	1.12516e+06	6.33094e+06	2.25163e+07	1893.84	1645.04	2367.07	1781.24
2023-01-23 12:03:01	215.2	0	5.70711e+06	3.77836e+06	4.99164e+07	1830.07	1621.22	2316.2	1724.29
2023-01-23 12:03:11	215.18	2.42472e+06	2.28946e+06	6.4155e+06	5.09976e+07	1811.15	1531.37	2176.58	1647.12
2023-01-23 12:03:21	215.17	0	6.71405e+06	6.09766e+06	3.43304e+07	1827.49	1515.67	2153.02	1643.26
2023-01-23 12:03:31	215.17	0	0	4.26314e+06	3.45362e+07	1813.73	1534.95	2106.02	1646.19
2023-01-23 12:03:41	215.18	0	1.88032e+06	6.04353e+06	3.6871e+07	1791.71	1507.47	2085.54	1622.87
2023-01-23 12:03:51	215.18	0	4.02177e+06	5.6957e+06	4.28022e+07	1707.06	1455.15	1997.87	1570.3
2023-01-23 12:04:01	215.19	0	0	6.28944e+06	5.02025e+07	1695.88	1474.25	2121.73	1529.29
2023-01-23 12:04:11	215.15	0	0	4.36943e+06	4.06307e+07	1617.48	1384.83	1966.42	1469.9
2023-01-23 12:04:21	215.12	0	0	1.89563e+06	3.28512e+07	1581.3	1355.12	1837.94	1456.56
2023-01-23 12:04:31	215.09	0	0	7.45662e+06	3.6482e+07	1539.56	1304.45	1655.32	1406.56
2023-01-23 12:04:41	215.05	0	0	4.5185e+06	3.37279e+07	1589.45	1382.41	1818.56	1489.52
2023-01-23 12:04:51	215.09	0	0	9.08421e+06	4.05424e+07	1625.56	1383.74	1898.07	1547.79
2023-01-23 12:05:01	215.15	0	0	3.8382e+06	4.67064e+07	1616.77	1374.17	1861.7	1499.59
2023-01-23 12:05:11	215.18	0	0	4.92018e+06	2.87419e+07	1736.43	1427.49	2053.38	1582.83
2023-01-23 12:05:21	215.15	0	0	3.12421e+06	3.07629e+07	1713.35	1460.92	1977.55	1583.83
2023-01-23 12:05:31	215.11	0	0	3.71638e+06	2.30101e+07	1814.92	1528.79	2065.83	1667.9
2023-01-23 12:05:41	215.12	0	0	6.0027e+06	1.52365e+07	2211.17	1889.7	2648.27	2000.05
2023-01-23 12:05:51	215.14	0	0	8.46257e+06	1.55096e+07	2328.45	2056.6	2867.31	2197.02
2023-01-23 12:06:01	215.13	1.4548e+06	0	4.88728e+06	1.42512e+07	2214.93	1959.42	2777.76	2176.18
2023-01-23 12:06:11	215.09	2.09591e+06	0	9.59838e+06	1.65343e+07	2057.19	1762.11	2521.65	1996.51
2023-01-23 12:06:21	215.08	0	0	9.72531e+06	1.81016e+07	2355.01	2002.57	2834.23	2184.17
2023-01-23 12:06:31	215.03	0	3.1561e+06	6.77985e+06	9.0231e+06	2354.86	2006.55	2793.24	2131.54
2023-01-23 12:06:41	215	0	2.25527e+06	6.81856e+06	1.29836e+07	2175.44	1844.69	2509.5	1917.51
2023-01-23 12:06:51	215.03	1.55239e+06	2.36426e+06	6.55691e+06	2.17274e+07	2081.01	1746.21	2447.97	1917
2023-01-23 12:07:02	215.07	0	6.00462e+06	2.66864e+06	3.28225e+07	2136.71	1771.42	2382.51	1935.97
2023-01-23 12:07:12	215.03	0	3.38407e+06	1.68707e+06	4.22149e+07	2792.66	2260.59	3136.65	2445.68
2023-01-23 12:07:22	215.05	0	2.88659e+06	5.85552e+06	5.08116e+07	2813.92	2430.74	3426.49	2647.87
2023-01-23 12:07:32	215	0	3.70952e+06	8.10427e+06	5.31787e+07	3161.48	2681.24	3771.44	2920.98
2023-01-23 12:07:42	214.87	0	3.39043e+06	3.52569e+06	3.45659e+07	3724.4	3153.53	4551.53	3511.17
2023-01-23 12:07:52	215.01	0	2.56174e+06	7.46436e+06	6.73103e+07	3409.16	2919.19	4189.93	3216.89
2023-01-23 12:08:02	215.03	0	2.64311e+06	4.39848e+06	7.31811e+07	3280.07	2800.74	3921.78	3039.68
2023-01-23 12:08:12	215.05	0	1.8689e+06	6.79773e+06	6.72592e+07	3332.94	2838.01	4053.54	3077.95
2023-01-23 12:08:22	215.12	0	0	7.42292e+06	6.61325e+07	3304.97	2847.78	3997.6	3109.66
2023-01-23 12:08:32	215.04	0	0	8.63266e+06	4.37366e+07	2744	2427.57	3439.39	2658.38
2023-01-23 12:08:42	215.03	0	0	0	2.59233e+07	2070.28	1709.08	2390.77	1867.87
2023-01-23 12:08:52	215.03	0	0	4.57803e+06	1.40013e+07	2322.74	1149.59	1466.87	1119.48
2023-01-23 12:09:02	215.03	0	0	4.83797e+06	1.30661e+07	1496.9	864.893	1255.39	897.656
2023-01-23 12:09:12	215.04	0	0	2.81432e+06	5.71501e+06	1388.38	469.364	612.082	446.773
2023-01-23 12:09:22	215.07	0	0	6.07686e+06	2.24249e+06	1451.96	406.882	440.185	346.368
2023-01-23 12:09:32	215.09	0	0	3.32729e+06	6.03296e+06	1976.75	434.473	386.357	292.742
2023-01-23 12:09:42	215.1	0	0	2.87871e+06	1.30381e+06	2217.66	460.792	358.813	261.679
2023-01-23 12:09:52	215.13	0	0	7.99586e+06	1.1908e+07	2279.86	525.425	478.804	340.747
2023-01-23 12:10:02	215.12	0	0	9.27228e+06	5.15532e+06	6486.01	1813.59	878.088	480.839
2023-01-23 12:10:12	215.13	1.52144e+06	0	2.55317e+07	4.13418e+06	11329.4	3605.22	1693.5	536.36
2023-01-23 12:10:22	215.14	1.41156e+06	0	4.87965e+07	3.27572e+06	21024.4	8990.78	5178.7	1032.88
2023-01-23 12:10:32	215.14	1.81202e+06	0	3.88382e+07	1.19495e+06	28934.5	14479.5	9056.52	1676.94
2023-01-23 12:10:42	215.18	3.67891e+06	0	4.2263e+07	0	30257	14954.9	8800.6	1364.46
2023-01-23 12:10:52	215.17	1.36015e+06	0	3.50607e+07	3.39569e+06	29553.6	14290.5	8172.37	1164.48
2023-01-23 12:11:02	215.16	0	0	3.3854e+07	2.057e+06	27236.6	12905.8	7213.83	1073.66
2023-01-23 12:11:12	215.13	5.08896e+06	0	2.79517e+07	1.98826e+06	26299.8	12537	7163.97	1097.43
2023-01-23 12:11:22	215.13	2.68313e+06	0	3.56344e+07	8.37125e+06	24490.3	11251.2	6347.66	1052.55
2023-01-23 12:11:32	215.1	1.97352e+06	0	3.16757e+07	3.59558e+06	25078	11693.8	6848.88	1265.41
2023-01-23 12:11:42	215.07	0	0	3.10166e+07	5.33834e+06	21757.5	10202.8	5954.8	1121.75
2023-01-23 12:11:52	214.99	0	0	2.76804e+07	7.83515e+06	18527.1	8475.85	4904.04	994.773
2023-01-23 12:12:02	214.99	0	0	1.79234e+07	1.69971e+07	14376.5	6257.76	3589.33	940.498
2023-01-23 12:12:12	215	0	0	1.95229e+07	2.24776e+07	12673.7	5138.86	2940.63	990.644
2023-01-23 12:12:22	214.94	1.65619e+06	0	2.1418e+07	1.34894e+07	12451.9	5110.05	2970.35	989.989
2023-01-23 12:12:32	214.97	0	0	1.92058e+07	1.24592e+07	11395.8	4497.53	2611.3	948.479
2023-01-23 12:12:42	215	1.45784e+06	0	1.89667e+07	1.34647e+07	13353.7	5236.44	2936.68	976.392
2023-01-23 12:12:52	215.02	3.55568e+06	0	2.49349e+07	7.89165e+06	15871.8	6595.38	3796.91	1012.95
2023-01-23 12:13:02	214.99	1.19191e+06	0	1.56341e+07	1.19698e+07	14416.5	6395.78	3761.02	973.285
2023-01-23 12:13:12	215	1.94298e+06	0	1.18737e+07	1.46738e+07	8888.55	3977.15	2447.76	928.378
2023-01-23 12:13:22	214.99	3.01726e+06	0	7.54341e+06	3.29692e+07	2725.49	1646.41	1618.46	1061.92
2023-01-23 12:13:32	215.02	0	0	1.35562e+07	2.31722e+07	1531.87	1163.95	1568.52	1212.13
2023-01-23 12:13:42	215.01	0	0	7.5493e+06	2.29799e+07	1880.69	1117.43	1436.28	1115.55
2023-01-23 12:13:52	215.04	0	0	1.18583e+07	3.43128e+07	1938.37	1247.82	1576.52	1256.29
2023-01-23 12:14:02	215.08	0	2.27016e+06	1.20431e+07	1.2147e+07	2519.46	1275.26	1512.23	1157.5
2023-01-23 12:14:12	215.07	0	1.09533e+06	1.73076e+07	1.60339e+07	2523.14	1276.37	1460.5	1114.64
2023-01-23 12:14:22	215.14	0	0	6.7044e+06	2.30356e+07	1768.23	1110.23	1476.07	1142.11
2023-01-23 12:14:32	215.14	0	0	3.28536e+06	1.68304e+07	1426.69	1076.24	1438.28	1145.33
2023-01-23 12:14:42	215.14	0	0	5.42611e+06	2.27664e+07	1400.65	1109.5	1483.25	1173.08
2023-01-23 12:14:52	215.17	0	0	1.06258e+07	2.4161e+07	1433.73	1110.96	1503.43	1194.02
2023-01-23 12:15:02	215.17	0	0	8.71848e+06	1.60241e+07	1519.03	1141.39	1586.58	1221.93
2023-01-23 12:15:12	215.18	0	0	1.32455e+07	2.57708e+07	1758.8	1232.72	1704.42	1329.1
2023-01-23 12:15:22	215.17	0	0	8.6911e+06	2.3179e+07	2057.43	1391.59	1858.69	1485
2023-01-23 12:15:32	215.15	0	0	1.43198e+07	3.61914e+07	2392.33	1630.29	2231.74	1692.97
2023-01-23 12:15:42	215.14	0	0	1.00995e+07	4.34684e+07	2532.78	2074.02	2901.72	2218.17
2023-01-23 12:15:52	215.15	0	0	6.3069e+06	7.16278e+07	2908.07	2405.28	3424.38	2603.49
2023-01-23 12:16:02	215.09	0	4.39224e+06	7.13178e+06	7.62098e+07	3404.64	2878.41	3992.57	3082.73
2023-01-23 12:16:12	215.07	0	4.80766e+06	9.42683e+06	4.02297e+07	3440.86	2971.52	4051.5	3216.76
2023-01-23 12:16:22	215.07	0	1.89675e+06	7.49915e+06	4.43767e+07	3610.03	3071.32	4207.52	3322.38
2023-01-23 12:16:32	215.06	0	0	1.01437e+07	4.70418e+07	3512.29	3026.92	4008.94	3303.55
2023-01-23 12:16:42	215.07	0	2.63298e+06	1.09916e+07	2.96586e+07	3583.5	3045.32	4094.53	3371.38
2023-01-23 12:16:52	215.09	0	2.42279e+06	2.53637e+06	3.9719e+07	3603.21	3070.3	4244.26	3403.09
2023-01-23 12:17:02	215.07	0	0	3.96425e+06	4.14048e+07	3889.06	3275.03	4653.11	3610.74
2023-01-23 12:17:12	215.03	0	0	9.30365e+06	3.08958e+07	3896.4	3358.91	4741.62	3646.04
2023-01-23 12:17:22	215.02	2.38138e+06	0	7.79049e+06	3.42079e+07	3994.14	3391.87	4820.3	3748.16
2023-01-23 12:17:32	215.04	3.17915e+06	0	8.65365e+06	2.69927e+07	3447.27	3165.63	4544.84	3551.48
2023-01-23 12:17:42	215.03	0	0	0	1.63322e+07	1626.93	1554.8	2233.76	1759.33
2023-01-23 12:17:52	215.04	0	0	4.80531e+06	2.13011e+07	1395.46	1125.59	1637.86	1238.64
2023-01-23 12:18:02	215.04	1.27864e+06	0	1.7636e+06	2.72938e+07	1900.63	1655.47	2279.51	1756.18
2023-01-23 12:18:12	215.06	0	0	2.06148e+06	2.28553e+07	1502.32	1328.68	1832.81	1451.27
2023-01-23 12:18:22	215.09	0	0	2.11352e+06	2.76165e+07	1397.17	1201.38	1714.38	1349.34
2023-01-23 12:18:32	215.08	3.68503e+06	0	1.9552e+06	2.2226e+07	1119.4	930.517	1293.94	1031.73
2023-01-23 12:18:42	215.09	0	0	0	3.04938e+07	1193.56	943.801	1329.3	1022
2023-01-23 12:18:52	215.11	0	1.26457e+06	2.09079e+06	2.13689e+07	1255.73	997.141	1319.7	1065.25
2023-01-23 12:19:02	215.15	0	4.65847e+06	3.57195e+06	3.37348e+07	1518.22	1213.02	1606.44	1289.1
2023-01-23 12:19:12	215.14	0	0	5.35198e+06	3.85226e+07	1818.17	1428.12	1888.28	1556.63
2023-01-23 12:19:22	215.09	0	0	1.99751e+06	2.1746e+07	2542.4	1371.71	1612.43	1281.51
2023-01-23 12:19:32	215.12	0	0	2.30926e+06	2.51926e+07	3212.02	1410.82	1469.71	1126.91
2023-01-23 12:19:42	215.13	0	0	1.04537e+07	1.87517e+07	3679.64	1607.31	1545.8	1078.06
2023-01-23 12:19:52	215.15	0	0	3.34908e+06	3.18182e+07	3595.4	1642.07	1637.58	1093.76
2023-01-23 12:20:02	215.17	1.812e+06	0	3.86219e+06	3.51295e+07	2366.65	1414.96	1657.84	1228.89
2023-01-23 12:20:12	215.22	0	0	0	3.24385e+07	1791.02	1387.27	1922.47	1426.67
2023-01-23 12:20:22	215.27	0	0	0	2.56694e+07	1729.78	1485.25	2102.72	1559.49
2023-01-23 12:20:32	215.29	0	0	5.4063e+06	2.34144e+07	1726.51	1491.93	2046.7	1598.31
2023-01-23 12:20:42	215.21	0	1.99632e+06	7.31996e+06	2.54276e+07	2010.03	1424.92	1876.24	1487.82
2023-01-23 12:20:52	215.13	0	3.8448e+06	9.60942e+06	2.38987e+07	3666.13	1656.09	1690.28	1188.73
2023-01-23 12:21:02	215.12	0	0	7.84197e+06	2.18463e+07	4511.81	1936.38	1599.78	999.496
2023-01-23 12:21:12	215.1	0	0	6.18342e+06	1.55232e+07	2628.15	1428.53	1530.04	1112.33
2023-01-23 12:21:22	215.08	0	0	3.80195e+06	2.28352e+07	1763.97	1167.81	1547.91	1187.43
2023-01-23 12:21:32	215.12	0	2.27751e+06	5.35153e+06	3.95256e+07	1618.81	1252.89	1766.24	1381.21
2023-01-23 12:21:42	215.13	0	4.33725e+06	3.71499e+06	3.9886e+07	1581.72	1305.36	1852.78	1440.79
2023-01-23 12:21:52	215.09	0	2.3791e+06	2.56696e+06	2.36073e+07	1592.24	1396.76	1973.46	1482.65
2023-01-23 12:22:02	215.02	0	2.72155e+06	5.65061e+06	3.66561e+07	1587.62	1353.21	1890.39	1453.71
2023-01-23 12:22:12	215.02	0	0	3.6762e+06	2.92356e+07	1606.4	1344.24	1885.53	1466.05
2023-01-23 12:22:22	215.05	0	0	6.21344e+06	2.69546e+07	1547.48	1320.53	1863.91	1458.31
2023-01-23 12:22:32	215.12	0	0	4.46778e+06	2.65433e+07	1636.97	1374.1	1911.02	1486.74
2023-01-23 12:22:42	215.16	0	0	8.73091e+06	4.4974e+07	1746.67	1486.07	2064.02	1627.23
2023-01-23 12:22:52	215.2	0	1.23539e+06	1.21803e+07	4.52949e+07	1823.54	1548.8	2138.54	1649.76
2023-01-23 12:23:02	215.22	0	2.03709e+06	3.24036e+06	2.89869e+07	1797.83	1546.73	2081.12	1654.78
2023-01-23 12:23:12	215.24	0	3.03158e+06	7.17645e+06	2.96419e+07	1822.67	1559.28	2101.02	1686.29
2023-01-23 12:23:22	215.24	0	0	3.32419e+06	3.03242e+07	1840.97	1557.93	2112.98	1683.39
2023-01-23 12:23:32	215.27	0	0	4.10227e+06	2.88956e+07	1932.39	1620.6	2231.26	1744.9
2023-01-23 12:23:42	215.3	0	0	6.75506e+06	3.61466e+07	2077.35	1754.81	2438.67	1871.75
2023-01-23 12:23:52	215.34	0	0	8.98805e+06	2.86553e+07	2082.95	1779.25	2444.69	1902.05
2023-01-23 12:24:02	215.42	0	0	4.13234e+06	3.26057e+07	2126.72	1843.21	2597.66	2005.97
2023-01-23 12:24:12	215.45	0	0	5.16328e+06	4.07354e+07	2018.38	1806.85	2575.75	1958.79
2023-01-23 12:24:22	215.5	0	0	4.23075e+06	4.25554e+07	1951.84	1743.51	2396	1889.28
2023-01-23 12:24:32	215.53	1.71004e+06	1.3274e+06	5.50825e+06	5.38007e+07	1843.54	1616.73	2256.59	1773.98
2023-01-23 12:24:42	215.51	0	1.70114e+06	8.10541e+06	5.40496e+07	1766.82	1556.64	2211.15	1705.81
2023-01-23 12:24:52	215.5	0	0	3.15064e+06	3.72142e+07	1750.58	1506	2106.65	1655.49
2023-01-23 12:25:02	215.48	0	0	3.64247e+06	4.6453e+07	1687.45	1453.38	2004.25	1642.7
2023-01-23 12:25:12	215.45	0	0	1.11746e+06	4.67402e+07	1684.94	1456.79	2026.26	1645.32
2023-01-23 12:25:22	215.42	0	2.84753e+06	7.21484e+06	3.48248e+07	1666.6	1460.78	2034.58	1617.4
2023-01-23 12:25:32	215.36	0	4.96047e+06	4.2583e+06	4.08977e+07	1601.85	1411.64	2019.57	1550.25
2023-01-23 12:25:42	215.33	1.65337e+06	5.56141e+06	6.86483e+06	3.57021e+07	1595.2	1430.27	2003.43	1529.47
2023-01-23 12:25:52	215.31	0	0	6.70224e+06	2.51193e+07	1588	1409.29	1971.85	1540.68
2023-01-23 12:26:02	215.22	0	0	3.44272e+06	2.09093e+07	1546.68	1357.18	1954	1489.42
2023-01-23 12:26:12	215.17	0	0	5.27389e+06	2.01327e+07	1506.47	1303.28	1847.41	1434.81
2023-01-23 12:26:22	215.17	0	1.62033e+06	1.82215e+06	2.54439e+07	1550.52	1316.97	1862.29	1396.83
2023-01-23 12:26:32	215.11	0	5.37721e+06	5.58169e+06	3.77384e+07	1646.07	1404.25	1970.92	1495.9
2023-01-23 12:26:42	215.11	0	5.51705e+06	5.07824e+06	4.08574e+07	1666.43	1398.49	1941.61	1490.65
2023-01-23 12:26:52	215.11	0	4.95474e+06	8.06174e+06	2.97554e+07	1993.9	1678.82	2333.53	1782.49
2023-01-23 12:27:02	215.1	0	0	5.69271e+06	1.9177e+07	2158.4	1827.4	2541.89	1983.47
2023-01-23 12:27:12	215.02	0	2.61047e+06	2.80706e+06	1.67352e+07	2069.25	1758.02	2437.52	1915.31
2023-01-23 12:27:22	215.06	0	3.89106e+06	2.72941e+06	1.06263e+07	2040.13	1724.59	2386.65	1897.67
2023-01-23 12:27:32	215.02	0	7.51558e+06	2.50708e+06	4.05119e+06	1991.89	1629.44	2243.09	1781.4
2023-01-23 12:27:42	215.02	0	3.27599e+06	6.75039e+06	2.5505e+07	1991.93	1586.43	2253.71	1782.43
2023-01-23 12:27:52	215	0	3.46267e+06	5.88473e+06	2.86707e+07	1916.71	1613.21	2246.44	1791.92
2023-01-23 12:28:02	214.95	0	1.37331e+06	4.85125e+06	3.26478e+07	2158.79	1778.04	2385.56	1927.76
2023-01-23 12:28:12	215	0	0	4.39989e+06	2.57303e+07	2068.1	1812.49	2488.04	2030.79
2023-01-23 12:28:22	214.98	0	0	3.25911e+06	2.4447e+07	2116.33	1786.43	2461.13	1925.7
2023-01-23 12:28:32	214.98	0	0	4.65337e+06	3.90017e+07	2578.41	2147.54	2983.58	2309.03
2023-01-23 12:28:42	214.99	0	0	8.54585e+06	3.32917e+07	2799.62	2381.33	3311.62	2594.32
2023-01-23 12:28:52	215.02	0	0	7.93796e+06	3.75879e+07	2817.66	2433.07	3438.24	2648.49
2023-01-23 12:29:02	215.01	0	0	6.71715e+06	4.7285e+07	2957.42	2458.46	3507.84	2681.83
2023-01-23 12:29:12	215	0	0	1.19297e+07	5.30233e+07	3241.88	2721.47	3835.61	2919.74
2023-01-23 12:29:22	214.98	0	0	4.91313e+06	6.96455e+07	3319.04	2836.54	4069.2	3031.61
2023-01-23 12:29:32	214.98	0	0	4.48815e+06	5.73868e+07	3212.56	2749.24	3974.99	2954.63
2023-01-23 12:29:42	214.96	0	4.56941e+06	1.71353e+06	5.74852e+07	3084.39	2680.97	3840.18	2909.51
2023-01-23 12:29:52	214.99	0	1.95962e+06	1.20815e+07	5.39391e+07	2776.94	2421.42	3422.22	2626.02
2023-01-23 12:30:02	214.99	0	0	9.41491e+06	4.58517e+07	2715.79	2259.17	3171.52	2482.77
2023-01-23 12:30:12	215.03	0	1.40677e+06	1.18043e+07	4.64036e+07	2911.82	2419.21	3326.73	2682.06
2023-01-23 12:30:22	215.06	0	2.40139e+06	8.21638e+06	6.4211e+07	3022.41	2564.58	3500.9	2801.82
2023-01-23 12:30:32	215.05	0	3.0437e+06	7.22781e+06	6.46547e+07	2989.13	2551.25	3526.25	2791.37
2023-01-23 12:30:42	214.99	1.19653e+06	1.89537e+06	1.45947e+07	2.39165e+07	6011.66	2754.36	3069.19	2133.51
2023-01-23 12:30:52	215.04	0	0	1.80468e+07	1.20874e+07	10187.1	5002.77	4493.95	1887.63
2023-01-23 12:31:02	215.1	1.44017e+06	0	1.74984e+07	2.8035e+07	9224.82	4594.17	3831.48	1557.66
2023-01-23 12:31:12	215.14	0	0	1.02037e+07	2.39413e+07	4643.07	2289.92	2276.57	1477.84
2023-01-23 12:31:22	215.14	0	0	4.20249e+07	1.07373e+07	16080	7194.64	6371.74	2584.06
2023-01-23 12:31:32	215.15	0	0	3.1784e+07	1.16882e+07	30105.9	17614.5	14796.4	4698.17
2023-01-23 12:31:42	215.11	3.99247e+06	0	4.16779e+07	0	38156.1	21672.7	17649.7	6126.93
2023-01-23 12:31:52	215.1	5.06074e+06	0	2.86182e+07	0	48010.6	29286.9	23249.1	7724.31
2023-01-23 12:32:02	215.09	2.6474e+06	1.9619e+06	3.55763e+07	1.47406e+06	43518.5	26420.8	21283.2	6832.82
2023-01-23 12:32:12	215.09	2.25277e+06	3.88395e+06	2.62701e+07	4.57399e+06	36311	20220.7	16189.4	4774.91
2023-01-23 12:32:22	215.1	2.51309e+06	0	4.69078e+07	5.39861e+06	40653.9	23002.2	18715.2	6230.12
2023-01-23 12:32:32	215.1	1.49368e+06	1.342e+06	7.20513e+07	7.97043e+06	46906.5	29303.5	24239.6	8994.72
2023-01-23 12:32:42	215.12	5.35702e+06	4.04578e+06	1.37742e+08	4.37204e+06	57231.7	38255.1	27913.6	10558.6
2023-01-23 12:32:52	215.11	2.15145e+06	1.26918e+07	1.74545e+08	6.0783e+06	64661.1	45553.6	28822.3	9986.34
2023-01-23 12:33:02	215.16	2.51971e+06	6.44461e+06	1.54898e+08	6.02367e+06	62541.1	44468.2	28522.7	8502.55
2023-01-23 12:33:12	215.14	2.45395e+06	8.05158e+06	1.75132e+08	6.96684e+06	62035.6	42882.8	28438.3	8359.5
2023-01-23 12:33:22	215.13	3.4253e+06	3.0317e+06	2.01287e+08	3.00917e+06	66414.8	47636.7	28189.6	8266.64
2023-01-23 12:33:32	215.15	0	2.73827e+06	1.70925e+08	1.10878e+07	63457	45934.7	29926	11281.5
2023-01-23 12:33:42	215.19	3.91159e+06	0	1.44519e+08	5.59737e+06	55294.9	40334.4	30386.5	12623.7
2023-01-23 12:33:52	215.16	2.07322e+06	0	4.19714e+07	1.36182e+07	31649.8	22616.8	18802.8	7537.02
2023-01-23 12:34:02	215.17	0	0	1.61104e+07	8.60368e+06	13566.4	7657.96	6253.6	2231.62
2023-01-23 12:34:12	215.17	1.31104e+06	0	2.65743e+07	1.46342e+07	9843.43	4158.03	3264.41	1182.13
2023-01-23 12:34:22	215.17	0	0	3.14153e+07	5.23878e+06	15316.5	6517.03	5179.78	1551.94
2023-01-23 12:34:32	215.11	1.50631e+06	0	6.40222e+07	5.64364e+06	29316.7	14854.8	12280.8	3450.49
2023-01-23 12:34:42	215.1	0	0	4.20163e+07	2.06173e+07	26584.3	14714.2	12066.2	3450.82
2023-01-23 12:34:52	215.08	0	0	1.62708e+07	3.16535e+07	11856.3	6542.3	5466.32	1999.42
2023-01-23 12:35:02	215.04	0	5.16601e+06	1.93609e+07	3.62522e+07	8237.13	4054.39	3668.93	1985.83
2023-01-23 12:35:12	215.04	1.96536e+06	4.67121e+06	1.51354e+07	3.81539e+07	9917.63	5123.21	4665.16	2256.01
2023-01-23 12:35:22	215.07	0	0	2.73356e+07	2.31439e+07	15994	7708.42	6614.53	2367.5
2023-01-23 12:35:32	215.09	0	0	3.79297e+07	1.70748e+07	25366	13450.8	11473	3655.33
2023-01-23 12:35:42	215.05	0	0	4.18649e+07	2.01494e+07	23020.5	13442.1	11725.7	3712.32
2023-01-23 12:35:52	215.03	0	6.41404e+06	1.02696e+07	4.15067e+07	9345.44	6250.77	6281.85	2957.16
2023-01-23 12:36:02	215.03	0	5.54862e+06	9.29469e+06	4.95125e+07	5085.78	3554.32	4350.35	2940
2023-01-23 12:36:12	215.02	0	0	1.211e+07	4.46459e+07	3859.82	3036.1	4047.53	3010.53
2023-01-23 12:36:22	215.04	0	2.43052e+06	1.13727e+07	3.20268e+07	3598.91	3012.58	4147.14	3148.5
2023-01-23 12:36:32	215.05	0	3.75506e+06	6.18227e+06	3.69236e+07	3707.16	3184.29	4543.03	3465.4
2023-01-23 12:36:42	215.02	1.02843e+06	0	5.29108e+06	5.75712e+07	3817.12	3240.99	4627.98	3606.93
2023-01-23 12:36:52	214.98	0	3.82192e+06	4.63162e+06	2.45589e+07	3941.24	3345.62	4762.57	3698.21
2023-01-23 12:37:04	215.01	0	2.57652e+06	1.24173e+07	3.4497e+07	3942.48	3370.5	4700.34	3686.79
2023-01-23 12:37:14	214.99	0	3.79355e+06	6.79429e+06	2.54511e+07	3990.44	3350.97	4718.81	3752.29
2023-01-23 12:37:24	215.02	0	0	3.08948e+06	3.62345e+07	4102.75	3457.23	4885.27	3820.17
2023-01-23 12:37:34	215	0	9.5633e+06	5.24527e+06	3.45728e+07	4162.15	3550.07	4963.62	3926.26
2023-01-23 12:37:44	214.96	0	8.20888e+06	3.98964e+06	3.94812e+07	4291.31	3683.66	5290.7	4013.79
2023-01-23 12:37:54	214.93	0	0	6.04384e+06	2.96365e+07	4276.78	3699.12	5280.1	4059.41
2023-01-23 12:38:04	214.94	0	0	4.13671e+06	8.29713e+06	2876.66	2701.31	3961.64	3074.18
2023-01-23 12:38:14	214.96	0	0	5.15678e+06	3.59996e+07	2244.94	1870.19	2606.55	2009.64
2023-01-23 12:38:24	214.99	0	2.4417e+06	1.69753e+06	3.08809e+07	2540.86	2181.15	3002.96	2364.64
2023-01-23 12:38:34	215.04	0	5.35189e+06	5.41572e+06	3.30281e+07	2888.26	2433.49	3375.25	2576.91
2023-01-23 12:38:44	215.06	0	0	6.27853e+06	3.34289e+07	3109.33	2646.51	3636.48	2853.67
2023-01-23 12:38:54	215.05	0	5.23523e+06	4.12391e+06	3.37373e+07	2914.45	2489.55	3374.76	2713.74
2023-01-23 12:39:04	215.05	1.57697e+06	4.38743e+06	2.04531e+06	3.58883e+07	2691.75	2341.21	3243.36	2541.15
2023-01-23 12:39:14	215.07	2.04638e+06	0	3.69947e+06	2.97731e+07	2438.16	2084.38	2861.53	2251.23
2023-01-23 12:39:24	215.05	0	1.93254e+06	8.85401e+06	1.9802e+07	2186.71	1814.34	2533.78	1943.78
2023-01-23 12:39:34	215.03	0	2.61543e+06	2.16853e+06	2.37703e+07	2771.04	1660.01	2095.82	1569.12
2023-01-23 12:39:44	215.08	0	0	3.58369e+06	1.10853e+07	2941.79	1721.13	2165.94	1602.71
2023-01-23 12:39:54	215.1	0	0	4.48845e+06	1.94483e+07	3158.9	1780.52	2124.95	1572.48

## Sheet: ED3 Panel b
datetime (UTC)	Saturation ratio organo no nitrate high H	Saturation ratio organomononitrate	Saturation ratio organodinitrate	Saturation ratio organics
2023-01-23 11:20:09	0	563.546	350.87	914.417
2023-01-23 11:20:19	0	570.205	401.003	971.208
2023-01-23 11:20:29	0	0	0	0
2023-01-23 11:20:39	0	0	0	0
2023-01-23 11:20:49	0	0	0	0
2023-01-23 11:20:59	0	0	0	0
2023-01-23 11:21:09	0	0	392.913	392.913
2023-01-23 11:21:19	0	666.604	930.273	1596.88
2023-01-23 11:21:29	0	796.594	868.415	1665.01
2023-01-23 11:21:39	0	496.495	760.71	1257.21
2023-01-23 11:21:49	360.312	527.969	345.84	1234.12
2023-01-23 11:21:59	0	376.402	2213.8	2590.2
2023-01-23 11:22:09	0	721.932	952.844	1674.78
2023-01-23 11:22:19	0	0	2284.61	2284.61
2023-01-23 11:22:29	0	0	1910.67	1910.67
2023-01-23 11:22:39	0	0	2663.62	2663.62
2023-01-23 11:22:49	0	556.388	1510.82	2067.21
2023-01-23 11:22:59	0	993.779	2597.76	3591.54
2023-01-23 11:23:09	0	321.776	619.654	941.43
2023-01-23 11:23:19	0	0	1951.41	1951.41
2023-01-23 11:23:29	0	0	4602.36	4602.36
2023-01-23 11:23:39	0	0	2130.88	2130.88
2023-01-23 11:23:49	0	0	4329.82	4329.82
2023-01-23 11:23:59	0	0	2881.24	2881.24
2023-01-23 11:24:09	0	0	2227.29	2227.29
2023-01-23 11:24:19	0	0	875.168	875.168
2023-01-23 11:24:29	0	0	1212.58	1212.58
2023-01-23 11:24:39	0	0	930.664	930.664
2023-01-23 11:24:49	0	0	2013.84	2013.84
2023-01-23 11:24:59	0	789.59	1215.85	2005.44
2023-01-23 11:25:09	0	588.668	1468.11	2056.78
2023-01-23 11:25:19	0	1862.05	3136.75	4998.8
2023-01-23 11:25:29	0	0	0	0
2023-01-23 11:25:39	0	1338.03	3091.09	4429.11
2023-01-23 11:25:49	0	1985.62	2156.22	4141.84
2023-01-23 11:25:59	0	1256.39	2369.77	3626.15
2023-01-23 11:26:09	0	0	1116.1	1116.1
2023-01-23 11:26:19	0	0	384.325	384.325
2023-01-23 11:26:29	0	0	1450.24	1450.24
2023-01-23 11:26:39	0	0	2061.49	2061.49
2023-01-23 11:26:49	0	0	633.068	633.068
2023-01-23 11:26:59	0	0	2197.19	2197.19
2023-01-23 11:27:09	0	0	0	0
2023-01-23 11:27:19	0	0	987.72	987.72
2023-01-23 11:27:29	0	0	2216.42	2216.42
2023-01-23 11:27:39	0	0	0	0
2023-01-23 11:27:49	0	0	0	0
2023-01-23 11:27:59	0	0	938.864	938.864
2023-01-23 11:28:09	0	2547.17	1052.28	3599.44
2023-01-23 11:28:19	0	1307.51	2366.79	3674.3
2023-01-23 11:28:29	0	0	1727.45	1727.45
2023-01-23 11:28:39	0	0	0	0
2023-01-23 11:28:49	0	0	2451.25	2451.25
2023-01-23 11:28:59	0	0	7364.56	7364.56
2023-01-23 11:29:09	0	0	1948.2	1948.2
2023-01-23 11:29:19	1679.57	0	1573.23	3252.8
2023-01-23 11:29:29	0	0	2179.5	2179.5
2023-01-23 11:29:39	0	0	0	0
2023-01-23 11:29:49	0	0	0	0
2023-01-23 11:29:59	0	0	5057.03	5057.03
2023-01-23 11:30:09	0	0	5012.13	5012.13
2023-01-23 11:30:19	0	0	0	0
2023-01-23 11:30:29	0	0	4783.7	4783.7
2023-01-23 11:30:39	0	0	3994.77	3994.77
2023-01-23 11:30:49	0	0	3467.45	3467.45
2023-01-23 11:30:59	0	0	2804.18	2804.18
2023-01-23 11:31:09	0	0	7376.42	7376.42
2023-01-23 11:31:19	0	0	4086	4086
2023-01-23 11:31:29	0	0	6719.31	6719.31
2023-01-23 11:31:39	0	0	3774.61	3774.61
2023-01-23 11:31:49	0	0	11703.1	11703.1
2023-01-23 11:31:59	0	0	5972.12	5972.12
2023-01-23 11:32:09	0	2743.14	11617.6	14360.7
2023-01-23 11:32:19	0	2722.86	0	2722.86
2023-01-23 11:32:29	0	0	9070.19	9070.19
2023-01-23 11:32:39	0	0	15799	15799
2023-01-23 11:32:49	0	0	0	0
2023-01-23 11:32:59	0	0	0	0
2023-01-23 11:33:09	0	0	0	0
2023-01-23 11:33:19	0	0	0	0
2023-01-23 11:33:29	0	0	0	0
2023-01-23 11:33:39	0	0	7934.37	7934.37
2023-01-23 11:33:49	0	0	4971.58	4971.58
2023-01-23 11:33:59	0	0	8814.68	8814.68
2023-01-23 11:34:09	0	0	6205.62	6205.62
2023-01-23 11:34:19	3233.8	0	4645.53	7879.34
2023-01-23 11:34:29	0	3766.53	9636.03	13402.6
2023-01-23 11:34:39	0	3806.51	17889.6	21696.1
2023-01-23 11:34:49	0	3699.02	12376.5	16075.5
2023-01-23 11:34:59	0	0	8087.85	8087.85
2023-01-23 11:35:09	0	0	5854.91	5854.91
2023-01-23 11:35:19	0	0	8024.54	8024.54
2023-01-23 11:35:29	0	0	9073.28	9073.28
2023-01-23 11:35:39	2569.24	0	8317.2	10886.4
2023-01-23 11:35:49	0	0	16250	16250
2023-01-23 11:35:59	0	0	4846.95	4846.95
2023-01-23 11:36:09	0	0	4017.64	4017.64
2023-01-23 11:36:19	0	0	8892.21	8892.21
2023-01-23 11:36:29	0	0	19105.9	19105.9
2023-01-23 11:36:39	0	0	10631.1	10631.1
2023-01-23 11:36:49	0	0	0	0
2023-01-23 11:37:01	0	0	2616.5	2616.5
2023-01-23 11:37:11	0	0	3907.6	3907.6
2023-01-23 11:37:21	0	0	2244.01	2244.01
2023-01-23 11:37:31	0	0	614.36	614.36
2023-01-23 11:37:41	0	0	0	0
2023-01-23 11:37:51	0	0	0	0
2023-01-23 11:38:01	0	0	0	0
2023-01-23 11:38:11	0	0	0	0
2023-01-23 11:38:21	0	0	0	0
2023-01-23 11:38:31	0	0	0	0
2023-01-23 11:38:41	0	0	0	0
2023-01-23 11:38:51	0	0	624.941	624.941
2023-01-23 11:39:01	0	0	1140.32	1140.32
2023-01-23 11:39:11	0	0	778.075	778.075
2023-01-23 11:39:21	0	0	0	0
2023-01-23 11:39:31	0	0	0	0
2023-01-23 11:39:41	0	0	0	0
2023-01-23 11:39:51	0	0	767.712	767.712
2023-01-23 11:40:01	0	0	793.301	793.301
2023-01-23 11:40:11	0	0	1261.76	1261.76
2023-01-23 11:40:21	0	0	819.975	819.975
2023-01-23 11:40:31	0	0	821.582	821.582
2023-01-23 11:40:41	0	0	594.845	594.845
2023-01-23 11:40:51	0	0	1130.25	1130.25
2023-01-23 11:41:01	0	0	1178.63	1178.63
2023-01-23 11:41:11	0	320.871	1006.68	1327.55
2023-01-23 11:41:21	0	942.142	464.957	1407.1
2023-01-23 11:41:31	0	798.602	1295.04	2093.64
2023-01-23 11:41:41	0	633.13	639.328	1272.46
2023-01-23 11:41:51	0	761.24	2124.56	2885.8
2023-01-23 11:42:01	0	0	1204.4	1204.4
2023-01-23 11:42:11	0	0	829.025	829.025
2023-01-23 11:42:21	0	823.54	426.74	1250.28
2023-01-23 11:42:31	0	1402.38	1718.44	3120.82
2023-01-23 11:42:41	0	910.238	2621.26	3531.5
2023-01-23 11:42:51	0	1123.55	2641.74	3765.29
2023-01-23 11:43:01	0	2448.36	654.197	3102.55
2023-01-23 11:43:11	0	2080.06	4967.17	7047.23
2023-01-23 11:43:21	0	1841.82	1553.09	3394.91
2023-01-23 11:43:31	0	1846.69	1177.63	3024.33
2023-01-23 11:43:41	0	601.507	6069.64	6671.15
2023-01-23 11:43:51	0	2553.74	4496.03	7049.77
2023-01-23 11:44:01	0	2159.16	3524.27	5683.43
2023-01-23 11:44:11	0	0	2463.03	2463.03
2023-01-23 11:44:21	0	400.72	3265.98	3666.7
2023-01-23 11:44:31	0	720.709	1720.92	2441.63
2023-01-23 11:44:41	0	0	2816.98	2816.98
2023-01-23 11:44:51	0	922.755	1906.36	2829.11
2023-01-23 11:45:01	0	2686.62	3282.43	5969.05
2023-01-23 11:45:11	322.173	1919.74	2230.85	4472.76
2023-01-23 11:45:21	372.702	0	2212.69	2585.39
2023-01-23 11:45:31	0	370.028	1754.68	2124.71
2023-01-23 11:45:41	0	1322.06	2924.53	4246.59
2023-01-23 11:45:51	0	1271.18	1257.64	2528.82
2023-01-23 11:46:01	0	0	1057.68	1057.68
2023-01-23 11:46:11	0	0	1984.06	1984.06
2023-01-23 11:46:21	0	0	1155.12	1155.12
2023-01-23 11:46:31	0	0	3338.93	3338.93
2023-01-23 11:46:41	0	0	1890.03	1890.03
2023-01-23 11:46:51	0	0	1525.19	1525.19
2023-01-23 11:47:01	0	0	1996.69	1996.69
2023-01-23 11:47:11	0	1367.38	2577.25	3944.63
2023-01-23 11:47:21	0	627.918	2000.67	2628.59
2023-01-23 11:47:31	0	0	1199.95	1199.95
2023-01-23 11:47:41	0	0	1424.67	1424.67
2023-01-23 11:47:51	0	0	1064.26	1064.26
2023-01-23 11:48:01	0	0	2381.15	2381.15
2023-01-23 11:48:11	0	0	1402.35	1402.35
2023-01-23 11:48:21	0	424.733	2032.55	2457.29
2023-01-23 11:48:31	0	824.934	2670.68	3495.62
2023-01-23 11:48:41	347.963	0	1399.66	1747.62
2023-01-23 11:48:51	403.778	0	2196.77	2600.55
2023-01-23 11:49:01	0	0	2384.39	2384.39
2023-01-23 11:49:11	0	0	906.435	906.435
2023-01-23 11:49:21	0	0	1121.71	1121.71
2023-01-23 11:49:31	0	0	2837.38	2837.38
2023-01-23 11:49:41	0	0	4189.62	4189.62
2023-01-23 11:49:51	0	0	2550.76	2550.76
2023-01-23 11:50:01	0	0	809.75	809.75
2023-01-23 11:50:11	0	0	2431.81	2431.81
2023-01-23 11:50:21	0	0	2584.53	2584.53
2023-01-23 11:50:31	0	0	2535.47	2535.47
2023-01-23 11:50:41	0	0	2737.49	2737.49
2023-01-23 11:50:51	0	0	2991.3	2991.3
2023-01-23 11:51:01	0	639.905	0	639.905
2023-01-23 11:51:11	392.407	430.952	2969.04	3792.4
2023-01-23 11:51:21	0	0	1906.78	1906.78
2023-01-23 11:51:31	0	0	2043.42	2043.42
2023-01-23 11:51:41	0	0	2578.56	2578.56
2023-01-23 11:51:51	0	0	1495.09	1495.09
2023-01-23 11:52:01	0	0	929.366	929.366
2023-01-23 11:52:11	0	0	1755.51	1755.51
2023-01-23 11:52:21	0	1010.7	1734.48	2745.18
2023-01-23 11:52:31	0	571.309	2603.89	3175.2
2023-01-23 11:52:41	0	0	4179.56	4179.56
2023-01-23 11:52:51	0	0	1037.73	1037.73
2023-01-23 11:53:01	0	0	4313.09	4313.09
2023-01-23 11:53:11	0	0	1929.54	1929.54
2023-01-23 11:53:21	0	0	3446.37	3446.37
2023-01-23 11:53:31	0	597.823	4438.28	5036.1
2023-01-23 11:53:41	0	936.484	3542.23	4478.71
2023-01-23 11:53:51	0	0	5395.5	5395.5
2023-01-23 11:54:01	0	0	4254.38	4254.38
2023-01-23 11:54:11	0	0	3841.15	3841.15
2023-01-23 11:54:21	0	1667.91	3777.62	5445.52
2023-01-23 11:54:31	0	443.374	3596.33	4039.71
2023-01-23 11:54:41	0	0	2810.33	2810.33
2023-01-23 11:54:51	0	0	2865.35	2865.35
2023-01-23 11:55:01	0	790.684	1457.76	2248.45
2023-01-23 11:55:11	0	1090.79	2750.2	3841
2023-01-23 11:55:21	0	0	1628.73	1628.73
2023-01-23 11:55:31	0	538.344	2252.93	2791.27
2023-01-23 11:55:41	0	1031.6	3001.31	4032.91
2023-01-23 11:55:51	0	2246.23	3972.07	6218.31
2023-01-23 11:56:01	0	1407.06	2109.01	3516.08
2023-01-23 11:56:11	0	375.774	1716.44	2092.21
2023-01-23 11:56:21	0	0	2015.41	2015.41
2023-01-23 11:56:31	0	0	2730.86	2730.86
2023-01-23 11:56:41	0	0	810.933	810.933
2023-01-23 11:56:51	0	563.041	2073.86	2636.9
2023-01-23 11:57:01	749.886	1579.56	1863.77	4193.22
2023-01-23 11:57:11	609.648	993.8	3503.4	5106.85
2023-01-23 11:57:21	0	764.807	2048.18	2812.99
2023-01-23 11:57:31	0	1125.18	1262.54	2387.73
2023-01-23 11:57:41	0	558.8	0	558.8
2023-01-23 11:57:51	0	0	0	0
2023-01-23 11:58:01	0	0	538.113	538.113
2023-01-23 11:58:11	0	0	937.536	937.536
2023-01-23 11:58:21	0	0	0	0
2023-01-23 11:58:31	0	0	0	0
2023-01-23 11:58:41	0	0	0	0
2023-01-23 11:58:51	0	0	1172.61	1172.61
2023-01-23 11:59:01	0	0	1818.09	1818.09
2023-01-23 11:59:11	0	0	645.514	645.514
2023-01-23 11:59:21	0	0	1221.05	1221.05
2023-01-23 11:59:31	0	0	1523.35	1523.35
2023-01-23 11:59:41	0	0	1384.22	1384.22
2023-01-23 11:59:51	0	0	372.622	372.622
2023-01-23 12:00:01	0	0	1633.7	1633.7
2023-01-23 12:00:11	0	0	786.874	786.874
2023-01-23 12:00:21	0	0	1609.74	1609.74
2023-01-23 12:00:31	0	0	1373.43	1373.43
2023-01-23 12:00:41	0	0	2525.65	2525.65
2023-01-23 12:00:51	0	1118.55	2167.3	3285.85
2023-01-23 12:01:01	0	1238.97	958.848	2197.81
2023-01-23 12:01:11	0	0	2460.91	2460.91
2023-01-23 12:01:21	0	0	920.592	920.592
2023-01-23 12:01:31	0	0	742.826	742.826
2023-01-23 12:01:41	0	1329.9	2043.31	3373.21
2023-01-23 12:01:51	0	1642.27	1921.03	3563.3
2023-01-23 12:02:01	0	1500.69	3031.66	4532.35
2023-01-23 12:02:11	0	916.112	1357.69	2273.8
2023-01-23 12:02:21	0	851.392	2201.32	3052.71
2023-01-23 12:02:31	0	1010.52	1117.78	2128.3
2023-01-23 12:02:41	0	781.47	1159.14	1940.61
2023-01-23 12:02:51	0	361.652	2086.2	2447.86
2023-01-23 12:03:01	0	1843.19	1251.44	3094.63
2023-01-23 12:03:11	762.552	742.957	2135.78	3641.29
2023-01-23 12:03:21	0	2184.01	2035.16	4219.17
2023-01-23 12:03:31	0	0	1422.87	1422.87
2023-01-23 12:03:41	0	610.186	2011.95	2622.13
2023-01-23 12:03:51	0	1305.12	1896.15	3201.27
2023-01-23 12:04:01	0	0	2088.47	2088.47
2023-01-23 12:04:11	0	0	1465.82	1465.82
2023-01-23 12:04:21	0	0	640.825	640.825
2023-01-23 12:04:31	0	0	2540.14	2540.14
2023-01-23 12:04:41	0	0	1555.08	1555.08
2023-01-23 12:04:51	0	0	3094.59	3094.59
2023-01-23 12:05:01	0	0	1287.6	1287.6
2023-01-23 12:05:11	0	0	1637.97	1637.97
2023-01-23 12:05:21	0	0	1048.08	1048.08
2023-01-23 12:05:31	0	0	1259.55	1259.55
2023-01-23 12:05:41	0	0	2029.23	2029.23
2023-01-23 12:05:51	0	0	2846.22	2846.22
2023-01-23 12:06:01	462.642	0	1647.95	2110.59
2023-01-23 12:06:11	672.486	0	3269.74	3942.23
2023-01-23 12:06:21	0	0	3321.46	3321.46
2023-01-23 12:06:31	0	1061.62	2345.3	3406.92
2023-01-23 12:06:41	0	764.074	2376.86	3140.93
2023-01-23 12:06:51	504.796	795.268	2268.18	3568.24
2023-01-23 12:07:02	0	2000.53	913.749	2914.28
2023-01-23 12:07:12	0	1138.3	583.595	1721.9
2023-01-23 12:07:22	0	966.326	2015.22	2981.55
2023-01-23 12:07:32	0	1256.77	2825.04	4081.81
2023-01-23 12:07:42	0	1184.98	1270.58	2455.56
2023-01-23 12:07:52	0	865.829	2595.33	3461.16
2023-01-23 12:08:02	0	889.065	1521.53	2410.6
2023-01-23 12:08:12	0	625.641	2339.49	2965.13
2023-01-23 12:08:22	0	0	2509.34	2509.34
2023-01-23 12:08:32	0	0	2978.6	2978.6
2023-01-23 12:08:42	0	0	0	0
2023-01-23 12:08:52	0	0	1583.64	1583.64
2023-01-23 12:09:02	0	0	1673.56	1673.56
2023-01-23 12:09:12	0	0	971.049	971.049
2023-01-23 12:09:22	0	0	2080.73	2080.73
2023-01-23 12:09:32	0	0	1133.46	1133.46
2023-01-23 12:09:42	0	0	978.147	978.147
2023-01-23 12:09:52	0	0	2696.13	2696.13
2023-01-23 12:10:02	0	0	3134.53	3134.53
2023-01-23 12:10:12	483.835	0	8609.04	9092.87
2023-01-23 12:10:22	447.895	0	16411.7	16859.6
2023-01-23 12:10:32	574.962	0	13062.5	13637.4
2023-01-23 12:10:42	1156.99	0	14069.8	15226.7
2023-01-23 12:10:52	428.708	0	11701.9	12130.6
2023-01-23 12:11:02	0	0	11328.1	11328.1
2023-01-23 12:11:12	1618.35	0	9425.05	11043.4
2023-01-23 12:11:22	853.267	0	12015.6	12868.8
2023-01-23 12:11:32	631.809	0	10763	11394.8
2023-01-23 12:11:42	0	0	10620.1	10620.1
2023-01-23 12:11:52	0	0	9673.72	9673.72
2023-01-23 12:12:02	0	0	6263.88	6263.88
2023-01-23 12:12:12	0	0	6805.44	6805.44
2023-01-23 12:12:22	549.458	0	7581.53	8130.98
2023-01-23 12:12:32	0	0	6746.45	6746.45
2023-01-23 12:12:42	477.23	0	6611.54	7088.77
2023-01-23 12:12:52	1158.79	0	8647.64	9806.43
2023-01-23 12:13:02	391.047	0	5463.81	5854.86
2023-01-23 12:13:12	636.043	0	4139	4775.04
2023-01-23 12:13:22	989.915	0	2636.27	3626.18
2023-01-23 12:13:32	0	0	4701.41	4701.41
2023-01-23 12:13:42	0	0	2624.86	2624.86
2023-01-23 12:13:52	0	0	4091.57	4091.57
2023-01-23 12:14:02	0	754.531	4113.04	4867.57
2023-01-23 12:14:12	0	364.927	5926.15	6291.08
2023-01-23 12:14:22	0	0	2254.89	2254.89
2023-01-23 12:14:32	0	0	1104.96	1104.96
2023-01-23 12:14:42	0	0	1824.96	1824.96
2023-01-23 12:14:52	0	0	3546.48	3546.48
2023-01-23 12:15:02	0	0	2909.89	2909.89
2023-01-23 12:15:12	0	0	4409.55	4409.55
2023-01-23 12:15:22	0	0	2900.75	2900.75
2023-01-23 12:15:32	0	0	4803.87	4803.87
2023-01-23 12:15:42	0	0	3396.77	3396.77
2023-01-23 12:15:52	0	0	2115.78	2115.78
2023-01-23 12:16:02	0	1456.36	2429.48	3885.84
2023-01-23 12:16:12	0	1601.75	3227.77	4829.51
2023-01-23 12:16:22	0	631.931	2567.72	3199.66
2023-01-23 12:16:32	0	0	3482.12	3482.12
2023-01-23 12:16:42	0	877.219	3763.56	4640.78
2023-01-23 12:16:52	0	803.336	864.029	1667.37
2023-01-23 12:17:02	0	0	1357.37	1357.37
2023-01-23 12:17:12	0	0	3218.34	3218.34
2023-01-23 12:17:22	776.089	0	2701.81	3477.9
2023-01-23 12:17:32	1031.48	0	2985.85	4017.32
2023-01-23 12:17:42	0	0	0	0
2023-01-23 12:17:52	0	0	1658.02	1658.02
2023-01-23 12:18:02	414.854	0	608.511	1023.37
2023-01-23 12:18:12	0	0	707.664	707.664
2023-01-23 12:18:22	0	0	719.984	719.984
2023-01-23 12:18:32	1185	0	667.755	1852.76
2023-01-23 12:18:42	0	0	0	0
2023-01-23 12:18:52	0	417.297	708.608	1125.91
2023-01-23 12:19:02	0	1522.62	1198.29	2720.91
2023-01-23 12:19:12	0	0	1800.03	1800.03
2023-01-23 12:19:22	0	0	680.465	680.465
2023-01-23 12:19:32	0	0	780.653	780.653
2023-01-23 12:19:42	0	0	3524.89	3524.89
2023-01-23 12:19:52	0	0	1123.52	1123.52
2023-01-23 12:20:02	571.13	0	1289.05	1860.18
2023-01-23 12:20:12	0	0	0	0
2023-01-23 12:20:22	0	0	0	0
2023-01-23 12:20:32	0	0	1749.94	1749.94
2023-01-23 12:20:42	0	643.199	2418.28	3061.48
2023-01-23 12:20:52	0	1262.7	3240.2	4502.9
2023-01-23 12:21:02	0	0	2651.01	2651.01
2023-01-23 12:21:12	0	0	2101.04	2101.04
2023-01-23 12:21:22	0	0	1298.47	1298.47
2023-01-23 12:21:32	0	749.764	1809.1	2558.87
2023-01-23 12:21:42	0	1424.42	1252.66	2677.08
2023-01-23 12:21:52	0	788.848	874.449	1663.3
2023-01-23 12:22:02	0	917.644	1959.68	2877.32
2023-01-23 12:22:12	0	0	1274.93	1274.93
2023-01-23 12:22:22	0	0	2138.4	2138.4
2023-01-23 12:22:32	0	0	1510.35	1510.35
2023-01-23 12:22:42	0	0	2921.5	2921.5
2023-01-23 12:22:52	0	398.986	4034.26	4433.24
2023-01-23 12:23:02	0	654.766	1067.78	1722.54
2023-01-23 12:23:12	0	969.772	2352.77	3322.54
2023-01-23 12:23:22	0	0	1089.82	1089.82
2023-01-23 12:23:32	0	0	1334.65	1334.65
2023-01-23 12:23:42	0	0	2180.94	2180.94
2023-01-23 12:23:52	0	0	2872.41	2872.41
2023-01-23 12:24:02	0	0	1293.93	1293.93
2023-01-23 12:24:12	0	0	1604.41	1604.41
2023-01-23 12:24:22	0	0	1297.98	1297.98
2023-01-23 12:24:32	497.519	396.2	1677.04	2570.76
2023-01-23 12:24:42	0	510.183	2480.39	2990.57
2023-01-23 12:24:52	0	0	966.609	966.609
2023-01-23 12:25:02	0	0	1123.21	1123.21
2023-01-23 12:25:12	0	0	347.235	347.235
2023-01-23 12:25:22	0	872.544	2259.13	3131.67
2023-01-23 12:25:32	0	1541.94	1353.94	2895.88
2023-01-23 12:25:42	502.901	1741.17	2199.47	4443.55
2023-01-23 12:25:52	0	0	2158.37	2158.37
2023-01-23 12:26:02	0	0	1134.46	1134.46
2023-01-23 12:26:12	0	0	1760.22	1760.22
2023-01-23 12:26:22	0	527.076	608.162	1135.24
2023-01-23 12:26:32	0	1774.44	1891.74	3666.17
2023-01-23 12:26:42	0	1820.58	1721.11	3541.69
2023-01-23 12:26:52	0	1635.02	2732.27	4367.3
2023-01-23 12:27:02	0	0	1934.3	1934.3
2023-01-23 12:27:12	0	880.189	973.511	1853.7
2023-01-23 12:27:22	0	1299.47	936.949	2236.42
2023-01-23 12:27:32	0	2534.08	869.474	3403.55
2023-01-23 12:27:42	0	1104.59	2341.09	3445.68
2023-01-23 12:27:52	0	1173.13	2051.34	3224.47
2023-01-23 12:28:02	0	470.876	1712.85	2183.73
2023-01-23 12:28:12	0	0	1533.74	1533.74
2023-01-23 12:28:22	0	0	1141.91	1141.91
2023-01-23 12:28:32	0	0	1630.42	1630.42
2023-01-23 12:28:42	0	0	2986.6	2986.6
2023-01-23 12:28:52	0	0	2752.95	2752.95
2023-01-23 12:29:02	0	0	2335.53	2335.53
2023-01-23 12:29:12	0	0	4158.52	4158.52
2023-01-23 12:29:22	0	0	1721.44	1721.44
2023-01-23 12:29:32	0	0	1572.53	1572.53
2023-01-23 12:29:42	0	1562.99	603.456	2166.45
2023-01-23 12:29:52	0	665.5	4222.22	4887.72
2023-01-23 12:30:02	0	0	3290.32	3290.32
2023-01-23 12:30:12	0	473.194	4083.37	4556.57
2023-01-23 12:30:22	0	801.976	2820.51	3622.49
2023-01-23 12:30:32	0	1018.92	2487.51	3506.43
2023-01-23 12:30:42	392.564	643.681	5100.56	6136.8
2023-01-23 12:30:52	0	0	6226.83	6226.83
2023-01-23 12:31:02	461.06	0	5945.71	6406.77
2023-01-23 12:31:12	0	0	3431.79	3431.79
2023-01-23 12:31:22	0	0	14134.2	14134.2
2023-01-23 12:31:32	0	0	10662.6	10662.6
2023-01-23 12:31:42	1275.32	0	14125.4	15400.7
2023-01-23 12:31:52	1620.16	0	9724.06	11344.2
2023-01-23 12:32:02	849.436	650.516	12119.3	13619.2
2023-01-23 12:32:12	722.818	1287.82	8949.05	10959.7
2023-01-23 12:32:22	804.549	0	15938.6	16743.2
2023-01-23 12:32:32	478.19	443.911	24482	25404.1
2023-01-23 12:32:42	1707.39	1331.88	46564.2	49603.5
2023-01-23 12:32:52	687.239	4188.19	59156.5	64032
2023-01-23 12:33:02	795.963	2101.38	51831.4	54728.7
2023-01-23 12:33:12	778.651	2637.96	58902.2	62318.8
2023-01-23 12:33:22	1089.29	995.662	67872.2	69957.1
2023-01-23 12:33:32	0	895.001	57340.3	58235.3
2023-01-23 12:33:42	1227.43	0	47989.1	49216.6
2023-01-23 12:33:52	654.919	0	14044.3	14699.2
2023-01-23 12:34:02	0	0	5377.02	5377.02
2023-01-23 12:34:12	413.23	0	8869.49	9282.72
2023-01-23 12:34:22	0	0	10485.2	10485.2
2023-01-23 12:34:32	481.163	0	21698.3	22179.5
2023-01-23 12:34:42	0	0	14276.5	14276.5
2023-01-23 12:34:52	0	0	5556.94	5556.94
2023-01-23 12:35:02	0	1733.54	6680.26	8413.8
2023-01-23 12:35:12	637.662	1567.5	5222.29	7427.45
2023-01-23 12:35:22	0	0	9359.78	9359.78
2023-01-23 12:35:32	0	0	12921	12921
2023-01-23 12:35:42	0	0	14408.1	14408.1
2023-01-23 12:35:52	0	2157.49	3552.5	5709.99
2023-01-23 12:36:02	0	1866.39	3215.24	5081.63
2023-01-23 12:36:12	0	0	4199.86	4199.86
2023-01-23 12:36:22	0	815.601	3924.03	4739.63
2023-01-23 12:36:32	0	1257.06	2127.67	3384.73
2023-01-23 12:36:42	335.165	0	1834.99	2170.16
2023-01-23 12:36:52	0	1301.06	1622.8	2923.87
2023-01-23 12:37:04	0	870.824	4317.47	5188.29
2023-01-23 12:37:14	0	1288.32	2374.47	3662.78
2023-01-23 12:37:24	0	0	1071.46	1071.46
2023-01-23 12:37:34	0	3240	1828.43	5068.43
2023-01-23 12:37:44	0	2807.89	1405.04	4212.93
2023-01-23 12:37:54	0	0	2144.87	2144.87
2023-01-23 12:38:04	0	0	1464.31	1464.31
2023-01-23 12:38:14	0	0	1816.07	1816.07
2023-01-23 12:38:24	0	829.219	593.252	1422.47
2023-01-23 12:38:34	0	1795.91	1868.63	3664.55
2023-01-23 12:38:44	0	0	2155.29	2155.29
2023-01-23 12:38:54	0	1752.57	1419.28	3171.84
2023-01-23 12:39:04	510.508	1468.76	703.909	2683.17
2023-01-23 12:39:14	659.526	0	1266.71	1926.23
2023-01-23 12:39:24	0	646.945	3047.17	3694.12
2023-01-23 12:39:34	0	879.755	750.143	1629.9
2023-01-23 12:39:44	0	0	1223.93	1223.93
2023-01-23 12:39:54	0	0	1525.11	1525.11

## Sheet: ED3 Panel c
datetime (UTC)	N >2nm (1/cm^-3)	N >3nm (1/cm^-3)	N >4nm (1/cm^-3)	N >5nm (1/cm^-3)
2023-01-23 11:20:09	962.26	769.205	875.349	846.55
2023-01-23 11:20:19	921.949	741.305	879.129	817.816
2023-01-23 11:20:29	935.209	791.15	914.14	858.15
2023-01-23 11:20:39	925.227	782.394	944.118	847.335
2023-01-23 11:20:49	1040.54	858.195	1068.62	930.651
2023-01-23 11:20:59	958.832	823.916	1029.09	876.109
2023-01-23 11:21:09	986.97	845.462	1054.71	885.242
2023-01-23 11:21:19	1197.66	990.129	1285.68	1061.9
2023-01-23 11:21:29	1443.1	1177.48	1559.64	1300.08
2023-01-23 11:21:39	1634.01	1363.83	1819.04	1485.92
2023-01-23 11:21:49	1525.7	1277.87	1679.3	1391.41
2023-01-23 11:21:59	1550.68	1281.4	1605.3	1400.92
2023-01-23 11:22:09	1754.41	1462.51	1752.67	1549.65
2023-01-23 11:22:19	2029.18	1644.54	1946.06	1783.71
2023-01-23 11:22:29	1943.02	1632.39	1948.85	1806.4
2023-01-23 11:22:39	2009.33	1654.77	2019.72	1820.61
2023-01-23 11:22:49	1986.98	1624.14	1708.95	1741.62
2023-01-23 11:22:59	1897.65	1527.73	1745.55	1651.63
2023-01-23 11:23:09	2264.23	1838.7	2315.39	2019.1
2023-01-23 11:23:19	2498.36	2044.16	2532.22	2262.87
2023-01-23 11:23:29	2784.24	2260.45	2801.57	2490.21
2023-01-23 11:23:39	2970.29	2478.25	3032.11	2689.58
2023-01-23 11:23:49	3321.51	2677.12	3365.02	2887.61
2023-01-23 11:23:59	3543.22	2918.72	3702.86	3193.99
2023-01-23 11:24:09	3544.7	2972.7	3769.38	3227.81
2023-01-23 11:24:19	3482.25	2903.32	3732.18	3169.96
2023-01-23 11:24:29	3325.88	2765.72	3662.7	2990.28
2023-01-23 11:24:39	3112.13	2584.49	3300.41	2779.06
2023-01-23 11:24:49	2936.65	2408.94	3041.31	2644
2023-01-23 11:24:59	2892.32	2415.01	3033.34	2639.78
2023-01-23 11:25:09	2938.41	2457.37	3149.98	2668.73
2023-01-23 11:25:19	3020.38	2480.37	3148.39	2737.63
2023-01-23 11:25:29	3148.25	2594.05	3224.17	2878.38
2023-01-23 11:25:39	3291.86	2677.49	3377.28	2989.08
2023-01-23 11:25:49	3294.43	2708.32	3466.87	3024.49
2023-01-23 11:25:59	2955.2	2606.26	3260.17	2877.16
2023-01-23 11:26:09	1914.78	1744.62	2196.86	1963.55
2023-01-23 11:26:19	1003.02	916.342	1202.57	1029.62
2023-01-23 11:26:29	853.187	694.252	886.352	772.752
2023-01-23 11:26:39	938.108	753.833	917.529	862.725
2023-01-23 11:26:49	1102.83	860.119	1081.49	977.111
2023-01-23 11:26:59	1157.47	914.65	1137.96	1015.68
2023-01-23 11:27:09	1198.9	1015.34	1230.32	1111.69
2023-01-23 11:27:19	992.641	867.299	1018.94	952.238
2023-01-23 11:27:29	581.516	515.975	586.202	570.359
2023-01-23 11:27:39	480.853	386.546	435.304	440.186
2023-01-23 11:27:49	558.688	443.92	440.624	490.494
2023-01-23 11:27:59	504.538	415.332	469.098	475.899
2023-01-23 11:28:09	454.861	349.844	405.88	394.055
2023-01-23 11:28:19	502.965	414.447	463.293	443.205
2023-01-23 11:28:29	551.285	463.629	583.145	510.501
2023-01-23 11:28:39	466.548	397.317	506.025	438.999
2023-01-23 11:28:49	348.5	308.162	396.39	329.824
2023-01-23 11:28:59	322.612	269.4	343.853	277.631
2023-01-23 11:29:09	360.566	298.738	369.881	320.915
2023-01-23 11:29:19	340.629	275.683	356.781	308.933
2023-01-23 11:29:29	340.493	279.865	377.712	310.775
2023-01-23 11:29:39	NaN	NaN	NaN	NaN
2023-01-23 11:29:49	NaN	NaN	NaN	NaN
2023-01-23 11:29:59	NaN	NaN	NaN	NaN
2023-01-23 11:30:09	NaN	NaN	NaN	NaN
2023-01-23 11:30:19	NaN	NaN	NaN	NaN
2023-01-23 11:30:29	NaN	NaN	NaN	NaN
2023-01-23 11:30:39	400.956	304.971	270.853	365.951
2023-01-23 11:30:49	487.539	386.842	440.499	439.941
2023-01-23 11:30:59	543.412	450.767	525.676	485.093
2023-01-23 11:31:09	553.487	475.295	579.598	481.478
2023-01-23 11:31:19	569.157	513.038	680.052	531.851
2023-01-23 11:31:29	786.958	612.699	761.709	637.276
2023-01-23 11:31:39	1072.01	945.016	1190.81	984.255
2023-01-23 11:31:49	1082.43	922.294	1162.88	979.112
2023-01-23 11:31:59	1298.77	1082.5	1496.54	1144.33
2023-01-23 11:32:09	1415.53	1183.27	1590.59	1243.03
2023-01-23 11:32:19	1528.79	1281.39	1706.06	1350.16
2023-01-23 11:32:29	1352.53	1193.17	1485.86	1251.35
2023-01-23 11:32:39	1233.46	1036.35	1292.57	1105.74
2023-01-23 11:32:49	1121.35	959.728	1159.47	1033.95
2023-01-23 11:32:59	1101.24	901.35	1089.96	948.619
2023-01-23 11:33:09	1034.62	871.914	1051.72	934.001
2023-01-23 11:33:19	1115.85	912.285	1065.08	957.808
2023-01-23 11:33:29	1341.42	1089.52	1293.02	1163.46
2023-01-23 11:33:39	1543.95	1274.44	1513.13	1367.53
2023-01-23 11:33:49	1634.29	1353.26	1632.68	1447.51
2023-01-23 11:33:59	1544	1306.4	1619.18	1419.66
2023-01-23 11:34:09	1329.1	1126.16	1365.55	1218.63
2023-01-23 11:34:19	1305.65	1083.31	1332.84	1150.63
2023-01-23 11:34:29	1610.79	1308.28	1609.48	1391.12
2023-01-23 11:34:39	1894.78	1567.41	1892.88	1687.28
2023-01-23 11:34:49	1831.7	1506.87	1773.45	1620.89
2023-01-23 11:34:59	1691.99	1403.89	1592.92	1474.98
2023-01-23 11:35:09	1698.05	1408.26	1643.08	1445.73
2023-01-23 11:35:19	1866.88	1524.17	1864.47	1530.24
2023-01-23 11:35:29	1916.13	1589.69	1909.62	1604.53
2023-01-23 11:35:39	2342.8	1882.07	2355.96	1899.43
2023-01-23 11:35:49	2510.96	2106.9	2623.7	2119.2
2023-01-23 11:35:59	2450.17	2015.13	2487.41	2089.34
2023-01-23 11:36:09	2351.15	1979.31	2477.52	2086.45
2023-01-23 11:36:19	2313.88	1916.92	2388	2025.9
2023-01-23 11:36:29	2461.56	2062.62	2778.76	2071.11
2023-01-23 11:36:39	2295.29	2008.87	2840.63	2024.6
2023-01-23 11:36:49	1985.37	1723.8	2414.54	1697.1
2023-01-23 11:37:01	2198.35	1818.74	2525.17	1722.96
2023-01-23 11:37:11	2559.38	2113.98	2894.98	1932.64
2023-01-23 11:37:21	2496.32	2165.43	2797.67	2042.93
2023-01-23 11:37:31	1399.79	1277.43	1584.04	1346.53
2023-01-23 11:37:41	867.443	761.756	878.425	814.711
2023-01-23 11:37:51	NaN	NaN	NaN	NaN
2023-01-23 11:38:01	NaN	NaN	NaN	NaN
2023-01-23 11:38:11	NaN	NaN	NaN	NaN
2023-01-23 11:38:21	NaN	NaN	NaN	NaN
2023-01-23 11:38:31	611.708	504.486	516.861	556.041
2023-01-23 11:38:41	630.113	505.248	591.391	552.361
2023-01-23 11:38:51	781.87	649.466	829.14	701.981
2023-01-23 11:39:01	698.09	596.268	780.973	659.596
2023-01-23 11:39:11	721.472	600.693	790.993	662.877
2023-01-23 11:39:21	725.818	632.953	828.251	671.288
2023-01-23 11:39:31	742.643	628.808	872.98	669.927
2023-01-23 11:39:41	680.588	547.242	730.062	606.371
2023-01-23 11:39:51	653.837	529.457	689.316	584.442
2023-01-23 11:40:01	687.833	577.786	708.249	611.701
2023-01-23 11:40:11	668.693	571.567	714.693	593.145
2023-01-23 11:40:21	652.36	557.473	722.406	556.425
2023-01-23 11:40:31	763.055	624.269	775.486	631.839
2023-01-23 11:40:41	961.791	783.641	983.638	793.278
2023-01-23 11:40:51	1138.44	942.378	1227.11	981.615
2023-01-23 11:41:01	1189.66	1005.1	1326.99	1056.29
2023-01-23 11:41:11	1234.02	1036.2	1332.81	1080.69
2023-01-23 11:41:21	1228.03	1046.48	1344.97	1112.16
2023-01-23 11:41:31	1396.38	1145	1497.79	1220.86
2023-01-23 11:41:41	1449.72	1185.93	1558.44	1298.44
2023-01-23 11:41:51	1600.62	1329.73	1691.28	1453.07
2023-01-23 11:42:01	1518.42	1282.27	1598.86	1363.64
2023-01-23 11:42:11	1539.71	1263.29	1658.29	1374.27
2023-01-23 11:42:21	1591.38	1283.39	1633.51	1376.5
2023-01-23 11:42:31	1741.47	1411.57	1810.99	1489.84
2023-01-23 11:42:41	1941.58	1632.26	2067.19	1705.79
2023-01-23 11:42:51	1812.64	1534.39	1925.91	1583.83
2023-01-23 11:43:01	1917.63	1551.08	1970.87	1669.76
2023-01-23 11:43:11	2128.13	1785.38	2186.04	1919.14
2023-01-23 11:43:21	2126.45	1736.34	2126.89	1857.41
2023-01-23 11:43:31	2465.63	2055.59	2628.39	2176.61
2023-01-23 11:43:41	2515.94	2141.38	2633.86	2224.48
2023-01-23 11:43:51	2509.67	2160.84	2636.88	2253.32
2023-01-23 11:44:01	2512.25	2105.87	2699.84	2283.79
2023-01-23 11:44:11	2549.59	2086.07	2615.45	2259.04
2023-01-23 11:44:21	2522.25	2085.59	2591.57	2226.22
2023-01-23 11:44:31	2492.28	2058.97	2498.21	2217.8
2023-01-23 11:44:41	2515.17	2066.71	2524.74	2193.08
2023-01-23 11:44:51	2389.73	1979.55	2369.66	2103
2023-01-23 11:45:01	2414.6	1986.26	2447.53	2092.14
2023-01-23 11:45:11	2389.7	1959.51	2417.79	2083.47
2023-01-23 11:45:21	2119.54	1746.24	2135.81	1836.85
2023-01-23 11:45:31	2120.45	1760.55	2152.51	1821.77
2023-01-23 11:45:41	2092.66	1730.98	2188.23	1825.81
2023-01-23 11:45:51	2135.19	1775.98	2198.7	1879.79
2023-01-23 11:46:01	2135.53	1800.99	2223.23	1890.36
2023-01-23 11:46:11	2171.93	1820.68	2300.78	1912.62
2023-01-23 11:46:21	2367.75	1974.42	2517.1	2066.81
2023-01-23 11:46:31	2402.21	1989.19	2554.12	2108.53
2023-01-23 11:46:41	2424.86	2016.38	2469.25	2162.02
2023-01-23 11:46:51	2719.84	2227.24	2753.15	2410
2023-01-23 11:47:01	2894.31	2437.26	3063.69	2696.64
2023-01-23 11:47:11	2164.33	1876.37	2377.63	2062.94
2023-01-23 11:47:21	1657.76	1428.42	1759.77	1551.5
2023-01-23 11:47:31	1265.63	1103.53	1315.06	1179.22
2023-01-23 11:47:41	796.827	688.923	835.937	775.113
2023-01-23 11:47:51	646.463	546.585	646.113	617.759
2023-01-23 11:48:01	574.82	481.891	587.413	527.006
2023-01-23 11:48:11	528.422	390.638	475.858	429.446
2023-01-23 11:48:21	619.76	438.108	556.2	499.949
2023-01-23 11:48:31	676.674	455.087	599.814	506.186
2023-01-23 11:48:41	719.462	431.325	560.32	474.751
2023-01-23 11:48:51	625.46	424.701	541.988	480.882
2023-01-23 11:49:01	589.666	420.3	546.983	470.02
2023-01-23 11:49:11	623.606	379.143	474.895	413.882
2023-01-23 11:49:21	633.169	365.173	478.495	419.332
2023-01-23 11:49:31	663.454	382.392	491.102	418.906
2023-01-23 11:49:41	722.137	402.714	468.883	434.727
2023-01-23 11:49:51	714.66	428.383	501.737	441.152
2023-01-23 11:50:01	808.503	441.624	535.374	461.425
2023-01-23 11:50:11	1022.65	489.007	562.399	500.046
2023-01-23 11:50:21	1371.63	508.095	587.362	509.473
2023-01-23 11:50:31	1387.86	546.414	590.886	515.005
2023-01-23 11:50:41	1214.26	544.071	628.948	564.805
2023-01-23 11:50:51	1000.72	555.615	626.654	576.55
2023-01-23 11:51:01	877.475	619.695	727.661	630.241
2023-01-23 11:51:11	857.247	604.962	731.288	655.774
2023-01-23 11:51:21	856.084	596.8	758.057	649.052
2023-01-23 11:51:31	917.504	447.865	550.934	495.245
2023-01-23 11:51:41	969.807	524.329	602.933	551.142
2023-01-23 11:51:51	935.665	608.118	699.324	649.256
2023-01-23 11:52:01	1005.99	713.71	913.491	757.788
2023-01-23 11:52:11	980.406	775.603	991.97	842.306
2023-01-23 11:52:21	1362.99	1048.87	1312.59	1130.63
2023-01-23 11:52:31	1764	1432.62	1695.14	1534.35
2023-01-23 11:52:41	2011.7	1655.52	1983.83	1797.81
2023-01-23 11:52:51	2181.6	1826.66	2256.1	1954.31
2023-01-23 11:53:01	2165.14	1810.43	2305.48	1972.89
2023-01-23 11:53:11	1825.66	1578.57	1982.41	1738.64
2023-01-23 11:53:21	1383.88	1186.66	1496.8	1293.46
2023-01-23 11:53:31	1343.77	1103.07	1414.35	1194.89
2023-01-23 11:53:41	1390.98	1122.84	1377.77	1222.96
2023-01-23 11:53:51	1714.74	1346.72	1667.5	1465.09
2023-01-23 11:54:01	1988.11	1645.6	2024.98	1791.4
2023-01-23 11:54:11	2180.91	1754.68	2189.04	1892.74
2023-01-23 11:54:21	2440.34	2017.04	2507.16	2204.39
2023-01-23 11:54:31	2550.46	2102.37	2551.72	2281.71
2023-01-23 11:54:41	2956.42	2454.54	3128.89	2627.37
2023-01-23 11:54:51	2881.28	2449.15	3157.43	2668.64
2023-01-23 11:55:01	2857.55	2418.51	3048.11	2619.08
2023-01-23 11:55:11	2825.93	2361.19	3012.93	2588.78
2023-01-23 11:55:21	2630.08	2202.62	2796.27	2434.04
2023-01-23 11:55:31	2355.32	2006.02	2491.6	2171.71
2023-01-23 11:55:41	1990.14	1702.83	2075.17	1921.59
2023-01-23 11:55:51	1978.55	1582.59	1920.5	1724.2
2023-01-23 11:56:01	2491	1957.46	2381.14	2173.01
2023-01-23 11:56:11	2514.65	2080.81	2293	2321.48
2023-01-23 11:56:21	2328.71	1944.88	2294.83	2131.46
2023-01-23 11:56:31	2352.34	1929.91	2340.97	2104.28
2023-01-23 11:56:41	2494.32	2050.25	2522.61	2223.48
2023-01-23 11:56:51	2887.91	2339.24	2951.86	2548.76
2023-01-23 11:57:01	3030.85	2504.18	3217.6	2755.23
2023-01-23 11:57:11	3147.71	2671.12	3416.04	2901.96
2023-01-23 11:57:21	3359.39	2807.4	3588.76	3092.35
2023-01-23 11:57:31	3401.48	2857.44	3648.78	3191.6
2023-01-23 11:57:41	2367.89	2093.19	2642.08	2399.96
2023-01-23 11:57:51	1394.88	1252.13	1583.99	1407.73
2023-01-23 11:58:01	1056.45	913.562	1128.06	1017.99
2023-01-23 11:58:11	712.985	624.574	830.341	703.096
2023-01-23 11:58:21	694.502	568.731	730.352	634.215
2023-01-23 11:58:31	797.561	650.674	862.068	683.076
2023-01-23 11:58:41	885.835	750.323	1027.09	812.21
2023-01-23 11:58:51	831.724	669.144	929.809	730.509
2023-01-23 11:59:01	954.415	734.022	1041.09	785.767
2023-01-23 11:59:11	1206.38	834.532	1193.42	877.196
2023-01-23 11:59:21	1208.76	754.524	1016.81	787.82
2023-01-23 11:59:31	1315.58	766.898	1015.98	767.697
2023-01-23 11:59:41	1155.64	700.41	948.104	733.233
2023-01-23 11:59:51	1148.1	651.476	883.729	696.319
2023-01-23 12:00:01	1064.25	663.389	917.016	710.884
2023-01-23 12:00:11	956.489	674.219	894.975	753.398
2023-01-23 12:00:21	1115.19	695.446	933.636	723.273
2023-01-23 12:00:31	1441.04	1077.54	1512.24	1126.81
2023-01-23 12:00:41	1618.13	1351.45	1861.61	1453.13
2023-01-23 12:00:51	1624.99	1389.07	1851.49	1532.56
2023-01-23 12:01:01	1517.46	1313.73	1639.91	1452.2
2023-01-23 12:01:11	1536.97	1285.68	1626.76	1427.24
2023-01-23 12:01:21	1576.53	1293.33	1637.5	1423.28
2023-01-23 12:01:31	1594.71	1305.3	1646.21	1434.62
2023-01-23 12:01:41	1659.89	1360.85	1715.27	1489.98
2023-01-23 12:01:51	1677.61	1370.76	1800.12	1527.9
2023-01-23 12:02:01	1691.1	1428.89	1922.92	1548.09
2023-01-23 12:02:11	1636.02	1406.77	1953.05	1507.68
2023-01-23 12:02:21	1746.99	1473.85	2076.29	1593.16
2023-01-23 12:02:31	1677.16	1472.3	2014.23	1568.49
2023-01-23 12:02:41	1759.09	1494.22	2049.41	1594.11
2023-01-23 12:02:51	1893.84	1645.04	2367.07	1781.24
2023-01-23 12:03:01	1830.07	1621.22	2316.2	1724.29
2023-01-23 12:03:11	1811.15	1531.37	2176.58	1647.12
2023-01-23 12:03:21	1827.49	1515.67	2153.02	1643.26
2023-01-23 12:03:31	1813.73	1534.95	2106.02	1646.19
2023-01-23 12:03:41	1791.71	1507.47	2085.54	1622.87
2023-01-23 12:03:51	1707.06	1455.15	1997.87	1570.3
2023-01-23 12:04:01	1695.88	1474.25	2121.73	1529.29
2023-01-23 12:04:11	1617.48	1384.83	1966.42	1469.9
2023-01-23 12:04:21	1581.3	1355.12	1837.94	1456.56
2023-01-23 12:04:31	1539.56	1304.45	1655.32	1406.56
2023-01-23 12:04:41	1589.45	1382.41	1818.56	1489.52
2023-01-23 12:04:51	1625.56	1383.74	1898.07	1547.79
2023-01-23 12:05:01	1616.77	1374.17	1861.7	1499.59
2023-01-23 12:05:11	1736.43	1427.49	2053.38	1582.83
2023-01-23 12:05:21	1713.35	1460.92	1977.55	1583.83
2023-01-23 12:05:31	1814.92	1528.79	2065.83	1667.9
2023-01-23 12:05:41	2211.17	1889.7	2648.27	2000.05
2023-01-23 12:05:51	2328.45	2056.6	2867.31	2197.02
2023-01-23 12:06:01	2214.93	1959.42	2777.76	2176.18
2023-01-23 12:06:11	2057.19	1762.11	2521.65	1996.51
2023-01-23 12:06:21	2355.01	2002.57	2834.23	2184.17
2023-01-23 12:06:31	2354.86	2006.55	2793.24	2131.54
2023-01-23 12:06:41	2175.44	1844.69	2509.5	1917.51
2023-01-23 12:06:51	2081.01	1746.21	2447.97	1917
2023-01-23 12:07:02	2136.71	1771.42	2382.51	1935.97
2023-01-23 12:07:12	2792.66	2260.59	3136.65	2445.68
2023-01-23 12:07:22	2813.92	2430.74	3426.49	2647.87
2023-01-23 12:07:32	3161.48	2681.24	3771.44	2920.98
2023-01-23 12:07:42	3724.4	3153.53	4551.53	3511.17
2023-01-23 12:07:52	3409.16	2919.19	4189.93	3216.89
2023-01-23 12:08:02	3280.07	2800.74	3921.78	3039.68
2023-01-23 12:08:12	3332.94	2838.01	4053.54	3077.95
2023-01-23 12:08:22	3304.97	2847.78	3997.6	3109.66
2023-01-23 12:08:32	2744	2427.57	3439.39	2658.38
2023-01-23 12:08:42	2070.28	1709.08	2390.77	1867.87
2023-01-23 12:08:52	2322.74	1149.59	1466.87	1119.48
2023-01-23 12:09:02	1496.9	864.893	1255.39	897.656
2023-01-23 12:09:12	1388.38	469.364	612.082	446.773
2023-01-23 12:09:22	1451.96	406.882	440.185	346.368
2023-01-23 12:09:32	1976.75	434.473	386.357	292.742
2023-01-23 12:09:42	2217.66	460.792	358.813	261.679
2023-01-23 12:09:52	2279.86	525.425	478.804	340.747
2023-01-23 12:10:02	6486.01	1813.59	878.088	480.839
2023-01-23 12:10:12	11329.4	3605.22	1693.5	536.36
2023-01-23 12:10:22	21024.4	8990.78	5178.7	1032.88
2023-01-23 12:10:32	28934.5	14479.5	9056.52	1676.94
2023-01-23 12:10:42	30257	14954.9	8800.6	1364.46
2023-01-23 12:10:52	29553.6	14290.5	8172.37	1164.48
2023-01-23 12:11:02	27236.6	12905.8	7213.83	1073.66
2023-01-23 12:11:12	26299.8	12537	7163.97	1097.43
2023-01-23 12:11:22	24490.3	11251.2	6347.66	1052.55
2023-01-23 12:11:32	25078	11693.8	6848.88	1265.41
2023-01-23 12:11:42	21757.5	10202.8	5954.8	1121.75
2023-01-23 12:11:52	18527.1	8475.85	4904.04	994.773
2023-01-23 12:12:02	14376.5	6257.76	3589.33	940.498
2023-01-23 12:12:12	12673.7	5138.86	2940.63	990.644
2023-01-23 12:12:22	12451.9	5110.05	2970.35	989.989
2023-01-23 12:12:32	11395.8	4497.53	2611.3	948.479
2023-01-23 12:12:42	13353.7	5236.44	2936.68	976.392
2023-01-23 12:12:52	15871.8	6595.38	3796.91	1012.95
2023-01-23 12:13:02	14416.5	6395.78	3761.02	973.285
2023-01-23 12:13:12	8888.55	3977.15	2447.76	928.378
2023-01-23 12:13:22	2725.49	1646.41	1618.46	1061.92
2023-01-23 12:13:32	1531.87	1163.95	1568.52	1212.13
2023-01-23 12:13:42	1880.69	1117.43	1436.28	1115.55
2023-01-23 12:13:52	1938.37	1247.82	1576.52	1256.29
2023-01-23 12:14:02	2519.46	1275.26	1512.23	1157.5
2023-01-23 12:14:12	2523.14	1276.37	1460.5	1114.64
2023-01-23 12:14:22	1768.23	1110.23	1476.07	1142.11
2023-01-23 12:14:32	1426.69	1076.24	1438.28	1145.33
2023-01-23 12:14:42	1400.65	1109.5	1483.25	1173.08
2023-01-23 12:14:52	1433.73	1110.96	1503.43	1194.02
2023-01-23 12:15:02	1519.03	1141.39	1586.58	1221.93
2023-01-23 12:15:12	1758.8	1232.72	1704.42	1329.1
2023-01-23 12:15:22	2057.43	1391.59	1858.69	1485
2023-01-23 12:15:32	2392.33	1630.29	2231.74	1692.97
2023-01-23 12:15:42	2532.78	2074.02	2901.72	2218.17
2023-01-23 12:15:52	2908.07	2405.28	3424.38	2603.49
2023-01-23 12:16:02	3404.64	2878.41	3992.57	3082.73
2023-01-23 12:16:12	3440.86	2971.52	4051.5	3216.76
2023-01-23 12:16:22	3610.03	3071.32	4207.52	3322.38
2023-01-23 12:16:32	3512.29	3026.92	4008.94	3303.55
2023-01-23 12:16:42	3583.5	3045.32	4094.53	3371.38
2023-01-23 12:16:52	3603.21	3070.3	4244.26	3403.09
2023-01-23 12:17:02	3889.06	3275.03	4653.11	3610.74
2023-01-23 12:17:12	3896.4	3358.91	4741.62	3646.04
2023-01-23 12:17:22	3994.14	3391.87	4820.3	3748.16
2023-01-23 12:17:32	3447.27	3165.63	4544.84	3551.48
2023-01-23 12:17:42	1626.93	1554.8	2233.76	1759.33
2023-01-23 12:17:52	1395.46	1125.59	1637.86	1238.64
2023-01-23 12:18:02	1900.63	1655.47	2279.51	1756.18
2023-01-23 12:18:12	1502.32	1328.68	1832.81	1451.27
2023-01-23 12:18:22	1397.17	1201.38	1714.38	1349.34
2023-01-23 12:18:32	1119.4	930.517	1293.94	1031.73
2023-01-23 12:18:42	1193.56	943.801	1329.3	1022
2023-01-23 12:18:52	1255.73	997.141	1319.7	1065.25
2023-01-23 12:19:02	1518.22	1213.02	1606.44	1289.1
2023-01-23 12:19:12	1818.17	1428.12	1888.28	1556.63
2023-01-23 12:19:22	2542.4	1371.71	1612.43	1281.51
2023-01-23 12:19:32	3212.02	1410.82	1469.71	1126.91
2023-01-23 12:19:42	3679.64	1607.31	1545.8	1078.06
2023-01-23 12:19:52	3595.4	1642.07	1637.58	1093.76
2023-01-23 12:20:02	2366.65	1414.96	1657.84	1228.89
2023-01-23 12:20:12	1791.02	1387.27	1922.47	1426.67
2023-01-23 12:20:22	1729.78	1485.25	2102.72	1559.49
2023-01-23 12:20:32	1726.51	1491.93	2046.7	1598.31
2023-01-23 12:20:42	2010.03	1424.92	1876.24	1487.82
2023-01-23 12:20:52	3666.13	1656.09	1690.28	1188.73
2023-01-23 12:21:02	4511.81	1936.38	1599.78	999.496
2023-01-23 12:21:12	2628.15	1428.53	1530.04	1112.33
2023-01-23 12:21:22	1763.97	1167.81	1547.91	1187.43
2023-01-23 12:21:32	1618.81	1252.89	1766.24	1381.21
2023-01-23 12:21:42	1581.72	1305.36	1852.78	1440.79
2023-01-23 12:21:52	1592.24	1396.76	1973.46	1482.65
2023-01-23 12:22:02	1587.62	1353.21	1890.39	1453.71
2023-01-23 12:22:12	1606.4	1344.24	1885.53	1466.05
2023-01-23 12:22:22	1547.48	1320.53	1863.91	1458.31
2023-01-23 12:22:32	1636.97	1374.1	1911.02	1486.74
2023-01-23 12:22:42	1746.67	1486.07	2064.02	1627.23
2023-01-23 12:22:52	1823.54	1548.8	2138.54	1649.76
2023-01-23 12:23:02	1797.83	1546.73	2081.12	1654.78
2023-01-23 12:23:12	1822.67	1559.28	2101.02	1686.29
2023-01-23 12:23:22	1840.97	1557.93	2112.98	1683.39
2023-01-23 12:23:32	1932.39	1620.6	2231.26	1744.9
2023-01-23 12:23:42	2077.35	1754.81	2438.67	1871.75
2023-01-23 12:23:52	2082.95	1779.25	2444.69	1902.05
2023-01-23 12:24:02	2126.72	1843.21	2597.66	2005.97
2023-01-23 12:24:12	2018.38	1806.85	2575.75	1958.79
2023-01-23 12:24:22	1951.84	1743.51	2396	1889.28
2023-01-23 12:24:32	1843.54	1616.73	2256.59	1773.98
2023-01-23 12:24:42	1766.82	1556.64	2211.15	1705.81
2023-01-23 12:24:52	1750.58	1506	2106.65	1655.49
2023-01-23 12:25:02	1687.45	1453.38	2004.25	1642.7
2023-01-23 12:25:12	1684.94	1456.79	2026.26	1645.32
2023-01-23 12:25:22	1666.6	1460.78	2034.58	1617.4
2023-01-23 12:25:32	1601.85	1411.64	2019.57	1550.25
2023-01-23 12:25:42	1595.2	1430.27	2003.43	1529.47
2023-01-23 12:25:52	1588	1409.29	1971.85	1540.68
2023-01-23 12:26:02	1546.68	1357.18	1954	1489.42
2023-01-23 12:26:12	1506.47	1303.28	1847.41	1434.81
2023-01-23 12:26:22	1550.52	1316.97	1862.29	1396.83
2023-01-23 12:26:32	1646.07	1404.25	1970.92	1495.9
2023-01-23 12:26:42	1666.43	1398.49	1941.61	1490.65
2023-01-23 12:26:52	1993.9	1678.82	2333.53	1782.49
2023-01-23 12:27:02	2158.4	1827.4	2541.89	1983.47
2023-01-23 12:27:12	2069.25	1758.02	2437.52	1915.31
2023-01-23 12:27:22	2040.13	1724.59	2386.65	1897.67
2023-01-23 12:27:32	1991.89	1629.44	2243.09	1781.4
2023-01-23 12:27:42	1991.93	1586.43	2253.71	1782.43
2023-01-23 12:27:52	1916.71	1613.21	2246.44	1791.92
2023-01-23 12:28:02	2158.79	1778.04	2385.56	1927.76
2023-01-23 12:28:12	2068.1	1812.49	2488.04	2030.79
2023-01-23 12:28:22	2116.33	1786.43	2461.13	1925.7
2023-01-23 12:28:32	2578.41	2147.54	2983.58	2309.03
2023-01-23 12:28:42	2799.62	2381.33	3311.62	2594.32
2023-01-23 12:28:52	2817.66	2433.07	3438.24	2648.49
2023-01-23 12:29:02	2957.42	2458.46	3507.84	2681.83
2023-01-23 12:29:12	3241.88	2721.47	3835.61	2919.74
2023-01-23 12:29:22	3319.04	2836.54	4069.2	3031.61
2023-01-23 12:29:32	3212.56	2749.24	3974.99	2954.63
2023-01-23 12:29:42	3084.39	2680.97	3840.18	2909.51
2023-01-23 12:29:52	2776.94	2421.42	3422.22	2626.02
2023-01-23 12:30:02	2715.79	2259.17	3171.52	2482.77
2023-01-23 12:30:12	2911.82	2419.21	3326.73	2682.06
2023-01-23 12:30:22	3022.41	2564.58	3500.9	2801.82
2023-01-23 12:30:32	2989.13	2551.25	3526.25	2791.37
2023-01-23 12:30:42	6011.66	2754.36	3069.19	2133.51
2023-01-23 12:30:52	10187.1	5002.77	4493.95	1887.63
2023-01-23 12:31:02	9224.82	4594.17	3831.48	1557.66
2023-01-23 12:31:12	4643.07	2289.92	2276.57	1477.84
2023-01-23 12:31:22	16080	7194.64	6371.74	2584.06
2023-01-23 12:31:32	30105.9	17614.5	14796.4	4698.17
2023-01-23 12:31:42	38156.1	21672.7	17649.7	6126.93
2023-01-23 12:31:52	48010.6	29286.9	23249.1	7724.31
2023-01-23 12:32:02	43518.5	26420.8	21283.2	6832.82
2023-01-23 12:32:12	36311	20220.7	16189.4	4774.91
2023-01-23 12:32:22	40653.9	23002.2	18715.2	6230.12
2023-01-23 12:32:32	46906.5	29303.5	24239.6	8994.72
2023-01-23 12:32:42	57231.7	38255.1	27913.6	10558.6
2023-01-23 12:32:52	64661.1	45553.6	28822.3	9986.34
2023-01-23 12:33:02	62541.1	44468.2	28522.7	8502.55
2023-01-23 12:33:12	62035.6	42882.8	28438.3	8359.5
2023-01-23 12:33:22	66414.8	47636.7	28189.6	8266.64
2023-01-23 12:33:32	63457	45934.7	29926	11281.5
2023-01-23 12:33:42	55294.9	40334.4	30386.5	12623.7
2023-01-23 12:33:52	31649.8	22616.8	18802.8	7537.02
2023-01-23 12:34:02	13566.4	7657.96	6253.6	2231.62
2023-01-23 12:34:12	9843.43	4158.03	3264.41	1182.13
2023-01-23 12:34:22	15316.5	6517.03	5179.78	1551.94
2023-01-23 12:34:32	29316.7	14854.8	12280.8	3450.49
2023-01-23 12:34:42	26584.3	14714.2	12066.2	3450.82
2023-01-23 12:34:52	11856.3	6542.3	5466.32	1999.42
2023-01-23 12:35:02	8237.13	4054.39	3668.93	1985.83
2023-01-23 12:35:12	9917.63	5123.21	4665.16	2256.01
2023-01-23 12:35:22	15994	7708.42	6614.53	2367.5
2023-01-23 12:35:32	25366	13450.8	11473	3655.33
2023-01-23 12:35:42	23020.5	13442.1	11725.7	3712.32
2023-01-23 12:35:52	9345.44	6250.77	6281.85	2957.16
2023-01-23 12:36:02	5085.78	3554.32	4350.35	2940
2023-01-23 12:36:12	3859.82	3036.1	4047.53	3010.53
2023-01-23 12:36:22	3598.91	3012.58	4147.14	3148.5
2023-01-23 12:36:32	3707.16	3184.29	4543.03	3465.4
2023-01-23 12:36:42	3817.12	3240.99	4627.98	3606.93
2023-01-23 12:36:52	3941.24	3345.62	4762.57	3698.21
2023-01-23 12:37:04	3942.48	3370.5	4700.34	3686.79
2023-01-23 12:37:14	3990.44	3350.97	4718.81	3752.29
2023-01-23 12:37:24	4102.75	3457.23	4885.27	3820.17
2023-01-23 12:37:34	4162.15	3550.07	4963.62	3926.26
2023-01-23 12:37:44	4291.31	3683.66	5290.7	4013.79
2023-01-23 12:37:54	4276.78	3699.12	5280.1	4059.41
2023-01-23 12:38:04	2876.66	2701.31	3961.64	3074.18
2023-01-23 12:38:14	2244.94	1870.19	2606.55	2009.64
2023-01-23 12:38:24	2540.86	2181.15	3002.96	2364.64
2023-01-23 12:38:34	2888.26	2433.49	3375.25	2576.91
2023-01-23 12:38:44	3109.33	2646.51	3636.48	2853.67
2023-01-23 12:38:54	2914.45	2489.55	3374.76	2713.74
2023-01-23 12:39:04	2691.75	2341.21	3243.36	2541.15
2023-01-23 12:39:14	2438.16	2084.38	2861.53	2251.23
2023-01-23 12:39:24	2186.71	1814.34	2533.78	1943.78
2023-01-23 12:39:34	2771.04	1660.01	2095.82	1569.12
2023-01-23 12:39:44	2941.79	1721.13	2165.94	1602.71
2023-01-23 12:39:54	3158.9	1780.52	2124.95	1572.48

## Sheet: ED3 Panel d
datetime (UTC)	Condensation sink 20 nm (1/s)	Condensation sink 50 nm (1/s)	Condensation sink 100 nm (1/s)
2023-01-23 11:20:10	1.30233e-05	7.99281e-05	0.000314705
2023-01-23 11:20:40	1.30224e-05	8.04822e-05	0.00031721
2023-01-23 11:21:10	1.33995e-05	8.28798e-05	0.000326698
2023-01-23 11:21:40	2.31667e-05	0.000143236	0.000564583
2023-01-23 11:22:10	2.38578e-05	0.000147252	0.000580265
2023-01-23 11:22:40	2.86724e-05	0.000177096	0.000697938
2023-01-23 11:23:10	3.15164e-05	0.000194724	0.000767446
2023-01-23 11:23:40	4.11787e-05	0.000254379	0.00100253
2023-01-23 11:24:10	4.98366e-05	0.000308137	0.00121456
2023-01-23 11:24:40	4.31523e-05	0.000266814	0.00105168
2023-01-23 11:25:10	4.09373e-05	0.000253074	0.000997495
2023-01-23 11:25:40	4.64218e-05	0.000286954	0.00113103
2023-01-23 11:26:10	3.06812e-05	0.000189684	0.000747654
2023-01-23 11:26:40	1.31009e-05	8.08971e-05	0.00031881
2023-01-23 11:27:10	NaN	NaN	NaN
2023-01-23 11:27:40	6.39092e-06	3.93683e-05	0.000155178
2023-01-23 11:28:10	NaN	NaN	NaN
2023-01-23 11:28:40	6.14107e-06	3.79959e-05	0.000149959
2023-01-23 11:29:10	4.5893e-06	2.84002e-05	0.000112113
2023-01-23 11:29:40	NaN	NaN	NaN
2023-01-23 11:30:10	NaN	NaN	NaN
2023-01-23 11:30:40	4.67619e-06	2.80839e-05	0.000110441
2023-01-23 11:31:10	6.2807e-06	3.88802e-05	0.000153604
2023-01-23 11:31:40	1.33686e-05	8.28655e-05	0.00032747
2023-01-23 11:32:10	1.66372e-05	0.000103028	0.000407092
2023-01-23 11:32:40	1.44226e-05	8.91297e-05	0.000352071
2023-01-23 11:33:10	1.18607e-05	7.33549e-05	0.000289793
2023-01-23 11:33:40	1.8002e-05	0.000111249	0.000439447
2023-01-23 11:34:10	1.56527e-05	9.67489e-05	0.000382177
2023-01-23 11:34:40	2.28479e-05	0.000141414	0.00055872
2023-01-23 11:35:10	NaN	NaN	NaN
2023-01-23 11:35:40	2.45524e-05	0.000151732	0.000599358
2023-01-23 11:36:10	2.73728e-05	0.000169452	0.000669524
2023-01-23 11:36:40	2.83174e-05	0.000175294	0.000692301
2023-01-23 11:37:11	2.80788e-05	0.000173602	0.000684986
2023-01-23 11:37:41	NaN	NaN	NaN
2023-01-23 11:38:11	NaN	NaN	NaN
2023-01-23 11:38:41	8.11339e-06	4.99483e-05	0.000196755
2023-01-23 11:39:11	1.04587e-05	6.46767e-05	0.000254936
2023-01-23 11:39:41	9.48761e-06	5.85981e-05	0.000230933
2023-01-23 11:40:11	9.02834e-06	5.5792e-05	0.000219892
2023-01-23 11:40:41	1.20532e-05	7.45062e-05	0.000293665
2023-01-23 11:41:11	1.66128e-05	0.000102687	0.000404731
2023-01-23 11:41:41	2.05958e-05	0.000127353	0.000501987
2023-01-23 11:42:11	2.18005e-05	0.000134727	0.000531008
2023-01-23 11:42:41	2.68604e-05	0.000165942	0.000654008
2023-01-23 11:43:11	3.05618e-05	0.000188767	0.000743942
2023-01-23 11:43:41	3.43268e-05	0.000212173	0.000836263
2023-01-23 11:44:11	3.44617e-05	0.000212738	0.000838331
2023-01-23 11:44:41	3.3896e-05	0.000209163	0.0008242
2023-01-23 11:45:11	3.24901e-05	0.000200644	0.00079072
2023-01-23 11:45:41	2.78757e-05	0.000172288	0.000679059
2023-01-23 11:46:11	2.92838e-05	0.000180945	0.000713148
2023-01-23 11:46:41	3.44251e-05	0.000212486	0.000837331
2023-01-23 11:47:11	3.09698e-05	0.000191519	0.000754916
2023-01-23 11:47:41	9.86673e-06	6.09613e-05	0.000240261
2023-01-23 11:48:11	6.13584e-06	3.7763e-05	0.000148749
2023-01-23 11:48:41	7.422e-06	4.56516e-05	0.000179805
2023-01-23 11:49:11	6.34203e-06	3.90142e-05	0.000153667
2023-01-23 11:49:41	6.64835e-06	4.07423e-05	0.000160384
2023-01-23 11:50:11	7.85759e-06	4.80245e-05	0.000188977
2023-01-23 11:50:41	8.81569e-06	5.37282e-05	0.000211333
2023-01-23 11:51:11	1.01754e-05	6.25898e-05	0.000246521
2023-01-23 11:51:41	8.49811e-06	5.1965e-05	0.000204499
2023-01-23 11:52:11	1.29742e-05	8.00994e-05	0.000315655
2023-01-23 11:52:41	2.76004e-05	0.000170261	0.00067088
2023-01-23 11:53:11	2.66383e-05	0.000164728	0.000649307
2023-01-23 11:53:41	NaN	NaN	NaN
2023-01-23 11:54:11	2.80156e-05	0.000172941	0.000681507
2023-01-23 11:54:41	4.11735e-05	0.000254462	0.00100293
2023-01-23 11:55:11	4.03978e-05	0.000249839	0.000984803
2023-01-23 11:55:41	NaN	NaN	NaN
2023-01-23 11:56:11	NaN	NaN	NaN
2023-01-23 11:56:41	3.41259e-05	0.000210694	0.000830297
2023-01-23 11:57:11	NaN	NaN	NaN
2023-01-23 11:57:41	NaN	NaN	NaN
2023-01-23 11:58:11	9.90828e-06	6.12621e-05	0.000241474
2023-01-23 11:58:41	1.30777e-05	8.08908e-05	0.000318862
2023-01-23 11:59:11	1.38499e-05	8.53665e-05	0.000336333
2023-01-23 11:59:41	1.156e-05	7.11743e-05	0.000280372
2023-01-23 12:00:11	1.17936e-05	7.27984e-05	0.000286876
2023-01-23 12:00:41	2.2244e-05	0.000137546	0.000542161
2023-01-23 12:01:11	2.20007e-05	0.000135975	0.000535925
2023-01-23 12:01:41	2.28102e-05	0.000140936	0.000555455
2023-01-23 12:02:11	2.33089e-05	0.000144182	0.000568348
2023-01-23 12:02:41	2.35367e-05	0.000145479	0.000573393
2023-01-23 12:03:11	2.57482e-05	0.000159225	0.000627626
2023-01-23 12:03:41	2.47171e-05	0.000152853	0.000602509
2023-01-23 12:04:11	2.26228e-05	0.000139898	0.000551444
2023-01-23 12:04:41	2.30449e-05	0.000142542	0.000561886
2023-01-23 12:05:11	2.48462e-05	0.000153609	0.000605462
2023-01-23 12:05:41	3.06313e-05	0.000189478	0.0007469
2023-01-23 12:06:11	2.98216e-05	0.000184408	0.00072688
2023-01-23 12:06:41	2.92933e-05	0.00018113	0.000713957
2023-01-23 12:07:13	3.99724e-05	0.000247102	0.000973961
2023-01-23 12:07:43	5.66621e-05	0.000350553	0.00138188
2023-01-23 12:08:13	4.75661e-05	0.000294118	0.00115932
2023-01-23 12:08:43	2.75811e-05	0.000170574	0.000672368
2023-01-23 12:09:13	6.29154e-06	3.80476e-05	0.000149485
2023-01-23 12:09:43	4.32286e-06	2.40249e-05	9.31631e-05
2023-01-23 12:10:13	1.09598e-05	5.33142e-05	0.000201943
2023-01-23 12:10:43	2.91719e-05	0.000138762	0.000523334
2023-01-23 12:11:13	2.37607e-05	0.000111393	0.000418909
2023-01-23 12:11:43	2.33176e-05	0.000114647	0.000435142
2023-01-23 12:12:13	1.86289e-05	9.84275e-05	0.000378455
2023-01-23 12:12:43	1.82341e-05	9.52192e-05	0.000365375
2023-01-23 12:13:13	1.64131e-05	8.79604e-05	0.000339032
2023-01-23 12:13:43	1.72415e-05	0.000105618	0.000415744
2023-01-23 12:14:13	1.74363e-05	0.000106574	0.000419373
2023-01-23 12:14:43	1.79173e-05	0.00011066	0.00043611
2023-01-23 12:15:13	2.09734e-05	0.000129425	0.000509997
2023-01-23 12:15:43	3.3815e-05	0.000209043	0.000823947
2023-01-23 12:16:13	4.88772e-05	0.00030236	0.00119188
2023-01-23 12:16:43	5.21373e-05	0.000322478	0.00127115
2023-01-23 12:17:13	5.60723e-05	0.000346878	0.00136736
2023-01-23 12:17:43	2.47628e-05	0.000153329	0.000604489
2023-01-23 12:18:13	2.11794e-05	0.000131	0.000516381
2023-01-23 12:18:43	1.57202e-05	9.70836e-05	0.000382603
2023-01-23 12:19:13	2.4206e-05	0.000149652	0.000589863
2023-01-23 12:19:43	1.72588e-05	0.000103543	0.000406329
2023-01-23 12:20:13	2.22041e-05	0.000137172	0.000540617
2023-01-23 12:20:43	2.309e-05	0.000142472	0.000561401
2023-01-23 12:21:13	1.74214e-05	0.000106423	0.000418746
2023-01-23 12:21:43	2.17792e-05	0.000134608	0.00053054
2023-01-23 12:22:13	2.28999e-05	0.000141576	0.000558035
2023-01-23 12:22:43	2.50017e-05	0.000154577	0.000609279
2023-01-23 12:23:13	2.57641e-05	0.000159374	0.000628237
2023-01-23 12:23:43	2.92248e-05	0.000180716	0.000712326
2023-01-23 12:24:13	3.03283e-05	0.000187733	0.000740085
2023-01-23 12:24:43	2.63725e-05	0.000163158	0.000643158
2023-01-23 12:25:13	2.55098e-05	0.000157872	0.000622348
2023-01-23 12:25:43	2.33552e-05	0.000144502	0.000569621
2023-01-23 12:26:13	2.19262e-05	0.000135636	0.000534666
2023-01-23 12:26:43	2.24262e-05	0.00013862	0.000546363
2023-01-23 12:27:13	2.89967e-05	0.000179322	0.000706844
2023-01-23 12:27:43	2.76631e-05	0.000170912	0.000673601
2023-01-23 12:28:13	3.13589e-05	0.000194091	0.000765153
2023-01-23 12:28:43	3.87919e-05	0.000239929	0.000945761
2023-01-23 12:29:13	4.49392e-05	0.000277825	0.00109506
2023-01-23 12:29:43	4.48205e-05	0.000277276	0.00109301
2023-01-23 12:30:13	4.12574e-05	0.000255014	0.00100512
2023-01-23 12:30:43	3.25883e-05	0.000198905	0.000782547
2023-01-23 12:31:13	2.36804e-05	0.000143254	0.000562857
2023-01-23 12:31:43	0.000103868	0.000599932	0.00234071
2023-01-23 12:32:13	7.78656e-05	0.000443125	0.00172489
2023-01-23 12:32:43	0.000177048	0.0010248	0.00399973
2023-01-23 12:33:13	0.000145681	0.000819924	0.00318597
2023-01-23 12:33:43	0.00020911	0.00122804	0.00480362
2023-01-23 12:34:13	1.93125e-05	0.000108985	0.000423659
2023-01-23 12:34:43	5.82754e-05	0.000332666	0.00129555
2023-01-23 12:35:13	3.64955e-05	0.000217511	0.000852726
2023-01-23 12:35:43	6.15343e-05	0.000359705	0.00140603
2023-01-23 12:36:13	4.79662e-05	0.000296403	0.00116822
2023-01-23 12:36:43	5.50151e-05	0.000340267	0.00134127
2023-01-23 12:37:14	5.7513e-05	0.000355581	0.00140156
2023-01-23 12:37:44	6.24827e-05	0.000386557	0.00152379
2023-01-23 12:38:14	3.08919e-05	0.000191029	0.000752985
2023-01-23 12:38:44	4.34779e-05	0.00026886	0.00105976
2023-01-23 12:39:14	3.47236e-05	0.000214866	0.000847016
2023-01-23 12:39:44	2.50581e-05	0.000153951	0.000606245
