# Supplementary material for: Isoprene nitrates drive new particle formation in Amazon’s upper troposphere
Source: Nature. 2024 Dec 4;636(8041):124–30. doi: 10.1038/s41586-024-08192-4 (PMC11618076; doi:10.1038/s41586-024-08192-4)
Supplement: Supplementary file 8 — Source Data Extended Data Fig. 4 [file 41586_2024_8192_MOESM8_ESM.xlsx]

## Sheet: ED4 Panel a
All data				RF19
N 2to5 (1/cm^3)	IP 0N (1/cm^3)			N 2to5 (1/cm^3)	IP 0N (1/cm^3)
2485.41	1.00983e+07			1203.26	4.53902e+06
4434.63	8.5752e+06			941.612	1.63831e+06
5327.87	4.25624e+06			1105.59	0
7203.02	2.47674e+06			1684.01	0
9085.22	1.374e+07			1955.98	2.09062e+06
8386.6	2.68052e+07			1939.12	1.59541e+06
10625.4	1.70723e+07			6005.17	1.03639e+07
12981.8	6.0464e+06			10793.1	1.26942e+07
11039.4	7.69556e+06			19991.5	1.05967e+07
8289.99	1.71522e+07			27257.6	2.21596e+07
7400.44	1.60424e+06			28892.6	1.72255e+07
3146.19	7.21039e+06			28389.1	1.83304e+07
2262.58	1.16019e+07			26162.9	5.12624e+06
2083.99	1.22388e+07			25202.4	2.15004e+07
2082.35	2.46121e+06			23437.8	1.8277e+07
5554.9	6.18536e+06			23812.6	2.28651e+07
9716.09	1.58231e+06			20635.8	2.51204e+07
10688.6	1.26324e+07			17532.3	1.10168e+07
12790.9	1.5234e+07			13436	5.98616e+06
14622.1	1.13237e+07			11683.1	7.82236e+06
16384.3	9.58854e+06			11461.9	5.29809e+06
18899.1	6.69934e+06			10447.3	2.54312e+06
11849.6	6.29646e+06			12377.3	5.69525e+06
5006.11	6.49241e+06			14858.8	1.12147e+07
2292.28	1.2274e+07			13443.2	6.95629e+06
5787.71	1.83717e+06			7960.18	6.55404e+06
15509.2	1.41317e+07			1663.57	8.07448e+06
12848.6	1.08753e+07			1361.95	0
2579	4.80154e+06			1408.5	2.23239e+06
2250.69	9.78034e+06			1260.89	3.55324e+06
6309.28	7.56743e+06			2085.11	4.02336e+06
7184.83	7.35049e+06			2601.58	3.57028e+06
3393.48	5.89068e+06			2501.63	1.2736e+07
5204.56	5.16366e+06			1137.76	4.62388e+06
6688.82	6.33971e+06			2477.39	4.99795e+06
2979	9.2618e+06			3512.32	2.79662e+06
4534.43	1.00369e+07			1515.82	2.45981e+06
6544.8	5.8087e+06			3878.15	4.01418e+06
7879.01	6.47257e+06			8299.52	7.29979e+06
7233.8	1.05398e+07			7667.16	3.4824e+06
3987.8	7.389e+06			3165.24	3.86775e+06
2440.7	2.75046e+06			13495.9	1.7158e+07
1462.63	2.41167e+06			25407.8	1.51064e+07
4991.25	4.79282e+06			32029.1	1.53222e+07
7619.66	2.06227e+06			40286.3	1.73666e+07
7803.79	2.25727e+06			36685.6	1.23976e+07
6487.87	3.74124e+06			31536.1	1.35933e+07
9307.13	1.0071e+07			34423.7	1.77038e+07
10692.2	6.06754e+06			37911.8	3.49817e+07
10839.5	2.67282e+06			46673.1	3.95026e+07
6895.92	6.42502e+06			54674.7	4.04326e+07
5405.63	8.04169e+06			54038.5	2.08034e+07
4605.69	4.08303e+06			53676.1	1.77854e+07
5150.8	2.076e+06			58148.2	2.1779e+07
4910.5	3.40145e+06			52175.5	2.49362e+07
6212.97	3.57484e+06			42671.1	2.0491e+07
7269.59	3.06157e+07			24112.8	1.5659e+07
8408.52	7.55618e+06			11334.8	1.08752e+07
7662.33	8.82739e+06			8661.3	9.19577e+06
5236.44	2.00256e+06			13764.6	5.89582e+06
6224.79	0			25866.2	1.16245e+07
4338.95	4.96155e+06			23133.5	5.28874e+06
1943.46	2.55448e+06			9856.92	6.23003e+06
3513.95	1.05077e+06			6251.3	4.68659e+06
6631	5.7936e+06			7661.62	1.14572e+07
3679.43	1.23774e+07			13626.5	1.3235e+07
2134.93	1.02143e+07			21710.7	6.29232e+06
3297.99	6.14496e+06			19308.2	5.87112e+06
5267.97	1.06669e+07			6388.27	1.62015e+06
4707.28	7.44538e+06			1586.42	1.65461e+06
4860.14	2.62552e+06			1467.83	1.83104e+06
3871.33	8.45347e+06			2242.37	7.2145e+06
3846.38	9.83922e+06			4925.92	7.01492e+06
4182.97	2.99206e+07			6772.01	1.53396e+07
5039.68	2.73401e+07			8257.45	1.16438e+07
4294.11	1.97677e+07			9084.05	1.21578e+07
4966.51	1.31284e+07			16910.4	1.7679e+07
5136.66	2.58271e+07			15381	1.50571e+07
5837.81	3.17004e+07			12815.8	1.59705e+07
5759.42	2.06378e+07			7421.23	2.59151e+06
5228.55	3.28315e+07			10822.8	2.53829e+06
5299.06	3.56236e+06			4805.83	3.29328e+06
5150.38	6.17868e+06			5580.33	6.92356e+06
5490.19	9.00267e+06			17557.4	1.32991e+07
2599.03	2.76176e+06			37580.8	2.3477e+07
3021.69	1.93066e+06			44240.5	1.94524e+07
2677	0			39443	2.05021e+07
3206.2	4.8308e+06			42031.5	2.1436e+07
2943.75	5.89907e+06			36609.3	1.05419e+07
2710.77	8.29005e+06			20982.7	8.20857e+06
3385.63	6.16807e+06			13395.5	6.99987e+06
2251.74	7.81251e+06			8673.66	1.06333e+07
2673.88	5.37744e+06			13001.3	1.02897e+07
2523.33	0			39154.8	1.03568e+07
2489.85	1.39429e+06			39075.9	1.63512e+07
2107.33	1.58934e+06			32559.6	1.58719e+07
2174.96	0			24868.6	1.55587e+07
2657.72	3.26502e+06			19996.9	1.02015e+07
2611.13	2.85748e+06			7484.48	5.97744e+06
2522.41	4.6388e+06			2988.55	3.45033e+06
2148.33	5.76442e+06			2389.18	6.69185e+06
2191.46	1.41531e+06			1909.04	1.25275e+07
2156.76	0			3106.49	1.61323e+06
2088.17	0			4368.07	4.29395e+06
2155.18	0			2377.6	3.69365e+06
2090.05	0			2264.81	5.95613e+06
1967.95	7.70639e+06			2472.52	7.80067e+06
1991.31	5.4533e+06			2202.29	3.10258e+06
1674.61	2.50423e+06			4806.75	1.09788e+07
1751.16	1.12121e+06			27352.3	2.87577e+07
1699.33	1.38809e+06			36074.1	2.11338e+07
1693.62	1.22069e+06			27664.4	1.0882e+07
1234.89	1.80692e+06			6062.23	6.44734e+06
1036.84	0			2729.59	1.14799e+07
855.257	2.49458e+06			4074.36	3.64451e+06
706.726	2.76917e+06			10203.7	8.28336e+06
940.706	0			16447.9	9.1767e+06
1061.52	0			19312.4	8.24536e+06
748.033	0			11165.3	4.47381e+06
678.406	1.75639e+06			8984.75	9.52231e+06
1079.34	1.30542e+06			17518.9	1.50988e+07
1201.87	0			36497.4	2.7876e+07
1198.96	0			38171.3	1.67302e+07
1013.9	0			37449.8	2.38642e+07
1362.73	0			43990.9	1.93785e+07
977.835	0			42774.6	2.96524e+07
960.437	0			24340	2.99571e+07
957.812	0			5893.49	2.01295e+07
851.626	0			1914.28	9.43347e+06
839.482	0			3374.38	1.15567e+07
793.269	0			5555.18	1.31471e+07
808.395	0			5364.55	1.49225e+07
912.815	0			5312.3	1.97189e+07
841.734	0			4673.04	1.26589e+07
824.703	4.93887e+06			2059.64	0
716.533	4.41897e+06			1519.13	0
745.525	0			1589.5	0
736.897	0			1490.11	6.66098e+06
702.54	3.30618e+06			3448.51	4.80399e+06
726.38	1.0578e+06			3940.7	3.65097e+06
735.608	0			5137.37	4.45019e+06
722.169	0			7248.25	1.76964e+07
631.43	0			12032.4	1.19374e+07
706.386	0			13515.9	3.17916e+06
762.059	0			8835.93	2.26199e+07
786.937	0			5019.83	1.32733e+07
856.287	0			3164.33	9.29861e+06
843.886	0			2489.71	7.18812e+06
673.198	0			4285.45	9.40513e+06
812.083	2.63945e+06			8638.15	1.11896e+07
855.26	1.50509e+06			10745.7	1.36275e+07
1039.66	2.59668e+06			9620.08	1.4271e+07
1189.53	1.34011e+06			6073.09	1.06263e+07
1315.66	0			2900.24	5.46335e+06
1175.09	0			5492.95	7.8985e+06
917.537	0			9884.19	6.20337e+06
1132.45	0			13681.6	1.19904e+07
1155.48	0			18354.7	1.57689e+07
971.721	0			14834.6	1.18551e+07
1266.95	0			14846.1	8.79139e+06
1275.24	0			6365.92	7.3795e+06
851.042	0			2279.56	6.40519e+06
801.094	0			2087.99	1.45483e+06
805.38	0			7771.07	5.14754e+06
719.083	0			6454.03	5.5276e+06
692.731	0			4749.97	1.06805e+06
593.37	0			4111.56	0
660.017	0			1476.69	1.80308e+06
633.385	0			1990.4	7.57902e+06
712.738	0			3652.1	5.55111e+06
925.094	0			3822.87	1.03046e+07
1832.32	0			4161.87	1.03093e+07
1669.67	0			5031.59	1.6282e+07
1529.7	0			6542.88	6.8736e+06
1511.03	0			6920.44	1.55631e+07
1307.41	0			3386.26	1.23251e+07
1577.49	0			2342.95	7.37968e+06
1548.22	0			3865.82	8.76645e+06
1247.9	0			3706.35	1.21959e+07
1498.56	0			4272.91	6.68563e+06
1440.37	0			6207.13	5.68101e+06
944.791	0			8673.27	4.05584e+06
1134.23	0			14527.7	7.10908e+06
1417.8	0			17151.1	7.47737e+06
1079.85	0			17344	7.24694e+06
720.123	0			14489	1.21329e+07
1346.7	0			13964.6	1.50848e+07
978.428	0			11159.1	1.48172e+07
988.704	0			8733.85	1.34466e+07
1234.86	0			4871.86	1.41871e+07
1290.43	0			2917.16	8.50371e+06
808.231	0			1561.17	1.19981e+07
1080.99	0			3644.19	7.14771e+06
1498.67	0			6054.6	9.56888e+06
1165.06	0			6874.96	6.5028e+06
1003.48	0			6949.69	3.06714e+06
1369.1	0			6386.35	2.4927e+06
841.177	0			7166.42	4.78476e+06
877.409	0			6428.46	5.57339e+06
880.237	0			7348.26	4.81525e+06
952.253	0			9709.59	5.18306e+06
1389.04	0			10178.3	4.26868e+06
1534.29	0			5506.26	0
1528.29	0			3993.57	0
1708.27	0			3839.39	0
1890.3	0			2582.41	1.38349e+06
1213.77	0			2801.47	1.05061e+06
1874.42	0			2874.66	0
2659.69	0			3240.56	0
2291.18	0			4656.92	0
2057.14	0			6310.02	0
1804.29	0			4865.07	1.37822e+06
1978.98	0			10349.3	2.44789e+06
2377.35	1.18842e+06			7020.38	0
2892.3	2.64948e+06			3133.93	0
2018.49	2.1882e+06			2864.03	1.13078e+06
909.613	3.84839e+06			4879.53	3.1068e+06
3138.6	1.06643e+07			16021.7	4.92721e+06
6578.39	7.60349e+06			13436.9	1.76278e+06
3742.6	5.58403e+06			6236.68	0
3389.9	1.30669e+07			2103.51	0
9038.02	1.07156e+07			3466.15	5.43549e+06
11256.5	1.68621e+07			13890	9.66684e+06
723.315	7.61041e+06			10521.2	7.12668e+06
2550.27	9.82743e+06			2772.38	1.09161e+06
260.526	2.07535e+06			5154.58	1.50099e+06
352.926	5.85652e+06			4922.09	6.12398e+06
370.372	3.61666e+06			3912.92	6.56827e+06
192.134	3.69629e+06			7626.09	7.91469e+06
673.723	2.33664e+06			11109.4	8.21862e+06
4149.26	3.19393e+06			20440.4	9.05217e+06
4319.24	0			25718.4	7.17767e+06
3159.31	0			45583.9	2.93943e+07
3025.81	0			53785.6	3.25941e+07
2844.79	2.22444e+06			57183.4	3.27295e+07
1197.63	3.14733e+06			59140.7	3.98243e+07
2504.48	0			60582	1.98089e+07
39922.8	7.90281e+06			60707.9	2.94957e+07
30945.6	4.92373e+06			59888.3	2.72623e+07
22389.2	7.11062e+06			57486.8	3.12048e+07
9374.63	1.83196e+07			56552.9	2.58346e+07
9943.64	2.12137e+07			55713.3	4.19989e+07
10844.8	5.65582e+06			54924.7	2.60378e+07
9795.45	5.15651e+06			54824.6	3.07305e+07
8983.01	8.95521e+06			54332.7	2.71526e+07
8940.48	9.24082e+06			53214.3	4.12791e+07
10501.2	2.07664e+07			53228.4	3.31947e+07
10723.7	8.68448e+06			52698.1	2.25035e+07
11375.9	1.51913e+07			53755.5	4.15918e+07
11095.7	1.32142e+07			51299.6	3.7612e+07
10960.9	1.32503e+07			49232.7	3.13837e+07
11271.2	1.60184e+07			49011.6	2.95576e+07
11217	3.58022e+07			49318.2	4.28157e+07
12033.4	3.69706e+07			49553	3.91285e+07
11743.8	2.40014e+07			52403.1	5.19582e+07
11324.2	1.64947e+07			53059.2	4.27828e+07
11716.9	1.79968e+07			52927.4	4.30282e+07
11785	1.86442e+07			45099.2	2.98385e+07
11684.5	2.03301e+07			41068.9	3.14993e+07
11073.5	1.94971e+07			36595.2	1.88503e+07
11017.7	1.67666e+07			22619.7	2.2766e+07
11416.6	1.77281e+07			13020	1.23351e+07
12205.4	3.01232e+07			8575.18	1.16579e+07
12383	1.59851e+07			6793.1	1.12497e+07
12134.8	1.62771e+07			6328.57	2.326e+07
12371.5	2.3325e+07			6366.27	7.80435e+06
11124.7	9.07317e+06			6871.89	0
11011.2	5.98267e+06			4638.59	3.38461e+06
11082.5	1.37196e+07			8428.68	5.3741e+06
10877	2.26223e+07			6253.02	3.14783e+06
11181.8	2.04062e+07			8606.23	1.20078e+07
10975.6	1.56834e+07			4718.98	1.04326e+07
11360.4	1.60176e+07			5327.62	1.23912e+07
11441.3	1.94381e+07			11039.9	1.29732e+07
11055.9	1.75731e+07			12459.5	1.51194e+07
4338.83	4.2101e+06			12338.2	1.16717e+07
6031.79	1.16296e+07			18525.2	1.29542e+07
5517.99	2.6663e+06			16835.4	8.92079e+06
7035.68	3.2588e+06			11881.8	8.36977e+06
4564.92	0			7690.23	1.46079e+07
3657.6	0			7632.88	4.61822e+06
5952.89	0			8610.42	6.10305e+06
8526.32	0			8647.58	9.0431e+06
9190.25	3.78031e+06			8447.84	7.698e+06
8328.97	6.25285e+06			7274.7	1.1816e+07
7658.26	1.63725e+07			7397.71	6.51731e+06
5488.29	5.63687e+06			8339.74	1.27464e+07
6847.7	1.28109e+06			9714.82	1.43126e+07
9768.14	3.03218e+06			10781.6	2.03366e+07
8878.95	1.43215e+06			11672.2	7.69537e+06
8752.1	2.585e+06			11272.4	1.74596e+07
4193.73	3.31303e+06			10103.6	1.32702e+07
4854.58	3.58645e+06			9409.62	8.22936e+06
6401.73	3.2473e+06			12423.2	1.28783e+07
8913.61	0			13326.9	1.07647e+07
9906.37	3.9809e+06			12516	8.66002e+06
10663.4	3.79208e+06			12368.3	1.29459e+07
10701.7	3.22694e+06			10632	1.8319e+07
11783.6	8.83358e+06			9877.14	1.55344e+07
14002.6	2.38641e+06			11342.1	8.80861e+06
14691.6	6.41057e+06			16103.4	2.191e+07
14744.7	4.14186e+06			16986.5	1.30353e+07
14523.3	1.59516e+06			17546.7	1.56684e+07
14615.8	1.09943e+06			15525.3	1.53837e+07
15176.2	1.31661e+06			8511.65	4.7236e+06
15664.9	5.75078e+06			4359.11	1.47742e+07
16042.7	1.2418e+07			3603.92	1.39052e+06
16818.1	5.14909e+06			3475.6	9.32187e+06
16752.1	3.16803e+06			6900.3	4.83579e+06
16220.7	3.54541e+06			8798.43	8.15096e+06
16852	4.89235e+06			10679.6	1.69193e+07
17446.5	4.78029e+06			10935.6	2.26925e+07
17492.1	4.17005e+06			9808.3	1.09e+07
14254.1	7.58384e+06			9927.14	3.50098e+06
9730.12	7.05124e+06			11903.5	0
7939.98	5.33647e+06			13585.8	7.8348e+06
4590.21	3.7594e+06			17718.9	1.70759e+07
10230.8	1.68153e+06			19015.3	6.22187e+06
13855.6	1.78263e+07			11805.2	1.54072e+07
14248.4	1.23641e+07			3680.23	1.27965e+07
15140.6	3.37996e+07			3317.61	2.02979e+07
14434.5	2.76986e+07			5082.2	1.56446e+07
13941.3	1.40406e+07			5672.87	8.57882e+06
13722.9	3.3062e+07			5061.94	1.1251e+07
13036.7	3.2506e+07			4093.05	1.53801e+06
13197	3.04862e+07			4608.02	9.82538e+06
13259.9	1.96751e+07			6994.18	1.16579e+07
13593.9	1.50155e+07			9458.26	1.43609e+07
14352.7	2.20804e+07			9659.88	1.59828e+07
15355.7	2.47918e+07			9675.12	1.90308e+07
15190.3	2.21662e+07			10527.7	1.94308e+07
15589.7	1.73189e+07			9461.86	1.37849e+07
15491.1	2.05711e+07			9078.72	9.65785e+06
14925.6	2.13901e+07			9126.25	1.41368e+07
14277.1	2.54295e+07			8583.94	1.18763e+07
14189.4	3.25804e+07			9090.57	1.27874e+07
12770.9	1.843e+07			10610.8	4.8418e+06
12405.7	2.2571e+07			10296.9	8.86289e+06
12677.2	2.91157e+07			9296.44	1.34768e+07
12583.9	3.41535e+07			9163.62	1.05577e+07
12952.7	3.1309e+07			8821.83	2.21999e+07
13440.1	2.66493e+07			8332.97	4.86987e+06
14537.5	3.171e+07			8152.52	1.31999e+07
14858.4	1.51667e+07			9030.53	1.83295e+07
14216.8	1.81885e+07			9796.83	1.27588e+07
13950.4	1.81099e+07			10618	8.14535e+06
14248	3.03051e+07			10604.1	1.3653e+07
14098.9	4.0857e+07			10392.1	1.69395e+07
13888.6	1.33525e+07			10048	1.13235e+07
14085.5	1.11542e+07			10223.8	1.02714e+07
14287.9	1.35928e+07			10591.3	1.13046e+07
14728.7	1.05985e+07			10720.1	2.92002e+07
14364.2	9.65778e+06			10475.9	1.84601e+07
14124.1	1.72883e+07			10521.1	2.06445e+07
13518.6	2.10304e+07			9893.45	7.73182e+06
12899.1	2.053e+07			6776.45	2.68165e+06
13204.2	2.25937e+07			4434.91	5.73546e+06
13332.8	1.83374e+07			3733.11	5.33333e+06
13317.1	1.10399e+07			2436.75	5.98484e+06
13175.6	2.72384e+07			3692.09	5.33417e+06
12799.8	4.22865e+07			4820.56	7.37026e+06
12454.9	1.88144e+07			3423.06	4.0551e+06
12386.4	2.89361e+07			1588.97	3.26624e+06
12565	2.74692e+07			3175.47	7.49618e+06
12627.9	2.38666e+07			6805.07	5.92206e+06
12266.7	3.03388e+07			7950.78	3.20526e+06
11474.7	2.84954e+07			5963.46	2.44793e+06
11449	3.9073e+07			2340.41	0
11808.5	1.92708e+07			2890.05	2.32913e+06
6915.96	9.40508e+06			4622.87	1.30366e+07
6975.6	8.90777e+06			1968.8	1.49511e+07
6737.87	5.98348e+06			1762.57	5.18326e+06
6732.92	2.34077e+06			1714.92	6.28845e+06
6638.94	1.46693e+06			5850.47	1.31985e+07
6484.11	2.2819e+06			13426.9	8.97582e+06
6663.98	9.88686e+06			3454.11	4.6465e+06
6682.52	1.12246e+07			3470.01	2.07187e+07
6927.82	2.4783e+06			3975	6.58739e+06
6633.02	0			2544.9	1.62121e+06
6090.88	6.22247e+06			7245.21	0
6071.03	7.54179e+06			12108.8	6.45537e+06
5663.79	3.36984e+06			13408.3	7.1331e+06
6028.24	4.9494e+06			12873.3	3.5986e+06
5598.17	1.32995e+07			13099.4	5.96034e+06
6255.99	2.30443e+06			14249.5	4.79848e+06
6338.75	8.07375e+06			15075.2	2.65817e+06
6346.3	1.06562e+07			14146.6	6.47837e+06
2232.26	3.89136e+06			12828.4	8.089e+06
2062.99	4.35879e+06			10661.9	7.52452e+06
2121.52	2.23944e+06			9822.21	5.12458e+06
2292.84	1.70198e+06			11591	1.08189e+07
2807.37	0			7352.2	1.68752e+07
3153.75	6.06098e+06			11278.8	2.95196e+07
3400.1	8.0002e+06			4216.15	1.72415e+07
2919.19	4.06721e+06			5516.82	9.01233e+06
2903.72	0			10693.5	1.52519e+07
2896.53	0			15062	2.6741e+07
2455.56	0			11890.2	1.06587e+07
2084.82	0			8930.11	1.63237e+07
2232.3	0			9401.33	6.58236e+06
2402.06	0			12237.8	1.13824e+07
3149.16	1.57848e+06			6618.07	1.0591e+07
3733.23	1.78455e+06			9957.02	4.55641e+06
3562.38	4.08395e+06			13433.4	1.89802e+07
4117.88	4.29964e+06			17263.7	1.06936e+07
4081.44	6.03633e+06			20361.6	1.42425e+07
4830.44	3.97518e+06			21844.1	2.12766e+07
4761.32	4.50318e+06			18060.3	1.86217e+07
5135.92	1.62021e+07			15159.4	2.72957e+07
4841.05	4.0148e+06			14465	1.98275e+07
3885.32	1.4007e+06			12675.1	1.28836e+07
3604.78	0			13234.2	9.9225e+06
3846.05	0			12721.3	9.84612e+06
4043.01	4.18033e+06			11666.2	9.42603e+06
3650.82	7.2159e+06			10444.5	9.61195e+06
3678.04	2.49516e+06			12548.3	8.34734e+06
3701.76	0			14054.2	4.59977e+06
3726.41	0			14120.4	9.82391e+06
3736.99	2.6221e+06			14678.6	9.98585e+06
3848.07	7.65585e+06			14622.3	1.83169e+07
3849.89	5.66466e+06			14512.3	7.43142e+06
4318.21	6.18824e+06			14686	5.66626e+06
4873.92	6.3536e+06			15741.9	4.06407e+06
5264.91	3.14842e+06			15236	1.29003e+07
5809.93	4.61789e+06			10967.7	1.44134e+07
6193.5	2.09194e+06			11538.2	8.9697e+06
6953.68	0			15846.2	1.99199e+07
8093.05	0			20011.1	1.19929e+07
9118.05	9.39372e+06			21101.7	7.10451e+06
9041.21	1.4501e+07			19073.6	2.30464e+07
8292.8	5.73664e+06			19059.5	1.00651e+07
7402.39	6.45091e+06			18881.3	1.06406e+07
7089.59	1.14149e+07			20961.5	8.98811e+06
7039.03	6.33247e+06			20937.5	1.27368e+07
7068.85	5.24424e+06			20459.1	9.82718e+06
7497.7	2.96962e+06			18477.5	9.9474e+06
7682.83	2.0137e+06			16096.5	1.47024e+07
7253.7	1.56507e+06			17263.6	4.02674e+06
7397.99	2.10373e+06			19810.9	1.69158e+07
8103.05	1.21819e+06			20260	1.30445e+07
7926.24	7.39567e+06			17666.7	1.94336e+07
7972.85	4.677e+06			13207.8	1.14255e+07
8808.23	1.51542e+06			10344.6	6.84006e+06
8900.82	0			9410.09	5.89971e+06
9115.38	5.81915e+06			9893.19	1.42415e+07
9128.9	5.82368e+06			12065.9	1.01413e+07
9258.32	4.65237e+06			12982.7	7.18891e+06
9220.19	2.12884e+06			10346.2	6.59287e+06
8710.45	0			4618.03	4.49517e+06
5701.35	3.72341e+06			4241.83	2.10637e+06
4460.56	1.53028e+07			3029.71	6.21532e+06
4178.34	1.35235e+07			3994.39	2.54682e+06
4294.22	3.21161e+06			3103.3	6.15138e+06
3519.71	2.49193e+06			4796.03	3.7836e+06
3463.41	3.76562e+06			5771.24	2.89737e+06
3571.71	2.19844e+06			8014.33	2.34409e+07
3784.08	2.83574e+06			11407	1.7497e+07
3843.27	1.02819e+06			10097.3	2.90199e+07
4112.99	6.64096e+06			10513.5	9.96801e+06
5270.63	4.63192e+06			11915.4	1.40574e+07
6051.92	3.74566e+06			12700.6	2.51727e+07
6111.05	1.60659e+06			13243.7	2.61222e+07
4248.51	6.96813e+06			8970.25	8.02779e+06
3605.24	4.53396e+06			6919.11	2.14614e+07
3244.31	1.68147e+06			6800.39	1.30874e+07
3445.81	1.16595e+06			7492.07	2.14752e+07
3752.1	0			7252.69	2.16111e+07
3430.53	0			8143.3	1.25519e+07
3518.6	2.80928e+06			8213.02	6.43889e+06
3345.27	6.18568e+06			7782.51	8.22701e+06
3264.79	3.56419e+06			7264.79	2.51601e+06
3156.16	0			6591.98	1.83877e+07
3218.37	0			9199.46	1.13645e+07
3568.09	0			10302	1.34661e+07
3477.28	2.50922e+06			7225.84	9.4895e+06
3742.44	4.09962e+06			6274.74	1.43174e+07
4012.26	8.55349e+06			5418.34	1.58288e+07
4084.19	0			4768.03	8.49087e+06
3967.51	0			4607.69	3.71555e+06
3836.75	0			4611.18	1.79765e+07
3889.51	3.06765e+06			4968.22	1.18691e+07
3300.73	3.55975e+06			5247.17	5.76477e+06
2242.78	2.20953e+06			5653.67	5.18285e+06
2841.09	0			5871.94	2.15987e+07
3170.73	3.39377e+06			6105.06	1.26685e+07
3627.62	2.69853e+06			5647.31	3.8491e+06
4128.2	1.07388e+06			5428.63	1.04656e+07
3755.13	5.96267e+06			4242.58	1.13706e+07
3699.05	7.37628e+06			4396.05	1.6041e+07
4310.29	4.98399e+06			6208.71	3.11409e+07
4370.23	3.55473e+06			8269.32	1.77708e+07
4810.56	3.86093e+06			9579.06	1.84015e+07
6120.79	8.58084e+06			10396.1	8.07828e+06
7059.67	8.66962e+06			11859.6	2.7034e+07
5869.8	4.38073e+06			12396.2	1.63001e+07
4400.79	5.83539e+06			12582.9	2.02572e+07
4194.09	3.48382e+06			12634.3	5.67428e+06
3165.01	0			12558.4	1.02955e+07
2990.91	3.23041e+06			12308.5	1.60473e+07
3087.55	1.88083e+06			12025.7	1.88384e+07
3651.34	0			11645.4	9.7815e+06
5717.83	0			11243.6	1.78168e+07
8461.18	2.04917e+06			11038.3	6.65666e+06
8585.72	5.05116e+06			10368.9	2.76296e+07
8612.25	2.21801e+06			9667.74	1.33433e+07
8623.63	2.10376e+06			11161.1	2.43932e+07
8294.71	5.22526e+06			13502.3	2.18574e+07
7018.49	1.26348e+06			13550.3	2.6464e+07
6654.65	1.85182e+06			12637.4	1.26448e+07
6892.72	3.14405e+06			9566.73	6.67541e+06
7794.48	8.49708e+06			8908.74	1.65794e+07
7881.81	3.14223e+06			8356.43	8.00182e+06
7899.39	3.70267e+06			8984.29	7.00233e+06
7849.51	4.76313e+06			11405.3	1.78214e+07
8027.57	7.86631e+06			11245.5	1.45336e+07
7212.15	3.06504e+06			11992.9	7.89337e+06
7114.28	1.09714e+06			11677.4	4.86378e+06
8030.56	4.45051e+06			9703.91	4.88205e+06
8089.87	4.48377e+06			7499.04	1.13749e+07
6474.68	4.96327e+06			3872.66	9.01873e+06
6977.71	9.58097e+06			2189.47	2.97365e+06
7617.61	8.16272e+06			2010.91	2.90038e+06
7558.63	1.45719e+06			3165.36	3.92441e+06
7354.75	1.17476e+06			5977.27	1.73745e+06
6998.55	6.18507e+06			5108.32	7.46887e+06
6310.56	1.60488e+06			2417.4	4.08945e+06
7278.61	0			2522.19	3.73976e+06
6545.09	2.60705e+06			2068.05	4.19498e+06
5129.41	3.93809e+06			2168.32	1.84015e+06
4569.47	4.11797e+06			4222.3	7.16498e+06
3766.71	0			8379.86	7.7119e+06
3454.39	1.34748e+06			10493.5	6.97776e+06
3554.23	1.84305e+06			9320.31	6.21992e+06
3667.47	1.53087e+06			9712.34	5.30896e+06
4000.58	4.17928e+06			7578.73	7.20238e+06
4089.23	4.96917e+06			8201.12	7.2774e+06
3672.84	1.09528e+06			10770.7	7.06974e+06
3353.29	0			12798.8	1.18758e+07
3010.86	0			14368.3	1.15418e+07
2513.81	0			14723.4	1.75014e+07
2496.17	0			14167.1	1.82473e+07
2648.04	0			16002.5	1.29294e+07
2653.01	2.62385e+06			12759.6	7.72551e+06
2638.56	3.44762e+06			9093.45	2.28989e+06
2653.85	5.65562e+06			9854.45	3.05579e+06
2861.29	1.18164e+06			13108.9	7.25321e+06
2725.94	0			9993.17	2.67103e+06
2794.09	0			13506.8	1.78832e+06
2820.27	0			17556.2	9.2352e+06
2606.21	3.54252e+06			16977.8	1.89807e+07
2398.28	2.15228e+06			16181.6	1.55458e+07
2774.98	1.67972e+06			16277.2	1.64058e+07
3006.01	0			13277.8	7.05977e+06
2957.99	2.42332e+06			13632.9	9.04009e+06
2826.39	6.09579e+06			15840.4	6.1832e+06
2983.11	2.46439e+06			16243.2	1.25344e+07
3384.88	0			16667.5	1.26766e+07
3274.82	0			15851.6	1.89563e+07
3594.16	0			15502.1	8.26254e+06
3840.88	0			13518.7	1.16639e+07
4073.96	1.57511e+06			13998.6	1.33418e+07
4137.31	1.20827e+06			15066.9	9.56272e+06
4123.64	0			14727.5	2.53251e+06
3673.92	0			13800.7	6.61921e+06
3112.41	3.78029e+06			12521.3	1.13477e+07
2950.03	2.26204e+06			11720.7	1.82992e+06
2980.9	1.54163e+06			11418	4.1787e+06
2788.24	1.22391e+06			11737.8	1.20572e+07
2882.68	1.25013e+06			13714.9	1.19083e+07
3198.43	5.19863e+06			13421.9	1.13956e+07
3464.83	2.89829e+06			12441.4	9.69456e+06
3083.59	2.1459e+06			12546.4	9.40245e+06
4525.15	1.94651e+07			14070.1	9.61563e+06
5607.24	1.4917e+07			17944.9	2.19645e+07
1776.62	4.97852e+06			18340.7	9.37572e+06
2308.61	8.4193e+06			18251.2	1.39661e+07
2394.71	4.33471e+06			19478.6	1.37993e+07
4902.53	1.44274e+06			18578.6	2.11485e+07
6569.65	8.78038e+06			18816.6	4.16612e+06
6211.33	9.44416e+06			18510.8	9.92346e+06
11423	2.22935e+07			17769.6	2.25595e+07
7973.4	4.28312e+06			17548.3	2.34312e+07
4463.78	8.22611e+06			17018	1.80483e+07
8406.58	1.45661e+07			14670.9	1.71295e+07
17629	2.29149e+07			13518.6	9.69971e+06
15727.3	1.43085e+07			13705.4	9.59774e+06
12041	9.02157e+06			13873.2	1.05772e+07
6680.49	4.31419e+06			13544.7	9.74469e+06
4345.77	7.96922e+06			13784.7	1.49318e+07
4810.54	1.83959e+07			14573.7	1.35479e+07
12007	2.66415e+07			16192	7.1599e+06
24429.5	3.12661e+07			17701.4	6.65917e+06
12982.6	4.67231e+06			17710.6	7.71603e+06
8405.2	8.85753e+06			16868.3	1.33652e+07
13935	1.1876e+07			16982.2	1.50236e+07
10171.4	6.6006e+06			18052.1	6.6326e+06
3815.59	2.89151e+06			19057	9.6649e+06
4615.92	1.72517e+07			16361.5	1.42455e+07
5341.21	6.50841e+06			13924	1.64034e+07
3146.6	1.33368e+06			13112.5	2.03126e+07
2404.76	1.93551e+06			12399.5	1.42865e+07
3421.41	4.32094e+06			12139.7	9.92637e+06
11357.1	1.24068e+07			11239.1	8.14358e+06
17964.2	1.38389e+07			13578.8	1.1679e+07
19464.8	1.00713e+07			10338.5	1.67815e+07
19525.5	1.25195e+07			10835.1	1.47601e+07
21148.2	1.79927e+07			9525.95	3.38715e+06
25768	1.93255e+07			9456.73	7.36176e+06
17093.9	9.34527e+06			9789.56	4.09253e+06
9048.01	7.87019e+06			9119.69	9.20375e+06
4767.54	9.64422e+06			14924.2	7.37389e+06
4210.07	1.7274e+07			13961.3	6.5008e+06
9707.93	1.46964e+07			8721.62	2.69158e+06
10116.4	2.00454e+07			5536	0
10664.1	2.75235e+07			2804.99	3.22141e+06
24619.8	4.048e+07			3301.69	2.40681e+06
28838.5	3.07657e+07			3863.82	1.42874e+06
30456	1.71323e+07			5010.09	7.20739e+06
31809.5	1.6463e+07			5039.75	4.19822e+06
30845.3	2.16526e+07			5722.09	9.02988e+06
29090.8	3.86226e+07			7101.55	8.38396e+06
20876.3	2.43061e+07			6938.79	9.29604e+06
23247.8	3.37125e+07			6523.9	1.95476e+07
27792	1.98814e+07			5385.22	1.93367e+07
29923.1	1.16545e+07			6470.31	6.37362e+06
30970.8	2.7242e+07			9299.02	1.4066e+07
30640.7	3.19022e+07			10255.4	2.25409e+07
29558.7	2.7312e+07			10506.2	2.85842e+07
27447.3	2.78143e+07			11145.8	1.5193e+07
25728.3	3.29609e+07			9673.93	1.82853e+07
17749	3.01439e+07			8785.03	1.81201e+07
25698.5	1.84555e+07			8169.18	7.48443e+06
27181.4	1.35667e+07			7575.22	1.6899e+07
25805.5	1.64972e+07			5298.27	8.35703e+06
22922.7	1.13162e+07			6100.48	2.21167e+07
11966.2	3.15818e+06			6634.3	1.58391e+07
3682.15	7.94809e+06			8352.46	2.01972e+07
2399.51	8.24391e+06			10030.8	1.2708e+07
3206.86	2.90069e+06			13019.5	2.21931e+07
4480.61	1.24497e+06			13263.6	3.04683e+07
4034.71	1.27525e+06			11685.7	2.62065e+07
6522.11	4.90806e+06			10173.5	6.00223e+06
5512.81	6.54772e+06			8905.47	1.03548e+07
2581.37	7.48208e+06			9520.27	1.66257e+07
5855.05	1.03567e+07			9402.42	3.43097e+07
13562.9	1.22979e+07			9921.12	1.67468e+07
15322.5	8.7338e+06			10881.5	9.93501e+06
15183.2	1.65092e+07			10442.7	1.53145e+07
14782.7	1.46301e+07			8309.21	9.69929e+06
15535.7	3.50479e+07			6820.39	6.13459e+06
17608.7	1.89638e+07			6231.98	2.37553e+07
14704.2	1.03829e+07			5387.31	3.16881e+07
12290.8	1.22614e+07			7618.09	2.83956e+07
16312.8	2.06503e+07			10468.9	2.12042e+07
16927.8	1.13346e+07			12486.6	8.01598e+06
7290.17	4.1942e+06			12288.1	9.82485e+06
2350.3	1.45774e+07			12010.1	2.02691e+07
6617.89	7.78906e+06			13433.7	1.12074e+07
4034.82	5.45716e+06			13809.8	2.6419e+07
2207.2	3.11957e+06			12303.3	2.13681e+07
2466.52	1.90804e+06			11197.1	1.68551e+07
6495.12	4.89798e+06			11329.2	1.64289e+07
5201.99	1.86534e+06			12598.1	1.93369e+07
2248.61	0			12367.7	7.33388e+06
1585.54	0			12707.5	9.16832e+06
5041.5	0			12622.4	1.65434e+07
4458.96	1.54329e+06			11879.3	9.98867e+06
4181.11	5.06945e+06			11724.3	8.997e+06
4491.41	2.57005e+06			11805.4	1.07561e+07
4604.36	1.17877e+06			12172.8	1.96578e+07
2275.2	0			12376	1.43977e+07
1964.81	0			13150.5	1.56154e+07
3829.51	4.9524e+06			7929.73	1.36431e+07
5764.15	9.33373e+06			10355.8	2.06131e+07
13052.2	6.07858e+06			14380.6	2.0405e+07
7220.3	4.62029e+06			16315.8	1.07586e+07
4641.21	1.89012e+07			14607.5	9.64029e+06
8061.86	5.83705e+06			9860.1	6.05486e+06
5366.34	0			9450.22	1.08114e+06
2984.92	0			10778.5	4.51199e+06
1543.45	0			14390.7	3.35488e+06
2364.39	6.90587e+06			9820.19	0
2896.77	9.59379e+06			3444.42	5.7412e+06
3191.7	9.15079e+06			1631.02	7.15172e+06
3301.08	4.24297e+06			2660.22	5.02944e+06
4761.56	6.11992e+06			9457.34	8.32782e+06
3641.18	1.4714e+07			12381.8	9.70623e+06
3158.54	1.03502e+07			11423.7	1.42058e+07
2887.46	5.8107e+06			10043.2	1.75546e+07
4637.82	1.26653e+07			11704.2	1.64716e+07
7492.72	1.70831e+07			11690.3	1.19764e+07
9767.49	1.18031e+07			12471.7	7.19785e+06
12429.7	1.5194e+07			13276.4	4.4293e+06
4502.73	1.2561e+07			12485.6	1.72467e+06
1780.38	8.92913e+06			12590	0
1606.48	4.57836e+06			12587.1	7.52147e+06
1661.83	2.78603e+06			13365.7	9.76289e+06
3931.98	6.39589e+06			15604	4.84569e+06
4480.15	5.37821e+06			14951.7	7.67393e+06
3817.91	1.32608e+07			13309.8	1.22129e+07
5879.15	7.72031e+06			13943.4	4.63284e+06
4823.71	1.01008e+07			13637	1.49073e+07
2291.98	3.26919e+06			13321	9.1312e+06
4113.59	1.33011e+07			14527.3	8.95049e+06
4730.16	1.66098e+07			12870.2	9.40686e+06
3466.41	9.82267e+06			11517.9	9.11364e+06
784.927	4.23426e+06			11844.3	9.28753e+06
2584.2	7.27059e+06			17211.7	1.2858e+07
1326.66	1.34996e+06			21770.2	1.70357e+07
1291	0			23324.4	2.56281e+07
981.717	5.02743e+06			24647.5	3.04333e+07
1371.59	6.47313e+06			20436.3	1.28241e+07
3132.75	1.78141e+07			15738.3	5.51428e+06
2051.47	1.01918e+07			14088.9	5.15984e+06
1130.61	4.51101e+06			17574.8	1.18301e+07
1147.87	7.35954e+06			17705.7	1.38487e+07
1128.34	1.02636e+07			20135.9	1.93595e+07
272.854	0			20569.4	1.03167e+07
234.961	0			19808.6	1.2025e+07
479.88	2.39543e+06			16946.6	9.43529e+06
1244.76	3.80098e+06			16361.2	1.13918e+07
1188.13	1.52526e+06			16520.8	1.86865e+07
1041.5	3.03489e+06			17301.4	2.26482e+07
438.411	1.159e+06			17893.8	2.48637e+07
179.708	0			17575.1	3.50003e+06
190.539	2.16764e+06			16597.8	4.95824e+06
356.692	6.53239e+06			17583.9	6.13476e+06
564.721	0			17954.2	7.97328e+06
575.021	2.38973e+06			18638.4	1.1318e+07
1587.17	4.88353e+06			19301.9	2.01419e+07
3581.14	2.00026e+06			19560	6.63942e+06
1356.96	1.10398e+06			19204.9	9.09191e+06
2479.49	2.80661e+06			19218	2.49553e+07
4780.47	1.12601e+07			19239.6	1.623e+07
7410.31	9.15304e+06			20722.3	1.0213e+07
4799.88	9.45523e+06			22204.4	7.38081e+06
6879.02	1.16667e+07			21200.2	1.11375e+07
9903.47	2.77913e+06			21105.4	2.72611e+07
8482.45	2.04461e+06			16624.7	2.21945e+07
3822.43	3.59934e+06			14290.6	2.39363e+07
2669.94	1.3528e+06			16848.9	1.72202e+07
2974.75	2.11793e+06			17108	1.18928e+07
5174.9	3.26149e+06			17519.4	1.10862e+07
8240.3	3.56857e+06			15577.8	1.25158e+07
7897.11	4.76304e+06			13983.1	1.03005e+07
8056.96	1.26114e+06			12262.9	1.44783e+07
7629.76	1.26265e+06			12356.6	2.33398e+07
6503.7	4.88827e+06			8582.36	1.83019e+07
5427.13	1.70467e+06			6781.08	1.04792e+07
4977.01	1.1568e+07			4858.66	1.23352e+07
5510.82	1.37909e+07			5494.53	1.85475e+07
7060.43	6.316e+06			10367.1	1.39603e+07
6424.97	1.14093e+07			13997.7	2.00326e+07
2375.14	8.64922e+06			11216.6	2.48109e+07
1581.92	6.34534e+06			12775.6	1.37585e+07
1413.45	9.1992e+06			16722.5	1.28133e+07
1258.41	8.35375e+06			14195.1	1.08887e+07
1851.29	8.06737e+06			12906	1.69625e+07
1816.92	3.81902e+06			11399.4	1.18241e+07
3187.24	9.01113e+06			13513.4	4.051e+06
9216.21	1.87492e+07			20034.3	1.77243e+07
9230.89	1.17229e+07			27315.8	2.89243e+07
6629.19	1.11561e+07			28471.2	3.45194e+07
5521.59	8.03631e+06			30321.4	1.91678e+07
4834.7	6.25564e+06			23635	2.51287e+07
2721.05	3.48979e+06			14856.9	1.12169e+07
3624.28	6.6093e+06			12745.6	1.34566e+07
3135.81	9.00931e+06			9812.2	2.9073e+06
3441.31	2.11822e+07			11755.4	1.27936e+07
6765.34	1.17164e+07			14563.9	1.36037e+07
8680.62	2.01881e+07			14245.8	1.41059e+07
10117.5	3.01467e+07			13227	1.37985e+07
9602.25	1.0342e+07			13493	2.1487e+07
6311.41	4.38721e+06			11647.6	1.52445e+07
4147.08	1.33986e+07			11695.4	2.226e+07
3157.26	9.80147e+06			11983.6	1.40812e+07
1558.44	5.30626e+06			8896.51	1.72968e+07
1697.7	6.78134e+06			3068.6	6.58894e+06
1364.24	7.42375e+06			3864.31	8.91937e+06
2197.78	7.03523e+06			4787.4	2.28163e+07
4452.67	6.67739e+06			8168.35	1.37168e+07
5406.81	6.42299e+06			9771.17	1.21562e+07
6951.47	6.20205e+06			8135.69	1.15407e+07
14014	1.22062e+07			8671.16	1.60063e+07
20778.5	1.58069e+07			11218.1	3.06311e+07
12978.6	2.05716e+07			11736.1	1.2298e+07
3712.81	1.68424e+07			10839.7	1.35926e+07
2083	5.56178e+06			8959.36	1.55193e+07
1494.91	5.42226e+06			7288.25	9.6218e+06
869.317	4.05527e+06			6260.15	4.56762e+06
1364.65	3.7835e+06			8031.28	1.0436e+07
897.71	2.69516e+06			8343.69	1.14804e+07
325.252	0			14605.1	8.92727e+06
156.203	0			16342.9	7.09105e+06
130.444	0			17057.2	1.97902e+07
141.369	1.9674e+06			17418.6	2.41534e+07
99.6413	2.84396e+06			19436.6	1.63086e+07
76.048	0			19804.1	2.19693e+07
86.2448	1.17263e+06			19732.6	2.5012e+07
90.0278	2.89398e+06			20207.6	2.3654e+07
93.2228	4.79013e+06			20218.4	2.36623e+07
90.8423	2.58029e+06			23404.3	1.06615e+07
80.5716	0			26682.2	2.11718e+07
90.5001	2.05746e+06			26777.3	3.0972e+07
122.244	1.3618e+06			27743.4	8.5109e+06
151.338	0			25405.4	1.03503e+07
137.552	0			23432.4	1.8001e+07
125.371	1.84281e+06			26339.4	1.72081e+07
132.115	1.11701e+06			26266.4	1.44134e+07
144.322	0			26674.8	1.67046e+07
115.462	0			22606.1	7.90121e+06
126.429	1.67358e+06			20355.9	1.42809e+07
128.335	3.77362e+06			18540.9	1.41689e+07
198.905	1.74468e+06			18751.3	7.02436e+06
456.167	1.69092e+06			21646.5	1.26168e+07
593.598	1.1883e+06			22774.5	6.41055e+06
294.422	1.42029e+06			23986.1	1.18586e+07
696.133	1.84436e+06			25596.6	1.13534e+07
1145.18	8.34503e+06			21772.6	7.211e+06
2101.65	5.51835e+06			19599.1	2.01866e+06
1566.3	1.35131e+06			10038.4	1.15849e+06
1136.46	5.47628e+06			6884.52	0
5490.65	2.68447e+06			3829.06	0
6113.82	5.30546e+06			2047.09	0
5796.15	1.43155e+07			4447.84	0
7673.76	7.36491e+06			8251.95	0
9946.77	4.44928e+06			9830.74	0
11188.5	5.17523e+06			14342.5	0
9797.22	1.09505e+07			16912.5	0
5940.79	6.27899e+06			16014.8	0
6785.77	1.07291e+07			22210.3	1.32726e+06
5818.76	2.6359e+07			24562.6	3.95249e+06
8212.64	2.26155e+07			17307.6	1.64031e+06
6550.37	2.31843e+07			8324.66	1.03748e+06
6176.7	1.70665e+07			8829	1.07783e+06
6744.72	7.30553e+06			16913.9	2.69946e+06
7455.19	9.67804e+06			24879.2	5.45974e+06
7187.14	1.39289e+07			19613.5	3.17741e+06
7699.2	1.62906e+07			18471.1	0
8433.2	2.82392e+07			21892.4	1.46398e+06
6952.97	1.13808e+07			17896.6	1.22992e+06
4834.69	4.38669e+06			20134.1	3.29077e+06
6067.08	1.30245e+07			22028.8	3.48395e+06
8227.19	1.36303e+07			17340.4	1.31163e+06
9137.76	9.15263e+06			14396.4	0
8796.32	1.67477e+07			2780.64	0
8211.83	1.52905e+07			793.889	0
8299.42	9.23257e+06			843.631	0
6929.69	6.73698e+06			3440.63	0
4780.48	1.85443e+06			18901.9	0
3344.84	4.45684e+06			14362.6	0
3350.22	1.03145e+07			2967.92	0
2992.22	1.25807e+07			1899.78	0
2189.93	1.34973e+07			1699.31	0
2367.81	6.9177e+06			891.803	0
2103.27	1.41712e+07			5422.65	1.25096e+06
1797.53	8.93877e+06			3392.29	1.10271e+06
140.719	1.0789e+06			658.428	0
168.521	1.11075e+06			1498.13	0
222.873	5.24541e+06			7287.68	1.93676e+06
240.265	4.23547e+06			13703	2.41963e+06
245.082	4.25332e+06			15256.5	5.27452e+06
275.796	5.38121e+06			14760.9	3.90722e+06
246.691	1.19009e+06			13721.4	0
216.789	0			21345.5	0
217.101	2.35034e+06			26466.2	0
205.061	3.93837e+06			27584.5	3.93587e+06
178.098	4.76172e+06			28485.7	5.51439e+06
194.65	4.16917e+06			24521.4	2.6689e+06
193.878	4.70926e+06			20002.7	1.96361e+06
240.34	4.2715e+06			14533.3	3.48724e+06
661.818	1.78305e+06			11213.4	0
418.15	1.5092e+06			14340.7	0
979.679	3.72779e+06			17258.4	0
2233.86	6.32711e+06			14441.1	0
3141.01	9.50026e+06			15143.1	0
1996.57	8.19878e+06			21855.5	0
1920.63	1.00255e+06			26450.1	1.40371e+06
3119.07	4.03733e+06			27419.4	1.12759e+06
6397.18	1.6661e+06			26101	1.67018e+06
9135.43	1.24225e+06			25893	4.82753e+06
4578.05	5.45415e+06			26109.9	4.50941e+06
1453.49	4.58724e+06			26637.5	8.96541e+06
2274.21	7.04649e+06			14963.4	0
2436.43	5.74177e+06			3486.78	0
1610.65	7.42142e+06			5039.7	1.82108e+06
1970.22	1.13699e+07			25161.9	5.60313e+06
2358.49	1.24978e+07			29054.9	7.9222e+06
2101.61	4.45138e+06			29291.8	4.9522e+06
1312.77	1.15183e+06			29566.7	8.17072e+06
1459.54	7.60495e+06			24295.1	5.96444e+06
2885.62	0			16166	2.53701e+06
1707.56	4.10934e+06			18479.2	7.63108e+06
693.855	4.02745e+06			19904.2	2.73239e+06
522.118	0			17131.7	4.05084e+06
10933.9	3.94177e+06			19888.1	6.92829e+06
1836.66	2.40444e+06			19932.5	3.19285e+06
666.767	3.23795e+06			19977.3	6.91316e+06
1603.04	9.48581e+06			21164.9	9.94281e+06
2644.96	1.27209e+07			21740.2	7.0272e+06
2367.32	9.75238e+06			20666.2	4.74304e+06
3889.13	4.87328e+06			20794.2	4.32916e+06
4643.43	6.16698e+06			20777	3.9916e+06
6494.1	4.35068e+06			21639	1.98665e+06
5532.38	1.81002e+07			19821.3	6.71639e+06
4099.81	1.64483e+07			19540.8	4.21761e+06
2548.54	2.2313e+07			14648.4	1.10765e+07
2701.75	1.63532e+07			16343.2	3.78703e+06
2634.15	7.40521e+06			18164.3	1.20278e+07
3042.21	1.33957e+07			15822	8.16081e+06
5286.4	1.93375e+07			17313.9	8.53672e+06
6342.38	1.41784e+07			17342.7	1.02058e+07
4892.49	9.71342e+06			17464.1	7.61057e+06
3065.51	1.21358e+07			18161	9.10723e+06
2290.34	8.96793e+06			19755.9	3.55386e+06
2756.45	6.96555e+06			21394.4	0
2784.22	4.38689e+06			17578.9	7.11442e+06
1756.09	1.96573e+06			18963.6	9.681e+06
2011.47	0			18537.5	9.00623e+06
3778	9.92938e+06			16979.8	1.74345e+07
12362	2.8394e+07			16878.5	6.97098e+06
23227.6	2.06119e+07			17055.7	1.27715e+07
25762.4	1.30504e+07			17968.8	7.63636e+06
23566.5	2.65173e+07			19843.5	1.09355e+07
14791.3	3.01514e+07			21350.2	1.11039e+07
7207.42	1.75084e+07			21621.1	6.92096e+06
19274.2	2.62194e+07			19845.7	1.64702e+07
25929.6	3.12053e+07			16324.7	1.57544e+07
24274.6	1.53563e+07			17282.4	1.35513e+07
13625	8.48762e+06			19941.6	1.32967e+07
10297.1	1.03453e+07			18393.5	1.56249e+07
11359.6	1.32535e+07			16968.8	6.36215e+06
9480.45	1.93753e+07			16696.4	8.9326e+06
13109.4	1.13437e+07			15896.3	7.85586e+06
11498.7	1.11989e+07			15854.7	2.72722e+07
3330.91	3.78444e+06			15655.7	1.55733e+07
4748.09	1.74897e+06			14973.3	9.50098e+06
4038.96	0			13462.7	1.29464e+06
5536.42	3.70259e+06			12066.6	1.85136e+07
3955.78	3.54398e+06			11423.3	2.98454e+07
2160.76	9.34396e+06			11331	1.11368e+07
11976.4	1.49698e+07			10390.2	1.43777e+07
22439.2	9.19879e+06			9079.12	5.99458e+06
18254.3	0			6304.8	5.82242e+06
24164	0			4810.72	8.90654e+06
23452.9	6.79156e+06			7454.68	1.75523e+07
19325.6	5.88361e+06			11411	7.02862e+06
16179.5	4.75459e+06			12182.4	1.05556e+07
11827.9	1.40325e+07			11025.4	1.47809e+07
3819.91	1.13021e+07			10607	8.16991e+06
17780.4	8.76729e+06			9669.75	9.58196e+06
29135.1	9.2886e+06			10887.1	1.10573e+07
19285.8	1.30655e+06			11038.8	2.79218e+06
15676.9	0			6606.46	0
9608.53	1.02809e+06			7829.13	1.34701e+07
6876.62	1.36313e+06			5132.54	1.11078e+07
7370.08	1.43505e+07			4103.63	1.33044e+07
10055.2	1.4731e+07			6736.24	1.69957e+07
10319.1	1.10596e+07			9504.4	1.96991e+07
32332.6	4.04213e+06			8354.08	8.10099e+06
31306	1.72854e+06			9211.58	3.17218e+07
26071.9	5.46715e+06			11703.8	1.12585e+07
24617.5	1.11819e+07			11894.4	6.49311e+06
24130.8	1.21754e+07			13059.8	1.18384e+07
24019.8	3.59632e+06			10904.8	1.43259e+07
21935.2	0			6812.52	9.27993e+06
26659	1.446e+06			4015.57	2.38091e+07
24421.5	5.58315e+06			6033.39	1.67109e+07
24169.1	1.25512e+07			8072.2	1.05326e+07
22215.7	2.67199e+07			8342.58	1.56254e+07
21210.3	1.6135e+07			7695.79	1.6936e+07
9899.98	7.5391e+06			8632.87	2.29139e+07
2039.89	2.22031e+06			10282.5	1.78479e+07
710.569	7.35754e+06			10339.6	1.93603e+07
5748.63	6.6092e+06			8152.03	1.9348e+07
13489.9	0			6805.97	1.15155e+07
16342	0			6258.08	1.39807e+07
19637.3	0			6487.24	5.93363e+06
9949.11	4.75002e+06			7351.64	2.04447e+07
1491.99	1.06388e+07			6345.57	1.32121e+07
1094.08	0			6317.53	5.41231e+06
3685.05	6.02577e+06			6512.48	1.02248e+07
8490.34	7.17207e+06			8560.74	9.36091e+06
10476	1.54768e+06			10986.9	9.47218e+06
12719	0			12525.2	2.60729e+07
10842.5	1.64776e+06			12822.9	2.30799e+07
7372.92	4.70331e+06			11277.7	2.56355e+06
5165.62	6.60471e+06			9683.76	6.07462e+06
5135	7.31794e+06			9023.76	1.50172e+07
5372.49	5.15366e+06			8684.61	1.34837e+07
2732.3	3.76473e+06			9382.61	1.9543e+07
2815.92	1.33088e+07			8532.78	1.04556e+07
1741.07	7.74119e+06			7921.61	1.00304e+07
7376.7	5.03596e+06			9165.95	6.44817e+06
12712.7	6.07057e+06			10026.9	6.51561e+06
7287.31	1.36199e+07			10839.4	1.41882e+07
5793.82	6.36486e+06			13070.9	4.53835e+06
6395.76	9.08938e+06			12770.4	8.6411e+06
21604	1.36095e+07			14254.4	1.30379e+07
18770.3	2.97387e+06			14747.3	1.52291e+07
14228.6	4.51091e+06			14423.2	1.03141e+07
3821.08	8.02161e+06			12397.5	4.05283e+06
7585.82	1.51721e+07			11229.6	1.45956e+07
8357.14	3.38744e+06			11850	1.61926e+07
4458.17	1.2852e+07			11411.8	1.77356e+07
10966.9	6.13948e+06			8792.2	6.6585e+06
7213.83	1.29699e+07			8143.54	4.33647e+06
17208.3	1.24041e+07			8800.78	7.80827e+06
17667.9	9.84213e+06			10514.7	9.56298e+06
11672.3	5.72336e+06			11470.6	9.2313e+06
13822.1	3.76122e+06			9858.8	5.07132e+06
6503.2	1.1165e+07			8496.79	8.55461e+06
1625.09	2.18968e+06			7966.19	1.04503e+07
187.603	0			4113.22	1.93524e+07
690.039	4.3594e+06			3641.66	1.991e+07
2495.84	1.03749e+07			6683.29	1.34902e+07
1783.4	7.82792e+06			8287.58	3.82054e+06
959.088	8.08854e+06			7205.85	4.37238e+06
1424.97	1.01456e+07			10111.2	4.82748e+06
1429.22	3.88524e+06			10985.2	7.49869e+06
1753.16	8.21844e+06			13190.5	9.96728e+06
2322.85	1.32746e+07			13256	1.73765e+07
2612.23	1.12374e+07			13021.6	1.82214e+07
3277.64	8.04576e+06			14023.7	1.29493e+06
5068.67	6.0384e+06			12680.1	7.92081e+06
5815.75	7.49899e+06			11216	1.3141e+07
5596.5	1.68681e+07			9492.07	7.10218e+06
21365.5	1.20183e+07			10188.5	4.91766e+06
12292.5	6.55653e+06			11211	1.41122e+07
7893.19	2.23615e+06			10315.3	1.03392e+07
4187.22	4.41334e+06			8181.25	1.22852e+07
1561.97	4.26118e+06			8148.96	6.01475e+06
858.349	6.53339e+06			7541.86	1.32389e+07
2325.68	5.04918e+06			6870.83	8.52098e+06
2865.25	5.60101e+06			7098.42	5.49524e+06
4139.45	3.75803e+06			6679.88	4.62877e+06
2111.84	4.84923e+06			4638.99	1.12771e+07
1589.34	7.60652e+06			8929.14	5.20415e+06
2105.92	1.30614e+07			13006.9	8.87408e+06
4251.36	4.7808e+06			12196.7	1.51329e+07
5469.39	4.88994e+06			10460.3	1.98662e+06
3878.44	5.41232e+06			10795.3	1.36673e+07
4733.87	3.28609e+06			10141.1	1.28086e+07
4143.02	9.06245e+06			12298	9.44796e+06
3242	3.68633e+06			12866	8.71473e+06
3518.55	1.38972e+06			12879.1	1.67311e+07
2553.07	3.58019e+06			13135.4	1.35321e+07
1982.09	4.8026e+06			14186.9	2.11719e+07
1495.99	2.65126e+06			14174.4	1.15304e+07
1346.6	2.63963e+06			14919.5	1.43337e+07
2351.13	6.44434e+06			16561.4	1.20752e+07
8867.7	1.07574e+07			14952.3	1.06708e+07
9081.07	1.80096e+07			14053.3	8.39156e+06
8718.65	1.77076e+07			14140.9	5.77008e+06
7395.38	3.17929e+06			15118.1	4.80614e+06
5475.03	4.31614e+06			16248.6	7.99079e+06
4448.21	3.96785e+06			17054.3	6.06096e+06
5583.42	1.09824e+07			16653.5	5.79395e+06
4373.1	5.80047e+06			16197.5	1.41852e+07
7055.62	3.49497e+06			13435.6	1.33187e+07
9552.19	5.88225e+06			9149.2	0
10073	6.14804e+06			7715.49	1.72658e+06
11732.9	1.30087e+06			11185.9	2.19233e+07
15605.5	0			11117.1	1.90189e+07
15653.6	0			7656.15	3.96491e+06
11244.9	1.23916e+06			6119.53	7.73259e+06
7125.95	7.20529e+06			5239.84	1.04552e+07
8689.7	6.33406e+06			5508.3	1.31991e+07
7613	1.05861e+06			6452.33	1.07093e+07
4624.23	2.75676e+06			8105.83	1.64976e+07
4758.67	0			8793.49	2.75562e+06
5014	0			9637.64	1.54956e+07
5659.91	6.88574e+06			9525.44	5.41993e+06
9628.18	9.83887e+06			9398.59	9.7424e+06
15174.9	1.30065e+07			7617.54	9.23614e+06
12675.3	9.50841e+06			8352.95	4.88607e+06
5063.25	3.43321e+06			9321.7	1.52776e+07
1906.69	0			9548.15	1.3312e+07
9596.12	5.22433e+06			9539.56	2.08737e+07
10280.8	8.4426e+06			10738	1.56539e+07
3281.58	5.15698e+06			11270.2	9.9445e+06
1858.31	0			10830.2	3.14918e+06
2196.97	0			10956.4	1.27618e+07
1640.79	5.46304e+06			10985.9	7.13519e+06
1650.53	5.86132e+06			9663.47	1.0748e+07
2170.25	2.06198e+06			7760.31	4.51217e+06
1608.85	0			7325.97	4.05025e+06
1412.03	9.70339e+06			7870.83	5.99707e+06
2476.47	7.58077e+06			8965.64	7.25358e+06
3222.7	3.57468e+06			9982.84	1.12366e+07
3871.22	5.97302e+06			9721.87	9.06954e+06
2546.17	4.47309e+06			9140.08	1.05432e+07
1452.42	1.23291e+06			7629.79	8.09227e+06
4455.29	8.97883e+06			7942.95	2.09936e+06
7241.89	1.97491e+07			10223.8	8.6447e+06
9053.63	2.53022e+07			9676.01	1.01668e+07
7400.98	2.17452e+07			10849.1	1.13874e+07
2953.95	5.23887e+06			11260.6	7.6779e+06
6378.06	1.94409e+07			10837.2	8.92991e+06
5791.28	1.05403e+07			11986.2	7.80322e+06
7604.5	9.22854e+06			12137	1.16192e+07
5999.78	1.55544e+07			10552.6	9.63412e+06
2731.76	7.82731e+06			8974.1	1.31476e+07
5370.28	9.96225e+06			7499.3	1.66253e+07
4978.16	8.42788e+06			8723.8	2.62101e+06
3255.97	6.51019e+06			10015.7	5.56976e+06
4463.4	1.01878e+07			9726.78	1.1943e+07
3681.84	7.77708e+06			9438.81	1.41128e+07
3742.3	1.96934e+06			9331.04	2.11424e+07
3738.05	1.05569e+06			9416.9	1.63658e+07
4147.03	3.48974e+06			8536.11	8.36988e+06
3779.3	6.17509e+06			8657.83	1.72895e+07
2922.55	1.93841e+06			7660.84	1.25664e+07
3415.92	3.19863e+06			4258.78	1.53597e+07
4211.33	0			3715.93	6.51837e+06
3527.53	5.16572e+06			6968.53	1.51195e+07
2805.8	5.21488e+06			7028.5	1.50683e+07
1718	1.21796e+06			6994.18	2.29374e+07
1481.16	2.75522e+06			7878.81	1.71886e+07
1986.3	0			7801.49	1.33971e+07
1662.13	0			9435.3	1.24085e+07
1353.35	3.41331e+06			9875.62	8.00896e+06
2510.27	4.50053e+06			9047.44	5.08993e+06
3515.54	2.86334e+06			9608.87	3.10495e+07
2267.03	1.78333e+06			9677.91	2.44988e+07
1906.83	0			9571.59	2.20288e+07
2468.11	0			9444.89	1.6569e+07
2771.01	0			8730.67	1.26872e+07
2602.89	0			8534.19	1.07004e+07
3285.93	2.80838e+06			8643.5	1.28498e+07
3176.42	1.05443e+06			6330.87	5.74897e+06
2540.78	0			7458	1.02792e+07
2471.1	1.08384e+06			9292.01	8.5595e+06
2147.65	1.16371e+06			10068.3	5.57601e+06
1801.49	1.82994e+06			10188.5	1.86225e+07
1449.79	3.39331e+06			10235.6	3.94153e+07
1270.51	2.98775e+06			10369.5	2.95e+07
1514.94	1.2492e+06			10441.7	2.02476e+07
1493.11	3.51827e+06			10922.1	2.98927e+07
1771.37	3.18596e+06			11158.6	1.97088e+07
1565.89	0			11006	1.61518e+07
1450.48	0			10713	4.71376e+06
1548.8	0			11470.7	5.18052e+06
1597.54	0			5901.06	5.49559e+06
1742.12	1.52178e+06			3047.85	8.0004e+06
3196.27	1.30757e+06			4268.98	7.95107e+06
4482.19	0			5826.32	2.55591e+06
2585.12	0			7157.23	7.43529e+06
2432.64	0			5014.65	0
2590.81	0			9976.63	0
3145.25	1.53956e+06			10744.5	0
4057.03	2.09273e+06			12267.1	4.14821e+06
4895.51	3.25466e+06			9635.81	6.81501e+06
3508.17	0			14477.9	1.12837e+07
4163.47	0			15300.7	9.87831e+06
3636.16	0			13665.8	1.7564e+07
2162.3	0			12306.9	1.23643e+07
1681.25	0			8810.58	7.86296e+06
1775.51	0			9370.71	9.00379e+06
2186.39	1.05526e+06			8897.75	1.58845e+07
2406.44	1.01544e+06			8852.67	6.68231e+06
2497.27	1.7355e+06			9137.82	8.76541e+06
2289.09	3.07424e+06			9584.01	4.16144e+06
2442.43	0			9369.53	7.32992e+06
1991.71	0			9198.45	1.14011e+07
1779.23	0			9244.82	2.42268e+06
1691.13	0			9285.16	1.61805e+07
2023.99	0			9273.82	1.58256e+07
1610.68	0			11558.6	4.22874e+06
702.639	2.25086e+06			11416	7.31544e+06
747.888	0			10124.7	1.0914e+07
860.932	4.96712e+06			9451.31	1.76578e+07
1041.73	6.88065e+06			10449.8	1.46657e+07
913.598	1.05819e+06			9527.87	7.77392e+06
854.54	1.29046e+06			9343.52	4.43873e+06
1037.82	2.52259e+06			10014.9	1.25092e+07
1127.18	3.51567e+06			9673.23	2.23206e+07
1302.44	2.64626e+06			9018.73	5.16024e+06
1451.95	1.0163e+06			9750.98	2.02006e+07
1546.46	3.40792e+06			10193.9	2.49571e+07
1538.86	3.96027e+06			9417.05	1.30842e+07
1468.22	0
1417.34	3.16949e+06
1500.27	2.62682e+06
1242.84	0
1197.19	0
1316.01	0
1540.95	0
2050.24	0
3291.88	0
2748.18	0
2218.45	0
2939.92	0
3204.64	0
3343.24	0
3765.32	0
4378.96	0
4214.85	0
3977.81	0
4279.24	0
4691.2	0
6075.33	0
8669.66	0
11027.7	0
5502.92	0
4440.35	0
10161.6	0
11611.4	0
9587.46	0
7220.92	0
8432.61	0
11842.1	0
14782.5	0
18929.2	0
17636.9	0
11536.8	0
10288.1	0
9129.51	0
4639.47	0
2377.99	0
1868.38	0
2283.33	0
2582.85	0
2480.2	0
2452.7	0
2829.61	0
3304.45	0
5009.76	0
4983.1	0
3537.11	0
3236.96	0
5294.44	0
11685.6	0
14154.8	0
13826.8	0
14221.2	0
14587.2	0
14748.1	0
15124.4	0
16392.6	0
12606.7	9.76124e+06
10780.2	6.88046e+06
9568.65	5.48988e+06
9291.2	1.11097e+07
8216.4	1.12064e+07
12027.6	1.41308e+07
10044.3	9.81795e+06
9611.26	7.03048e+06
10480.9	1.31723e+07
8121.16	1.6087e+07
6060.59	1.04216e+07
5018.65	3.46399e+06
5271.54	2.46237e+06
5519.46	1.11163e+07
1237.24	7.72394e+06
1336.77	8.45888e+06
1292.06	1.31638e+07
1201.62	4.66585e+06
1218.99	1.21605e+06
1276.97	1.06026e+07
1193.56	1.13888e+07
972.367	4.73663e+06
984.291	3.60472e+06
969.298	7.27383e+06
1041.04	2.95685e+06
1246.12	2.3596e+06
1182.66	8.11203e+06
1204.5	9.32186e+06
1446.22	6.96857e+06
1390.59	9.85149e+06
1384.81	0
1221.3	1.7507e+06
961.104	5.17975e+06
981.854	2.14175e+06
1018.07	6.33785e+06
1177.68	1.62677e+07
1420.91	1.32225e+07
1398.34	9.62867e+06
1254.97	3.94714e+06
1288.82	0
1430.89	2.51254e+06
1509.96	6.30019e+06
1616.93	5.26682e+06
1722.27	5.69537e+06
1685.1	4.66811e+06
1673.54	2.91437e+06
2318.46	3.04742e+06
4041.73	6.61714e+06
8873.76	6.34812e+06
9916.66	1.1788e+07
9644.27	1.68154e+07
10591.1	6.58758e+06
8864.55	1.14501e+07
7635.15	1.01407e+07
6364.6	7.65589e+06
5935.43	8.50015e+06
4436.01	1.85797e+07
3615.19	1.31309e+07
3779.7	8.29088e+06
4820.98	1.81251e+07
3232.91	1.47046e+07
2723.74	1.09054e+07
2961.99	1.54421e+07
4891.61	7.85435e+06
6789.64	9.11521e+06
6145.58	9.36846e+06
6321.29	4.19471e+06
7709.4	3.98511e+06
4937.01	8.47012e+06
4388.69	1.87212e+07
5112.13	6.11964e+06
4905.17	4.64522e+06
5026.6	6.72557e+06
4480.44	7.79652e+06
3658.39	7.07375e+06
6012.26	6.6496e+06
4554.72	3.23113e+06
4282.4	9.19455e+06
7509.67	2.37026e+07
9858.03	1.84506e+07
12868.2	3.09116e+07
11532.4	1.63739e+07
13800.9	3.58634e+07
13203.7	3.95565e+07
13977.2	3.69828e+07
15308.1	1.57123e+07
14913.1	2.16872e+07
12958.2	1.59448e+07
9553.07	1.60976e+07
7086.18	9.7044e+06
5451.8	1.2707e+06
7803.32	2.06735e+07
11879.2	1.84795e+07
13590.3	3.87879e+07
12876.1	2.11376e+07
8443.72	5.44504e+06
6376.71	6.78369e+06
8066.02	1.03215e+07
7782.78	1.9276e+07
9134.22	2.64374e+07
6698.07	1.7639e+07
6451.71	1.55152e+07
4637.03	1.64737e+07
7225.69	1.56675e+07
6225.62	4.60203e+06
9666.57	3.9544e+06
9514.79	7.06106e+06
8808.4	1.4219e+07
6030.96	1.67624e+07
2024.54	1.53266e+07
1101.4	9.4352e+06
1156.42	6.52547e+06
1291.83	6.47969e+06
1307.42	3.42223e+06
1372.56	1.98712e+07
1250.11	5.36157e+06
1271.19	5.43348e+06
1217.34	1.09511e+07
1084.37	1.48551e+07
1098.54	6.15502e+06
828.906	1.11583e+07
833.997	9.50092e+06
1145.09	8.26639e+06
1539.45	8.01979e+06
1627.57	5.41136e+06
2093.37	6.9834e+06
3029.11	1.11938e+07
3761.77	1.19435e+06
4877.18	1.19236e+07
5514.81	1.80318e+07
5656.86	1.96352e+07
7083.97	1.00604e+07
8105.76	2.32874e+07
8708.99	1.79219e+07
9485.47	4.31166e+07
7320.09	1.02952e+07
6719.28	9.92703e+06
9057.64	7.66662e+06
5590.56	1.41087e+07
2548.08	6.23757e+06
3054.41	8.26171e+06
9752.45	2.52168e+07
4006.44	2.86688e+07
8099.39	1.81091e+07
7649.29	1.68555e+07
7329.4	1.87271e+07
5440.51	1.802e+07
5080.92	1.72925e+07
5966.96	1.53376e+07
9248.28	2.24225e+07
6408.13	1.26697e+07
2532.48	7.97486e+06
2387.52	1.24839e+07
4487.47	2.70705e+07
7207.45	1.86652e+07
8912.42	2.95042e+07
10285.6	3.2413e+07
7527.39	2.55867e+07
9157.28	4.13546e+07
9059.08	3.04217e+07
8805.61	3.56348e+07
9064.66	3.20809e+07
6506.86	2.78455e+07
5154.79	1.96961e+07
806.276	7.92166e+06
970.476	1.33772e+07
992.259	1.20922e+07
6867.59	0
10258.2	0
11644.1	1.14303e+06
12071.6	1.51378e+06
12120.2	1.42633e+06
11322.2	3.35414e+06
11508.9	0
9568.41	0
5862.25	1.06062e+06
8169.07	1.69185e+06
7257.46	1.04832e+06
8862.43	1.00986e+06
9694.13	0
9992.51	0
10087.7	0
10929.5	0
10520.9	0
10457	0
10358.6	2.1495e+06
10920.3	2.72039e+06
9902.03	1.96759e+06
11036.1	5.52597e+06
10623.3	5.05887e+06
10122.6	1.8365e+06
10156.8	0
11009.2	0
10949.3	0
10575.1	1.8704e+06
10584.5	1.18103e+06
10970	1.50522e+06
8643.71	1.64588e+06
5900.25	0
4246.43	2.33571e+06
3741.38	4.27073e+06
3058.14	1.76254e+06
2353.3	2.41644e+06
4175	5.24677e+06
4747.88	2.11825e+06
14208	4.6033e+06
15717.1	1.21649e+07
10186.6	7.40669e+06
4742.52	0
1778.65	0
1799.81	0
1942.72	0
1396.18	0
1703.78	0
4909.44	0
2589.46	2.55284e+06
2683.75	2.09604e+06
2431.31	1.67684e+06
2852.21	0
4963.59	0
3001.13	0
4134.81	0
4955.06	0
5204.31	0
6047.06	0
5052.27	0
1894.95	0
3826.76	0
3051.68	1.34526e+06
2299.05	1.29511e+06
1476.13	0
2409.07	2.78956e+06
1837.81	1.1563e+06
1913.14	1.13933e+06
2434.21	2.11557e+06
1934	0
4092.87	2.22622e+06
7042.81	2.12138e+06
8321.32	6.93052e+06
8636.4	4.48348e+06
8374.54	0
8039.34	1.04657e+06
7314.39	3.47681e+06
6168.86	1.01789e+06
6498.18	0
6614.52	3.46164e+06
6173.19	7.42072e+06
5110.63	4.669e+06
4934.17	9.23077e+06
4595.21	3.42021e+06
5427.75	4.07614e+06
6093.17	8.77317e+06
7155.91	2.11849e+06
8404.74	4.72941e+06
8343.29	6.09405e+06
7608.98	0
6709.31	2.47827e+06
7707.21	6.80063e+06
8759.85	1.27697e+06
9619.81	1.38871e+06
9842.05	1.57106e+06
9864.38	1.62236e+06
10062.4	1.43179e+06
9939	2.00707e+06
9563.11	1.69982e+06
8750.43	1.37568e+06
8973.88	2.96789e+06
7820.55	0
5701.07	0
1301.14	0
1840.78	0
2164.74	3.09196e+06
3244.2	3.09535e+06
2784.35	3.63401e+06
3255.91	2.27398e+06
5024.32	1.57183e+06
5464.31	4.93662e+06
6291.47	7.09384e+06
5944.72	1.60575e+06
6699.7	0
6372.51	0
6702.37	4.13269e+06
6006.04	3.32443e+06
5615.68	2.10317e+06
4910.22	2.4971e+06
5312	1.34573e+06
4978.7	0
3929.06	1.6772e+06
7256.16	4.24905e+06
7838.19	1.06562e+06
7354.03	2.96769e+06
5943.03	2.30816e+06
5651.3	3.13449e+06
4739.54	7.72848e+06
4184.7	2.85445e+06
3470.52	1.20097e+06
5138.97	1.83709e+06
5183.04	5.6311e+06
4182.86	2.28277e+06
4430.33	0
4871.76	0
5625.95	0
5351.35	2.73371e+06
5026.89	7.89857e+06
5070.74	4.63589e+06
6041.99	3.49788e+06
4343.38	4.34004e+06
5281.97	3.04817e+06
7315.91	2.57967e+06
5707.85	1.39591e+06
5660.33	3.78851e+06
5394.84	2.56828e+06
5394.83	1.14213e+06
5755.76	1.11972e+06
5410.3	1.33786e+06
5045.01	0
4911.43	2.27541e+06
3441.67	1.3883e+06
2930.15	2.39612e+06
3382.19	1.45237e+06
3273.51	1.55784e+06
2776.44	5.57459e+06
3020.08	2.37484e+06
5125.37	0
3676.43	8.64661e+06
2577.53	1.85851e+06
3192.35	0
2676.37	1.4003e+06
3835.04	1.80466e+06
4033.43	0
4685.7	1.8646e+06
4693.31	5.12776e+06
3444.53	3.18781e+06
2962.79	3.22543e+06
1944.09	0
2484.04	0
2471.61	1.12054e+06
2326.03	7.9593e+06
2183.55	1.22722e+06
2003.09	1.00062e+06
2157.3	1.09713e+06
2078.9	0
2366.17	0
2666.22	0
2043.83	1.41632e+06
2598.42	1.00211e+06
3619.69	0
11785.1	0
13943.8	1.11244e+06
13873.7	1.76498e+06
10554.3	3.27389e+06
10015.6	2.4133e+06
12300.5	2.82222e+06
13245.5	1.92204e+06
8025.98	1.07398e+06
9208.39	1.68467e+06
10540.3	1.84367e+06
10119.4	0
9466.75	0
7956.66	0
7204.49	2.83915e+06
7725.73	2.23597e+06
8461.6	0
10017.7	1.23639e+06
8946.35	1.80524e+07
11097.7	1.18813e+07
10892.1	3.2892e+06
9586.38	1.16525e+07
8615.11	1.14207e+07
9499.71	1.06294e+07
8421.35	3.02905e+06
8570.76	4.83031e+06
8790.58	1.31476e+06
8188.18	5.26312e+06
8222.69	3.02462e+06
9015.91	1.99575e+06
8969.69	4.22401e+06
8910.9	6.00846e+06
8364.69	4.92989e+06
8138.74	3.26852e+06
8624.26	3.26297e+06
8782.89	2.07337e+06
8786.19	0
8595.74	0
9154.33	1.86163e+06
9355.09	1.5072e+06
8615.6	0
8238.21	1.11822e+06
8287.56	5.39934e+06
8533.51	6.44587e+06
8439.35	6.97537e+06
8912.49	3.41472e+06
8833.32	1.1338e+06
8162.7	6.27837e+06
7508.6	2.4339e+06
7670.03	6.23365e+06
7860.08	3.92319e+06
7933.85	0
7436.05	3.81649e+06
7810.1	2.50706e+06
7810.53	4.36268e+06
6941.13	3.81515e+06
8464.37	8.15157e+06
7951.26	1.17252e+07
9196.3	8.07335e+06
10794.3	1.17354e+07
10435.7	3.13752e+06
10361.9	2.49444e+06
8930.52	9.23474e+06
8596.43	7.58421e+06
8858.73	6.28917e+06
8611.17	5.9923e+06
8640.68	9.6834e+06
9385.72	4.88559e+06
10645.5	1.17493e+07
12416.6	3.31942e+07
12527.2	2.31313e+07
12070.4	1.52231e+07
10530.9	4.8979e+06
10076.6	6.69943e+06
7867.24	1.12634e+07
6423.74	8.15277e+06
6545.81	1.43413e+06
7051.77	4.93378e+06
8072.22	1.03741e+07
8080.84	4.98233e+06
9018.84	8.45676e+06
9603.35	2.97669e+06
8024.23	5.00325e+06
7843.94	1.46979e+06
7165.77	5.88143e+06
7038.53	3.18163e+06
8949.44	5.19755e+06
9199.13	4.13353e+06
7943.58	6.90498e+06
6693.17	5.0799e+06
5243.13	0
6663.85	4.18007e+06
7115.83	4.17345e+06
6751.2	2.2664e+06
6478.54	4.36415e+06
7383.52	5.14835e+06
7248.36	1.22558e+07
6881.39	1.32443e+07
6211.14	1.24203e+07
6242.61	2.27096e+07
6623.09	2.04656e+07
6540.72	1.00764e+07
5469.02	2.07995e+06
5397.48	0
5746.5	0
6126.43	0
5823.49	0
5639.21	0
5819.04	2.97358e+06
5921.27	1.17091e+06
6959.48	0
7472.76	0
7527.44	0
8960.6	0
9621.59	0
9349.08	1.22188e+06
9434.41	1.21576e+06
9687.69	0
10232.7	0
12081.4	3.86164e+06
12929.6	1.46285e+06
13321.9	0
2047.35	6.24543e+06
6453.94	1.65278e+07
8521.71	7.36215e+06
6074.06	5.524e+06
3746.11	1.02641e+07
3382.73	8.90206e+06
3924.92	3.32897e+06
2669.94	5.5319e+06
2589.88	0
1938.06	1.0242e+06
5532.58	1.58127e+07
14509.4	1.36816e+07
12452.3	2.6629e+07
12510.6	1.82358e+07
6058.32	9.62395e+06
8447.22	1.95402e+07
10132.3	1.81743e+07
6206.5	1.39537e+06
3419.05	1.39247e+06
3816.98	4.23812e+06
2475.04	6.51733e+06
2810.93	5.96801e+06
2870.29	3.57e+06
2515.81	4.29112e+06
2377.85	5.00782e+06
1642.45	1.44441e+06
1456.93	0
1744.83	0
965.42	1.54443e+06
1839.51	2.12277e+06
1417.57	1.46362e+06
700.317	5.21411e+06
835.75	4.35891e+06
1687.59	4.50491e+06
2242.8	4.64011e+06
2358.92	5.23279e+06
2529.94	8.48691e+06
2452.13	1.38498e+07
3260.23	1.44719e+07
3928.69	9.93386e+06
4218.06	3.3306e+06
4535.57	0
4971.33	4.06441e+06
4532.52	8.27747e+06
3541.42	3.37793e+06
3092.86	2.84291e+06
2749.58	4.57838e+06
2638.74	2.06702e+06
2670.27	2.73746e+06
3389.14	6.45633e+06
2973.59	8.45228e+06
3297.86	3.51311e+06
3268.11	4.48783e+06
3137.37	9.87433e+06
3480.77	1.11862e+07
3741.75	5.57369e+06
2241.23	5.58148e+06
959.782	6.63494e+06
1331.35	1.27637e+06
1448.28	0
1422.18	1.23171e+06
1956.81	2.30863e+06
1846.13	3.50429e+06
1996.91	3.32503e+06
1469.97	4.33137e+06
2840.51	1.01572e+07
6835.78	7.00733e+06
5150.85	1.31626e+07
4717.27	9.4847e+06
2728.02	7.14979e+06
1090.81	1.54782e+06
1186.9	0
610.323	0
1023.43	0
1973.91	0
2088.31	1.91566e+06
2414.64	2.24255e+06
2752.4	2.52624e+06
2481.33	1.54169e+06
3366.99	4.40369e+06
3734.95	3.25396e+06
1903.25	3.00728e+06
1341.11	1.45426e+06
1601.99	3.40095e+06
2138.9	4.19268e+06
1765.57	2.55059e+06
1168.37	1.17197e+07
1468.89	8.44265e+06
1135.47	3.74248e+06
629.231	2.95684e+06
326.467	6.32496e+06
366.319	6.24626e+06
543.92	5.85643e+06
666.674	1.64459e+06
753.53	1.38405e+06
789.171	2.87453e+06
736.548	1.2713e+06
545.418	1.93662e+06
438.868	6.80746e+06
1055.1	1.85699e+06
997.222	0
308.655	0
203.448	0
301.956	0
352.78	0
281.054	2.31324e+06
1148.16	5.39768e+06
1321.43	5.25984e+06
1363.67	1.74734e+06
1150.1	3.71416e+06
837.104	6.62346e+06
613.962	2.45847e+06
1306.68	0
1484.04	4.717e+06
1626.63	4.30139e+06
1550.98	3.88833e+06
1886.02	1.03773e+07
2386.4	3.35459e+06
1350.21	6.72705e+06
785.326	9.5073e+06
525.325	0
3561.1	1.1876e+06
2415.31	4.34674e+06
2034.95	6.39788e+06
2507.59	3.60909e+06
3135.87	7.70855e+06
3220.44	7.37249e+06
4242.37	4.62446e+06
4016.31	4.7407e+06
3968.81	6.89419e+06
4526.64	3.65547e+06
4727.48	1.09814e+07
5006.86	1.01614e+07
4531.21	1.24815e+07
4528.37	5.99707e+06
4809.64	7.05618e+06
5100.08	3.54917e+06
6243.93	8.83619e+06
3767.83	2.29985e+06
3568.75	0
3857.36	0
15925	1.51357e+07
21181.3	1.03645e+07
24086.9	1.63502e+07
27640.6	2.03152e+07
28830.1	1.84445e+07
28254	1.549e+07
28549.9	1.39908e+07
29991	1.03727e+07
30119.3	9.80116e+06
29378.7	1.08335e+07
28066	6.41956e+06
25547	1.20569e+07
26340.6	6.17299e+06
23182.8	5.42408e+06
23816.9	8.96982e+06
26816.8	1.32602e+07
33990.3	1.03281e+07
37815.2	1.31989e+07
39062.2	1.10104e+07
37506	7.33726e+06
33226.3	8.59729e+06
30574.3	6.22582e+06
29544.6	1.16043e+07
27623.4	1.98524e+07
28283.3	2.37842e+07
29868	3.16166e+07
32644.8	1.67097e+07
33491.5	1.47531e+07
34791.9	1.35377e+07
34624.2	9.95162e+06
33863.1	1.52006e+07
34073.4	8.88374e+06
36065	1.47382e+07
35136.6	1.85442e+07
33084.4	1.58966e+07
33250.4	1.58933e+07
33759.7	2.22747e+07
34334.4	1.18363e+07
34536.3	4.45057e+06
34983.7	9.39394e+06
35044.1	1.88958e+07
34435.9	2.05618e+07
34390.5	2.33146e+07
33838.2	1.89283e+07
33309.8	1.57072e+07
32365.7	2.88862e+07
32238	2.09515e+07
31268.1	3.06259e+07
31245.2	1.94972e+07
29565.7	1.3652e+07
30655.5	8.6274e+06
31433.9	7.817e+06
32793.9	1.49656e+07
33491	1.8703e+07
31029.4	1.95325e+07
29610.1	5.85879e+06
28651.6	8.33221e+06
25471.3	1.35378e+07
26101.5	1.66937e+07
27501.2	1.92646e+07
31142.5	1.87658e+07
30909.7	1.76585e+07
29748	2.60965e+07
28829.6	3.10617e+07
29797.8	7.92902e+06
30051.7	1.52585e+07
29772.5	1.66153e+07
23151.9	1.82167e+07
16929.2	7.77875e+06
14119.9	4.80055e+06
17744.1	1.59983e+07
20511.5	9.60997e+06
23549.6	1.96421e+07
29898.9	2.33885e+07
31188.6	2.06527e+07
34986.6	2.47359e+07
34539.9	2.05568e+07
15610.2	9.36459e+06
5088.48	9.99228e+06
6202.83	8.55002e+06
8540.92	1.47203e+07
8939.06	9.82688e+06
8931.26	1.00928e+07
25961.7	1.12554e+07
25022.1	8.73204e+06
21550.9	1.7781e+07
16874.5	5.28399e+06
10887.1	9.84822e+06
9723.81	1.17134e+07
4668.81	1.76476e+06
5350.59	3.67589e+06
5435.16	3.71624e+06
6180.17	2.53968e+06
6048.03	2.08235e+06
6459.58	5.04865e+06
6036.87	7.05427e+06
4478.68	2.70797e+06
4921.37	2.57162e+06
5418.63	5.61117e+06
5832.01	6.05276e+06
6503.34	3.15852e+06
7120.32	3.22085e+06
7778.59	2.69197e+06
8124.62	2.77388e+06
8513.94	0
8385.23	0
8581.98	1.95731e+06
9416.08	2.54504e+06
9243.14	5.03449e+06
8024.01	4.09923e+06
1006.79	2.70386e+06
1012.23	1.40303e+06
943.364	0
1088.79	0
1240.2	0
1294.38	0
1298.44	0
1380.76	0
1711.06	0
1587.05	0
1549.9	0
1462.5	0
1843.62	0
2057.35	0
1927.8	0
2179.28	0
2395.98	0
2508.05	0
2691.46	0
2447.75	0
2212.24	0
2042.1	0
1931.77	0
1968.37	0
1905.73	0
1880.47	0
1886.95	0
1686.06	0
1576.01	0
1654.44	0
1541.25	0
1411.58	0
1365.2	0
1306.53	0
1278.81	0
1256.65	0
1252.82	0
1286.47	0
1280.28	0
[truncated: 2,586 more rows]

## Sheet: ED4 Panel b
All data				RF19
N 2to5 (1/cm^3)	IP 1N (1/cm^3)			N 2to5 (1/cm^3)	IP 1N (1/cm^3)
2485.41	2.88338e+06			1203.26	7.1776e+06
4434.63	1.12174e+06			941.612	1.99801e+06
5327.87	1.15082e+07			1105.59	3.94352e+06
7203.02	2.09827e+07			1684.01	5.68332e+06
9085.22	1.77332e+07			1955.98	2.92845e+06
8386.6	7.33207e+06			1939.12	7.19082e+06
10625.4	1.63326e+07			6005.17	1.76987e+07
12981.8	2.34443e+07			10793.1	1.14887e+07
11039.4	5.26002e+06			19991.5	3.87695e+07
8289.99	1.32471e+07			27257.6	3.40255e+07
7400.44	9.13879e+06			28892.6	3.38035e+07
3146.19	6.42791e+06			28389.1	4.34332e+07
2262.58	1.49865e+07			26162.9	3.63478e+07
2083.99	1.81612e+07			25202.4	3.2541e+07
2082.35	1.46171e+07			23437.8	3.04521e+07
5554.9	1.14605e+07			23812.6	4.25601e+07
9716.09	1.25956e+07			20635.8	2.24558e+07
10688.6	1.89345e+07			17532.3	2.14516e+07
12790.9	1.08425e+07			13436	2.02474e+07
14622.1	1.50468e+07			11683.1	1.4909e+07
16384.3	1.68735e+07			11461.9	1.7125e+07
18899.1	2.52482e+07			10447.3	1.60789e+07
11849.6	2.59516e+07			12377.3	2.90499e+07
5006.11	1.71266e+07			14858.8	1.70346e+07
2292.28	6.89115e+06			13443.2	2.9207e+07
5787.71	1.2043e+07			7960.18	6.97946e+06
15509.2	1.4602e+07			1663.57	0
12848.6	4.66517e+07			1361.95	2.27016e+06
2579	1.20387e+07			1408.5	1.09533e+06
2250.69	3.80877e+06			1260.89	1.51615e+06
6309.28	6.83191e+06			2085.11	3.03109e+06
7184.83	2.44344e+07			2601.58	4.44886e+06
3393.48	2.04297e+07			2501.63	5.17502e+06
5204.56	1.34326e+07			1137.76	6.42386e+06
6688.82	1.97535e+07			2477.39	1.75108e+07
2979	0			3512.32	3.22265e+06
4534.43	4.21482e+06			1515.82	6.03919e+06
6544.8	1.0325e+07			3878.15	1.48456e+07
7879.01	2.07847e+07			8299.52	7.23266e+06
7233.8	2.29834e+07			7667.16	1.39117e+07
3987.8	2.44091e+07			3165.24	5.07536e+06
2440.7	2.28892e+06			13495.9	3.53862e+07
1462.63	8.93736e+06			25407.8	3.01492e+07
4991.25	6.28157e+06			32029.1	3.82864e+07
7619.66	1.26091e+07			40286.3	4.05668e+07
7803.79	2.68596e+07			36685.6	3.93668e+07
6487.87	1.6724e+06			31536.1	2.25017e+07
9307.13	9.72916e+06			34423.7	5.66435e+07
10692.2	2.93609e+07			37911.8	6.81809e+07
10839.5	3.81628e+07			46673.1	9.51346e+07
6895.92	2.46158e+07			54674.7	1.31082e+08
5405.63	2.03108e+07			54038.5	9.0644e+07
4605.69	1.14965e+07			53676.1	1.0878e+08
5150.8	8.03519e+06			58148.2	1.13295e+08
4910.5	9.8034e+06			52175.5	7.58483e+07
6212.97	3.46666e+07			42671.1	7.24498e+07
7269.59	3.13348e+07			24112.8	3.00744e+07
8408.52	2.6189e+07			11334.8	1.3509e+07
7662.33	2.99947e+07			8661.3	2.27588e+07
5236.44	1.33634e+07			13764.6	1.86348e+07
6224.79	1.69254e+07			25866.2	4.92791e+07
4338.95	1.41304e+07			23133.5	2.52331e+07
1943.46	6.74865e+06			9856.92	5.2813e+06
3513.95	3.4841e+06			6251.3	1.18032e+07
6631	8.49661e+06			7661.62	2.06066e+07
3679.43	9.01551e+06			13626.5	2.2631e+07
2134.93	1.32321e+07			21710.7	3.07331e+07
3297.99	1.24979e+07			19308.2	2.12073e+07
5267.97	1.24144e+07			6388.27	2.1835e+07
4707.28	4.97637e+06			1586.42	2.58139e+06
4860.14	7.17944e+06			1467.83	2.07395e+06
3871.33	1.64679e+07			2242.37	1.35989e+07
3846.38	3.70378e+07			4925.92	2.44679e+07
4182.97	2.883e+07			6772.01	1.48606e+07
5039.68	4.46408e+07			8257.45	1.04426e+07
4294.11	5.88482e+07			9084.05	2.2753e+07
4966.51	3.76817e+07			16910.4	2.92468e+07
5136.66	7.17306e+07			15381	1.72184e+07
5837.81	5.9404e+07			12815.8	1.44861e+07
5759.42	5.05183e+07			7421.23	2.27732e+07
5228.55	3.71783e+07			10822.8	9.93084e+06
5299.06	6.62489e+07			4805.83	6.06498e+06
5150.38	7.00763e+07			5580.33	1.42888e+07
5490.19	5.58884e+07			17557.4	3.68168e+07
2599.03	5.06256e+06			37580.8	5.0134e+07
3021.69	1.10172e+07			44240.5	4.74125e+07
2677	7.14922e+06			39443	4.81244e+07
3206.2	7.95292e+06			42031.5	4.57545e+07
2943.75	1.61809e+06			36609.3	4.69198e+07
2710.77	3.02607e+06			20982.7	2.07135e+07
3385.63	6.00407e+06			13395.5	1.54749e+07
2251.74	4.80782e+06			8673.66	1.15286e+07
2673.88	8.24464e+06			13001.3	4.72059e+07
2523.33	9.4574e+06			39154.8	9.1061e+07
2489.85	5.68811e+06			39075.9	9.83278e+07
2107.33	3.54308e+06			32559.6	5.42599e+07
2174.96	2.73149e+06			24868.6	5.1062e+07
2657.72	7.17973e+06			19996.9	4.83991e+07
2611.13	9.10445e+06			7484.48	2.44371e+07
2522.41	1.15509e+07			2988.55	1.95686e+07
2148.33	1.00699e+06			2389.18	7.38804e+06
2191.46	2.79137e+06			1909.04	1.63489e+07
2156.76	2.97693e+06			3106.49	9.59458e+06
2088.17	6.02124e+06			4368.07	1.09377e+07
2155.18	5.2725e+06			2377.6	2.07473e+06
2090.05	7.79125e+06			2264.81	5.23163e+06
1967.95	4.80133e+06			2472.52	1.23037e+06
1991.31	6.82477e+06			2202.29	3.66372e+06
1674.61	1.08024e+07			4806.75	2.0602e+07
1751.16	2.98566e+06			27352.3	5.17431e+07
1699.33	2.46691e+06			36074.1	7.29318e+07
1693.62	5.73848e+06			27664.4	1.96537e+07
1234.89	1.08242e+06			6062.23	5.91552e+06
1036.84	0			2729.59	1.25146e+07
855.257	1.23161e+06			4074.36	2.46525e+07
706.726	1.2827e+06			10203.7	2.4893e+07
940.706	2.20742e+06			16447.9	3.48046e+07
1061.52	1.50427e+06			19312.4	2.64199e+07
748.033	0			11165.3	1.48274e+07
678.406	0			8984.75	2.44222e+07
1079.34	0			17518.9	3.50074e+07
1201.87	2.0683e+06			36497.4	6.6544e+07
1198.96	1.18222e+06			38171.3	6.3716e+07
1013.9	1.94129e+06			37449.8	6.02192e+07
1362.73	4.16096e+06			43990.9	6.86829e+07
977.835	3.05158e+06			42774.6	7.2416e+07
960.437	2.15147e+06			24340	1.54052e+07
957.812	1.84761e+06			5893.49	2.5198e+06
851.626	0			1914.28	1.86885e+07
839.482	0			3374.38	9.53869e+06
793.269	0			5555.18	1.19848e+07
808.395	0			5364.55	9.89513e+06
912.815	0			5312.3	1.44572e+07
841.734	0			4673.04	8.92447e+06
824.703	0			2059.64	0
716.533	0			1519.13	0
745.525	0			1589.5	0
736.897	0			1490.11	2.07997e+07
702.54	0			3448.51	6.27852e+06
726.38	0			3940.7	4.05382e+06
735.608	0			5137.37	2.49471e+06
722.169	2.65079e+06			7248.25	1.90468e+07
631.43	3.85681e+06			12032.4	1.15436e+07
706.386	0			13515.9	2.01457e+07
762.059	1.44355e+06			8835.93	1.14593e+07
786.937	1.4871e+06			5019.83	9.80017e+06
856.287	1.73233e+06			3164.33	4.94244e+06
843.886	2.3309e+06			2489.71	2.12479e+07
673.198	0			4285.45	2.44603e+07
812.083	0			8638.15	1.6509e+07
855.26	0			10745.7	1.68182e+07
1039.66	0			9620.08	1.5668e+07
1189.53	0			6073.09	2.36979e+07
1315.66	0			2900.24	4.17782e+06
1175.09	0			5492.95	1.76566e+07
917.537	0			9884.19	3.25069e+07
1132.45	0			13681.6	2.76787e+07
1155.48	0			18354.7	2.457e+07
971.721	0			14834.6	7.90975e+06
1266.95	0			14846.1	1.54207e+07
1275.24	0			6365.92	2.30216e+07
851.042	0			2279.56	1.35219e+07
801.094	0			2087.99	8.12283e+06
805.38	0			7771.07	9.97332e+06
719.083	0			6454.03	1.38793e+07
692.731	0			4749.97	4.42725e+06
593.37	0			4111.56	3.299e+06
660.017	0			1476.69	1.34427e+06
633.385	0			1990.4	2.40412e+07
712.738	0			3652.1	2.29466e+07
925.094	0			3822.87	2.91573e+07
1832.32	0			4161.87	4.13093e+07
1669.67	0			5031.59	3.15622e+07
1529.7	0			6542.88	2.83989e+07
1511.03	0			6920.44	3.49383e+07
1307.41	0			3386.26	1.737e+07
1577.49	0			2342.95	4.26913e+06
1548.22	0			3865.82	4.66396e+06
1247.9	0			3706.35	1.60338e+07
1498.56	0			4272.91	1.33607e+07
1440.37	0			6207.13	1.30641e+06
944.791	0			8673.27	9.19685e+06
1134.23	0			14527.7	8.10672e+06
1417.8	0			17151.1	3.64741e+06
1079.85	0			17344	2.08007e+07
720.123	0			14489	1.50712e+07
1346.7	0			13964.6	1.46784e+07
978.428	0			11159.1	1.79925e+07
988.704	0			8733.85	1.11546e+07
1234.86	0			4871.86	6.52785e+06
1290.43	0			2917.16	8.82985e+06
808.231	0			1561.17	3.45732e+06
1080.99	0			3644.19	1.49201e+07
1498.67	0			6054.6	9.48181e+06
1165.06	0			6874.96	9.50233e+06
1003.48	0			6949.69	8.59946e+06
1369.1	0			6386.35	1.15453e+07
841.177	0			7166.42	2.1463e+07
877.409	0			6428.46	3.87843e+06
880.237	0			7348.26	1.84501e+07
952.253	0			9709.59	1.38539e+07
1389.04	0			10178.3	9.55453e+06
1534.29	0			5506.26	4.48803e+06
1528.29	0			3993.57	2.76389e+06
1708.27	0			3839.39	4.50235e+06
1890.3	0			2582.41	1.20599e+07
1213.77	0			2801.47	1.29073e+07
1874.42	0			2874.66	5.48751e+06
2659.69	0			3240.56	2.23392e+06
2291.18	0			4656.92	1.40158e+06
2057.14	4.1977e+06			6310.02	1.37424e+06
1804.29	3.90406e+06			4865.07	1.02901e+07
1978.98	4.02904e+06			10349.3	5.85493e+06
2377.35	0			7020.38	1.95159e+06
2892.3	0			3133.93	0
2018.49	0			2864.03	0
909.613	2.81974e+06			4879.53	4.18465e+06
3138.6	1.22811e+06			16021.7	2.44879e+07
6578.39	2.45123e+07			13436.9	1.98411e+07
3742.6	1.77638e+07			6236.68	6.54745e+06
3389.9	7.60333e+06			2103.51	1.22796e+07
9038.02	2.58766e+07			3466.15	1.212e+07
11256.5	3.52277e+07			13890	2.03457e+07
723.315	3.17033e+06			10521.2	9.79364e+06
2550.27	3.41998e+06			2772.38	7.86923e+06
260.526	4.24475e+06			5154.58	1.01562e+07
352.926	2.83885e+06			4922.09	1.50039e+07
370.372	2.73263e+06			3912.92	1.78165e+07
192.134	0			7626.09	1.91941e+07
673.723	0			11109.4	3.29992e+07
4149.26	1.28669e+06			20440.4	4.82745e+07
4319.24	1.73144e+06			25718.4	6.45347e+07
3159.31	7.26762e+06			45583.9	1.42863e+08
3025.81	7.66731e+06			53785.6	1.03132e+08
2844.79	2.98927e+06			57183.4	1.09954e+08
1197.63	1.02698e+06			59140.7	1.48816e+08
2504.48	3.38857e+06			60582	1.72999e+08
39922.8	2.83253e+07			60707.9	1.43019e+08
30945.6	2.67387e+07			59888.3	1.93611e+08
22389.2	3.8859e+07			57486.8	1.95015e+08
9374.63	3.34058e+07			56552.9	1.74715e+08
9943.64	4.4013e+07			55713.3	1.83682e+08
10844.8	3.90767e+07			54924.7	1.86477e+08
9795.45	3.68392e+07			54824.6	1.80658e+08
8983.01	2.89636e+07			54332.7	1.68078e+08
8940.48	4.2529e+07			53214.3	1.13267e+08
10501.2	4.19807e+07			53228.4	9.79152e+07
10723.7	4.34427e+07			52698.1	8.56684e+07
11375.9	4.53067e+07			53755.5	1.26076e+08
11095.7	3.14276e+07			51299.6	1.15475e+08
10960.9	3.42832e+07			49232.7	1.02655e+08
11271.2	5.9969e+07			49011.6	8.90744e+07
11217	4.3691e+07			49318.2	9.28648e+07
12033.4	5.04637e+07			49553	9.87134e+07
11743.8	3.79432e+07			52403.1	1.18006e+08
11324.2	2.86441e+07			53059.2	1.40177e+08
11716.9	3.52558e+07			52927.4	1.06807e+08
11785	4.05073e+07			45099.2	8.44758e+07
11684.5	5.86881e+07			41068.9	6.75734e+07
11073.5	5.41779e+07			36595.2	5.79966e+07
11017.7	3.45857e+07			22619.7	3.31575e+07
11416.6	3.02839e+07			13020	1.87686e+07
12205.4	4.61137e+07			8575.18	2.08265e+07
12383	4.75973e+07			6793.1	1.97357e+07
12134.8	3.70681e+07			6328.57	1.34665e+07
12371.5	3.2313e+07			6366.27	2.04611e+07
11124.7	3.73335e+07			6871.89	2.27066e+07
11011.2	2.97114e+07			4638.59	2.90581e+07
11082.5	3.90459e+07			8428.68	2.65789e+07
10877	4.1693e+07			6253.02	2.1351e+07
11181.8	4.71608e+07			8606.23	2.64012e+07
10975.6	4.13407e+07			4718.98	2.2948e+07
11360.4	5.72267e+07			5327.62	1.60713e+07
11441.3	5.97217e+07			11039.9	1.32356e+07
11055.9	5.06946e+07			12459.5	2.22608e+07
4338.83	3.32425e+06			12338.2	1.88329e+07
6031.79	6.78777e+06			18525.2	4.49157e+07
5517.99	1.14336e+07			16835.4	2.29528e+07
7035.68	1.52138e+07			11881.8	2.69343e+07
4564.92	6.29404e+06			7690.23	2.34575e+07
3657.6	2.13535e+06			7632.88	1.23575e+07
5952.89	6.87931e+06			8610.42	1.18666e+07
8526.32	4.34982e+06			8647.58	1.6126e+07
9190.25	8.03428e+06			8447.84	1.3379e+07
8328.97	7.13018e+06			7274.7	1.48737e+07
7658.26	3.23472e+06			7397.71	1.35814e+07
5488.29	1.76258e+06			8339.74	1.61515e+07
6847.7	0			9714.82	1.8007e+07
9768.14	6.67595e+06			10781.6	2.16317e+07
8878.95	6.83846e+06			11672.2	1.42691e+07
8752.1	5.88126e+06			11272.4	8.45074e+06
4193.73	0			10103.6	1.77623e+07
4854.58	2.4367e+06			9409.62	1.04224e+07
6401.73	6.4822e+06			12423.2	1.18584e+07
8913.61	9.66206e+06			13326.9	2.87509e+07
9906.37	4.14658e+06			12516	1.15448e+07
10663.4	3.47315e+06			12368.3	2.04489e+07
10701.7	1.15488e+07			10632	1.26592e+07
11783.6	5.28349e+06			9877.14	2.00174e+07
14002.6	1.54116e+06			11342.1	1.08268e+07
14691.6	2.3065e+06			16103.4	2.44491e+07
14744.7	2.70179e+06			16986.5	1.94721e+07
14523.3	3.21208e+06			17546.7	4.21244e+07
14615.8	1.0453e+06			15525.3	1.76924e+07
15176.2	4.77823e+06			8511.65	2.04893e+07
15664.9	9.35915e+06			4359.11	2.06461e+07
16042.7	4.86798e+06			3603.92	1.12023e+07
16818.1	4.03068e+06			3475.6	2.00355e+07
16752.1	2.77495e+06			6900.3	7.58994e+06
16220.7	5.8207e+06			8798.43	2.08633e+07
16852	7.57132e+06			10679.6	1.32458e+07
17446.5	7.29553e+06			10935.6	1.83237e+07
17492.1	8.46997e+06			9808.3	1.86515e+07
14254.1	1.01676e+07			9927.14	4.78021e+06
9730.12	1.31336e+06			11903.5	1.63135e+07
7939.98	0			13585.8	2.02792e+07
4590.21	1.30867e+06			17718.9	1.75799e+07
10230.8	1.17998e+07			19015.3	3.05437e+07
13855.6	4.20535e+07			11805.2	2.19387e+07
14248.4	5.34742e+07			3680.23	2.18174e+07
15140.6	7.22934e+07			3317.61	2.21546e+07
14434.5	6.66881e+07			5082.2	3.75804e+07
13941.3	7.44806e+07			5672.87	3.70305e+07
13722.9	7.21484e+07			5061.94	2.96133e+07
13036.7	5.28076e+07			4093.05	3.07384e+07
13197	6.14373e+07			4608.02	3.6496e+07
13259.9	5.26257e+07			6994.18	2.39378e+07
13593.9	4.2413e+07			9458.26	6.12726e+07
14352.7	3.10329e+07			9659.88	4.36555e+07
15355.7	4.54735e+07			9675.12	4.18232e+07
15190.3	5.27909e+07			10527.7	3.97217e+07
15589.7	4.21964e+07			9461.86	3.6427e+07
15491.1	6.08019e+07			9078.72	4.26307e+07
14925.6	4.09223e+07			9126.25	4.04206e+07
14277.1	5.46157e+07			8583.94	5.1119e+07
14189.4	4.84471e+07			9090.57	2.93178e+07
12770.9	5.86385e+07			10610.8	4.63344e+07
12405.7	5.05485e+07			10296.9	3.36406e+07
12677.2	4.31555e+07			9296.44	4.49907e+07
12583.9	4.38577e+07			9163.62	3.70159e+07
12952.7	4.32673e+07			8821.83	3.06917e+07
13440.1	4.80538e+07			8332.97	3.49475e+07
14537.5	6.02861e+07			8152.52	5.0549e+07
14858.4	4.08174e+07			9030.53	4.16051e+07
14216.8	4.44606e+07			9796.83	4.92901e+07
13950.4	5.29496e+07			10618	3.99908e+07
14248	5.555e+07			10604.1	3.41671e+07
14098.9	2.94412e+07			10392.1	2.52937e+07
13888.6	4.29482e+07			10048	4.68938e+07
14085.5	3.60579e+07			10223.8	3.61168e+07
14287.9	2.63566e+07			10591.3	3.56674e+07
14728.7	4.58892e+07			10720.1	2.9163e+07
14364.2	2.70535e+07			10475.9	3.19679e+07
14124.1	3.05237e+07			10521.1	4.56947e+07
13518.6	4.80554e+07			9893.45	2.90355e+07
12899.1	3.75592e+07			6776.45	9.49103e+06
13204.2	4.85109e+07			4434.91	1.85523e+07
13332.8	3.07528e+07			3733.11	2.37836e+07
13317.1	4.04583e+07			2436.75	2.11232e+07
13175.6	4.62694e+07			3692.09	1.44368e+07
12799.8	4.1797e+07			4820.56	1.53938e+07
12454.9	5.51188e+07			3423.06	6.08365e+06
12386.4	4.81055e+07			1588.97	9.21216e+06
12565	4.5637e+07			3175.47	1.09267e+07
12627.9	5.18628e+07			6805.07	2.19823e+07
12266.7	3.66744e+07			7950.78	2.94809e+07
11474.7	5.71507e+07			5963.46	1.10602e+07
11449	6.8659e+07			2340.41	1.928e+07
11808.5	6.70563e+07			2890.05	2.66744e+07
6915.96	1.08363e+07			4622.87	2.56313e+07
6975.6	9.93141e+06			1968.8	1.39555e+07
6737.87	4.61324e+06			1762.57	8.6777e+06
6732.92	9.60512e+06			1714.92	9.00614e+06
6638.94	1.67109e+07			5850.47	1.92717e+07
6484.11	1.10501e+07			13426.9	1.6216e+07
6663.98	5.70982e+06			3454.11	6.47684e+06
6682.52	4.32244e+06			3470.01	1.51451e+07
6927.82	5.2918e+06			3975	1.47612e+07
6633.02	8.59725e+06			2544.9	2.61649e+07
6090.88	1.54558e+07			7245.21	2.11044e+07
6071.03	7.76523e+06			12108.8	2.42476e+07
5663.79	9.20229e+06			13408.3	1.92893e+07
6028.24	7.83051e+06			12873.3	2.90613e+07
5598.17	3.69748e+06			13099.4	2.00867e+07
6255.99	5.16377e+06			14249.5	1.75932e+07
6338.75	9.44796e+06			15075.2	3.86585e+07
6346.3	2.29614e+06			14146.6	3.08627e+07
2232.26	0			12828.4	3.91145e+07
2062.99	2.00145e+06			10661.9	1.83791e+07
2121.52	3.68319e+06			9822.21	1.55295e+07
2292.84	5.99036e+06			11591	2.02869e+07
2807.37	3.86669e+06			7352.2	1.52953e+07
3153.75	1.70511e+06			11278.8	1.98845e+07
3400.1	0			4216.15	1.70051e+07
2919.19	7.42641e+06			5516.82	1.95883e+07
2903.72	6.24725e+06			10693.5	3.36527e+07
2896.53	2.88973e+06			15062	2.9736e+07
2455.56	0			11890.2	3.49426e+07
2084.82	0			8930.11	2.82735e+07
2232.3	2.11557e+06			9401.33	3.31367e+07
2402.06	3.53058e+06			12237.8	3.76861e+07
3149.16	3.48177e+06			6618.07	2.50333e+07
3733.23	4.70229e+06			9957.02	2.08065e+07
3562.38	3.991e+06			13433.4	2.47132e+07
4117.88	4.66732e+06			17263.7	5.29634e+07
4081.44	1.02351e+06			20361.6	4.8122e+07
4830.44	9.25539e+06			21844.1	3.96787e+07
4761.32	1.03477e+07			18060.3	2.38554e+07
5135.92	0			15159.4	3.62319e+07
4841.05	3.64858e+06			14465	2.18432e+07
3885.32	1.9363e+06			12675.1	2.24682e+07
3604.78	0			13234.2	2.30925e+07
3846.05	4.70767e+06			12721.3	1.42709e+07
4043.01	3.97837e+06			11666.2	1.52634e+07
3650.82	5.25087e+06			10444.5	1.68543e+07
3678.04	1.28466e+07			12548.3	2.92829e+07
3701.76	9.68221e+06			14054.2	2.68727e+07
3726.41	6.74776e+06			14120.4	1.77595e+07
3736.99	9.08592e+06			14678.6	2.40028e+07
3848.07	4.10601e+06			14622.3	1.84248e+07
3849.89	3.82058e+06			14512.3	2.37314e+07
4318.21	3.37965e+06			14686	1.84258e+07
4873.92	4.03515e+06			15741.9	2.01221e+07
5264.91	1.15734e+07			15236	2.96465e+07
5809.93	3.42161e+06			10967.7	1.19654e+07
6193.5	3.88709e+06			11538.2	2.70376e+07
6953.68	9.86164e+06			15846.2	3.06851e+07
8093.05	7.46246e+06			20011.1	2.82483e+07
9118.05	3.10229e+06			21101.7	3.15591e+07
9041.21	0			19073.6	2.76506e+07
8292.8	2.35363e+06			19059.5	2.10406e+07
7402.39	1.48291e+06			18881.3	3.14589e+07
7089.59	0			20961.5	1.81928e+07
7039.03	4.27852e+06			20937.5	3.05637e+07
7068.85	7.01076e+06			20459.1	2.83874e+07
7497.7	2.20384e+06			18477.5	3.76536e+07
7682.83	0			16096.5	3.37984e+07
7253.7	0			17263.6	3.91065e+07
7397.99	2.97154e+06			19810.9	3.03422e+07
8103.05	7.00248e+06			20260	3.9636e+07
7926.24	3.13394e+06			17666.7	3.85764e+07
7972.85	4.27697e+06			13207.8	3.61813e+07
8808.23	1.42294e+07			10344.6	2.91977e+07
8900.82	1.43207e+07			9410.09	1.47723e+07
9115.38	6.55424e+06			9893.19	2.05549e+07
9128.9	4.35437e+06			12065.9	3.60818e+07
9258.32	1.42168e+06			12982.7	2.15654e+07
9220.19	0			10346.2	2.68344e+07
8710.45	0			4618.03	1.96815e+07
5701.35	1.18743e+06			4241.83	6.6598e+06
4460.56	2.6985e+06			3029.71	1.15095e+07
4178.34	1.1875e+06			3994.39	1.7061e+07
4294.22	0			3103.3	3.36167e+07
3519.71	1.79038e+06			4796.03	1.60096e+07
3463.41	2.78729e+06			5771.24	3.71779e+07
3571.71	1.95059e+06			8014.33	3.7705e+07
3784.08	4.87391e+06			11407	5.21114e+07
3843.27	2.00431e+06			10097.3	3.49646e+07
4112.99	7.6516e+06			10513.5	5.76317e+07
5270.63	2.87615e+06			11915.4	5.48627e+07
6051.92	4.02838e+06			12700.6	3.30874e+07
6111.05	0			13243.7	5.07943e+07
4248.51	0			8970.25	4.67115e+07
3605.24	1.83768e+06			6919.11	2.90361e+07
3244.31	2.79158e+06			6800.39	3.43052e+07
3445.81	6.74855e+06			7492.07	3.2036e+07
3752.1	2.98854e+06			7252.69	4.05495e+07
3430.53	4.20264e+06			8143.3	2.88064e+07
3518.6	6.00294e+06			8213.02	2.50799e+07
3345.27	5.3938e+06			7782.51	2.44293e+07
3264.79	6.93446e+06			7264.79	4.74499e+07
3156.16	3.6009e+06			6591.98	2.69116e+07
3218.37	5.48925e+06			9199.46	5.59792e+07
3568.09	7.42733e+06			10302	7.51921e+07
3477.28	7.33431e+06			7225.84	5.51606e+07
3742.44	6.15197e+06			6274.74	6.93212e+07
4012.26	7.05892e+06			5418.34	5.41842e+07
4084.19	7.27072e+06			4768.03	7.7987e+07
3967.51	9.83075e+06			4607.69	5.22138e+07
3836.75	2.96293e+06			4611.18	3.0435e+07
3889.51	5.52266e+06			4968.22	6.54235e+07
3300.73	4.4988e+06			5247.17	6.69936e+07
2242.78	6.79376e+06			5653.67	6.411e+07
2841.09	7.42598e+06			5871.94	5.11565e+07
3170.73	0			6105.06	5.29757e+07
3627.62	3.30929e+06			5647.31	6.02727e+07
4128.2	2.57473e+06			5428.63	5.29762e+07
3755.13	4.94214e+06			4242.58	5.25314e+07
3699.05	1.12075e+07			4396.05	5.37268e+07
4310.29	5.13595e+06			6208.71	2.39456e+07
4370.23	7.53355e+06			8269.32	3.76072e+07
4810.56	0			9579.06	4.39154e+07
6120.79	0			10396.1	5.7486e+07
7059.67	0			11859.6	3.32906e+07
5869.8	0			12396.2	3.88308e+07
4400.79	3.3763e+06			12582.9	3.15048e+07
4194.09	3.29464e+06			12634.3	3.8072e+07
3165.01	1.31402e+06			12558.4	5.54822e+07
2990.91	2.21547e+06			12308.5	4.60548e+07
3087.55	0			12025.7	4.69181e+07
3651.34	2.15217e+06			11645.4	4.35949e+07
5717.83	3.6439e+06			11243.6	3.32622e+07
8461.18	0			11038.3	2.58004e+07
8585.72	0			10368.9	4.19168e+07
8612.25	0			9667.74	5.33456e+07
8623.63	0			11161.1	5.90725e+07
8294.71	1.03077e+06			13502.3	4.53777e+07
7018.49	3.33129e+06			13550.3	4.05332e+07
6654.65	1.24595e+06			12637.4	4.07518e+07
6892.72	2.05854e+06			9566.73	2.97537e+07
7794.48	4.30848e+06			8908.74	3.66602e+07
7881.81	1.24166e+07			8356.43	3.97585e+07
7899.39	7.62002e+06			8984.29	3.18751e+07
7849.51	2.03583e+06			11405.3	3.53581e+07
8027.57	3.66221e+06			11245.5	3.20036e+07
7212.15	5.45831e+06			11992.9	2.11542e+07
7114.28	3.62833e+06			11677.4	7.98552e+06
8030.56	9.51467e+06			9703.91	1.95476e+07
8089.87	3.01937e+06			7499.04	1.28166e+07
6474.68	1.61065e+06			3872.66	5.5052e+06
6977.71	3.73636e+06			2189.47	0
7617.61	5.79418e+06			2010.91	1.17019e+07
7558.63	0			3165.36	1.41833e+07
7354.75	1.30616e+06			5977.27	1.84391e+07
6998.55	3.14353e+06			5108.32	5.99324e+06
6310.56	4.23675e+06			2417.4	1.43309e+07
7278.61	1.92393e+06			2522.19	2.52394e+07
6545.09	2.29911e+06			2068.05	1.20908e+07
5129.41	0			2168.32	1.39765e+07
4569.47	1.98713e+06			4222.3	1.58103e+07
3766.71	1.21027e+06			8379.86	3.52548e+07
3454.39	0			10493.5	3.88188e+07
3554.23	0			9320.31	3.70408e+07
3667.47	0			9712.34	3.89121e+07
4000.58	0			7578.73	3.3868e+07
4089.23	0			8201.12	1.9224e+07
3672.84	2.363e+06			10770.7	3.83013e+07
3353.29	5.4045e+06			12798.8	3.74377e+07
3010.86	3.92127e+06			14368.3	3.63639e+07
2513.81	5.47139e+06			14723.4	2.85021e+07
2496.17	7.60443e+06			14167.1	4.79821e+07
2648.04	4.26382e+06			16002.5	3.61155e+07
2653.01	3.48934e+06			12759.6	1.45654e+07
2638.56	1.07042e+06			9093.45	2.25202e+07
2653.85	0			9854.45	2.07764e+07
2861.29	2.06104e+06			13108.9	2.32446e+07
2725.94	1.64821e+06			9993.17	1.24544e+07
2794.09	1.76139e+06			13506.8	1.63019e+07
2820.27	1.78892e+06			17556.2	3.69386e+07
2606.21	1.03148e+06			16977.8	2.47916e+07
2398.28	5.32292e+06			16181.6	2.52618e+07
2774.98	0			16277.2	2.18706e+07
3006.01	0			13277.8	3.85994e+07
2957.99	0			13632.9	4.956e+07
2826.39	0			15840.4	3.88487e+07
2983.11	0			16243.2	3.48687e+07
3384.88	2.87869e+06			16667.5	3.64688e+07
3274.82	1.65537e+06			15851.6	2.61799e+07
3594.16	0			15502.1	2.73771e+07
3840.88	0			13518.7	1.78116e+07
4073.96	0			13998.6	2.19215e+07
4137.31	0			15066.9	1.76325e+07
4123.64	0			14727.5	2.13009e+07
3673.92	0			13800.7	2.65106e+07
3112.41	4.7644e+06			12521.3	1.76074e+07
2950.03	6.05726e+06			11720.7	2.11931e+07
2980.9	3.40235e+06			11418	2.3866e+07
2788.24	0			11737.8	2.31464e+07
2882.68	0			13714.9	3.37599e+07
3198.43	0			13421.9	2.84272e+07
3464.83	0			12441.4	2.22505e+07
3083.59	3.9584e+06			12546.4	2.02507e+07
4525.15	3.69759e+07			14070.1	3.42315e+07
5607.24	4.36849e+07			17944.9	3.29983e+07
1776.62	9.58686e+06			18340.7	2.61037e+07
2308.61	1.00853e+07			18251.2	2.59853e+07
2394.71	2.47581e+07			19478.6	2.67725e+07
4902.53	2.9356e+07			18578.6	1.9237e+07
6569.65	1.39546e+07			18816.6	3.21952e+07
6211.33	4.7069e+07			18510.8	2.54639e+07
11423	5.42779e+07			17769.6	1.88789e+07
7973.4	4.85993e+07			17548.3	2.70331e+07
4463.78	2.77146e+07			17018	1.85637e+07
8406.58	3.68991e+07			14670.9	1.44154e+07
17629	7.36392e+07			13518.6	2.06231e+07
15727.3	3.41979e+07			13705.4	4.65605e+07
12041	3.84801e+07			13873.2	3.35619e+07
6680.49	2.25641e+07			13544.7	2.82942e+07
4345.77	1.96292e+07			13784.7	3.12338e+07
4810.54	1.80026e+07			14573.7	1.35437e+07
12007	6.70991e+07			16192	3.45496e+07
24429.5	9.45693e+07			17701.4	1.97784e+07
12982.6	3.09137e+07			17710.6	2.32902e+07
8405.2	3.08742e+07			16868.3	3.37511e+07
13935	6.41624e+07			16982.2	3.11675e+07
10171.4	2.11776e+07			18052.1	3.62034e+07
3815.59	7.11766e+06			19057	3.42376e+07
4615.92	1.74556e+07			16361.5	4.1683e+07
5341.21	1.83918e+07			13924	2.04855e+07
3146.6	6.35487e+06			13112.5	2.83384e+07
2404.76	1.2045e+07			12399.5	2.43612e+07
3421.41	3.28416e+07			12139.7	2.996e+07
11357.1	5.16213e+07			11239.1	3.49645e+07
17964.2	6.98112e+07			13578.8	2.88198e+07
19464.8	7.08685e+07			10338.5	2.78521e+07
19525.5	6.03664e+07			10835.1	1.72932e+07
21148.2	8.13385e+07			9525.95	1.93595e+07
25768	9.40279e+07			9456.73	3.17447e+07
17093.9	4.06669e+07			9789.56	2.70305e+07
9048.01	2.04285e+07			9119.69	3.73913e+07
4767.54	2.74578e+07			14924.2	4.75122e+07
4210.07	3.44626e+07			13961.3	3.99989e+07
9707.93	5.3041e+07			8721.62	1.20317e+07
10116.4	2.90358e+07			5536	2.1283e+07
10664.1	7.49473e+07			2804.99	1.85673e+07
24619.8	1.18652e+08			3301.69	1.09452e+07
28838.5	1.24661e+08			3863.82	2.29616e+07
30456	1.29638e+08			5010.09	2.24142e+07
31809.5	1.5652e+08			5039.75	3.20641e+07
30845.3	1.50175e+08			5722.09	2.35396e+07
29090.8	1.17029e+08			7101.55	2.57017e+07
20876.3	4.19892e+07			6938.79	2.83735e+07
23247.8	9.78356e+07			6523.9	2.02325e+07
27792	1.0216e+08			5385.22	1.87949e+07
29923.1	1.03679e+08			6470.31	3.57723e+07
30970.8	9.61004e+07			9299.02	2.09406e+07
30640.7	8.96156e+07			10255.4	4.11028e+07
29558.7	8.04781e+07			10506.2	3.97595e+07
27447.3	5.6373e+07			11145.8	3.27436e+07
25728.3	5.28217e+07			9673.93	5.41148e+07
17749	6.61168e+07			8785.03	3.95091e+07
25698.5	5.61435e+07			8169.18	2.5441e+07
27181.4	7.34569e+07			7575.22	2.02679e+07
25805.5	4.74491e+07			5298.27	3.4402e+07
22922.7	3.71892e+07			6100.48	2.70633e+07
11966.2	1.75983e+07			6634.3	4.03541e+07
3682.15	1.62529e+07			8352.46	4.2261e+07
2399.51	1.05758e+07			10030.8	4.9654e+07
3206.86	2.00031e+07			13019.5	8.06518e+07
4480.61	2.1556e+07			13263.6	5.76403e+07
4034.71	1.68322e+07			11685.7	3.7947e+07
6522.11	1.54096e+07			10173.5	4.47043e+07
5512.81	1.94921e+07			8905.47	4.55206e+07
2581.37	7.04909e+06			9520.27	5.21636e+07
5855.05	2.45446e+07			9402.42	4.63641e+07
13562.9	5.25645e+07			9921.12	5.37012e+07
15322.5	3.8954e+07			10881.5	4.51101e+07
15183.2	5.78507e+07			10442.7	7.27543e+07
14782.7	5.06269e+07			8309.21	6.15372e+07
15535.7	5.54384e+07			6820.39	3.47522e+07
17608.7	7.48836e+07			6231.98	4.66369e+07
14704.2	5.69404e+07			5387.31	3.18265e+07
12290.8	4.33227e+07			7618.09	3.35001e+07
16312.8	5.2638e+07			10468.9	5.00118e+07
16927.8	4.87219e+07			12486.6	4.89871e+07
7290.17	1.00264e+07			12288.1	4.26065e+07
2350.3	5.64656e+06			12010.1	4.46987e+07
6617.89	1.65377e+07			13433.7	5.56639e+07
4034.82	1.32399e+07			13809.8	4.475e+07
2207.2	1.45995e+07			12303.3	4.82435e+07
2466.52	8.41845e+06			11197.1	4.13038e+07
6495.12	5.17989e+06			11329.2	5.28555e+07
5201.99	8.32073e+06			12598.1	5.02471e+07
2248.61	2.45856e+06			12367.7	3.09334e+07
1585.54	1.05155e+07			12707.5	3.11935e+07
5041.5	2.15821e+07			12622.4	6.90649e+07
4458.96	1.87034e+07			11879.3	5.40226e+07
4181.11	1.17698e+07			11724.3	5.70452e+07
4491.41	1.06166e+07			11805.4	3.68568e+07
4604.36	9.03155e+06			12172.8	4.04703e+07
2275.2	0			12376	2.22062e+07
1964.81	8.09293e+06			13150.5	2.83576e+07
3829.51	2.07343e+07			7929.73	1.79895e+07
5764.15	2.67967e+07			10355.8	1.56556e+07
13052.2	4.14112e+07			14380.6	2.63403e+07
7220.3	7.03094e+06			16315.8	3.57818e+07
4641.21	3.08547e+07			14607.5	3.1399e+07
8061.86	1.87675e+07			9860.1	2.61361e+07
5366.34	1.62046e+07			9450.22	3.43549e+07
2984.92	1.60748e+07			10778.5	4.58222e+07
1543.45	1.20182e+07			14390.7	4.44353e+07
2364.39	2.10702e+07			9820.19	2.96991e+07
2896.77	2.77076e+07			3444.42	1.21861e+07
3191.7	2.74046e+07			1631.02	1.11392e+07
3301.08	1.93506e+07			2660.22	7.09119e+06
4761.56	2.78507e+07			9457.34	1.96486e+07
3641.18	1.89461e+07			12381.8	2.72614e+07
3158.54	1.57623e+07			11423.7	4.8982e+07
2887.46	1.25641e+07			10043.2	2.06033e+07
4637.82	3.40125e+07			11704.2	2.95811e+07
7492.72	4.39135e+07			11690.3	3.30786e+07
9767.49	7.64763e+07			12471.7	1.36742e+07
12429.7	5.67364e+07			13276.4	2.53945e+07
4502.73	9.58067e+06			12485.6	3.69493e+07
1780.38	1.77109e+06			12590	2.49404e+07
1606.48	6.15154e+06			12587.1	1.80305e+07
1661.83	5.68053e+06			13365.7	3.63537e+07
3931.98	1.74144e+07			15604	4.11987e+07
4480.15	3.26782e+07			14951.7	2.82014e+07
3817.91	5.09111e+07			13309.8	3.44956e+07
5879.15	3.53064e+07			13943.4	3.13654e+07
4823.71	2.23831e+07			13637	1.99246e+07
2291.98	1.44498e+07			13321	2.07533e+07
4113.59	1.24328e+07			14527.3	1.96558e+07
4730.16	1.11288e+07			12870.2	9.19808e+06
3466.41	1.26392e+07			11517.9	1.67052e+07
784.927	1.2299e+07			11844.3	1.91758e+07
2584.2	9.64657e+06			17211.7	4.7028e+07
1326.66	2.30172e+06			21770.2	3.81713e+07
1291	1.3359e+06			23324.4	3.22346e+07
981.717	6.05955e+06			24647.5	3.11448e+07
1371.59	6.3772e+06			20436.3	3.13207e+07
3132.75	4.43333e+06			15738.3	2.93249e+07
2051.47	5.24077e+06			14088.9	2.66861e+07
1130.61	9.0692e+06			17574.8	3.67429e+07
1147.87	1.32932e+07			17705.7	3.33876e+07
1128.34	1.75171e+07			20135.9	3.86122e+07
272.854	5.5892e+06			20569.4	4.01491e+07
234.961	4.70556e+06			19808.6	4.97068e+07
479.88	1.19092e+07			16946.6	2.51946e+07
1244.76	1.45773e+07			16361.2	2.14064e+07
1188.13	1.30478e+07			16520.8	2.56683e+07
1041.5	3.17874e+06			17301.4	3.2193e+07
438.411	0			17893.8	2.6429e+07
179.708	0			17575.1	2.66934e+07
190.539	1.32692e+06			16597.8	3.0733e+07
356.692	2.26429e+06			17583.9	3.58573e+07
564.721	4.24422e+06			17954.2	3.33516e+07
575.021	1.26806e+06			18638.4	3.6132e+07
1587.17	4.26471e+06			19301.9	3.01328e+07
3581.14	2.40689e+06			19560	3.32648e+07
1356.96	3.12023e+06			19204.9	2.99259e+07
2479.49	2.51147e+06			19218	3.64027e+07
4780.47	3.88777e+06			19239.6	3.51321e+07
7410.31	8.89616e+06			20722.3	3.99184e+07
4799.88	8.16109e+06			22204.4	3.17795e+07
6879.02	1.64987e+07			21200.2	3.27108e+07
9903.47	1.26238e+07			21105.4	3.0818e+07
8482.45	5.72968e+06			16624.7	2.12774e+07
3822.43	4.08263e+06			14290.6	1.93658e+07
2669.94	1.00587e+07			16848.9	2.82902e+07
2974.75	1.01065e+07			17108	3.40833e+07
5174.9	1.94128e+07			17519.4	3.81576e+07
8240.3	2.22987e+07			15577.8	2.72689e+07
7897.11	1.97724e+07			13983.1	2.84932e+07
8056.96	1.06811e+07			12262.9	3.22379e+07
7629.76	1.51651e+07			12356.6	3.16321e+07
6503.7	1.08538e+07			8582.36	2.51285e+07
5427.13	9.44653e+06			6781.08	2.77377e+07
4977.01	1.20541e+07			4858.66	3.56991e+07
5510.82	1.65852e+07			5494.53	4.55418e+07
7060.43	2.07611e+07			10367.1	6.22153e+07
6424.97	2.49312e+07			13997.7	6.66274e+07
2375.14	1.5604e+07			11216.6	4.23904e+07
1581.92	1.25308e+07			12775.6	6.67305e+07
1413.45	1.71938e+07			16722.5	5.83927e+07
1258.41	9.01521e+06			14195.1	3.75544e+07
1851.29	4.65369e+06			12906	8.44219e+07
1816.92	7.98261e+06			11399.4	4.32574e+07
3187.24	4.65058e+07			13513.4	4.18011e+07
9216.21	3.92696e+07			20034.3	4.7597e+07
9230.89	6.85802e+06			27315.8	6.22274e+07
6629.19	2.04097e+07			28471.2	7.12774e+07
5521.59	2.58929e+07			30321.4	5.51669e+07
4834.7	2.13005e+07			23635	3.91873e+07
2721.05	1.72397e+07			14856.9	2.51219e+07
3624.28	1.48437e+07			12745.6	3.47862e+07
3135.81	3.30447e+06			9812.2	1.02429e+07
3441.31	2.4779e+07			11755.4	1.82386e+07
6765.34	3.84102e+07			14563.9	3.77542e+07
8680.62	1.62737e+07			14245.8	2.11153e+07
10117.5	1.61464e+07			13227	8.53922e+06
9602.25	1.07585e+07			13493	1.02203e+07
6311.41	7.35657e+06			11647.6	1.43264e+07
4147.08	6.26295e+06			11695.4	9.94158e+06
3157.26	4.72271e+06			11983.6	1.92271e+07
1558.44	0			8896.51	1.00784e+07
1697.7	7.54606e+06			3068.6	2.65237e+07
1364.24	1.38673e+07			3864.31	2.48357e+07
2197.78	1.67176e+07			4787.4	3.167e+07
4452.67	1.41448e+07			8168.35	5.61545e+07
5406.81	2.56129e+07			9771.17	4.78298e+07
6951.47	2.84243e+07			8135.69	4.77493e+07
14014	5.31946e+07			8671.16	3.94999e+07
20778.5	4.92189e+07			11218.1	4.09705e+07
12978.6	1.9552e+07			11736.1	3.11368e+07
3712.81	1.37023e+07			10839.7	3.22042e+07
2083	1.43842e+07			8959.36	2.81274e+07
1494.91	5.6631e+06			7288.25	2.86268e+07
869.317	1.04195e+07			6260.15	2.44698e+07
1364.65	1.03537e+07			8031.28	3.95993e+07
897.71	4.03845e+06			8343.69	3.87454e+07
325.252	0			14605.1	5.85038e+07
156.203	3.63344e+06			16342.9	6.98601e+07
130.444	3.00925e+06			17057.2	6.82513e+07
141.369	0			17418.6	6.12758e+07
99.6413	0			19436.6	4.96559e+07
76.048	0			19804.1	6.11198e+07
86.2448	0			19732.6	4.55799e+07
90.0278	0			20207.6	5.50548e+07
93.2228	2.16507e+06			20218.4	6.87243e+07
90.8423	1.78393e+06			23404.3	6.33491e+07
80.5716	3.63971e+06			26682.2	7.3636e+07
90.5001	1.45237e+06			26777.3	5.76249e+07
122.244	3.7343e+06			27743.4	8.0183e+07
151.338	4.40357e+06			25405.4	5.29421e+07
137.552	0			23432.4	4.34326e+07
125.371	3.54774e+06			26339.4	6.13729e+07
132.115	4.62035e+06			26266.4	3.6208e+07
144.322	5.00881e+06			26674.8	3.75284e+07
115.462	0			22606.1	2.50794e+07
126.429	0			20355.9	2.50624e+07
128.335	0			18540.9	2.98199e+07
198.905	4.83454e+06			18751.3	4.16674e+07
456.167	1.20728e+06			21646.5	3.34451e+07
593.598	5.06039e+06			22774.5	3.13342e+07
294.422	4.42921e+06			23986.1	2.90736e+07
696.133	6.11779e+06			25596.6	1.75387e+07
1145.18	4.2291e+06			21772.6	1.90227e+07
2101.65	6.80185e+06			19599.1	1.42103e+07
1566.3	4.30854e+06			10038.4	2.78247e+06
1136.46	7.98777e+06			6884.52	3.49453e+06
5490.65	1.79821e+07			3829.06	1.73846e+06
6113.82	1.5405e+07			2047.09	1.69058e+06
5796.15	1.90204e+07			4447.84	1.8346e+06
7673.76	3.48704e+07			8251.95	5.12771e+06
9946.77	1.99434e+07			9830.74	1.2553e+07
11188.5	2.89339e+07			14342.5	8.44116e+06
9797.22	2.49588e+07			16912.5	3.14067e+06
5940.79	1.94752e+07			16014.8	1.12794e+07
6785.77	3.45891e+07			22210.3	1.13987e+07
5818.76	3.05013e+07			24562.6	2.23731e+07
8212.64	4.0467e+07			17307.6	9.12668e+06
6550.37	1.22782e+07			8324.66	1.80841e+06
6176.7	3.3648e+07			8829	3.64208e+06
6744.72	3.68739e+07			16913.9	5.82031e+06
7455.19	3.48768e+07			24879.2	1.10725e+07
7187.14	2.91546e+07			19613.5	1.25851e+07
7699.2	3.13843e+07			18471.1	1.4183e+07
8433.2	2.50603e+07			21892.4	1.43166e+07
6952.97	1.89099e+07			17896.6	8.71827e+06
4834.69	3.91534e+07			20134.1	9.72126e+06
6067.08	1.94088e+07			22028.8	1.529e+07
8227.19	3.00632e+07			17340.4	6.62172e+06
9137.76	3.10347e+07			14396.4	8.84218e+06
8796.32	2.69488e+07			2780.64	0
8211.83	2.9016e+07			793.889	0
8299.42	3.86388e+07			843.631	0
6929.69	3.02013e+07			3440.63	3.27918e+06
4780.48	1.88812e+07			18901.9	1.40463e+06
3344.84	1.12563e+07			14362.6	6.80428e+06
3350.22	9.74544e+06			2967.92	0
2992.22	1.56324e+07			1899.78	0
2189.93	4.52751e+06			1699.31	2.27128e+06
2367.81	1.09412e+07			891.803	4.29499e+06
2103.27	1.15172e+07			5422.65	0
1797.53	1.05134e+07			3392.29	0
140.719	5.65504e+06			658.428	0
168.521	6.98705e+06			1498.13	0
222.873	6.94579e+06			7287.68	4.07581e+06
240.265	9.74292e+06			13703	5.38011e+06
245.082	6.39562e+06			15256.5	7.19962e+06
275.796	4.64059e+06			14760.9	4.83203e+06
246.691	4.37917e+06			13721.4	8.73491e+06
216.789	2.4003e+06			21345.5	2.01545e+07
217.101	4.62053e+06			26466.2	1.62297e+07
205.061	0			27584.5	1.709e+07
178.098	0			28485.7	1.62502e+07
194.65	0			24521.4	9.53626e+06
193.878	0			20002.7	1.36778e+07
240.34	0			14533.3	4.76647e+06
661.818	1.52313e+07			11213.4	6.82145e+06
418.15	1.02067e+07			14340.7	1.39282e+07
979.679	9.8249e+06			17258.4	1.55095e+07
2233.86	1.89419e+07			14441.1	2.6125e+06
3141.01	2.5405e+07			15143.1	1.58615e+07
1996.57	1.02642e+07			21855.5	2.66219e+07
1920.63	4.54548e+06			26450.1	2.152e+07
3119.07	7.7383e+06			27419.4	1.72274e+07
6397.18	9.67872e+06			26101	2.69103e+07
9135.43	1.93105e+06			25893	1.84168e+07
4578.05	7.67197e+06			26109.9	2.17636e+07
1453.49	4.23652e+06			26637.5	1.67179e+07
2274.21	4.58358e+06			14963.4	0
2436.43	8.22735e+06			3486.78	0
1610.65	9.81988e+06			5039.7	3.16794e+06
1970.22	6.77585e+06			25161.9	1.4475e+07
2358.49	1.1845e+07			29054.9	1.6404e+07
2101.61	1.12848e+07			29291.8	2.63842e+07
1312.77	1.47801e+07			29566.7	2.38573e+07
1459.54	2.37037e+07			24295.1	9.30777e+06
2885.62	6.88581e+06			16166	1.38919e+07
1707.56	3.21909e+06			18479.2	2.6441e+07
693.855	2.74356e+06			19904.2	1.71953e+07
522.118	6.64449e+06			17131.7	1.67795e+07
10933.9	6.51785e+06			19888.1	1.75946e+07
1836.66	0			19932.5	1.32891e+07
666.767	3.56371e+06			19977.3	2.21282e+07
1603.04	4.79984e+06			21164.9	1.9758e+07
2644.96	8.86083e+06			21740.2	1.83631e+07
2367.32	8.4344e+06			20666.2	1.46094e+07
3889.13	2.2412e+07			20794.2	1.87147e+07
4643.43	1.52702e+07			20777	2.30639e+07
6494.1	2.54204e+07			21639	2.62796e+07
5532.38	2.10683e+07			19821.3	1.7785e+07
4099.81	2.90632e+07			19540.8	2.77977e+07
2548.54	1.834e+07			14648.4	2.20265e+07
2701.75	2.18356e+07			16343.2	1.35507e+07
2634.15	1.73321e+07			18164.3	1.0944e+07
3042.21	2.55382e+07			15822	1.46046e+07
5286.4	3.40486e+07			17313.9	1.18535e+07
6342.38	2.86587e+07			17342.7	2.01718e+07
4892.49	2.64898e+07			17464.1	2.88503e+07
3065.51	2.51926e+07			18161	2.8867e+07
2290.34	1.14215e+07			19755.9	2.72214e+07
2756.45	1.68714e+07			21394.4	1.91569e+07
2784.22	1.74813e+07			17578.9	2.22885e+07
1756.09	1.22748e+07			18963.6	2.91058e+07
2011.47	1.19839e+07			18537.5	3.52166e+07
3778	1.0903e+07			16979.8	3.53737e+07
12362	3.40786e+07			16878.5	1.64822e+07
23227.6	5.99339e+07			17055.7	1.40176e+07
25762.4	3.15724e+07			17968.8	3.2719e+07
23566.5	4.30826e+07			19843.5	3.23724e+07
14791.3	1.69196e+07			21350.2	3.4321e+07
7207.42	3.26046e+07			21621.1	3.60082e+07
19274.2	5.42178e+07			19845.7	2.13955e+07
25929.6	4.52984e+07			16324.7	3.25491e+07
24274.6	4.35232e+07			17282.4	5.32631e+07
13625	2.56503e+07			19941.6	4.34777e+07
10297.1	2.54774e+07			18393.5	3.57124e+07
11359.6	3.5219e+07			16968.8	3.17039e+07
9480.45	2.44458e+07			16696.4	4.1586e+07
13109.4	1.3917e+07			15896.3	2.87268e+07
11498.7	8.99133e+06			15854.7	2.74304e+07
3330.91	1.85515e+07			15655.7	2.81044e+07
4748.09	1.26974e+07			14973.3	3.86631e+07
4038.96	1.1751e+07			13462.7	4.53779e+07
5536.42	8.95629e+06			12066.6	4.19315e+07
3955.78	2.12681e+07			11423.3	3.45126e+07
2160.76	1.40288e+07			11331	3.87898e+07
11976.4	4.46994e+06			10390.2	2.64096e+07
22439.2	8.14442e+06			9079.12	4.39237e+07
18254.3	2.26564e+07			6304.8	3.07058e+07
24164	2.11302e+07			4810.72	3.09368e+07
23452.9	9.1091e+06			7454.68	4.4795e+07
19325.6	1.09428e+07			11411	5.44965e+07
16179.5	3.40376e+06			12182.4	4.78326e+07
11827.9	1.0866e+07			11025.4	4.28894e+07
3819.91	1.07892e+07			10607	4.8671e+07
17780.4	1.26001e+07			9669.75	6.14943e+07
29135.1	1.03816e+07			10887.1	4.54724e+07
19285.8	1.7387e+07			11038.8	4.13451e+07
15676.9	1.84906e+07			6606.46	3.08059e+07
9608.53	1.73733e+07			7829.13	2.72184e+07
6876.62	1.67963e+07			5132.54	2.45755e+07
7370.08	1.19598e+07			4103.63	3.9301e+07
10055.2	2.55732e+07			6736.24	3.97004e+07
10319.1	2.43978e+07			9504.4	2.89378e+07
32332.6	1.56524e+07			8354.08	4.40704e+07
31306	1.81986e+07			9211.58	4.58769e+07
26071.9	2.24442e+07			11703.8	4.56927e+07
24617.5	1.26031e+07			11894.4	6.25647e+07
24130.8	1.94384e+07			13059.8	5.44348e+07
24019.8	5.86745e+06			10904.8	5.59038e+07
21935.2	1.63638e+06			6812.52	5.54385e+07
26659	0			4015.57	3.84475e+07
24421.5	2.56588e+06			6033.39	6.08277e+07
24169.1	4.15411e+07			8072.2	7.97992e+07
22215.7	4.67745e+07			8342.58	4.15331e+07
21210.3	5.5301e+06			7695.79	4.5026e+07
9899.98	1.35529e+07			8632.87	6.01428e+07
2039.89	2.8933e+06			10282.5	3.69499e+07
710.569	2.18032e+06			10339.6	4.24187e+07
5748.63	8.8101e+06			8152.03	7.62497e+07
13489.9	4.4803e+06			6805.97	4.59884e+07
16342	1.3673e+07			6258.08	7.11443e+07
19637.3	2.25698e+07			6487.24	7.12499e+07
9949.11	1.45961e+07			7351.64	3.66021e+07
1491.99	1.04196e+07			6345.57	4.09781e+07
1094.08	3.38244e+06			6317.53	3.74135e+07
3685.05	5.91645e+06			6512.48	3.1103e+07
8490.34	1.08939e+07			8560.74	5.10416e+07
10476	4.00282e+06			10986.9	4.93715e+07
12719	1.24498e+06			12525.2	2.36124e+07
10842.5	1.68013e+06			12822.9	5.71631e+07
7372.92	5.47077e+06			11277.7	4.92981e+07
5165.62	6.91914e+06			9683.76	4.22565e+07
5135	1.79111e+07			9023.76	4.99273e+07
5372.49	9.89936e+06			8684.61	4.55203e+07
2732.3	1.65915e+07			9382.61	5.21517e+07
2815.92	1.60946e+07			8532.78	5.51847e+07
1741.07	1.9831e+07			7921.61	5.30886e+07
7376.7	6.63776e+06			9165.95	3.99881e+07
12712.7	3.48648e+06			10026.9	4.68932e+07
7287.31	1.97229e+07			10839.4	6.00115e+07
5793.82	1.52501e+07			13070.9	4.48244e+07
6395.76	3.25131e+07			12770.4	5.46094e+07
21604	1.82604e+07			14254.4	5.13179e+07
18770.3	3.14261e+07			14747.3	4.42105e+07
14228.6	3.04623e+07			14423.2	4.69731e+07
3821.08	1.63256e+07			12397.5	3.83408e+07
7585.82	2.09102e+07			11229.6	5.27398e+07
8357.14	2.18343e+07			11850	3.75625e+07
4458.17	3.36972e+07			11411.8	2.67659e+07
10966.9	4.03222e+07			8792.2	3.39556e+07
7213.83	2.37303e+07			8143.54	3.33816e+07
17208.3	4.59455e+07			8800.78	2.7834e+07
17667.9	2.25718e+07			10514.7	4.22683e+07
11672.3	1.40218e+07			11470.6	4.61929e+07
13822.1	2.21866e+07			9858.8	3.48908e+07
6503.2	7.74199e+06			8496.79	4.85762e+07
1625.09	5.06001e+06			7966.19	4.0824e+07
187.603	0			4113.22	1.36147e+07
690.039	1.56164e+06			3641.66	2.52318e+07
2495.84	5.59982e+06			6683.29	2.45712e+07
1783.4	2.07353e+07			8287.58	1.9072e+07
959.088	3.10114e+06			7205.85	2.45772e+07
1424.97	1.72934e+07			10111.2	3.01018e+07
1429.22	1.88344e+07			10985.2	3.28512e+07
1753.16	2.2088e+07			13190.5	5.25556e+07
2322.85	3.38369e+07			13256	4.47314e+07
2612.23	3.55445e+07			13021.6	2.2568e+07
3277.64	3.0404e+07			14023.7	4.40856e+07
5068.67	1.08588e+07			12680.1	3.15401e+07
5815.75	5.62769e+06			11216	2.081e+07
5596.5	2.20649e+07			9492.07	3.24272e+07
21365.5	2.34453e+07			10188.5	3.99667e+07
12292.5	3.17984e+07			11211	2.84091e+07
7893.19	9.29842e+06			10315.3	3.16316e+07
4187.22	1.2807e+07			8181.25	2.5618e+07
1561.97	1.5308e+06			8148.96	2.19157e+07
858.349	7.09936e+06			7541.86	2.33984e+07
2325.68	9.03061e+06			6870.83	2.62186e+07
2865.25	1.28465e+07			7098.42	3.27858e+07
4139.45	5.9289e+06			6679.88	1.45688e+07
2111.84	5.32166e+06			4638.99	2.07725e+07
1589.34	7.18498e+06			8929.14	3.89574e+07
2105.92	5.55148e+06			13006.9	3.52165e+07
4251.36	1.34814e+07			12196.7	3.2961e+07
5469.39	5.72867e+06			10460.3	2.58042e+07
3878.44	1.74025e+07			10795.3	3.07736e+07
4733.87	1.84986e+07			10141.1	3.37639e+07
4143.02	2.52069e+07			12298	3.0808e+07
3242	1.35415e+07			12866	2.43681e+07
3518.55	1.522e+07			12879.1	2.00215e+07
2553.07	7.34952e+06			13135.4	1.96101e+07
1982.09	1.00813e+07			14186.9	5.04856e+07
1495.99	1.90492e+07			14174.4	4.3435e+07
1346.6	2.21629e+07			14919.5	3.03777e+07
2351.13	1.1082e+07			16561.4	2.7751e+07
8867.7	1.48135e+07			14952.3	2.93221e+07
9081.07	1.79131e+07			14053.3	1.98116e+07
8718.65	6.60583e+06			14140.9	1.96109e+07
7395.38	1.14319e+07			15118.1	3.41756e+07
5475.03	1.11148e+07			16248.6	4.18749e+07
4448.21	1.27214e+06			17054.3	6.0956e+07
5583.42	3.60957e+06			16653.5	6.02458e+07
4373.1	5.42443e+06			16197.5	4.94234e+07
7055.62	6.68373e+06			13435.6	1.75634e+07
9552.19	8.67203e+06			9149.2	1.48051e+07
10073	8.31556e+06			7715.49	2.04651e+07
11732.9	8.07223e+06			11185.9	2.90685e+07
15605.5	1.52129e+07			11117.1	2.50954e+07
15653.6	1.15785e+07			7656.15	2.90621e+07
11244.9	5.99699e+06			6119.53	1.66783e+07
7125.95	0			5239.84	6.79888e+06
8689.7	1.23767e+06			5508.3	1.50784e+07
7613	5.51127e+06			6452.33	2.31127e+07
4624.23	6.73344e+06			8105.83	3.52877e+07
4758.67	1.2541e+07			8793.49	2.55655e+07
5014	1.99295e+07			9637.64	1.93087e+07
5659.91	2.20097e+07			9525.44	2.51924e+07
9628.18	5.09407e+07			9398.59	1.50181e+07
15174.9	3.80215e+07			7617.54	1.43256e+07
12675.3	7.63215e+06			8352.95	2.18252e+07
5063.25	1.0612e+07			9321.7	1.7193e+07
1906.69	1.02095e+07			9548.15	2.58679e+07
9596.12	2.12615e+07			9539.56	3.81179e+07
10280.8	9.25686e+06			10738	2.40502e+07
3281.58	5.46815e+06			11270.2	4.14508e+07
1858.31	8.45194e+06			10830.2	3.29795e+07
2196.97	1.14313e+06			10956.4	5.28127e+07
1640.79	1.2819e+07			10985.9	3.31177e+07
1650.53	1.26362e+07			9663.47	3.8597e+07
2170.25	6.53363e+06			7760.31	2.92988e+07
1608.85	5.70173e+06			7325.97	2.25275e+07
1412.03	5.93653e+06			7870.83	3.41565e+07
2476.47	1.129e+07			8965.64	1.26237e+07
3222.7	1.60133e+07			9982.84	1.76767e+07
3871.22	6.68908e+06			9721.87	1.59312e+07
2546.17	8.26951e+06			9140.08	1.9243e+07
1452.42	1.11025e+07			7629.79	2.12195e+07
4455.29	4.85015e+07			7942.95	2.86251e+07
7241.89	3.99382e+07			10223.8	2.52358e+07
9053.63	2.22794e+07			9676.01	4.23721e+07
7400.98	1.71512e+07			10849.1	4.45788e+07
2953.95	2.04562e+07			11260.6	5.56198e+07
6378.06	2.11654e+07			10837.2	2.36671e+07
5791.28	1.94546e+07			11986.2	3.26769e+07
7604.5	2.56284e+07			12137	3.1718e+07
5999.78	2.11924e+07			10552.6	4.71046e+07
2731.76	1.95596e+07			8974.1	4.32076e+07
5370.28	2.60133e+07			7499.3	3.71748e+07
4978.16	1.77027e+07			8723.8	5.74841e+07
3255.97	1.92313e+07			10015.7	4.39585e+07
4463.4	1.9827e+07			9726.78	3.43313e+07
3681.84	1.97495e+07			9438.81	3.14269e+07
3742.3	1.80381e+07			9331.04	3.90414e+07
3738.05	6.07154e+06			9416.9	3.42436e+07
4147.03	9.40114e+06			8536.11	4.18681e+07
3779.3	5.42978e+06			8657.83	4.19411e+07
2922.55	8.7286e+06			7660.84	3.68929e+07
3415.92	1.07237e+07			4258.78	3.87267e+07
4211.33	1.31111e+07			3715.93	4.56151e+07
3527.53	5.36215e+06			6968.53	4.69494e+07
2805.8	3.83368e+06			7028.5	5.3701e+07
1718	3.32223e+06			6994.18	5.42956e+07
1481.16	1.1632e+06			7878.81	4.63548e+07
1986.3	1.15756e+06			7801.49	6.32111e+07
1662.13	1.81693e+06			9435.3	4.89183e+07
1353.35	1.24049e+06			9875.62	5.36653e+07
2510.27	3.99911e+06			9047.44	6.45467e+07
3515.54	7.95197e+06			9608.87	6.91062e+07
2267.03	5.05089e+06			9677.91	4.40397e+07
1906.83	2.74039e+06			9571.59	4.83228e+07
2468.11	2.38549e+06			9444.89	5.81429e+07
2771.01	5.558e+06			8730.67	7.13228e+07
2602.89	1.0135e+06			8534.19	6.25617e+07
3285.93	2.03923e+06			8643.5	5.2449e+07
3176.42	2.56418e+06			6330.87	3.40491e+07
2540.78	0			7458	4.33207e+07
2471.1	4.33503e+06			9292.01	3.23989e+07
2147.65	4.47353e+06			10068.3	8.04028e+07
1801.49	5.37942e+06			10188.5	5.04402e+07
1449.79	1.71469e+06			10235.6	3.55619e+07
1270.51	1.96125e+06			10369.5	3.84756e+07
1514.94	0			10441.7	3.15187e+07
1493.11	0			10922.1	4.19139e+07
1771.37	0			11158.6	2.71314e+07
1565.89	1.73383e+06			11006	3.23224e+07
1450.48	4.0496e+06			10713	3.24036e+07
1548.8	3.72951e+06			11470.7	4.19696e+07
1597.54	2.72109e+06			5901.06	2.85538e+07
1742.12	0			3047.85	1.96608e+07
3196.27	5.07068e+06			4268.98	2.22713e+07
4482.19	3.59683e+06			5826.32	2.40712e+07
2585.12	2.1657e+06			7157.23	2.03131e+07
2432.64	3.11046e+06			5014.65	2.09205e+07
2590.81	5.42102e+06			9976.63	3.19176e+07
3145.25	1.1908e+06			10744.5	3.18417e+07
4057.03	0			12267.1	1.47516e+07
4895.51	1.41058e+06			9635.81	1.52961e+07
3508.17	2.25447e+06			14477.9	4.51015e+07
4163.47	3.37023e+06			15300.7	3.85807e+07
3636.16	2.70539e+06			13665.8	3.26352e+07
2162.3	1.19072e+06			12306.9	2.95888e+07
1681.25	0			8810.58	2.38445e+07
1775.51	1.54403e+06			9370.71	1.70883e+07
2186.39	3.02263e+06			8897.75	2.54408e+07
2406.44	2.52682e+06			8852.67	2.15586e+07
2497.27	1.52255e+06			9137.82	2.87908e+07
2289.09	4.14733e+06			9584.01	3.52873e+07
2442.43	0			9369.53	4.19459e+07
1991.71	5.07455e+06			9198.45	3.31109e+07
1779.23	6.58639e+06			9244.82	1.53913e+07
1691.13	9.464e+06			9285.16	2.52576e+07
2023.99	0			9273.82	2.78273e+07
1610.68	1.48029e+06			11558.6	3.4983e+07
702.639	1.48924e+06			11416	1.96138e+07
747.888	7.14355e+06			10124.7	4.87231e+07
860.932	7.16137e+06			9451.31	3.86096e+07
1041.73	0			10449.8	2.8533e+07
913.598	2.04457e+06			9527.87	2.12694e+07
854.54	8.11014e+06			9343.52	1.71582e+07
1037.82	9.58331e+06			10014.9	3.873e+07
1127.18	6.92223e+06			9673.23	3.16362e+07
1302.44	1.14653e+07			9018.73	4.96617e+07
1451.95	6.60904e+06			9750.98	3.76722e+07
1546.46	5.18605e+06			10193.9	3.2007e+07
1538.86	1.64053e+06			9417.05	3.3343e+07
1468.22	6.34743e+06
1417.34	9.52789e+06
1500.27	6.01172e+06
1242.84	0
1197.19	0
1316.01	0
1540.95	0
2050.24	0
3291.88	0
2748.18	0
2218.45	0
2939.92	0
3204.64	0
3343.24	0
3765.32	0
4378.96	0
4214.85	0
3977.81	0
4279.24	0
4691.2	0
6075.33	0
8669.66	0
11027.7	0
5502.92	0
4440.35	0
10161.6	0
11611.4	0
9587.46	0
7220.92	0
8432.61	0
11842.1	0
14782.5	0
18929.2	0
17636.9	0
11536.8	0
10288.1	0
9129.51	0
4639.47	0
2377.99	0
1868.38	0
2283.33	0
2582.85	0
2480.2	0
2452.7	0
2829.61	0
3304.45	0
5009.76	0
4983.1	0
3537.11	0
3236.96	0
5294.44	0
11685.6	0
14154.8	0
13826.8	0
14221.2	0
14587.2	0
14748.1	0
15124.4	0
16392.6	0
12606.7	3.35601e+07
10780.2	3.10663e+07
9568.65	2.43845e+07
9291.2	2.92957e+07
8216.4	3.43492e+07
12027.6	2.96608e+07
10044.3	2.82617e+07
9611.26	3.1396e+07
10480.9	1.93285e+07
8121.16	1.64415e+07
6060.59	2.0033e+07
5018.65	1.96296e+07
5271.54	1.97805e+07
5519.46	2.00384e+07
1237.24	1.04425e+07
1336.77	4.70491e+06
1292.06	9.45205e+06
1201.62	1.51027e+07
1218.99	2.73073e+07
1276.97	6.46868e+06
1193.56	1.92984e+06
972.367	5.66205e+06
984.291	1.01381e+07
969.298	5.9391e+06
1041.04	3.35001e+06
1246.12	8.9498e+06
1182.66	1.00837e+07
1204.5	3.59877e+06
1446.22	1.10768e+07
1390.59	5.45468e+06
1384.81	2.75994e+07
1221.3	1.07084e+07
961.104	3.07215e+06
981.854	6.62475e+06
1018.07	7.19128e+06
1177.68	2.12994e+06
1420.91	1.44941e+06
1398.34	2.17587e+06
1254.97	0
1288.82	1.68604e+06
1430.89	2.83633e+06
1509.96	0
1616.93	1.96767e+06
1722.27	6.0238e+06
1685.1	4.90689e+06
1673.54	8.86605e+06
2318.46	1.56739e+07
4041.73	8.31875e+06
8873.76	2.45647e+07
9916.66	1.77582e+07
9644.27	2.58711e+07
10591.1	4.5745e+07
8864.55	1.73565e+07
7635.15	1.77128e+07
6364.6	1.73679e+07
5935.43	2.59271e+07
4436.01	1.42853e+07
3615.19	8.82412e+06
3779.7	9.50545e+06
4820.98	7.52829e+06
3232.91	5.8838e+06
2723.74	1.43454e+07
2961.99	1.85359e+07
4891.61	2.76604e+07
6789.64	2.69947e+07
6145.58	1.44187e+07
6321.29	1.55763e+07
7709.4	1.61473e+07
4937.01	1.70663e+07
4388.69	7.11996e+06
5112.13	1.58153e+07
4905.17	2.55832e+07
5026.6	3.12833e+07
4480.44	2.61812e+07
3658.39	2.08695e+07
6012.26	1.42366e+07
4554.72	2.36865e+07
4282.4	2.11546e+07
7509.67	3.68397e+07
9858.03	6.64041e+07
12868.2	3.44277e+07
11532.4	3.47537e+07
13800.9	4.16292e+07
13203.7	4.78049e+07
13977.2	6.554e+07
15308.1	7.31941e+07
14913.1	6.00073e+07
12958.2	7.60181e+07
9553.07	3.53996e+07
7086.18	3.29828e+07
5451.8	2.73546e+07
7803.32	2.07542e+07
11879.2	5.82832e+07
13590.3	2.80804e+07
12876.1	2.00414e+07
8443.72	1.65967e+07
6376.71	1.89122e+07
8066.02	2.40228e+07
7782.78	3.26735e+07
9134.22	3.96761e+07
6698.07	9.00918e+06
6451.71	1.09784e+07
4637.03	8.45714e+06
7225.69	1.98397e+07
6225.62	1.36352e+07
9666.57	2.26166e+07
9514.79	2.1946e+07
8808.4	2.26064e+07
6030.96	1.38912e+07
2024.54	1.38861e+07
1101.4	5.28677e+06
1156.42	7.2763e+06
1291.83	6.9525e+06
1307.42	1.02604e+07
1372.56	4.32276e+06
1250.11	8.30144e+06
1271.19	1.15443e+07
1217.34	1.23498e+07
1084.37	1.637e+07
1098.54	1.30444e+07
828.906	1.39747e+07
833.997	1.40824e+07
1145.09	1.52979e+07
1539.45	2.60035e+07
1627.57	2.25007e+07
2093.37	2.20186e+07
3029.11	1.96208e+07
3761.77	3.51143e+07
4877.18	3.38633e+07
5514.81	5.09252e+07
5656.86	3.5581e+07
7083.97	5.11595e+07
8105.76	6.38393e+07
8708.99	5.68084e+07
9485.47	6.51899e+07
7320.09	6.33308e+07
6719.28	5.19236e+07
9057.64	7.22416e+07
5590.56	4.91018e+07
2548.08	3.25823e+07
3054.41	2.74672e+07
9752.45	6.02233e+07
4006.44	1.36128e+07
8099.39	4.11166e+07
7649.29	2.9426e+07
7329.4	1.65637e+07
5440.51	1.86647e+07
5080.92	2.01795e+07
5966.96	1.99e+07
9248.28	2.57764e+07
6408.13	2.17637e+07
2532.48	2.94492e+07
2387.52	2.35446e+07
4487.47	3.40638e+07
7207.45	2.84797e+07
8912.42	6.68838e+07
10285.6	7.3112e+07
7527.39	6.88669e+07
9157.28	4.40568e+07
9059.08	5.48063e+07
8805.61	5.35425e+07
9064.66	6.85991e+07
6506.86	5.02323e+07
5154.79	2.20858e+07
806.276	2.02103e+07
970.476	1.8627e+07
992.259	2.1524e+07
6867.59	0
10258.2	0
11644.1	0
12071.6	7.48134e+06
12120.2	7.35021e+06
11322.2	0
11508.9	0
9568.41	0
5862.25	2.36078e+06
8169.07	1.19987e+06
7257.46	0
8862.43	0
9694.13	0
9992.51	0
10087.7	0
10929.5	2.59103e+06
10520.9	5.23437e+06
10457	0
10358.6	0
10920.3	0
9902.03	0
11036.1	0
10623.3	0
10122.6	0
10156.8	0
11009.2	1.63854e+06
10949.3	1.82686e+06
10575.1	0
10584.5	3.78198e+06
10970	1.14399e+06
8643.71	0
5900.25	0
4246.43	0
3741.38	1.35939e+06
3058.14	1.41936e+06
2353.3	1.70694e+06
4175	0
4747.88	0
14208	1.35044e+07
15717.1	5.68921e+06
10186.6	1.86808e+07
4742.52	1.93861e+06
1778.65	0
1799.81	0
1942.72	0
1396.18	0
1703.78	0
4909.44	3.19977e+06
2589.46	2.98229e+06
2683.75	0
2431.31	0
2852.21	0
4963.59	0
3001.13	3.14327e+06
4134.81	1.80835e+06
4955.06	0
5204.31	0
6047.06	0
5052.27	1.33265e+06
1894.95	1.4973e+06
3826.76	2.32585e+06
3051.68	1.15566e+06
2299.05	0
1476.13	1.18055e+06
2409.07	3.91884e+06
1837.81	5.95877e+06
1913.14	5.21106e+06
2434.21	1.25772e+06
1934	2.72203e+06
4092.87	1.92582e+06
7042.81	1.11852e+06
8321.32	5.06552e+06
8636.4	0
8374.54	3.53691e+06
8039.34	5.87724e+06
7314.39	9.44415e+06
6168.86	2.84913e+06
6498.18	2.61711e+06
6614.52	9.42385e+06
6173.19	2.23877e+07
5110.63	8.61061e+06
4934.17	1.01075e+07
4595.21	1.41545e+06
5427.75	8.81904e+06
6093.17	7.32973e+06
7155.91	7.1455e+06
8404.74	4.5213e+06
8343.29	8.87629e+06
7608.98	5.51181e+06
6709.31	7.46426e+06
7707.21	7.14626e+06
8759.85	1.77822e+06
9619.81	2.11751e+06
9842.05	2.29059e+06
9864.38	1.08217e+06
10062.4	0
9939	0
9563.11	0
8750.43	1.93492e+06
8973.88	4.04189e+06
7820.55	4.51485e+06
5701.07	3.19146e+06
1301.14	0
1840.78	0
2164.74	0
3244.2	0
2784.35	0
3255.91	3.34968e+06
5024.32	4.59789e+06
5464.31	3.1136e+06
6291.47	7.06426e+06
5944.72	0
6699.7	0
6372.51	0
6702.37	0
6006.04	0
5615.68	5.74033e+06
4910.22	4.45024e+06
5312	0
4978.7	0
3929.06	1.58561e+06
7256.16	4.52884e+06
7838.19	2.00168e+06
7354.03	2.90035e+06
5943.03	4.24472e+06
5651.3	1.7776e+06
4739.54	1.06215e+06
4184.7	1.82267e+06
3470.52	1.23874e+06
5138.97	2.45499e+06
5183.04	0
4182.86	5.53916e+06
4430.33	4.20424e+06
4871.76	2.50242e+06
5625.95	0
5351.35	4.80914e+06
5026.89	5.13358e+06
5070.74	1.69528e+06
6041.99	1.87303e+06
4343.38	2.52054e+06
5281.97	1.3497e+06
7315.91	4.84707e+06
5707.85	1.12962e+06
5660.33	0
5394.84	1.69621e+06
5394.83	3.14333e+06
5755.76	1.44277e+06
5410.3	0
5045.01	0
4911.43	0
3441.67	0
2930.15	0
3382.19	0
3273.51	3.30916e+06
2776.44	3.58835e+06
3020.08	0
5125.37	0
3676.43	0
2577.53	2.29794e+06
3192.35	1.34791e+06
2676.37	0
3835.04	0
4033.43	0
4685.7	0
4693.31	0
3444.53	0
2962.79	0
1944.09	3.69596e+06
2484.04	3.29317e+06
2471.61	1.85135e+06
2326.03	2.45525e+06
2183.55	2.80648e+06
2003.09	0
2157.3	2.96985e+06
2078.9	3.90778e+06
2366.17	1.8677e+06
2666.22	0
2043.83	0
2598.42	0
3619.69	2.65734e+06
11785.1	7.18598e+06
13943.8	8.03036e+06
13873.7	1.55419e+07
10554.3	2.4926e+07
10015.6	1.87054e+07
12300.5	1.22898e+07
13245.5	2.5963e+06
8025.98	1.72802e+07
9208.39	1.34832e+07
10540.3	8.88323e+06
10119.4	9.05989e+06
9466.75	8.46405e+06
7956.66	7.17083e+06
7204.49	1.86847e+06
7725.73	1.81423e+06
8461.6	9.40031e+06
10017.7	9.89819e+06
8946.35	2.94845e+07
11097.7	2.75727e+07
10892.1	2.57315e+07
9586.38	4.49419e+07
8615.11	3.6278e+07
9499.71	2.6592e+07
8421.35	1.54015e+07
8570.76	7.30147e+06
8790.58	1.1697e+07
8188.18	1.32494e+07
8222.69	8.91857e+06
9015.91	9.53775e+06
8969.69	7.36797e+06
8910.9	1.88546e+07
8364.69	1.31151e+07
8138.74	1.06252e+07
8624.26	4.01263e+06
8782.89	7.61135e+06
8786.19	5.7117e+06
8595.74	8.89373e+06
9154.33	1.33508e+07
9355.09	2.11923e+07
8615.6	9.38397e+06
8238.21	1.33698e+07
8287.56	1.51632e+07
8533.51	1.05959e+07
8439.35	8.54676e+06
8912.49	1.44049e+07
8833.32	1.1855e+07
8162.7	3.09134e+06
7508.6	2.09359e+06
7670.03	1.70094e+07
7860.08	1.1835e+07
7933.85	1.29953e+07
7436.05	1.63373e+07
7810.1	2.04104e+07
7810.53	5.41067e+06
6941.13	1.4163e+07
8464.37	2.61061e+07
7951.26	1.9919e+07
9196.3	1.4113e+07
10794.3	1.28441e+07
10435.7	8.34439e+06
10361.9	1.52998e+07
8930.52	1.96917e+07
8596.43	1.93089e+07
8858.73	1.90947e+07
8611.17	1.6474e+07
8640.68	1.59049e+07
9385.72	2.29951e+07
10645.5	2.19172e+07
12416.6	3.79031e+07
12527.2	5.54146e+07
12070.4	4.09959e+07
10530.9	3.17273e+07
10076.6	2.26675e+07
7867.24	1.35956e+07
6423.74	1.20936e+07
6545.81	8.02048e+06
7051.77	4.01744e+06
8072.22	9.37525e+06
8080.84	9.75094e+06
9018.84	7.23094e+06
9603.35	3.84561e+06
8024.23	1.21848e+07
7843.94	8.85857e+06
7165.77	9.41915e+06
7038.53	9.99491e+06
8949.44	5.06035e+06
9199.13	6.14923e+06
7943.58	1.22439e+07
6693.17	4.15168e+06
5243.13	6.88647e+06
6663.85	1.64911e+07
7115.83	2.29991e+07
6751.2	2.50129e+07
6478.54	1.08241e+07
7383.52	8.25736e+06
7248.36	5.18598e+06
6881.39	9.56597e+06
6211.14	2.35386e+07
6242.61	1.7292e+07
6623.09	1.66719e+07
6540.72	2.47835e+07
5469.02	1.02283e+07
5397.48	4.66214e+06
5746.5	1.19487e+06
6126.43	5.00138e+06
5823.49	1.06136e+06
5639.21	4.61864e+06
5819.04	3.76575e+06
5921.27	4.94802e+06
6959.48	4.51911e+06
7472.76	2.07081e+06
7527.44	1.67653e+06
8960.6	0
9621.59	0
9349.08	0
9434.41	0
9687.69	0
10232.7	0
12081.4	0
12929.6	0
13321.9	0
2047.35	3.65488e+06
6453.94	1.20691e+07
8521.71	6.50922e+06
6074.06	1.66221e+06
3746.11	9.60172e+06
3382.73	1.79681e+07
3924.92	1.43352e+07
2669.94	5.71966e+06
2589.88	1.84882e+07
1938.06	1.09339e+07
5532.58	2.93488e+07
14509.4	2.78751e+07
12452.3	3.16846e+07
12510.6	4.11799e+07
6058.32	1.94701e+07
8447.22	2.68517e+07
10132.3	2.04602e+07
6206.5	1.86321e+06
3419.05	2.60798e+06
3816.98	8.34108e+06
2475.04	1.17308e+06
2810.93	2.10792e+06
2870.29	8.89549e+06
2515.81	6.94477e+06
2377.85	4.45196e+06
1642.45	1.28805e+06
1456.93	1.93679e+06
1744.83	4.38809e+06
965.42	4.04952e+06
1839.51	8.06054e+06
1417.57	1.15055e+07
700.317	1.5391e+06
835.75	0
1687.59	8.1071e+06
2242.8	1.68965e+06
2358.92	9.83891e+06
2529.94	2.03502e+06
2452.13	5.00926e+06
3260.23	5.84186e+06
3928.69	1.11776e+07
4218.06	8.48932e+06
4535.57	1.21548e+07
4971.33	1.49953e+07
4532.52	8.50416e+06
3541.42	6.98642e+06
3092.86	4.57732e+06
2749.58	7.4275e+06
2638.74	1.28106e+07
2670.27	5.00998e+06
3389.14	4.80664e+06
2973.59	7.82677e+06
3297.86	4.05455e+06
3268.11	6.51027e+06
3137.37	1.37359e+07
3480.77	5.1479e+06
3741.75	5.53743e+06
2241.23	2.83751e+06
959.782	0
1331.35	4.07278e+06
1448.28	5.24182e+06
1422.18	2.92036e+06
1956.81	2.6122e+06
1846.13	2.9435e+06
1996.91	4.52957e+06
1469.97	4.20403e+06
2840.51	8.16752e+06
6835.78	2.09051e+07
5150.85	7.81627e+06
4717.27	2.82322e+06
2728.02	5.2803e+06
1090.81	2.27283e+06
1186.9	0
610.323	0
1023.43	2.69141e+06
1973.91	5.67938e+06
2088.31	4.41939e+06
2414.64	0
2752.4	6.34983e+06
2481.33	3.6208e+06
3366.99	0
3734.95	4.70802e+06
1903.25	3.92334e+06
1341.11	1.26951e+06
1601.99	3.00487e+06
2138.9	1.86735e+06
1765.57	2.10603e+06
1168.37	1.302e+06
1468.89	5.14512e+06
1135.47	4.83507e+06
629.231	2.49488e+06
326.467	1.50284e+06
366.319	0
543.92	0
666.674	0
753.53	0
789.171	1.25232e+06
736.548	1.35812e+06
545.418	0
438.868	0
1055.1	1.93513e+06
997.222	2.64761e+06
308.655	0
203.448	0
301.956	0
352.78	0
281.054	0
1148.16	4.54363e+06
1321.43	6.62047e+06
1363.67	1.09452e+06
1150.1	6.14223e+06
837.104	0
613.962	0
1306.68	2.12575e+06
1484.04	8.00519e+06
1626.63	4.74897e+06
1550.98	0
1886.02	4.94377e+06
2386.4	6.08703e+06
1350.21	0
785.326	0
525.325	1.11697e+06
3561.1	0
2415.31	0
2034.95	1.23762e+06
2507.59	8.35429e+06
3135.87	0
3220.44	9.0775e+06
4242.37	9.12515e+06
4016.31	2.75393e+06
3968.81	4.72503e+06
4526.64	1.54555e+07
4727.48	1.28944e+07
5006.86	2.03913e+07
4531.21	1.37779e+07
4528.37	1.17093e+07
4809.64	7.35341e+06
5100.08	1.74468e+07
6243.93	1.10787e+07
3767.83	7.18137e+06
3568.75	1.06305e+07
3857.36	1.94968e+07
15925	3.97921e+07
21181.3	5.54806e+07
24086.9	5.94537e+07
27640.6	4.51836e+07
28830.1	4.64674e+07
28254	3.80334e+07
28549.9	4.24218e+07
29991	4.58847e+07
30119.3	4.68366e+07
29378.7	4.84494e+07
28066	4.37451e+07
25547	4.96754e+07
26340.6	5.01809e+07
23182.8	4.4739e+07
23816.9	3.36566e+07
26816.8	4.93133e+07
33990.3	3.62935e+07
37815.2	5.88763e+07
39062.2	6.62223e+07
37506	4.82165e+07
33226.3	6.17635e+07
30574.3	4.91935e+07
29544.6	6.14766e+07
27623.4	5.1063e+07
28283.3	4.31064e+07
29868	5.98871e+07
32644.8	5.84013e+07
33491.5	6.08622e+07
34791.9	6.34608e+07
34624.2	7.62748e+07
33863.1	6.66038e+07
34073.4	5.45253e+07
36065	5.6519e+07
35136.6	6.95327e+07
33084.4	6.78958e+07
33250.4	6.66273e+07
33759.7	6.07357e+07
34334.4	5.89769e+07
34536.3	7.5953e+07
34983.7	5.7446e+07
35044.1	5.40657e+07
34435.9	5.10525e+07
34390.5	4.03723e+07
33838.2	5.48644e+07
33309.8	6.77615e+07
32365.7	7.53762e+07
32238	5.45921e+07
31268.1	5.91752e+07
31245.2	6.31641e+07
29565.7	5.73119e+07
30655.5	5.62406e+07
31433.9	4.03709e+07
32793.9	6.47047e+07
33491	5.55797e+07
31029.4	4.71301e+07
29610.1	5.6505e+07
28651.6	5.15272e+07
25471.3	3.67393e+07
26101.5	6.31504e+07
27501.2	5.54427e+07
31142.5	6.39191e+07
30909.7	5.0541e+07
29748	5.03018e+07
28829.6	5.21987e+07
29797.8	6.22168e+07
30051.7	4.6834e+07
29772.5	5.98572e+07
23151.9	4.55135e+07
16929.2	3.32064e+07
14119.9	3.5378e+07
17744.1	4.61324e+07
20511.5	5.56208e+07
23549.6	3.35475e+07
29898.9	6.10937e+07
31188.6	5.76144e+07
34986.6	4.58673e+07
34539.9	2.68882e+07
15610.2	1.58761e+07
5088.48	2.29637e+06
6202.83	1.49818e+07
8540.92	1.83809e+07
8939.06	2.15039e+07
8931.26	2.80224e+07
25961.7	2.45089e+07
25022.1	3.16483e+07
21550.9	2.6177e+07
16874.5	2.45667e+07
10887.1	3.06983e+06
9723.81	1.59542e+06
4668.81	0
5350.59	4.00502e+06
5435.16	1.81502e+06
6180.17	0
6048.03	1.10347e+06
6459.58	1.02418e+06
6036.87	0
4478.68	0
4921.37	2.462e+06
5418.63	2.29635e+06
5832.01	0
6503.34	0
7120.32	0
7778.59	3.56918e+06
8124.62	0
8513.94	1.13032e+06
8385.23	2.39427e+06
8581.98	1.98963e+06
9416.08	1.82484e+06
9243.14	4.78855e+06
8024.01	5.81171e+06
1006.79	0
1012.23	0
943.364	0
1088.79	1.57688e+06
1240.2	1.53292e+06
1294.38	0
1298.44	0
1380.76	1.96113e+06
1711.06	1.42754e+06
1587.05	1.40428e+06
1549.9	0
1462.5	0
1843.62	0
2057.35	0
1927.8	0
2179.28	0
2395.98	0
2508.05	0
2691.46	0
2447.75	0
2212.24	0
2042.1	0
1931.77	0
1968.37	0
1905.73	0
1880.47	0
1886.95	0
1686.06	0
1576.01	0
1654.44	0
1541.25	0
1411.58	0
1365.2	0
1306.53	0
1278.81	0
1256.65	0
1252.82	0
1286.47	0
1280.28	0
[truncated: 2,586 more rows]

## Sheet: ED4 Panel c
All data				RF19
N 2to5 (1/cm^3)	IP 2N (1/cm^3)			N 2to5 (1/cm^3)	IP 2N (1/cm^3)
2485.41	1.62371e+07			1203.26	4.57803e+06
4434.63	8.83584e+06			941.612	4.57909e+06
5327.87	3.60046e+07			1105.59	6.07686e+06
7203.02	4.8592e+07			1684.01	3.32729e+06
9085.22	2.9495e+07			1955.98	2.87871e+06
8386.6	4.09444e+07			1939.12	7.99586e+06
10625.4	5.01085e+07			6005.17	9.27228e+06
12981.8	4.50696e+07			10793.1	2.73149e+07
11039.4	2.78861e+07			19991.5	5.12854e+07
8289.99	4.59423e+07			27257.6	3.88382e+07
7400.44	3.71712e+07			28892.6	4.2263e+07
3146.19	4.30559e+07			28389.1	3.50607e+07
2262.58	4.89437e+07			26162.9	3.3854e+07
2083.99	3.4551e+07			25202.4	2.92199e+07
2082.35	3.58504e+07			23437.8	3.80712e+07
5554.9	4.30743e+07			23812.6	3.16757e+07
9716.09	5.04988e+07			20635.8	3.10166e+07
10688.6	4.91523e+07			17532.3	2.93307e+07
12790.9	8.78557e+07			13436	2.19756e+07
14622.1	7.83165e+07			11683.1	2.31689e+07
16384.3	9.28316e+07			11461.9	2.1418e+07
18899.1	8.25107e+07			10447.3	1.92058e+07
11849.6	1.16738e+08			12377.3	1.89667e+07
5006.11	3.85773e+07			14858.8	2.49349e+07
2292.28	3.42973e+07			13443.2	1.74922e+07
5787.71	2.98456e+07			7960.18	1.40543e+07
15509.2	4.7365e+07			1663.57	7.54341e+06
12848.6	4.72953e+07			1361.95	1.20431e+07
2579	2.40194e+07			1408.5	1.73076e+07
2250.69	1.53616e+07			1260.89	1.99751e+06
6309.28	2.16462e+07			2085.11	2.30926e+06
7184.83	5.21381e+07			2601.58	1.27259e+07
3393.48	3.8179e+07			2501.63	4.57109e+06
5204.56	4.30806e+07			1137.76	3.86219e+06
6688.82	4.9391e+07			2477.39	9.60942e+06
2979	2.94364e+07			3512.32	7.84197e+06
4534.43	2.88966e+07			1515.82	6.18342e+06
6544.8	3.73257e+07			3878.15	1.45947e+07
7879.01	5.37567e+07			8299.52	1.80468e+07
7233.8	6.17531e+07			7667.16	1.74984e+07
3987.8	4.55335e+07			3165.24	1.02037e+07
2440.7	1.02377e+07			13495.9	4.43113e+07
1462.63	6.76339e+06			25407.8	3.42471e+07
4991.25	2.43859e+07			32029.1	4.16779e+07
7619.66	2.89813e+07			40286.3	2.86182e+07
7803.79	8.70515e+07			36685.6	3.55763e+07
6487.87	3.3247e+07			31536.1	2.88586e+07
9307.13	5.02834e+07			34423.7	5.14345e+07
10692.2	6.18856e+07			37911.8	7.41964e+07
10839.5	9.18252e+07			46673.1	1.44721e+08
6895.92	7.19261e+07			54674.7	1.8213e+08
5405.63	5.94493e+07			54038.5	1.61631e+08
4605.69	3.01102e+07			53676.1	1.78667e+08
5150.8	3.54221e+07			58148.2	2.08568e+08
4910.5	5.10968e+07			52175.5	1.76779e+08
6212.97	3.45115e+07			42671.1	1.58447e+08
7269.59	5.7645e+07			24112.8	4.3059e+07
8408.52	5.29423e+07			11334.8	1.61104e+07
7662.33	6.82027e+07			8661.3	2.65743e+07
5236.44	2.22503e+07			13764.6	3.94682e+07
6224.79	1.37665e+07			25866.2	6.92211e+07
4338.95	1.81853e+07			23133.5	4.20163e+07
1943.46	2.18474e+07			9856.92	1.62708e+07
3513.95	9.04184e+06			6251.3	1.93609e+07
6631	1.76746e+07			7661.62	1.51354e+07
3679.43	3.26146e+07			13626.5	3.07266e+07
2134.93	1.57173e+07			21710.7	4.0294e+07
3297.99	1.08409e+07			19308.2	4.52164e+07
5267.97	2.39871e+07			6388.27	1.02696e+07
4707.28	2.03347e+07			1586.42	4.48845e+06
4860.14	1.56838e+07			1467.83	6.31064e+06
3871.33	2.46202e+07			2242.37	1.23185e+07
3846.38	2.20117e+07			4925.92	2.00975e+07
4182.97	3.11136e+07			6772.01	1.05227e+07
5039.68	2.75368e+07			8257.45	1.32756e+07
4294.11	2.90734e+07			9084.05	1.39778e+07
4966.51	4.72e+07			16910.4	2.72494e+07
5136.66	6.00436e+07			15381	1.59595e+07
5837.81	3.91997e+07			12815.8	2.14165e+07
5759.42	2.7504e+07			7421.23	1.56954e+07
5228.55	3.72427e+07			10822.8	1.40356e+07
5299.06	3.56004e+07			4805.83	1.01834e+07
5150.38	3.56594e+07			5580.33	1.05582e+07
5490.19	4.12134e+07			17557.4	2.31722e+07
2599.03	5.22783e+06			37580.8	6.51692e+07
3021.69	6.11525e+06			44240.5	4.85065e+07
2677	4.15963e+06			39443	4.06008e+07
3206.2	1.52034e+07			42031.5	5.3388e+07
2943.75	6.32827e+06			36609.3	4.29209e+07
2710.77	1.06907e+07			20982.7	2.01594e+07
3385.63	9.17439e+06			13395.5	2.07307e+07
2251.74	1.77617e+07			8673.66	1.80409e+07
2673.88	6.92978e+06			13001.3	5.55173e+07
2523.33	9.42126e+06			39154.8	1.34709e+08
2489.85	6.02921e+06			39075.9	1.03974e+08
2107.33	8.18885e+06			32559.6	6.7282e+07
2174.96	6.31837e+06			24868.6	5.37906e+07
2657.72	1.53668e+07			19996.9	4.63872e+07
2611.13	7.83889e+06			7484.48	2.2926e+07
2522.41	6.63834e+06			2988.55	1.98585e+07
2148.33	5.62531e+06			2389.18	3.34993e+06
2191.46	5.56506e+06			1909.04	4.37376e+06
2156.76	1.83054e+06			3106.49	5.92478e+06
2088.17	9.85716e+06			4368.07	1.20247e+07
2155.18	1.09059e+07			2377.6	8.45645e+06
2090.05	9.57396e+06			2264.81	4.87017e+06
1967.95	6.0459e+06			2472.52	6.4965e+06
1991.31	9.13968e+06			2202.29	1.0183e+07
1674.61	7.22973e+06			4806.75	1.61985e+07
1751.16	8.84401e+06			27352.3	3.95353e+07
1699.33	6.3135e+06			36074.1	5.50722e+07
1693.62	8.66449e+06			27664.4	1.94923e+07
1234.89	3.52772e+06			6062.23	8.01266e+06
1036.84	3.03932e+06			2729.59	4.39821e+06
855.257	0			4074.36	9.0425e+06
706.726	1.74191e+06			10203.7	1.44741e+07
940.706	2.27495e+06			16447.9	2.9103e+07
1061.52	3.06708e+06			19312.4	2.42211e+07
748.033	1.05442e+06			11165.3	2.05402e+07
678.406	0			8984.75	1.73991e+07
1079.34	2.84559e+06			17518.9	3.14842e+07
1201.87	1.29326e+06			36497.4	5.54395e+07
1198.96	3.41021e+06			38171.3	5.09264e+07
1013.9	4.40793e+06			37449.8	5.33681e+07
1362.73	3.29219e+06			43990.9	6.664e+07
977.835	6.42565e+06			42774.6	5.77154e+07
960.437	2.3883e+06			24340	8.46988e+06
957.812	3.86437e+06			5893.49	1.18254e+07
851.626	3.21043e+06			1914.28	6.52613e+06
839.482	9.95451e+06			3374.38	9.38578e+06
793.269	3.10407e+06			5555.18	1.00458e+07
808.395	4.69542e+06			5364.55	7.72481e+06
912.815	4.15804e+06			5312.3	6.66514e+06
841.734	5.15363e+06			4673.04	5.28845e+06
824.703	3.74482e+06			2059.64	0
716.533	1.25969e+06			1519.13	0
745.525	2.05721e+06			1589.5	0
736.897	7.12029e+06			1490.11	9.2768e+06
702.54	2.08696e+06			3448.51	7.90489e+06
726.38	1.11217e+06			3940.7	7.96901e+06
735.608	1.77183e+06			5137.37	5.70976e+06
722.169	1.54457e+06			7248.25	1.08357e+07
631.43	2.45115e+06			12032.4	1.25637e+07
706.386	1.09358e+06			13515.9	1.11895e+07
762.059	2.52265e+06			8835.93	3.26314e+06
786.937	2.19671e+06			5019.83	3.78724e+06
856.287	3.26268e+06			3164.33	8.25437e+06
843.886	4.08531e+06			2489.71	1.95863e+07
673.198	1.17051e+06			4285.45	1.06086e+07
812.083	2.77363e+06			8638.15	1.14484e+07
855.26	3.28295e+06			10745.7	1.53743e+07
1039.66	4.36055e+06			9620.08	9.72142e+06
1189.53	6.15137e+06			6073.09	1.33953e+07
1315.66	0			2900.24	9.06238e+06
1175.09	0			5492.95	9.16737e+06
917.537	0			9884.19	7.71103e+06
1132.45	0			13681.6	2.95497e+07
1155.48	0			18354.7	2.70481e+07
971.721	0			14834.6	1.11744e+07
1266.95	0			14846.1	2.43827e+07
1275.24	0			6365.92	1.05392e+07
851.042	0			2279.56	2.05989e+07
801.094	0			2087.99	9.61434e+06
805.38	0			7771.07	1.21238e+07
719.083	0			6454.03	7.47636e+06
692.731	0			4749.97	9.3219e+06
593.37	0			4111.56	5.04759e+06
660.017	0			1476.69	6.33746e+06
633.385	0			1990.4	2.07167e+07
712.738	0			3652.1	2.41861e+07
925.094	0			3822.87	1.76802e+07
1832.32	0			4161.87	2.015e+07
1669.67	0			5031.59	1.40897e+07
1529.7	0			6542.88	2.64623e+07
1511.03	0			6920.44	2.15531e+07
1307.41	0			3386.26	1.85173e+07
1577.49	0			2342.95	1.39304e+07
1548.22	0			3865.82	9.30435e+06
1247.9	0			3706.35	1.00502e+07
1498.56	0			4272.91	9.52096e+06
1440.37	0			6207.13	5.22098e+06
944.791	0			8673.27	6.82472e+06
1134.23	0			14527.7	1.02382e+07
1417.8	0			17151.1	1.53091e+07
1079.85	0			17344	6.6736e+06
720.123	0			14489	7.3593e+06
1346.7	0			13964.6	8.76456e+06
978.428	0			11159.1	8.28609e+06
988.704	0			8733.85	8.34351e+06
1234.86	0			4871.86	1.06758e+07
1290.43	0			2917.16	1.15103e+07
808.231	0			1561.17	7.35647e+06
1080.99	0			3644.19	9.53675e+06
1498.67	0			6054.6	7.12509e+06
1165.06	0			6874.96	5.25986e+06
1003.48	0			6949.69	9.1617e+06
1369.1	0			6386.35	1.08644e+07
841.177	0			7166.42	9.45708e+06
877.409	0			6428.46	4.9616e+06
880.237	0			7348.26	4.54225e+06
952.253	0			9709.59	8.19599e+06
1389.04	0			10178.3	6.9966e+06
1534.29	0			5506.26	3.86395e+06
1528.29	0			3993.57	1.36711e+06
1708.27	0			3839.39	5.48566e+06
1890.3	0			2582.41	2.61733e+06
1213.77	0			2801.47	0
1874.42	0			2874.66	3.55951e+06
2659.69	0			3240.56	5.93329e+06
2291.18	0			4656.92	2.72396e+06
2057.14	8.14433e+06			6310.02	1.0252e+07
1804.29	7.15968e+06			4865.07	3.49231e+06
1978.98	6.07953e+06			10349.3	1.3327e+07
2377.35	6.46053e+06			7020.38	4.53471e+06
2892.3	3.07475e+06			3133.93	7.00057e+06
2018.49	2.44595e+06			2864.03	1.63313e+06
909.613	1.65646e+06			4879.53	7.16561e+06
3138.6	3.29227e+06			16021.7	1.4846e+07
6578.39	9.1575e+06			13436.9	1.28971e+07
3742.6	2.92392e+06			6236.68	7.19995e+06
3389.9	3.22017e+06			2103.51	1.1487e+07
9038.02	1.97031e+07			3466.15	1.54664e+07
11256.5	3.32814e+07			13890	2.50365e+07
723.315	4.04973e+06			10521.2	5.4524e+06
2550.27	1.74714e+06			2772.38	6.72161e+06
260.526	3.51084e+06			5154.58	1.69219e+07
352.926	0			4922.09	7.2817e+06
370.372	3.50026e+06			3912.92	9.13598e+06
192.134	1.17902e+06			7626.09	1.23946e+07
673.723	0			11109.4	2.25375e+07
4149.26	3.68122e+06			20440.4	6.69861e+07
4319.24	3.90993e+06			25718.4	7.75093e+07
3159.31	3.49313e+06			45583.9	1.55541e+08
3025.81	1.5891e+06			53785.6	1.47871e+08
2844.79	1.60773e+06			57183.4	1.49739e+08
1197.63	0			59140.7	1.936e+08
2504.48	0			60582	2.02436e+08
39922.8	5.28127e+06			60707.9	1.93247e+08
30945.6	1.29413e+07			59888.3	2.66439e+08
22389.2	6.45003e+06			57486.8	3.20079e+08
9374.63	2.4263e+07			56552.9	3.11795e+08
9943.64	1.64528e+07			55713.3	3.00315e+08
10844.8	2.61659e+07			54924.7	2.8688e+08
9795.45	1.72859e+07			54824.6	2.49334e+08
8983.01	2.00926e+07			54332.7	2.14711e+08
8940.48	1.57487e+07			53214.3	1.31271e+08
10501.2	1.90208e+07			53228.4	1.14146e+08
10723.7	1.17461e+07			52698.1	1.30612e+08
11375.9	1.23131e+07			53755.5	1.29141e+08
11095.7	1.24166e+07			51299.6	1.12801e+08
10960.9	1.59571e+07			49232.7	1.20385e+08
11271.2	1.86022e+07			49011.6	1.02667e+08
11217	2.55133e+07			49318.2	1.1502e+08
12033.4	1.67364e+07			49553	1.35253e+08
11743.8	1.94772e+07			52403.1	1.50852e+08
11324.2	1.46081e+07			53059.2	1.72857e+08
11716.9	1.3693e+07			52927.4	1.53267e+08
11785	1.66539e+07			45099.2	9.302e+07
11684.5	1.23908e+07			41068.9	9.06284e+07
11073.5	1.62686e+07			36595.2	5.85163e+07
11017.7	1.87177e+07			22619.7	3.1073e+07
11416.6	2.36724e+07			13020	2.04783e+07
12205.4	1.89167e+07			8575.18	1.03427e+07
12383	1.27646e+07			6793.1	1.34629e+07
12134.8	1.71806e+07			6328.57	3.7147e+06
12371.5	1.23475e+07			6366.27	1.70778e+07
11124.7	2.07001e+07			6871.89	1.2185e+07
11011.2	1.63046e+07			4638.59	1.10702e+07
11082.5	1.77702e+07			8428.68	2.39539e+07
10877	4.05877e+07			6253.02	1.84404e+07
11181.8	5.07233e+07			8606.23	1.58039e+07
10975.6	3.44323e+07			4718.98	1.94728e+07
11360.4	2.88971e+07			5327.62	1.36528e+07
11441.3	4.8738e+07			11039.9	1.96333e+07
11055.9	4.21719e+07			12459.5	8.63706e+06
4338.83	4.38871e+06			12338.2	1.53135e+07
6031.79	7.46684e+06			18525.2	1.95065e+07
5517.99	8.89965e+06			16835.4	1.15936e+07
7035.68	5.5272e+06			11881.8	1.46671e+07
4564.92	4.85676e+06			7690.23	6.30897e+06
3657.6	3.57775e+06			7632.88	8.58033e+06
5952.89	8.63644e+06			8610.42	6.47786e+06
8526.32	4.12725e+06			8647.58	1.11955e+07
9190.25	4.16333e+06			8447.84	1.05949e+07
8328.97	7.44168e+06			7274.7	1.1393e+07
7658.26	4.83337e+06			7397.71	6.13228e+06
5488.29	7.78357e+06			8339.74	5.44043e+06
6847.7	5.94722e+06			9714.82	2.03033e+07
9768.14	1.34657e+07			10781.6	1.06236e+07
8878.95	8.24612e+06			11672.2	1.27399e+07
8752.1	9.37495e+06			11272.4	4.39699e+06
4193.73	2.73792e+06			10103.6	8.30623e+06
4854.58	6.99059e+06			9409.62	7.9182e+06
6401.73	5.15524e+06			12423.2	1.08444e+07
8913.61	1.97398e+07			13326.9	1.20224e+07
9906.37	1.00574e+07			12516	1.44061e+07
10663.4	6.89979e+06			12368.3	6.42472e+06
10701.7	1.70569e+07			10632	1.37721e+07
11783.6	1.39542e+07			9877.14	9.4724e+06
14002.6	7.53226e+06			11342.1	2.09786e+07
14691.6	1.45441e+07			16103.4	2.68349e+07
14744.7	4.40345e+06			16986.5	2.15723e+07
14523.3	6.65792e+06			17546.7	2.10031e+07
14615.8	6.10576e+06			15525.3	1.96336e+07
15176.2	2.53405e+06			8511.65	6.9509e+06
15664.9	8.48602e+06			4359.11	9.15285e+06
16042.7	1.08812e+07			3603.92	1.38323e+07
16818.1	1.38447e+07			3475.6	1.46265e+07
16752.1	7.97713e+06			6900.3	6.31122e+06
16220.7	7.94818e+06			8798.43	1.48775e+07
16852	9.1818e+06			10679.6	9.97038e+06
17446.5	3.27927e+06			10935.6	1.15204e+07
17492.1	3.76887e+06			9808.3	1.00354e+07
14254.1	5.34493e+06			9927.14	8.6866e+06
9730.12	2.1567e+06			11903.5	1.12687e+07
7939.98	2.39053e+06			13585.8	1.4729e+07
4590.21	6.87462e+06			17718.9	1.48799e+07
10230.8	1.47724e+07			19015.3	1.68587e+07
13855.6	6.97967e+07			11805.2	1.21778e+07
14248.4	6.81571e+07			3680.23	2.2256e+07
15140.6	1.00054e+08			3317.61	1.97867e+07
14434.5	7.52752e+07			5082.2	1.71986e+07
13941.3	9.76205e+07			5672.87	2.23693e+07
13722.9	1.10536e+08			5061.94	2.64527e+07
13036.7	8.99885e+07			4093.05	3.23606e+07
13197	7.89477e+07			4608.02	2.56064e+07
13259.9	8.15075e+07			6994.18	2.34666e+07
13593.9	6.58003e+07			9458.26	3.66791e+07
14352.7	5.08419e+07			9659.88	3.1105e+07
15355.7	6.15042e+07			9675.12	3.95975e+07
15190.3	7.43828e+07			10527.7	2.92226e+07
15589.7	5.26419e+07			9461.86	3.49637e+07
15491.1	7.05963e+07			9078.72	2.68358e+07
14925.6	7.95726e+07			9126.25	1.97655e+07
14277.1	6.93474e+07			8583.94	2.88983e+07
14189.4	8.391e+07			9090.57	2.5835e+07
12770.9	7.79555e+07			10610.8	3.04101e+07
12405.7	6.90455e+07			10296.9	2.85764e+07
12677.2	7.37859e+07			9296.44	2.3168e+07
12583.9	5.67993e+07			9163.62	2.55482e+07
12952.7	7.67635e+07			8821.83	2.17025e+07
13440.1	7.14676e+07			8332.97	2.64276e+07
14537.5	7.62033e+07			8152.52	2.44494e+07
14858.4	6.61814e+07			9030.53	2.30301e+07
14216.8	6.01352e+07			9796.83	2.20297e+07
13950.4	7.75258e+07			10618	3.22542e+07
14248	5.39887e+07			10604.1	1.9318e+07
14098.9	6.92373e+07			10392.1	4.02662e+07
13888.6	6.36688e+07			10048	3.22492e+07
14085.5	5.84259e+07			10223.8	3.43707e+07
14287.9	4.5006e+07			10591.3	1.41024e+07
14728.7	4.54392e+07			10720.1	2.06886e+07
14364.2	5.11501e+07			10475.9	3.06188e+07
14124.1	4.12613e+07			10521.1	3.49765e+07
13518.6	5.28723e+07			9893.45	3.24393e+07
12899.1	5.15604e+07			6776.45	1.66392e+07
13204.2	4.54928e+07			4434.91	1.44824e+07
13332.8	5.49905e+07			3733.11	1.68959e+07
13317.1	5.30683e+07			2436.75	1.23936e+07
13175.6	6.93207e+07			3692.09	2.11226e+07
12799.8	7.36991e+07			4820.56	1.74966e+07
12454.9	8.40376e+07			3423.06	9.02426e+06
12386.4	7.70925e+07			1588.97	1.25082e+07
12565	7.76199e+07			3175.47	1.6181e+07
12627.9	7.74984e+07			6805.07	1.8859e+07
12266.7	8.38334e+07			7950.78	2.44547e+07
11474.7	6.94535e+07			5963.46	2.21476e+07
11449	7.75982e+07			2340.41	1.02698e+07
11808.5	6.90696e+07			2890.05	1.44012e+07
6915.96	8.92046e+06			4622.87	1.36513e+07
6975.6	1.08927e+07			1968.8	1.09169e+07
6737.87	6.69681e+06			1762.57	1.12554e+07
6732.92	4.54113e+06			1714.92	2.35186e+07
6638.94	4.20532e+06			5850.47	1.822e+07
6484.11	7.29225e+06			13426.9	1.04588e+07
6663.98	6.35876e+06			3454.11	1.09505e+07
6682.52	8.98927e+06			3470.01	1.18798e+07
6927.82	2.52854e+06			3975	7.04241e+06
6633.02	8.88379e+06			2544.9	1.88565e+07
6090.88	4.70448e+06			7245.21	2.60537e+07
6071.03	1.20471e+07			12108.8	2.06546e+07
5663.79	6.37776e+06			13408.3	1.82498e+07
6028.24	6.3435e+06			12873.3	1.70582e+07
5598.17	1.13971e+07			13099.4	1.66407e+07
6255.99	6.9623e+06			14249.5	2.58966e+07
6338.75	5.2766e+06			15075.2	2.43174e+07
6346.3	5.41836e+06			14146.6	3.56071e+07
2232.26	5.33561e+06			12828.4	4.01632e+07
2062.99	3.17736e+06			10661.9	2.79462e+07
2121.52	2.16953e+06			9822.21	1.66027e+07
2292.84	6.88685e+06			11591	2.82301e+07
2807.37	6.21005e+06			7352.2	1.1427e+07
3153.75	3.18997e+06			11278.8	2.88342e+07
3400.1	5.31097e+06			4216.15	1.61668e+07
2919.19	0			5516.82	2.18594e+07
2903.72	0			10693.5	2.12171e+07
2896.53	5.86836e+06			15062	1.86084e+07
2455.56	5.31933e+06			11890.2	2.23699e+07
2084.82	3.73955e+06			8930.11	1.78046e+07
2232.3	0			9401.33	2.35306e+07
2402.06	0			12237.8	2.63334e+07
3149.16	0			6618.07	1.6775e+07
3733.23	2.11303e+06			9957.02	1.20127e+07
3562.38	3.50616e+06			13433.4	1.30987e+07
4117.88	4.76537e+06			17263.7	3.79622e+07
4081.44	1.07495e+07			20361.6	5.62331e+07
4830.44	9.28214e+06			21844.1	3.25283e+07
4761.32	1.49917e+07			18060.3	2.46065e+07
5135.92	1.11115e+07			15159.4	1.82637e+07
4841.05	9.2436e+06			14465	2.001e+07
3885.32	7.48096e+06			12675.1	1.124e+07
3604.78	6.83515e+06			13234.2	1.72692e+07
3846.05	4.88697e+06			12721.3	1.61283e+07
4043.01	9.71392e+06			11666.2	1.58681e+07
3650.82	5.3788e+06			10444.5	1.0505e+07
3678.04	5.09899e+06			12548.3	7.28572e+06
3701.76	7.90091e+06			14054.2	1.55459e+07
3726.41	9.05817e+06			14120.4	1.25308e+07
3736.99	8.54745e+06			14678.6	1.73429e+07
3848.07	5.52554e+06			14622.3	1.90639e+07
3849.89	8.86416e+06			14512.3	1.40166e+07
4318.21	4.25839e+06			14686	2.02401e+07
4873.92	3.50465e+06			15741.9	2.04417e+07
5264.91	3.18978e+06			15236	1.90004e+07
5809.93	3.69091e+06			10967.7	1.41127e+07
6193.5	3.63331e+06			11538.2	1.19631e+07
6953.68	5.51699e+06			15846.2	1.98032e+07
8093.05	5.57056e+06			20011.1	1.99791e+07
9118.05	6.85747e+06			21101.7	1.70484e+07
9041.21	5.77608e+06			19073.6	2.22885e+07
8292.8	8.24381e+06			19059.5	2.02141e+07
7402.39	1.25839e+07			18881.3	2.16326e+07
7089.59	6.64819e+06			20961.5	2.64511e+07
7039.03	6.66015e+06			20937.5	2.0507e+07
7068.85	7.96663e+06			20459.1	3.20577e+07
7497.7	5.44054e+06			18477.5	2.32876e+07
7682.83	3.63769e+06			16096.5	1.94626e+07
7253.7	1.26437e+06			17263.6	2.70969e+07
7397.99	5.73227e+06			19810.9	2.71248e+07
8103.05	1.54831e+06			20260	2.88921e+07
7926.24	8.57596e+06			17666.7	2.65714e+07
7972.85	5.01016e+06			13207.8	2.00786e+07
8808.23	8.71035e+06			10344.6	1.65958e+07
8900.82	6.66395e+06			9410.09	8.91747e+06
9115.38	1.7795e+07			9893.19	1.59427e+07
9128.9	1.85166e+07			12065.9	2.18011e+07
9258.32	7.60952e+06			12982.7	1.57867e+07
9220.19	2.88424e+06			10346.2	1.59466e+07
8710.45	1.14042e+07			4618.03	1.77782e+07
5701.35	1.19833e+07			4241.83	5.59437e+06
4460.56	9.23997e+06			3029.71	7.254e+06
4178.34	1.22014e+07			3994.39	1.32393e+07
4294.22	1.06782e+07			3103.3	2.9938e+07
3519.71	3.77801e+06			4796.03	3.43784e+07
3463.41	8.24441e+06			5771.24	2.46883e+07
3571.71	2.78524e+06			8014.33	3.07733e+07
3784.08	6.57127e+06			11407	3.07313e+07
3843.27	4.02624e+06			10097.3	2.12271e+07
4112.99	7.47695e+06			10513.5	3.40676e+07
5270.63	8.53773e+06			11915.4	4.31111e+07
6051.92	1.24242e+07			12700.6	5.10228e+07
6111.05	4.15119e+06			13243.7	3.95306e+07
4248.51	7.96276e+06			8970.25	2.10632e+07
3605.24	6.40149e+06			6919.11	2.96134e+07
3244.31	6.4949e+06			6800.39	2.73273e+07
3445.81	5.70864e+06			7492.07	2.37631e+07
3752.1	1.03542e+07			7252.69	3.93565e+07
3430.53	1.61986e+06			8143.3	3.18069e+07
3518.6	8.38844e+06			8213.02	2.52726e+07
3345.27	1.10745e+06			7782.51	3.28003e+07
3264.79	6.54526e+06			7264.79	3.05139e+07
3156.16	1.1984e+07			6591.98	3.12547e+07
3218.37	5.53832e+06			9199.46	4.87117e+07
3568.09	5.41347e+06			10302	6.38561e+07
3477.28	9.3843e+06			7225.84	6.09682e+07
3742.44	8.13927e+06			6274.74	5.17185e+07
4012.26	5.05128e+06			5418.34	4.87753e+07
4084.19	7.35065e+06			4768.03	4.80729e+07
3967.51	9.03228e+06			4607.69	5.03173e+07
3836.75	9.31645e+06			4611.18	4.00846e+07
3889.51	4.75077e+06			4968.22	4.19815e+07
3300.73	5.5585e+06			5247.17	3.78991e+07
2242.78	3.22491e+06			5653.67	5.73594e+07
2841.09	3.99848e+06			5871.94	4.72623e+07
3170.73	3.29984e+06			6105.06	6.02711e+07
3627.62	7.83214e+06			5647.31	5.1289e+07
4128.2	7.16547e+06			5428.63	3.88848e+07
3755.13	5.17567e+06			4242.58	4.77191e+07
3699.05	3.00998e+06			4396.05	4.19632e+07
4310.29	8.2939e+06			6208.71	2.4418e+07
4370.23	8.1344e+06			8269.32	3.325e+07
4810.56	4.31159e+06			9579.06	5.51959e+07
6120.79	3.52799e+06			10396.1	2.31599e+07
7059.67	3.13489e+06			11859.6	2.72145e+07
5869.8	1.7176e+06			12396.2	2.7624e+07
4400.79	4.73361e+06			12582.9	3.6442e+07
4194.09	4.99231e+06			12634.3	3.94226e+07
3165.01	5.8581e+06			12558.4	3.60612e+07
2990.91	6.28691e+06			12308.5	2.92044e+07
3087.55	3.43985e+06			12025.7	3.25573e+07
3651.34	2.19316e+06			11645.4	3.42999e+07
5717.83	3.52164e+06			11243.6	3.42574e+07
8461.18	0			11038.3	4.01484e+07
8585.72	0			10368.9	2.05562e+07
8612.25	0			9667.74	3.08917e+07
8623.63	2.04812e+06			11161.1	4.20523e+07
8294.71	2.60973e+06			13502.3	5.27533e+07
7018.49	4.55879e+06			13550.3	2.98043e+07
6654.65	1.26664e+06			12637.4	3.03584e+07
6892.72	3.50615e+06			9566.73	2.39529e+07
7794.48	1.37221e+07			8908.74	2.7486e+07
7881.81	4.72435e+06			8356.43	1.86322e+07
7899.39	3.60275e+06			8984.29	1.86456e+07
7849.51	5.63155e+06			11405.3	2.16747e+07
8027.57	5.90289e+06			11245.5	2.1397e+07
7212.15	4.1317e+06			11992.9	2.12604e+07
7114.28	5.21944e+06			11677.4	1.48994e+07
8030.56	5.25415e+06			9703.91	1.88779e+07
8089.87	2.93032e+06			7499.04	2.23881e+07
6474.68	7.08834e+06			3872.66	1.16044e+07
6977.71	2.34065e+06			2189.47	1.47757e+07
7617.61	5.01303e+06			2010.91	5.2189e+06
7558.63	5.48364e+06			3165.36	1.71882e+07
7354.75	7.25368e+06			5977.27	2.72043e+07
6998.55	1.61679e+06			5108.32	8.50758e+06
6310.56	3.29719e+06			2417.4	1.56428e+07
7278.61	1.10449e+06			2522.19	7.84157e+06
6545.09	4.30736e+06			2068.05	1.44119e+07
5129.41	0			2168.32	2.37678e+07
4569.47	1.09197e+06			4222.3	1.78113e+07
3766.71	5.43243e+06			8379.86	1.27676e+07
3454.39	2.28029e+06			10493.5	2.55995e+07
3554.23	0			9320.31	3.5376e+07
3667.47	5.45521e+06			9712.34	2.94618e+07
4000.58	3.90266e+06			7578.73	1.73544e+07
4089.23	2.84587e+06			8201.12	1.55668e+07
3672.84	2.57083e+06			10770.7	2.58185e+07
3353.29	1.41692e+06			12798.8	2.06306e+07
3010.86	1.01595e+06			14368.3	2.49929e+07
2513.81	5.60807e+06			14723.4	2.9192e+07
2496.17	0			14167.1	3.83442e+07
2648.04	0			16002.5	2.43021e+07
2653.01	2.58473e+06			12759.6	1.42499e+07
2638.56	3.00019e+06			9093.45	1.27449e+07
2653.85	1.74141e+06			9854.45	1.191e+07
2861.29	5.22192e+06			13108.9	1.32222e+07
2725.94	2.87471e+06			9993.17	5.76107e+06
2794.09	1.90172e+06			13506.8	1.55336e+07
2820.27	0			17556.2	1.59592e+07
2606.21	4.81501e+06			16977.8	2.22869e+07
2398.28	3.95365e+06			16181.6	2.06599e+07
2774.98	0			16277.2	3.1801e+07
3006.01	0			13277.8	1.60079e+07
2957.99	0			13632.9	3.02304e+07
2826.39	7.02233e+06			15840.4	3.10934e+07
2983.11	2.84917e+06			16243.2	3.67194e+07
3384.88	0			16667.5	2.53473e+07
3274.82	0			15851.6	2.30819e+07
3594.16	0			15502.1	2.07198e+07
3840.88	0			13518.7	1.22023e+07
4073.96	4.14689e+06			13998.6	2.44996e+07
4137.31	1.32768e+06			15066.9	1.56589e+07
4123.64	3.40017e+06			14727.5	1.72645e+07
3673.92	3.85907e+06			13800.7	1.79325e+07
3112.41	4.74898e+06			12521.3	1.47279e+07
2950.03	7.17809e+06			11720.7	1.51444e+07
2980.9	0			11418	9.3645e+06
2788.24	7.17781e+06			11737.8	1.1529e+07
2882.68	6.83308e+06			13714.9	1.76621e+07
3198.43	1.07234e+06			13421.9	1.78844e+07
3464.83	0			12441.4	1.42591e+07
3083.59	2.93422e+06			12546.4	1.6229e+07
4525.15	5.78582e+07			14070.1	2.28154e+07
5607.24	7.66132e+07			17944.9	1.84833e+07
1776.62	1.4836e+07			18340.7	1.53037e+07
2308.61	1.42261e+07			18251.2	1.60847e+07
2394.71	1.63552e+07			19478.6	2.59023e+07
4902.53	3.08912e+07			18578.6	1.59513e+07
6569.65	1.79671e+07			18816.6	1.43533e+07
6211.33	4.79666e+07			18510.8	2.21558e+07
11423	3.1547e+07			17769.6	1.14392e+07
7973.4	2.70169e+07			17548.3	1.19045e+07
4463.78	2.82804e+07			17018	1.2807e+07
8406.58	3.09903e+07			14670.9	1.50737e+07
17629	1.28686e+08			13518.6	2.80699e+07
15727.3	1.28036e+08			13705.4	1.09632e+07
12041	1.18004e+08			13873.2	1.08925e+07
6680.49	6.94019e+07			13544.7	2.09155e+07
4345.77	3.82603e+07			13784.7	2.0167e+07
4810.54	5.87021e+07			14573.7	1.74388e+07
12007	2.17037e+08			16192	2.04742e+07
24429.5	2.26698e+08			17701.4	2.98106e+07
12982.6	8.09451e+07			17710.6	1.81652e+07
8405.2	8.6383e+07			16868.3	1.71731e+07
13935	1.562e+08			16982.2	1.45083e+07
10171.4	3.90419e+07			18052.1	2.04155e+07
3815.59	1.72962e+07			19057	2.42036e+07
4615.92	3.60623e+07			16361.5	2.50745e+07
5341.21	3.5126e+07			13924	2.38903e+07
3146.6	3.5987e+06			13112.5	1.38951e+07
2404.76	4.17761e+06			12399.5	1.85515e+07
3421.41	4.94427e+07			12139.7	2.08227e+07
11357.1	1.16445e+08			11239.1	2.34891e+07
17964.2	1.40869e+08			13578.8	1.87637e+07
19464.8	1.33734e+08			10338.5	1.42861e+07
19525.5	1.16648e+08			10835.1	2.06069e+07
21148.2	1.22416e+08			9525.95	1.39636e+07
25768	1.61358e+08			9456.73	1.95174e+07
17093.9	8.23596e+07			9789.56	1.32641e+07
9048.01	4.83526e+07			9119.69	2.72498e+07
4767.54	4.0694e+07			14924.2	4.36178e+07
4210.07	4.62201e+07			13961.3	3.14897e+07
9707.93	1.23706e+08			8721.62	2.61243e+07
10116.4	7.32163e+07			5536	1.89508e+07
10664.1	1.56121e+08			2804.99	2.22261e+07
24619.8	2.38028e+08			3301.69	1.88149e+07
28838.5	2.62328e+08			3863.82	1.95134e+07
30456	2.81025e+08			5010.09	2.59062e+07
31809.5	3.10653e+08			5039.75	2.21852e+07
30845.3	3.20481e+08			5722.09	2.14907e+07
29090.8	2.46311e+08			7101.55	2.23458e+07
20876.3	1.22843e+08			6938.79	2.2721e+07
23247.8	2.00551e+08			6523.9	2.61836e+07
27792	2.15571e+08			5385.22	1.58881e+07
29923.1	2.17928e+08			6470.31	1.5492e+07
30970.8	1.63288e+08			9299.02	2.70536e+07
30640.7	1.90336e+08			10255.4	3.06964e+07
29558.7	1.13902e+08			10506.2	1.8179e+07
27447.3	1.45264e+08			11145.8	3.0737e+07
25728.3	1.02283e+08			9673.93	3.23416e+07
17749	1.23671e+08			8785.03	2.39756e+07
25698.5	1.12417e+08			8169.18	3.37093e+07
27181.4	1.36601e+08			7575.22	3.0994e+07
25805.5	1.00183e+08			5298.27	2.13428e+07
22922.7	7.68868e+07			6100.48	2.32208e+07
11966.2	3.38636e+07			6634.3	3.0474e+07
3682.15	3.24633e+07			8352.46	3.16921e+07
2399.51	2.22298e+07			10030.8	4.02177e+07
3206.86	2.3396e+07			13019.5	3.46123e+07
4480.61	3.16502e+07			13263.6	3.90506e+07
4034.71	2.7675e+07			11685.7	3.64458e+07
6522.11	2.55644e+07			10173.5	3.27455e+07
5512.81	3.57746e+07			8905.47	2.25644e+07
2581.37	3.01925e+07			9520.27	3.43512e+07
5855.05	2.59643e+07			9402.42	4.18772e+07
13562.9	3.39118e+07			9921.12	4.9446e+07
15322.5	3.03433e+07			10881.5	2.98524e+07
15183.2	4.8625e+07			10442.7	3.20898e+07
14782.7	4e+07			8309.21	3.99388e+07
15535.7	5.10706e+07			6820.39	3.64149e+07
17608.7	5.41251e+07			6231.98	4.75967e+07
14704.2	4.11751e+07			5387.31	3.40361e+07
12290.8	3.89045e+07			7618.09	3.76958e+07
16312.8	6.06827e+07			10468.9	4.18488e+07
16927.8	6.32222e+07			12486.6	5.11528e+07
7290.17	5.21521e+06			12288.1	5.12708e+07
2350.3	2.41898e+07			12010.1	3.27697e+07
6617.89	2.17125e+07			13433.7	3.71146e+07
4034.82	1.01743e+07			13809.8	3.45615e+07
2207.2	6.51405e+06			12303.3	4.37311e+07
2466.52	8.17327e+06			11197.1	3.84959e+07
6495.12	2.14323e+07			11329.2	3.4009e+07
5201.99	1.29714e+07			12598.1	4.01585e+07
2248.61	1.32539e+07			12367.7	3.27393e+07
1585.54	8.25032e+06			12707.5	2.68189e+07
5041.5	2.42148e+07			12622.4	2.92326e+07
4458.96	7.65766e+06			11879.3	4.23547e+07
4181.11	1.6865e+07			11724.3	3.47809e+07
4491.41	6.66967e+06			11805.4	2.71339e+07
4604.36	1.24539e+07			12172.8	2.60587e+07
2275.2	1.01382e+07			12376	1.66486e+07
1964.81	2.19171e+07			13150.5	2.32045e+07
3829.51	2.68906e+07			7929.73	1.25743e+07
5764.15	2.98574e+07			10355.8	1.75212e+07
13052.2	4.02904e+07			14380.6	3.03323e+07
7220.3	1.2351e+07			16315.8	3.79937e+07
4641.21	3.43219e+07			14607.5	3.0481e+07
8061.86	3.73327e+07			9860.1	3.01789e+07
5366.34	2.08996e+07			9450.22	1.64449e+07
2984.92	1.87748e+07			10778.5	1.31165e+07
1543.45	7.90274e+06			14390.7	2.74502e+07
2364.39	3.4297e+07			9820.19	2.4344e+07
2896.77	2.1654e+07			3444.42	7.59392e+06
3191.7	3.11066e+07			1631.02	1.2582e+07
3301.08	3.4944e+07			2660.22	1.15418e+07
4761.56	3.13396e+07			9457.34	1.69124e+07
3641.18	2.3062e+07			12381.8	3.36114e+07
3158.54	2.4486e+07			11423.7	2.53322e+07
2887.46	2.62788e+07			10043.2	7.59961e+06
4637.82	3.78318e+07			11704.2	2.20515e+07
7492.72	4.56406e+07			11690.3	1.32374e+07
9767.49	8.64976e+07			12471.7	1.78978e+07
12429.7	6.47596e+07			13276.4	1.6541e+07
4502.73	7.55107e+06			12485.6	1.41694e+07
1780.38	9.35234e+06			12590	1.79363e+07
1606.48	1.42064e+07			12587.1	2.54743e+07
1661.83	1.21795e+07			13365.7	1.34336e+07
3931.98	8.54863e+06			15604	2.48005e+07
4480.15	3.0667e+07			14951.7	8.774e+06
3817.91	3.22098e+07			13309.8	9.51949e+06
5879.15	5.37091e+07			13943.4	1.30488e+07
4823.71	3.23562e+07			13637	6.70043e+06
2291.98	2.22794e+07			13321	2.26655e+07
4113.59	1.92834e+07			14527.3	1.18791e+07
4730.16	3.0963e+07			12870.2	5.37443e+06
3466.41	2.62864e+07			11517.9	9.93993e+06
784.927	5.20045e+06			11844.3	1.50672e+07
2584.2	7.03745e+06			17211.7	3.64588e+07
1326.66	7.74685e+06			21770.2	3.72197e+07
1291	3.72201e+06			23324.4	3.56979e+07
981.717	1.61667e+07			24647.5	3.52231e+07
1371.59	1.07054e+07			20436.3	2.56908e+07
3132.75	2.59946e+07			15738.3	1.37641e+07
2051.47	2.18789e+07			14088.9	3.90237e+07
1130.61	1.5435e+07			17574.8	2.42239e+07
1147.87	2.30683e+07			17705.7	3.44626e+07
1128.34	1.62555e+07			20135.9	2.61073e+07
272.854	6.8759e+06			20569.4	1.6229e+07
234.961	5.63179e+06			19808.6	1.85833e+07
479.88	6.28159e+06			16946.6	1.50525e+07
1244.76	1.57953e+07			16361.2	7.40035e+06
1188.13	1.12335e+07			16520.8	1.83909e+07
1041.5	0			17301.4	2.34596e+07
438.411	2.12984e+06			17893.8	1.27037e+07
179.708	5.56217e+06			17575.1	2.54374e+07
190.539	7.24453e+06			16597.8	2.42803e+07
356.692	1.10664e+07			17583.9	2.59196e+07
564.721	5.87315e+06			17954.2	1.98797e+07
575.021	2.27451e+06			18638.4	2.25094e+07
1587.17	9.49396e+06			19301.9	2.5515e+07
3581.14	4.57987e+06			19560	1.94495e+07
1356.96	1.20996e+06			19204.9	2.40606e+07
2479.49	4.61296e+06			19218	1.79825e+07
4780.47	1.59965e+06			19239.6	2.05767e+07
7410.31	7.91744e+06			20722.3	1.89607e+07
4799.88	1.10806e+07			22204.4	2.95832e+07
6879.02	1.20073e+07			21200.2	2.77034e+07
9903.47	1.47707e+07			21105.4	1.93552e+07
8482.45	3.30223e+06			16624.7	2.53115e+07
3822.43	5.47328e+06			14290.6	3.02597e+07
2669.94	1.45096e+07			16848.9	4.05428e+07
2974.75	1.16641e+07			17108	3.45394e+07
5174.9	1.79994e+07			17519.4	3.34065e+07
8240.3	1.3923e+07			15577.8	1.90179e+07
7897.11	1.8617e+07			13983.1	1.62349e+07
8056.96	1.60245e+07			12262.9	2.10201e+07
7629.76	1.81136e+07			12356.6	2.24143e+07
6503.7	1.93689e+07			8582.36	2.5079e+07
5427.13	1.66919e+07			6781.08	8.73611e+06
4977.01	1.94619e+07			4858.66	2.76859e+07
5510.82	1.29971e+07			5494.53	3.78949e+07
7060.43	3.0611e+07			10367.1	4.50428e+07
6424.97	1.17395e+07			13997.7	7.73542e+07
2375.14	9.3022e+06			11216.6	5.37531e+07
1581.92	1.11249e+07			12775.6	5.25999e+07
1413.45	1.37551e+07			16722.5	6.78662e+07
1258.41	9.39466e+06			14195.1	6.33486e+07
1851.29	1.31785e+07			12906	6.91115e+07
1816.92	1.38149e+07			11399.4	3.38583e+07
3187.24	1.96668e+07			13513.4	3.58414e+07
9216.21	3.34107e+07			20034.3	3.73834e+07
9230.89	3.41847e+07			27315.8	3.51363e+07
6629.19	2.44518e+07			28471.2	2.15929e+07
5521.59	1.98404e+07			30321.4	3.65524e+07
4834.7	1.90533e+07			23635	3.27302e+07
2721.05	1.84045e+07			14856.9	1.85299e+07
3624.28	4.07604e+06			12745.6	2.81741e+07
3135.81	1.36565e+07			9812.2	8.09146e+06
3441.31	1.72628e+07			11755.4	1.2866e+07
6765.34	1.70575e+07			14563.9	1.46422e+07
8680.62	9.69231e+06			14245.8	1.98952e+07
10117.5	5.51734e+06			13227	1.27507e+07
9602.25	1.21962e+07			13493	7.36472e+06
6311.41	2.19818e+07			11647.6	9.36756e+06
4147.08	1.63019e+07			11695.4	8.49771e+06
3157.26	8.78623e+06			11983.6	7.41467e+06
1558.44	1.0163e+07			8896.51	9.483e+06
1697.7	7.05442e+06			3068.6	2.36899e+07
1364.24	9.09971e+06			3864.31	1.93401e+07
2197.78	1.08365e+07			4787.4	3.16859e+07
4452.67	1.3462e+07			8168.35	2.3448e+07
5406.81	2.48327e+07			9771.17	2.22949e+07
6951.47	3.29103e+07			8135.69	2.16489e+07
14014	2.9626e+07			8671.16	3.66441e+07
20778.5	2.52659e+07			11218.1	2.63682e+07
12978.6	1.01061e+07			11736.1	2.95556e+07
3712.81	4.72282e+06			10839.7	2.67194e+07
2083	7.73708e+06			8959.36	3.00194e+07
1494.91	9.64774e+06			7288.25	2.77261e+07
869.317	1.4583e+07			6260.15	2.517e+07
1364.65	1.04502e+07			8031.28	3.34277e+07
897.71	8.39309e+06			8343.69	3.15622e+07
325.252	0			14605.1	4.93775e+07
156.203	0			16342.9	4.45799e+07
130.444	2.34067e+06			17057.2	5.05116e+07
141.369	3.27818e+06			17418.6	5.82277e+07
99.6413	2.09981e+06			19436.6	5.91262e+07
76.048	0			19804.1	6.04962e+07
86.2448	0			19732.6	6.36232e+07
90.0278	0			20207.6	6.18954e+07
93.2228	0			20218.4	5.84037e+07
90.8423	0			23404.3	6.83143e+07
80.5716	0			26682.2	6.87399e+07
90.5001	0			26777.3	8.31325e+07
122.244	2.41786e+06			27743.4	6.07133e+07
151.338	2.60019e+06			25405.4	5.38316e+07
137.552	2.0631e+06			23432.4	6.93491e+07
125.371	2.07406e+06			26339.4	4.20319e+07
132.115	4.08954e+06			26266.4	2.84339e+07
144.322	0			26674.8	2.75515e+07
115.462	0			22606.1	2.99326e+07
126.429	5.18925e+06			20355.9	2.79425e+07
128.335	5.93269e+06			18540.9	2.81536e+07
198.905	7.37856e+06			18751.3	2.98343e+07
456.167	7.73609e+06			21646.5	2.86647e+07
593.598	6.68306e+06			22774.5	2.96223e+07
294.422	0			23986.1	3.68115e+07
696.133	1.15518e+07			25596.6	2.45046e+07
1145.18	1.62792e+07			21772.6	2.04493e+07
2101.65	1.80492e+07			19599.1	2.26768e+07
1566.3	6.1048e+06			10038.4	8.01234e+06
1136.46	2.21186e+07			6884.52	8.23657e+06
5490.65	2.46448e+07			3829.06	3.96745e+06
6113.82	1.8109e+07			2047.09	0
5796.15	2.63289e+07			4447.84	3.53452e+06
7673.76	2.95296e+07			8251.95	6.74622e+06
9946.77	2.97021e+07			9830.74	7.32013e+06
11188.5	2.62594e+07			14342.5	8.7245e+06
9797.22	2.93647e+07			16912.5	7.76261e+06
5940.79	2.76699e+07			16014.8	1.42928e+07
6785.77	5.74043e+07			22210.3	1.48966e+07
5818.76	3.33519e+07			24562.6	2.48398e+07
8212.64	6.09936e+07			17307.6	9.08115e+06
6550.37	1.06545e+07			8324.66	5.6895e+06
6176.7	2.88117e+07			8829	3.3574e+06
6744.72	2.79384e+07			16913.9	1.11745e+07
7455.19	4.81758e+07			24879.2	1.94469e+07
7187.14	3.55161e+07			19613.5	1.25678e+07
7699.2	5.22646e+07			18471.1	1.51183e+07
8433.2	5.25545e+07			21892.4	2.42289e+07
6952.97	2.37547e+07			17896.6	2.05673e+07
4834.69	3.53139e+07			20134.1	2.22035e+07
6067.08	2.9125e+07			22028.8	1.77812e+07
8227.19	2.49708e+07			17340.4	1.02882e+07
9137.76	2.82235e+07			14396.4	4.63939e+06
8796.32	3.50567e+07			2780.64	2.18706e+06
8211.83	5.18947e+07			793.889	0
8299.42	3.84697e+07			843.631	0
6929.69	3.01602e+07			3440.63	8.02648e+06
4780.48	1.58397e+07			18901.9	1.49623e+07
3344.84	1.85698e+07			14362.6	2.84622e+06
3350.22	1.99058e+07			2967.92	1.10093e+06
2992.22	1.58446e+07			1899.78	1.50892e+06
2189.93	1.49489e+07			1699.31	1.52793e+06
2367.81	1.31344e+07			891.803	1.00777e+06
2103.27	1.66632e+07			5422.65	1.15869e+07
1797.53	1.26413e+07			3392.29	1.75871e+06
140.719	8.08824e+06			658.428	0
168.521	3.72028e+06			1498.13	1.63671e+06
222.873	1.09073e+07			7287.68	9.41126e+06
240.265	3.17417e+06			13703	8.81114e+06
245.082	9.30304e+06			15256.5	1.59375e+07
275.796	9.62888e+06			14760.9	7.04289e+06
246.691	4.67835e+06			13721.4	1.58517e+07
216.789	4.63452e+06			21345.5	2.91386e+07
217.101	5.66975e+06			26466.2	1.99304e+07
205.061	3.06351e+06			27584.5	2.09904e+07
178.098	1.88513e+06			28485.7	2.26883e+07
194.65	1.12468e+06			24521.4	2.07322e+07
193.878	0			20002.7	2.13206e+07
240.34	1.30183e+06			14533.3	1.12259e+07
661.818	1.85506e+06			11213.4	1.99135e+07
418.15	7.24492e+06			14340.7	1.25385e+07
979.679	1.31366e+07			17258.4	1.62449e+07
2233.86	1.29712e+07			14441.1	2.46155e+07
3141.01	2.02453e+07			15143.1	1.24589e+07
1996.57	1.06977e+07			21855.5	2.39787e+07
1920.63	3.61469e+06			26450.1	3.03975e+07
3119.07	1.15041e+07			27419.4	3.08295e+07
6397.18	1.41564e+07			26101	1.97629e+07
9135.43	5.85805e+06			25893	3.20859e+07
4578.05	1.06568e+07			26109.9	2.89679e+07
1453.49	5.77158e+06			26637.5	2.82806e+07
2274.21	3.5674e+06			14963.4	6.38951e+06
2436.43	1.07748e+07			3486.78	1.10472e+06
1610.65	8.29837e+06			5039.7	6.61934e+06
1970.22	2.23332e+06			25161.9	2.45466e+07
2358.49	1.24593e+07			29054.9	2.13485e+07
2101.61	1.15848e+07			29291.8	2.17515e+07
1312.77	6.03153e+06			29566.7	2.96004e+07
1459.54	1.12131e+07			24295.1	1.93642e+07
2885.62	1.17726e+06			16166	1.58231e+07
1707.56	3.87796e+06			18479.2	2.40412e+07
693.855	6.58005e+06			19904.2	2.28112e+07
522.118	3.08989e+06			17131.7	1.08026e+07
10933.9	4.67983e+06			19888.1	2.17178e+07
1836.66	4.93e+06			19932.5	1.41872e+07
666.767	8.50988e+06			19977.3	1.16873e+07
1603.04	7.03125e+06			21164.9	1.18629e+07
2644.96	1.34899e+07			21740.2	1.60306e+07
2367.32	2.01724e+07			20666.2	5.01071e+06
3889.13	9.65281e+06			20794.2	1.67658e+07
4643.43	1.15064e+07			20777	1.62185e+07
6494.1	2.17265e+07			21639	1.6449e+07
5532.38	1.94278e+07			19821.3	2.12445e+07
4099.81	2.33159e+07			19540.8	2.09747e+07
2548.54	2.13562e+07			14648.4	2.16531e+07
2701.75	2.00718e+07			16343.2	4.47445e+06
2634.15	2.02583e+07			18164.3	2.43467e+07
3042.21	1.89178e+07			15822	1.95296e+07
5286.4	1.63357e+07			17313.9	1.33262e+07
6342.38	1.94835e+07			17342.7	1.72697e+07
4892.49	2.13369e+07			17464.1	1.51965e+07
3065.51	1.89388e+07			18161	1.91276e+07
2290.34	1.17393e+07			19755.9	1.93079e+07
2756.45	1.42298e+07			21394.4	1.35136e+07
2784.22	1.34509e+07			17578.9	1.81838e+07
1756.09	1.15942e+07			18963.6	2.29568e+07
2011.47	1.20931e+07			18537.5	1.84549e+07
3778	1.49742e+07			16979.8	1.34824e+07
12362	2.82416e+07			16878.5	1.07538e+07
23227.6	2.01576e+07			17055.7	1.83502e+07
25762.4	2.5627e+07			17968.8	1.06233e+07
23566.5	2.46981e+07			19843.5	2.13537e+07
14791.3	7.98232e+06			21350.2	1.55241e+07
7207.42	1.51599e+07			21621.1	2.02025e+07
19274.2	3.1184e+07			19845.7	1.96705e+07
25929.6	1.93778e+07			16324.7	1.52462e+07
24274.6	2.82636e+07			17282.4	4.56124e+07
13625	2.4494e+07			19941.6	5.10042e+07
10297.1	2.69483e+07			18393.5	2.54823e+07
11359.6	1.72374e+07			16968.8	3.33825e+07
9480.45	1.53624e+07			16696.4	2.98928e+07
13109.4	2.47037e+07			15896.3	2.7679e+07
11498.7	2.03079e+07			15854.7	2.8279e+07
3330.91	1.54521e+07			15655.7	2.1285e+07
4748.09	9.92707e+06			14973.3	3.31099e+07
4038.96	1.3456e+07			13462.7	2.88059e+07
5536.42	1.34614e+07			12066.6	2.75845e+07
3955.78	1.25816e+07			11423.3	3.39622e+07
2160.76	8.23152e+06			11331	3.69169e+07
11976.4	6.99356e+06			10390.2	3.44116e+07
22439.2	1.05611e+07			9079.12	1.95267e+07
18254.3	1.04874e+07			6304.8	2.85147e+07
24164	1.08543e+07			4810.72	3.02161e+07
23452.9	1.44255e+07			7454.68	3.17727e+07
19325.6	6.02149e+06			11411	4.01838e+07
16179.5	5.31649e+06			12182.4	2.92885e+07
11827.9	8.79064e+06			11025.4	3.20152e+07
3819.91	1.164e+07			10607	3.82579e+07
17780.4	9.55018e+06			9669.75	3.52028e+07
29135.1	1.03811e+07			10887.1	3.51963e+07
19285.8	1.11775e+07			11038.8	3.04295e+07
15676.9	1.40998e+07			6606.46	1.85335e+07
9608.53	1.0189e+07			7829.13	2.17835e+07
6876.62	4.55921e+06			5132.54	1.73413e+07
7370.08	3.44927e+06			4103.63	3.09667e+07
10055.2	1.21933e+07			6736.24	3.5717e+07
10319.1	2.10568e+07			9504.4	2.83662e+07
32332.6	1.63708e+07			8354.08	2.49338e+07
31306	2.73732e+07			9211.58	4.16527e+07
26071.9	1.65001e+07			11703.8	4.45799e+07
24617.5	1.18893e+07			11894.4	3.83775e+07
24130.8	1.43753e+07			13059.8	4.9517e+07
24019.8	4.2763e+06			10904.8	4.55851e+07
21935.2	0			6812.52	3.52692e+07
26659	0			4015.57	5.16785e+07
24421.5	0			6033.39	4.29149e+07
24169.1	2.44007e+07			8072.2	3.30981e+07
22215.7	1.96234e+07			8342.58	3.71688e+07
21210.3	1.30233e+07			7695.79	3.80299e+07
9899.98	5.7105e+06			8632.87	3.87215e+07
2039.89	3.95522e+06			10282.5	3.01564e+07
710.569	3.40262e+06			10339.6	3.69831e+07
5748.63	5.59487e+06			8152.03	3.66724e+07
13489.9	0			6805.97	2.30614e+07
16342	3.80301e+06			6258.08	2.97534e+07
19637.3	2.84271e+06			6487.24	2.96263e+07
9949.11	0			7351.64	3.40448e+07
1491.99	2.64471e+06			6345.57	3.19903e+07
1094.08	1.90568e+06			6317.53	2.67894e+07
3685.05	7.18148e+06			6512.48	3.07585e+07
8490.34	3.38443e+06			8560.74	3.78318e+07
10476	3.51045e+06			10986.9	3.78774e+07
12719	2.3851e+06			12525.2	3.45863e+07
10842.5	7.88486e+06			12822.9	3.2515e+07
7372.92	4.35915e+06			11277.7	3.87387e+07
5165.62	1.07119e+07			9683.76	4.44998e+07
5135	1.37351e+07			9023.76	4.96273e+07
5372.49	8.39239e+06			8684.61	4.67301e+07
2732.3	1.32447e+07			9382.61	4.33112e+07
2815.92	8.38434e+06			8532.78	3.73714e+07
1741.07	1.15421e+07			7921.61	3.23046e+07
7376.7	5.23827e+06			9165.95	3.31266e+07
12712.7	9.9363e+06			10026.9	3.26568e+07
7287.31	1.00891e+07			10839.4	3.09e+07
5793.82	1.25897e+07			13070.9	3.98618e+07
6395.76	2.65209e+07			12770.4	3.49867e+07
21604	2.09905e+07			14254.4	4.15231e+07
18770.3	1.84433e+07			14747.3	4.09773e+07
14228.6	1.61419e+07			14423.2	4.402e+07
3821.08	7.6804e+06			12397.5	2.89527e+07
7585.82	2.33353e+07			11229.6	2.24147e+07
8357.14	1.30517e+07			11850	3.13012e+07
4458.17	1.4439e+07			11411.8	1.96782e+07
10966.9	2.39928e+07			8792.2	3.4622e+07
7213.83	1.7648e+07			8143.54	1.6019e+07
17208.3	2.05654e+07			8800.78	2.12121e+07
17667.9	9.9269e+06			10514.7	1.16246e+07
11672.3	6.46263e+06			11470.6	2.50345e+07
13822.1	1.48911e+07			9858.8	2.67446e+07
6503.2	1.38823e+07			8496.79	3.18426e+07
1625.09	3.14028e+06			7966.19	2.11753e+07
187.603	0			4113.22	8.67169e+06
690.039	0			3641.66	1.82251e+07
2495.84	1.50738e+07			6683.29	2.16148e+07
1783.4	1.41265e+07			8287.58	1.7311e+07
959.088	4.71647e+06			7205.85	2.39477e+07
1424.97	4.68237e+06			10111.2	3.21265e+07
1429.22	6.93253e+06			10985.2	3.32731e+07
1753.16	1.62065e+07			13190.5	3.51291e+07
2322.85	2.03126e+07			13256	3.53796e+07
2612.23	1.95694e+07			13021.6	3.30486e+07
3277.64	2.20875e+07			14023.7	2.82745e+07
5068.67	4.40899e+06			12680.1	2.38516e+07
5815.75	1.15463e+06			11216	2.76639e+07
5596.5	1.02053e+07			9492.07	1.7391e+07
21365.5	4.70027e+06			10188.5	2.48656e+07
12292.5	1.32625e+07			11211	1.38877e+07
7893.19	4.62686e+06			10315.3	2.39716e+07
4187.22	5.57981e+06			8181.25	2.20093e+07
1561.97	2.97136e+06			8148.96	3.16699e+07
858.349	4.54088e+06			7541.86	2.69912e+07
2325.68	7.73794e+06			6870.83	2.5645e+07
2865.25	8.29524e+06			7098.42	2.39896e+07
4139.45	9.33214e+06			6679.88	1.57973e+07
2111.84	2.27873e+06			4638.99	2.81764e+07
1589.34	5.1758e+06			8929.14	3.13485e+07
2105.92	2.0585e+06			13006.9	4.28745e+07
4251.36	2.4041e+06			12196.7	2.68604e+07
5469.39	1.08128e+07			10460.3	2.92603e+07
3878.44	7.59558e+06			10795.3	2.31097e+07
4733.87	5.82311e+06			10141.1	2.41701e+07
4143.02	1.3111e+07			12298	2.43403e+07
3242	6.10704e+06			12866	3.28915e+07
3518.55	4.50168e+06			12879.1	3.10832e+07
2553.07	7.52923e+06			13135.4	2.61056e+07
1982.09	1.36162e+07			14186.9	4.84251e+07
1495.99	7.25653e+06			14174.4	4.52164e+07
1346.6	8.05332e+06			14919.5	3.19025e+07
2351.13	8.10418e+06			16561.4	3.2328e+07
8867.7	1.24624e+07			14952.3	2.32344e+07
9081.07	1.55708e+07			14053.3	2.91481e+07
8718.65	4.91832e+06			14140.9	2.95979e+07
7395.38	1.84626e+06			15118.1	2.23557e+07
5475.03	6.54319e+06			16248.6	4.98762e+07
4448.21	7.43078e+06			17054.3	3.30012e+07
5583.42	1.92395e+06			16653.5	4.28611e+07
4373.1	4.25866e+06			16197.5	3.39691e+07
7055.62	1.54048e+07			13435.6	2.62851e+07
9552.19	9.65646e+06			9149.2	1.31138e+07
10073	6.03163e+06			7715.49	1.97211e+07
11732.9	1.22049e+07			11185.9	2.87018e+07
15605.5	8.5757e+06			11117.1	3.10564e+07
15653.6	1.08752e+07			7656.15	1.15478e+07
11244.9	7.95856e+06			6119.53	9.82798e+06
7125.95	1.00561e+07			5239.84	1.43296e+07
8689.7	6.93733e+06			5508.3	2.76252e+07
7613	5.8552e+06			6452.33	1.5454e+07
4624.23	5.34931e+06			8105.83	1.996e+07
4758.67	4.24102e+06			8793.49	2.7137e+07
5014	1.01286e+07			9637.64	2.39628e+07
5659.91	1.8485e+07			9525.44	1.41905e+07
9628.18	2.85157e+07			9398.59	2.33731e+07
15174.9	2.69257e+07			7617.54	1.28299e+07
12675.3	2.1172e+07			8352.95	1.9165e+07
5063.25	1.07382e+07			9321.7	2.01879e+07
1906.69	8.33968e+06			9548.15	1.76741e+07
9596.12	1.1871e+07			9539.56	2.94453e+07
10280.8	7.02913e+06			10738	1.81514e+07
3281.58	6.29075e+06			11270.2	2.48433e+07
1858.31	1.02005e+07			10830.2	2.07324e+07
2196.97	1.76584e+06			10956.4	3.02541e+07
1640.79	1.71242e+06			10985.9	2.43761e+07
1650.53	0			9663.47	3.03547e+07
2170.25	8.50426e+06			7760.31	3.11952e+07
1608.85	4.3827e+06			7325.97	2.10808e+07
1412.03	3.34985e+06			7870.83	1.60598e+07
2476.47	4.55843e+06			8965.64	1.90627e+07
3222.7	2.05159e+07			9982.84	1.96759e+07
3871.22	1.2577e+07			9721.87	1.99188e+07
2546.17	1.66468e+07			9140.08	1.9286e+07
1452.42	3.33211e+06			7629.79	1.47537e+07
4455.29	1.99152e+07			7942.95	1.16762e+07
7241.89	2.58011e+07			10223.8	2.29617e+07
9053.63	2.0187e+07			9676.01	2.38495e+07
7400.98	7.48128e+06			10849.1	2.18868e+07
2953.95	2.13202e+07			11260.6	2.61847e+07
6378.06	2.45497e+07			10837.2	1.88403e+07
5791.28	2.01885e+07			11986.2	2.73776e+07
7604.5	2.17344e+07			12137	2.72299e+07
5999.78	2.51914e+07			10552.6	3.51515e+07
2731.76	1.56247e+07			8974.1	1.66387e+07
5370.28	3.23752e+07			7499.3	2.50517e+07
4978.16	1.71777e+07			8723.8	2.31904e+07
3255.97	1.11917e+07			10015.7	3.35736e+07
4463.4	3.38972e+07			9726.78	3.05288e+07
3681.84	2.33401e+07			9438.81	3.6684e+07
3742.3	1.67099e+07			9331.04	2.44549e+07
3738.05	2.04989e+07			9416.9	2.32318e+07
4147.03	2.19794e+07			8536.11	4.01989e+07
3779.3	1.97497e+07			8657.83	2.52745e+07
2922.55	1.69737e+07			7660.84	3.2018e+07
3415.92	8.57474e+06			4258.78	2.80866e+07
4211.33	1.33051e+07			3715.93	3.87599e+07
3527.53	1.23719e+07			6968.53	3.40089e+07
2805.8	1.10022e+07			7028.5	3.96806e+07
1718	4.44732e+06			6994.18	3.58057e+07
1481.16	7.13355e+06			7878.81	5.35315e+07
1986.3	2.74298e+06			7801.49	4.99461e+07
1662.13	7.57749e+06			9435.3	3.39077e+07
1353.35	1.92382e+06			9875.62	3.93487e+07
2510.27	2.22471e+06			9047.44	3.19487e+07
3515.54	2.01093e+06			9608.87	3.34521e+07
2267.03	4.79046e+06			9677.91	3.34055e+07
1906.83	4.9086e+06			9571.59	3.44347e+07
2468.11	6.54202e+06			9444.89	2.26271e+07
2771.01	3.315e+06			8730.67	3.04253e+07
2602.89	4.25774e+06			8534.19	4.61458e+07
3285.93	4.02145e+06			8643.5	4.73856e+07
3176.42	2.24106e+06			6330.87	2.37795e+07
2540.78	3.75534e+06			7458	3.65759e+07
2471.1	1.99803e+06			9292.01	3.33581e+07
2147.65	4.29237e+06			10068.3	3.985e+07
1801.49	1.30819e+06			10188.5	4.62412e+07
1449.79	2.53124e+06			10235.6	4.53354e+07
1270.51	1.18475e+06			10369.5	3.83281e+07
1514.94	2.52404e+06			10441.7	4.60851e+07
1493.11	1.33175e+06			10922.1	3.93397e+07
1771.37	0			11158.6	3.25515e+07
1565.89	2.55721e+06			11006	3.65852e+07
1450.48	1.42487e+06			10713	1.553e+07
1548.8	0			11470.7	3.10397e+07
1597.54	0			5901.06	2.70951e+07
1742.12	0			3047.85	1.4143e+07
3196.27	0			4268.98	1.19325e+07
4482.19	0			5826.32	2.07427e+07
2585.12	2.04182e+06			7157.23	2.0611e+07
2432.64	5.82811e+06			5014.65	1.92819e+07
2590.81	4.48376e+06			9976.63	1.85937e+07
3145.25	4.27413e+06			10744.5	1.67297e+07
4057.03	2.69911e+06			12267.1	2.23189e+07
4895.51	5.91452e+06			9635.81	1.94737e+07
3508.17	0			14477.9	3.02486e+07
4163.47	5.93277e+06			15300.7	3.06612e+07
3636.16	4.01276e+06			13665.8	2.76087e+07
2162.3	1.75095e+06			12306.9	2.17704e+07
1681.25	2.01813e+06			8810.58	1.50586e+07
1775.51	0			9370.71	2.38595e+07
2186.39	0			8897.75	1.54607e+07
2406.44	1.60723e+06			8852.67	1.64251e+07
2497.27	2.35443e+06			9137.82	1.79872e+07
2289.09	1.61586e+06			9584.01	2.42395e+07
2442.43	0			9369.53	1.59367e+07
1991.71	0			9198.45	2.46321e+07
1779.23	0			9244.82	2.18284e+07
1691.13	0			9285.16	2.54463e+07
2023.99	0			9273.82	2.39676e+07
1610.68	1.61129e+06			11558.6	2.60448e+07
702.639	4.64458e+06			11416	2.35966e+07
747.888	2.76725e+06			10124.7	2.78819e+07
860.932	3.8301e+06			9451.31	2.15307e+07
1041.73	5.29674e+06			10449.8	2.52234e+07
913.598	1.74338e+06			9527.87	1.10233e+07
854.54	3.16706e+06			9343.52	1.48926e+07
1037.82	5.85106e+06			10014.9	2.05472e+07
1127.18	4.74549e+06			9673.23	2.7383e+07
1302.44	1.38688e+06			9018.73	1.85078e+07
1451.95	3.95999e+06			9750.98	2.36142e+07
1546.46	7.2682e+06			10193.9	1.74277e+07
1538.86	1.68873e+06			9417.05	3.20534e+07
1468.22	2.89482e+06
1417.34	4.83744e+06
1500.27	1.99936e+06
1242.84	0
1197.19	0
1316.01	0
1540.95	0
2050.24	0
3291.88	0
2748.18	0
2218.45	0
2939.92	0
3204.64	0
3343.24	0
3765.32	0
4378.96	0
4214.85	0
3977.81	0
4279.24	0
4691.2	0
6075.33	0
8669.66	0
11027.7	0
5502.92	0
4440.35	0
10161.6	0
11611.4	0
9587.46	0
7220.92	0
8432.61	0
11842.1	0
14782.5	0
18929.2	0
17636.9	0
11536.8	0
10288.1	0
9129.51	0
4639.47	0
2377.99	0
1868.38	0
2283.33	0
2582.85	0
2480.2	0
2452.7	0
2829.61	0
3304.45	0
5009.76	0
4983.1	0
3537.11	0
3236.96	0
5294.44	0
11685.6	0
14154.8	0
13826.8	0
14221.2	0
14587.2	0
14748.1	0
15124.4	0
16392.6	0
12606.7	3.18365e+07
10780.2	2.43982e+07
9568.65	2.05288e+07
9291.2	2.33602e+07
8216.4	2.35205e+07
12027.6	2.05463e+07
10044.3	1.37519e+07
9611.26	1.36311e+07
10480.9	1.17029e+07
8121.16	7.39981e+06
6060.59	1.11594e+07
5018.65	9.12393e+06
5271.54	1.34992e+07
5519.46	1.37017e+07
1237.24	1.0266e+07
1336.77	5.0932e+06
1292.06	6.30394e+06
1201.62	1.32705e+07
1218.99	5.97345e+06
1276.97	3.94566e+06
1193.56	4.26741e+06
972.367	7.16376e+06
984.291	1.03489e+06
969.298	5.24614e+06
1041.04	1.30412e+07
1246.12	8.79874e+06
1182.66	6.64237e+06
1204.5	3.55246e+06
1446.22	5.05328e+06
1390.59	4.65461e+06
1384.81	2.7306e+06
1221.3	0
961.104	4.02658e+06
981.854	8.37309e+06
1018.07	1.20767e+06
1177.68	0
1420.91	3.65288e+06
1398.34	1.6765e+06
1254.97	3.34747e+06
1288.82	5.68476e+06
1430.89	1.12245e+06
1509.96	2.81554e+06
1616.93	4.7402e+06
1722.27	0
1685.1	3.8224e+06
1673.54	2.20409e+06
2318.46	1.0399e+07
4041.73	4.56054e+06
8873.76	1.82884e+07
9916.66	2.60309e+07
9644.27	1.66394e+07
10591.1	1.65088e+07
8864.55	1.1058e+07
7635.15	1.95134e+07
6364.6	1.62484e+07
5935.43	1.52851e+07
4436.01	5.32749e+06
3615.19	1.31554e+07
3779.7	1.80572e+07
4820.98	8.54185e+06
3232.91	6.4585e+06
2723.74	7.69789e+06
2961.99	7.0099e+06
4891.61	1.89631e+07
6789.64	1.3846e+07
6145.58	1.18708e+07
6321.29	1.03636e+07
7709.4	1.00473e+07
4937.01	4.05076e+06
4388.69	1.34268e+07
5112.13	2.30837e+07
4905.17	1.46754e+07
5026.6	1.64571e+07
4480.44	1.42269e+07
3658.39	1.41373e+07
6012.26	1.41218e+07
4554.72	1.4093e+07
4282.4	1.49954e+07
7509.67	3.45496e+07
9858.03	5.80017e+07
12868.2	5.18085e+07
11532.4	2.83996e+07
13800.9	5.75655e+07
13203.7	4.05294e+07
13977.2	4.41562e+07
15308.1	3.50408e+07
14913.1	5.74834e+07
12958.2	4.59221e+07
9553.07	2.62594e+07
7086.18	1.51273e+07
5451.8	2.92283e+07
7803.32	2.73965e+07
11879.2	4.24621e+07
13590.3	2.58507e+07
12876.1	2.02352e+07
8443.72	9.97084e+06
6376.71	3.35007e+07
8066.02	2.0275e+07
7782.78	3.90112e+07
9134.22	1.50687e+07
6698.07	1.84564e+07
6451.71	1.38132e+07
4637.03	1.40909e+07
7225.69	2.51623e+07
6225.62	1.32842e+07
9666.57	2.239e+07
9514.79	1.40311e+07
8808.4	2.18405e+07
6030.96	2.29229e+07
2024.54	6.19179e+06
1101.4	5.38513e+06
1156.42	1.0129e+06
1291.83	0
1307.42	1.4696e+06
1372.56	5.44482e+06
1250.11	1.3041e+07
1271.19	4.82037e+06
1217.34	5.95959e+06
1084.37	2.97068e+07
1098.54	2.41463e+07
828.906	1.71911e+07
833.997	2.52556e+07
1145.09	2.18633e+07
1539.45	3.01201e+07
1627.57	2.43381e+07
2093.37	2.13663e+07
3029.11	2.62714e+07
3761.77	3.09587e+07
4877.18	5.15517e+07
5514.81	5.86198e+07
5656.86	6.28694e+07
7083.97	6.86199e+07
8105.76	1.00253e+08
8708.99	9.35537e+07
9485.47	1.01222e+08
7320.09	1.10314e+08
6719.28	8.79187e+07
9057.64	1.37733e+08
5590.56	7.47257e+07
2548.08	5.5155e+07
3054.41	3.24026e+07
9752.45	1.52232e+08
4006.44	2.74259e+07
8099.39	3.28402e+07
7649.29	2.59211e+07
7329.4	2.70194e+07
5440.51	1.89063e+07
5080.92	1.10589e+07
5966.96	2.45811e+07
9248.28	3.22617e+07
6408.13	2.30402e+07
2532.48	1.91011e+07
2387.52	4.78942e+07
4487.47	8.09681e+07
7207.45	9.22517e+07
8912.42	1.76395e+08
10285.6	2.43544e+08
7527.39	1.36859e+08
9157.28	1.42798e+08
9059.08	1.38894e+08
8805.61	1.11362e+08
9064.66	1.52613e+08
6506.86	8.52612e+07
5154.79	9.39955e+07
806.276	3.32167e+07
970.476	4.2569e+07
992.259	4.20973e+07
6867.59	4.671e+06
10258.2	0
11644.1	0
12071.6	0
12120.2	0
11322.2	0
11508.9	0
9568.41	0
5862.25	0
8169.07	0
7257.46	0
8862.43	0
9694.13	0
9992.51	0
10087.7	0
10929.5	0
10520.9	0
10457	0
10358.6	0
10920.3	0
9902.03	0
11036.1	0
10623.3	0
10122.6	3.00408e+06
10156.8	3.08709e+06
11009.2	0
10949.3	0
10575.1	0
10584.5	0
10970	0
8643.71	0
5900.25	0
4246.43	0
3741.38	0
3058.14	0
2353.3	0
4175	0
4747.88	5.33285e+06
14208	4.74711e+06
15717.1	7.92393e+06
10186.6	6.21888e+06
4742.52	0
1778.65	1.23692e+06
1799.81	0
1942.72	0
1396.18	0
1703.78	0
4909.44	0
2589.46	0
2683.75	0
2431.31	0
2852.21	0
4963.59	0
3001.13	6.08786e+06
4134.81	2.65255e+06
4955.06	1.78526e+06
5204.31	8.60233e+06
6047.06	2.21835e+06
5052.27	5.13832e+06
1894.95	3.76069e+06
3826.76	3.96489e+06
3051.68	1.55256e+06
2299.05	1.95853e+06
1476.13	0
2409.07	0
1837.81	0
1913.14	6.0122e+06
2434.21	4.90172e+06
1934	1.02664e+07
4092.87	6.34961e+06
7042.81	3.24912e+06
8321.32	3.40142e+06
8636.4	6.47241e+06
8374.54	5.04275e+06
8039.34	9.73015e+06
7314.39	7.88621e+06
6168.86	8.60508e+06
6498.18	7.83465e+06
6614.52	1.86241e+07
6173.19	1.09794e+07
5110.63	3.09316e+06
4934.17	5.82198e+06
4595.21	3.4173e+06
5427.75	7.29218e+06
6093.17	3.28526e+06
7155.91	9.51158e+06
8404.74	5.4958e+06
8343.29	1.29423e+07
7608.98	8.0915e+06
6709.31	1.09311e+07
7707.21	5.8596e+06
8759.85	3.42485e+06
9619.81	4.47898e+06
9842.05	1.62666e+06
9864.38	3.07528e+06
10062.4	1.38612e+06
9939	0
9563.11	0
8750.43	0
8973.88	1.6676e+06
7820.55	8.6766e+06
5701.07	7.1214e+06
1301.14	0
1840.78	0
2164.74	0
3244.2	0
2784.35	0
3255.91	5.45133e+06
5024.32	7.25146e+06
5464.31	7.42297e+06
6291.47	1.41966e+07
5944.72	5.0721e+06
6699.7	0
6372.51	3.04362e+06
6702.37	5.91946e+06
6006.04	3.49486e+06
5615.68	7.40701e+06
4910.22	6.57747e+06
5312	1.54166e+06
4978.7	3.9277e+06
3929.06	2.69375e+06
7256.16	1.02324e+07
7838.19	8.27562e+06
7354.03	7.52503e+06
5943.03	1.01241e+07
5651.3	1.10937e+07
4739.54	3.38115e+06
4184.7	0
3470.52	5.27554e+06
5138.97	9.34105e+06
5183.04	1.02558e+06
4182.86	8.61779e+06
4430.33	4.98782e+06
4871.76	9.27586e+06
5625.95	7.70127e+06
5351.35	5.64999e+06
5026.89	6.65028e+06
5070.74	1.33858e+07
6041.99	4.70924e+06
4343.38	4.62553e+06
5281.97	1.52939e+06
7315.91	4.4575e+06
5707.85	4.87181e+06
5660.33	0
5394.84	0
5394.83	0
5755.76	1.22112e+06
5410.3	1.01922e+06
5045.01	0
4911.43	0
3441.67	0
2930.15	0
3382.19	0
3273.51	0
2776.44	0
3020.08	0
5125.37	0
3676.43	0
2577.53	2.78953e+06
3192.35	5.54547e+06
2676.37	1.38438e+06
3835.04	5.20617e+06
4033.43	0
4685.7	0
4693.31	0
3444.53	0
2962.79	0
1944.09	3.40869e+06
2484.04	5.51452e+06
2471.61	8.34286e+06
2326.03	5.40326e+06
2183.55	0
2003.09	2.0507e+06
2157.3	1.65494e+06
2078.9	0
2366.17	8.26376e+06
2666.22	4.43258e+06
2043.83	2.12596e+06
2598.42	0
3619.69	4.39911e+06
11785.1	1.64466e+07
13943.8	1.64963e+07
13873.7	2.02312e+07
10554.3	4.04717e+07
10015.6	2.39574e+07
12300.5	2.69007e+07
13245.5	1.00624e+07
8025.98	2.39185e+07
9208.39	2.96428e+07
10540.3	2.20266e+07
10119.4	1.75096e+07
9466.75	1.12077e+07
7956.66	1.38151e+07
7204.49	9.24169e+06
7725.73	1.24614e+07
8461.6	8.4597e+06
10017.7	1.2721e+07
8946.35	5.31191e+07
11097.7	6.53358e+07
10892.1	6.05233e+07
9586.38	5.14386e+07
8615.11	6.39588e+07
9499.71	5.61647e+07
8421.35	9.83738e+06
8570.76	1.02364e+07
8790.58	1.95818e+07
8188.18	1.10007e+07
8222.69	8.48218e+06
9015.91	1.45954e+07
8969.69	1.45768e+07
8910.9	1.53968e+07
8364.69	1.21332e+07
8138.74	1.13925e+07
8624.26	1.10072e+07
8782.89	1.34234e+07
8786.19	1.06255e+07
8595.74	1.02648e+07
9154.33	2.03676e+07
9355.09	1.68754e+07
8615.6	2.61608e+07
8238.21	2.75224e+07
8287.56	3.0293e+07
8533.51	1.75695e+07
8439.35	1.93145e+07
8912.49	2.8278e+07
8833.32	2.02531e+07
8162.7	2.17769e+07
7508.6	2.10684e+07
7670.03	1.89196e+07
7860.08	1.98159e+07
7933.85	1.87262e+07
7436.05	2.77036e+07
7810.1	1.82709e+07
7810.53	2.97082e+07
6941.13	1.46406e+07
8464.37	3.72155e+07
7951.26	4.1884e+07
9196.3	1.56063e+07
10794.3	2.24636e+07
10435.7	2.15408e+07
10361.9	2.84539e+07
8930.52	2.73864e+07
8596.43	1.86715e+07
8858.73	2.89988e+07
8611.17	3.21544e+07
8640.68	3.92244e+07
9385.72	4.88768e+07
10645.5	5.06723e+07
12416.6	4.35184e+07
12527.2	5.44787e+07
12070.4	4.1843e+07
10530.9	2.97507e+07
10076.6	2.02225e+07
7867.24	1.59608e+07
6423.74	9.01007e+06
6545.81	1.33843e+07
7051.77	8.25895e+06
8072.22	8.00675e+06
8080.84	8.3398e+06
9018.84	1.99146e+07
9603.35	1.58795e+07
8024.23	7.92297e+06
7843.94	9.99138e+06
7165.77	7.54979e+06
7038.53	5.95781e+06
8949.44	1.48392e+07
9199.13	1.2784e+07
7943.58	3.27543e+07
6693.17	1.76034e+07
5243.13	1.83045e+07
6663.85	1.80946e+07
7115.83	2.11276e+07
6751.2	2.27376e+07
6478.54	1.48138e+07
7383.52	1.96871e+07
7248.36	2.32156e+07
6881.39	2.15339e+07
6211.14	3.23473e+07
6242.61	2.44748e+07
6623.09	1.71148e+07
6540.72	2.87417e+07
5469.02	2.28894e+07
5397.48	1.73933e+07
5746.5	2.52472e+06
6126.43	2.65278e+06
5823.49	0
5639.21	5.02725e+06
5819.04	4.57014e+06
5921.27	3.04751e+06
6959.48	1.66916e+06
7472.76	0
7527.44	0
8960.6	4.98579e+06
9621.59	3.62293e+06
9349.08	2.69038e+06
9434.41	0
9687.69	0
10232.7	0
12081.4	1.04004e+06
12929.6	1.73644e+06
13321.9	0
2047.35	1.01362e+07
6453.94	3.48561e+06
8521.71	5.30973e+06
6074.06	6.66333e+06
3746.11	5.41698e+06
3382.73	1.59002e+07
3924.92	5.26906e+06
2669.94	6.43583e+06
2589.88	1.10543e+07
1938.06	8.67136e+06
5532.58	2.47411e+07
14509.4	1.05483e+07
12452.3	5.19917e+06
12510.6	4.44384e+06
6058.32	9.28229e+06
8447.22	4.2135e+06
10132.3	7.49331e+06
6206.5	1.66683e+06
3419.05	4.71326e+06
3816.98	1.64521e+06
2475.04	3.28295e+06
2810.93	0
2870.29	1.32314e+06
2515.81	1.05524e+06
2377.85	6.5008e+06
1642.45	7.30529e+06
1456.93	5.35365e+06
1744.83	6.28135e+06
965.42	2.82407e+06
1839.51	3.77612e+06
1417.57	0
700.317	0
835.75	0
1687.59	0
2242.8	0
2358.92	0
2529.94	4.0892e+06
2452.13	3.1685e+06
3260.23	0
3928.69	4.58987e+06
4218.06	5.57827e+06
4535.57	7.50418e+06
4971.33	6.44799e+06
4532.52	4.31521e+06
3541.42	1.86734e+06
3092.86	1.08984e+07
2749.58	3.01728e+06
2638.74	1.34688e+06
2670.27	2.13576e+06
3389.14	7.8436e+06
2973.59	2.27231e+06
3297.86	0
3268.11	1.71999e+06
3137.37	2.55752e+06
3480.77	2.95586e+06
3741.75	3.14402e+06
2241.23	0
959.782	0
1331.35	0
1448.28	0
1422.18	5.27619e+06
1956.81	2.97524e+06
1846.13	0
1996.91	5.86676e+06
1469.97	1.05671e+06
2840.51	3.68169e+06
6835.78	6.58906e+06
5150.85	3.67906e+06
4717.27	3.5022e+06
2728.02	0
1090.81	0
1186.9	0
610.323	0
1023.43	1.54428e+06
1973.91	1.60101e+06
2088.31	0
2414.64	0
2752.4	6.15586e+06
2481.33	1.04456e+07
3366.99	3.18547e+06
3734.95	2.36564e+06
1903.25	0
1341.11	0
1601.99	0
2138.9	0
1765.57	0
1168.37	0
1468.89	0
1135.47	0
629.231	0
326.467	0
366.319	0
543.92	0
666.674	0
753.53	0
789.171	0
736.548	0
545.418	0
438.868	0
1055.1	0
997.222	0
308.655	0
203.448	0
301.956	0
352.78	0
281.054	0
1148.16	0
1321.43	0
1363.67	2.03733e+06
1150.1	1.36198e+06
837.104	1.58877e+06
613.962	0
1306.68	0
1484.04	0
1626.63	0
1550.98	0
1886.02	0
2386.4	0
1350.21	0
785.326	0
525.325	0
3561.1	0
2415.31	0
2034.95	0
2507.59	0
3135.87	4.37818e+06
3220.44	1.33713e+06
4242.37	4.96311e+06
4016.31	5.24013e+06
3968.81	1.63953e+06
4526.64	1.08026e+07
4727.48	8.86042e+06
5006.86	7.71838e+06
4531.21	7.82952e+06
4528.37	5.62065e+06
4809.64	2.30336e+06
5100.08	7.15744e+06
6243.93	5.47486e+06
3767.83	1.0977e+07
3568.75	1.55203e+07
3857.36	1.58238e+07
15925	7.85404e+07
21181.3	6.33804e+07
24086.9	6.41544e+07
27640.6	7.24527e+07
28830.1	7.18949e+07
28254	6.18043e+07
28549.9	7.0408e+07
29991	6.38754e+07
30119.3	6.16376e+07
29378.7	5.78368e+07
28066	7.47382e+07
25547	5.23718e+07
26340.6	7.22584e+07
23182.8	4.92373e+07
23816.9	6.03374e+07
26816.8	7.06344e+07
33990.3	6.23494e+07
37815.2	6.48567e+07
39062.2	5.81688e+07
37506	7.33897e+07
33226.3	8.47888e+07
30574.3	6.67183e+07
29544.6	6.54351e+07
27623.4	7.4324e+07
28283.3	6.66372e+07
29868	7.17903e+07
32644.8	6.24612e+07
33491.5	8.62445e+07
34791.9	9.78145e+07
34624.2	8.2558e+07
33863.1	6.46207e+07
34073.4	8.263e+07
36065	6.61191e+07
35136.6	8.68169e+07
33084.4	8.36667e+07
33250.4	7.93189e+07
33759.7	6.90651e+07
34334.4	5.87795e+07
34536.3	5.87809e+07
34983.7	5.58395e+07
35044.1	4.38367e+07
34435.9	4.08169e+07
34390.5	5.28811e+07
33838.2	9.54588e+07
33309.8	5.94281e+07
32365.7	8.6973e+07
32238	6.89586e+07
31268.1	7.38167e+07
31245.2	7.49852e+07
29565.7	7.45185e+07
30655.5	7.77668e+07
31433.9	7.47139e+07
32793.9	6.30577e+07
33491	6.69285e+07
31029.4	6.6353e+07
29610.1	6.21086e+07
28651.6	5.46141e+07
25471.3	7.16246e+07
26101.5	7.11249e+07
27501.2	9.26461e+07
31142.5	8.61256e+07
30909.7	6.84925e+07
29748	7.41135e+07
28829.6	6.67876e+07
29797.8	7.50186e+07
30051.7	5.43597e+07
29772.5	5.57046e+07
23151.9	4.41936e+07
16929.2	4.2006e+07
14119.9	4.04008e+07
17744.1	6.28153e+07
20511.5	6.01682e+07
23549.6	6.59346e+07
29898.9	6.5076e+07
31188.6	8.16685e+07
34986.6	6.88336e+07
34539.9	4.23533e+07
15610.2	1.95643e+07
5088.48	1.67396e+07
6202.83	2.93704e+07
8540.92	3.28603e+07
8939.06	4.03247e+07
8931.26	2.90457e+07
25961.7	2.86118e+07
25022.1	2.3374e+07
21550.9	2.94002e+07
16874.5	2.51687e+07
10887.1	1.33144e+06
9723.81	0
4668.81	2.17141e+06
5350.59	0
5435.16	0
6180.17	0
6048.03	0
6459.58	0
6036.87	0
4478.68	0
4921.37	0
5418.63	1.1985e+06
5832.01	4.27665e+06
6503.34	0
7120.32	2.09637e+06
7778.59	1.81342e+06
8124.62	0
8513.94	0
8385.23	1.34764e+06
8581.98	3.42384e+06
9416.08	0
9243.14	0
8024.01	0
1006.79	1.9783e+06
1012.23	2.43479e+06
943.364	1.37095e+06
1088.79	1.51712e+06
1240.2	0
1294.38	1.87657e+06
1298.44	1.90174e+06
1380.76	2.57282e+06
1711.06	0
1587.05	2.27943e+06
1549.9	2.23603e+06
1462.5	0
1843.62	0
2057.35	0
1927.8	0
2179.28	0
2395.98	0
2508.05	0
2691.46	0
2447.75	0
2212.24	0
2042.1	0
1931.77	0
1968.37	0
1905.73	0
1880.47	0
1886.95	0
1686.06	0
1576.01	0
1654.44	0
1541.25	0
1411.58	0
1365.2	0
1306.53	0
1278.81	0
1256.65	0
1252.82	0
1286.47	0
1280.28	0
[truncated: 2,586 more rows]

## Sheet: ED4 Panel d
All data				RF19
N 2to5 (1/cm^3)	MSA (1/cm^3)			N 2to5 (1/cm^3)	MSA (1/cm^3)
2485.41	0			1203.26	1.40013e+07
4434.63	0			941.612	5.71501e+06
5327.87	0			1105.59	2.24249e+06
7203.02	0			1684.01	6.03296e+06
9085.22	9.07939e+06			1955.98	1.30381e+06
8386.6	1.11045e+07			1939.12	1.1908e+07
10625.4	1.19797e+07			6005.17	5.15532e+06
12981.8	1.1762e+07			10793.1	4.13418e+06
11039.4	2.98629e+06			19991.5	3.27572e+06
8289.99	8.70486e+06			27257.6	1.19495e+06
7400.44	1.13509e+07			28892.6	0
3146.19	5.93876e+06			28389.1	3.39569e+06
2262.58	0			26162.9	2.057e+06
2083.99	9.7834e+06			25202.4	1.98826e+06
2082.35	6.76793e+06			23437.8	8.37125e+06
5554.9	3.58497e+06			23812.6	3.59558e+06
9716.09	0			20635.8	5.33834e+06
10688.6	8.02277e+06			17532.3	7.83515e+06
12790.9	2.1376e+06			13436	1.69971e+07
14622.1	1.3823e+07			11683.1	2.24776e+07
16384.3	1.37051e+07			11461.9	1.34894e+07
18899.1	4.6544e+06			10447.3	1.24592e+07
11849.6	0			12377.3	1.34647e+07
5006.11	0			14858.8	7.89165e+06
2292.28	1.46675e+06			13443.2	1.19698e+07
5787.71	5.35649e+06			7960.18	1.46738e+07
15509.2	1.38267e+06			1663.57	3.29692e+07
12848.6	0			1361.95	1.2147e+07
2579	2.68123e+06			1408.5	1.60339e+07
2250.69	1.46044e+06			1260.89	2.1746e+07
6309.28	1.28159e+06			2085.11	2.51926e+07
7184.83	0			2601.58	1.87517e+07
3393.48	4.80872e+06			2501.63	3.18182e+07
5204.56	4.17935e+06			1137.76	3.51295e+07
6688.82	0			2477.39	2.38987e+07
2979	0			3512.32	2.18463e+07
4534.43	0			1515.82	1.55232e+07
6544.8	0			3878.15	2.39165e+07
7879.01	0			8299.52	1.20874e+07
7233.8	3.38386e+06			7667.16	2.8035e+07
3987.8	9.78446e+06			3165.24	2.39413e+07
2440.7	1.61304e+06			13495.9	1.07373e+07
1462.63	1.28068e+06			25407.8	1.16882e+07
4991.25	4.39267e+06			32029.1	0
7619.66	5.80399e+06			40286.3	0
7803.79	1.71349e+07			36685.6	1.47406e+06
6487.87	8.70551e+06			31536.1	4.57399e+06
9307.13	1.04183e+07			34423.7	5.39861e+06
10692.2	8.63757e+06			37911.8	7.97043e+06
10839.5	5.74332e+06			46673.1	4.37204e+06
6895.92	1.07144e+07			54674.7	6.0783e+06
5405.63	1.14027e+07			54038.5	6.02367e+06
4605.69	1.00439e+07			53676.1	6.96684e+06
5150.8	1.54331e+07			58148.2	3.00917e+06
4910.5	1.21577e+07			52175.5	1.10878e+07
6212.97	2.00141e+07			42671.1	5.59737e+06
7269.59	9.32568e+06			24112.8	1.36182e+07
8408.52	1.76493e+06			11334.8	8.60368e+06
7662.33	1.09626e+06			8661.3	1.46342e+07
5236.44	5.83026e+06			13764.6	5.23878e+06
6224.79	3.94994e+06			25866.2	5.64364e+06
4338.95	0			23133.5	2.06173e+07
1943.46	5.05641e+06			9856.92	3.16535e+07
3513.95	3.09243e+06			6251.3	3.62522e+07
6631	0			7661.62	3.81539e+07
3679.43	2.50604e+06			13626.5	2.31439e+07
2134.93	2.57291e+06			21710.7	1.70748e+07
3297.99	0			19308.2	2.01494e+07
5267.97	2.44201e+06			6388.27	4.15067e+07
4707.28	1.11065e+06			1586.42	1.94483e+07
4860.14	6.39746e+06			1467.83	3.83918e+07
3871.33	2.41492e+06			2242.37	3.37143e+07
3846.38	0			4925.92	3.20587e+07
4182.97	0			6772.01	3.15933e+07
5039.68	0			8257.45	2.40101e+07
4294.11	0			9084.05	2.72404e+07
4966.51	2.05607e+06			16910.4	9.21636e+06
5136.66	5.00293e+06			15381	2.09392e+07
5837.81	5.44478e+06			12815.8	2.11637e+07
5759.42	0			7421.23	2.53572e+07
5228.55	3.07399e+06			10822.8	1.78468e+07
5299.06	2.43664e+06			4805.83	3.88062e+07
5150.38	5.00436e+06			5580.33	3.42196e+07
5490.19	3.99334e+06			17557.4	1.32236e+07
2599.03	3.91171e+07			37580.8	1.06812e+06
3021.69	4.13897e+07			44240.5	0
2677	6.63548e+07			39443	0
3206.2	3.54258e+07			42031.5	7.69054e+06
2943.75	4.45602e+07			36609.3	1.36648e+07
2710.77	3.46463e+07			20982.7	1.84957e+07
3385.63	3.18195e+07			13395.5	2.36546e+07
2251.74	4.63833e+07			8673.66	2.00132e+07
2673.88	3.83278e+07			13001.3	1.31641e+07
2523.33	3.98827e+07			39154.8	1.38264e+07
2489.85	5.22897e+07			39075.9	9.8638e+06
2107.33	4.17048e+07			32559.6	3.50431e+07
2174.96	3.88274e+07			24868.6	2.64977e+07
2657.72	3.01329e+07			19996.9	3.15781e+07
2611.13	3.2642e+07			7484.48	5.17035e+07
2522.41	3.00261e+07			2988.55	5.73358e+07
2148.33	4.12855e+07			2389.18	2.42609e+07
2191.46	4.32165e+07			1909.04	1.83407e+07
2156.76	3.06137e+07			3106.49	2.71733e+07
2088.17	3.66155e+07			4368.07	3.62428e+07
2155.18	3.54564e+07			2377.6	2.27559e+07
2090.05	2.51676e+07			2264.81	9.59731e+06
1967.95	2.68445e+07			2472.52	1.07973e+07
1991.31	2.20059e+07			2202.29	6.57365e+06
1674.61	3.61899e+07			4806.75	3.60003e+07
1751.16	2.70098e+07			27352.3	1.54048e+07
1699.33	2.84151e+07			36074.1	2.61597e+07
1693.62	2.82413e+07			27664.4	4.06863e+07
1234.89	4.04106e+07			6062.23	4.49183e+07
1036.84	5.31478e+07			2729.59	2.81967e+07
855.257	6.01796e+07			4074.36	3.13432e+07
706.726	5.17239e+07			10203.7	3.24657e+07
940.706	4.12058e+07			16447.9	4.11278e+07
1061.52	4.22351e+07			19312.4	2.85878e+07
748.033	5.52386e+07			11165.3	2.98167e+07
678.406	4.49317e+07			8984.75	3.17721e+07
1079.34	4.7855e+07			17518.9	1.74329e+07
1201.87	4.04918e+07			36497.4	1.17198e+07
1198.96	3.32573e+07			38171.3	1.03951e+07
1013.9	3.12785e+07			37449.8	2.23297e+07
1362.73	4.39568e+07			43990.9	1.26363e+07
977.835	4.30935e+07			42774.6	2.32687e+07
960.437	4.68327e+07			24340	3.54925e+07
957.812	2.77038e+07			5893.49	4.92079e+07
851.626	2.8069e+07			1914.28	2.77193e+07
839.482	3.21626e+07			3374.38	4.19976e+07
793.269	2.49641e+07			5555.18	4.53821e+07
808.395	4.04877e+07			5364.55	2.83952e+07
912.815	4.34574e+07			5312.3	2.81698e+07
841.734	4.04502e+07			4673.04	4.2873e+07
824.703	4.25007e+07			2059.64	0
716.533	3.35688e+07			1519.13	0
745.525	5.16214e+07			1589.5	0
736.897	4.75449e+07			1490.11	1.20375e+07
702.54	3.34857e+07			3448.51	2.55497e+07
726.38	4.07873e+07			3940.7	3.2808e+07
735.608	4.61567e+07			5137.37	2.64545e+07
722.169	3.11845e+07			7248.25	2.35882e+07
631.43	4.65241e+07			12032.4	3.08555e+07
706.386	4.85591e+07			13515.9	1.66063e+07
762.059	3.56663e+07			8835.93	2.1386e+07
786.937	4.97001e+07			5019.83	2.00776e+07
856.287	4.19805e+07			3164.33	2.73785e+07
843.886	3.46682e+07			2489.71	4.26778e+07
673.198	4.64728e+07			4285.45	1.62384e+07
812.083	3.67488e+07			8638.15	1.80352e+07
855.26	3.23744e+07			10745.7	1.52722e+07
1039.66	2.55765e+07			9620.08	1.7008e+07
1189.53	3.39166e+07			6073.09	2.61209e+07
1315.66	3.58869e+07			2900.24	2.2619e+07
1175.09	0			5492.95	3.8486e+07
917.537	0			9884.19	2.37869e+07
1132.45	0			13681.6	9.94414e+06
1155.48	0			18354.7	2.76675e+07
971.721	0			14834.6	1.83377e+07
1266.95	0			14846.1	1.56822e+07
1275.24	0			6365.92	2.02599e+07
851.042	0			2279.56	8.72776e+06
801.094	0			2087.99	2.3809e+07
805.38	0			7771.07	2.24984e+07
719.083	0			6454.03	1.9317e+07
692.731	0			4749.97	2.11621e+07
593.37	0			4111.56	4.93879e+07
660.017	0			1476.69	4.45198e+07
633.385	0			1990.4	1.76779e+07
712.738	0			3652.1	3.28679e+07
925.094	0			3822.87	2.70731e+07
1832.32	0			4161.87	2.55446e+07
1669.67	0			5031.59	2.62775e+07
1529.7	0			6542.88	1.98078e+07
1511.03	0			6920.44	3.97682e+07
1307.41	0			3386.26	3.18546e+07
1577.49	0			2342.95	4.75149e+07
1548.22	0			3865.82	3.15915e+07
1247.9	0			3706.35	2.47438e+07
1498.56	0			4272.91	4.24154e+07
1440.37	0			6207.13	2.87004e+07
944.791	0			8673.27	2.35655e+07
1134.23	0			14527.7	3.50319e+07
1417.8	0			17151.1	2.63981e+07
1079.85	0			17344	2.3912e+07
720.123	0			14489	2.83779e+07
1346.7	0			13964.6	2.02168e+07
978.428	0			11159.1	2.50397e+07
988.704	0			8733.85	3.92798e+07
1234.86	0			4871.86	3.39393e+07
1290.43	0			2917.16	4.70804e+07
808.231	0			1561.17	3.93366e+07
1080.99	0			3644.19	4.38739e+07
1498.67	0			6054.6	3.29995e+07
1165.06	0			6874.96	4.79858e+07
1003.48	0			6949.69	4.57077e+07
1369.1	0			6386.35	6.13784e+07
841.177	0			7166.42	4.21142e+07
877.409	0			6428.46	3.93203e+07
880.237	0			7348.26	6.61463e+07
952.253	0			9709.59	5.17115e+07
1389.04	0			10178.3	4.28587e+07
1534.29	0			5506.26	6.43229e+07
1528.29	0			3993.57	5.00186e+07
1708.27	0			3839.39	4.0813e+07
1890.3	0			2582.41	5.29824e+07
1213.77	0			2801.47	5.03197e+07
1874.42	0			2874.66	4.06901e+07
2659.69	0			3240.56	6.46509e+07
2291.18	0			4656.92	6.07504e+07
2057.14	2.59318e+07			6310.02	4.91201e+07
1804.29	4.26749e+07			4865.07	5.06005e+07
1978.98	2.36441e+07			10349.3	6.18129e+07
2377.35	2.41183e+07			7020.38	8.70534e+07
2892.3	2.22103e+07			3133.93	7.02073e+07
2018.49	2.46878e+07			2864.03	5.88576e+07
909.613	3.13182e+07			4879.53	4.70619e+07
3138.6	0			16021.7	2.66334e+07
6578.39	0			13436.9	3.80351e+07
3742.6	0			6236.68	3.6115e+07
3389.9	0			2103.51	2.49625e+07
9038.02	0			3466.15	5.40352e+07
11256.5	0			13890	3.74293e+07
723.315	1.37295e+06			10521.2	6.52296e+07
2550.27	0			2772.38	5.80955e+07
260.526	0			5154.58	4.72478e+07
352.926	0			4922.09	6.10545e+07
370.372	1.57016e+06			3912.92	4.68e+07
192.134	0			7626.09	3.9199e+07
673.723	0			11109.4	3.68421e+07
4149.26	0			20440.4	3.28031e+07
4319.24	0			25718.4	5.53712e+07
3159.31	0			45583.9	2.44504e+07
3025.81	0			53785.6	1.52954e+07
2844.79	0			57183.4	2.47542e+07
1197.63	0			59140.7	9.38172e+06
2504.48	1.14427e+06			60582	2.10761e+07
39922.8	0			60707.9	1.69239e+07
30945.6	0			59888.3	2.35489e+07
22389.2	2.88264e+06			57486.8	1.50539e+07
9374.63	0			56552.9	8.66024e+06
9943.64	0			55713.3	2.23517e+07
10844.8	0			54924.7	1.18364e+07
9795.45	0			54824.6	5.55623e+06
8983.01	0			54332.7	3.54031e+06
8940.48	1.09635e+06			53214.3	1.22452e+07
10501.2	0			53228.4	9.34633e+06
10723.7	0			52698.1	6.7789e+06
11375.9	0			53755.5	1.23255e+06
11095.7	0			51299.6	4.89412e+06
10960.9	0			49232.7	5.94412e+06
11271.2	1.25073e+06			49011.6	2.6487e+07
11217	1.37914e+06			49318.2	1.14054e+07
12033.4	1.48864e+06			49553	9.95387e+06
11743.8	3.2612e+06			52403.1	1.14975e+07
11324.2	1.69666e+06			53059.2	8.65427e+06
11716.9	1.15384e+06			52927.4	6.3441e+06
11785	6.15293e+06			45099.2	1.73421e+07
11684.5	2.50777e+06			41068.9	2.33054e+07
11073.5	0			36595.2	2.14823e+07
11017.7	0			22619.7	3.19709e+07
11416.6	0			13020	4.0487e+07
12205.4	0			8575.18	4.79754e+07
12383	0			6793.1	3.27199e+07
12134.8	0			6328.57	4.5733e+07
12371.5	2.39843e+06			6366.27	2.88662e+07
11124.7	3.68483e+06			6871.89	2.71705e+07
11011.2	0			4638.59	3.39057e+07
11082.5	0			8428.68	3.59076e+07
10877	0			6253.02	4.9917e+07
11181.8	1.34651e+06			8606.23	3.70193e+07
10975.6	1.15749e+06			4718.98	3.20565e+07
11360.4	0			5327.62	4.36408e+07
11441.3	0			11039.9	3.54726e+07
11055.9	1.19325e+06			12459.5	4.1158e+07
4338.83	0			12338.2	5.55789e+07
6031.79	0			18525.2	4.73649e+07
5517.99	0			16835.4	3.72286e+07
7035.68	0			11881.8	4.94331e+07
4564.92	0			7690.23	5.31835e+07
3657.6	0			7632.88	4.23268e+07
5952.89	0			8610.42	4.16199e+07
8526.32	0			8647.58	5.79587e+07
9190.25	0			8447.84	5.3317e+07
8328.97	0			7274.7	6.63661e+07
7658.26	0			7397.71	5.96625e+07
5488.29	0			8339.74	5.36857e+07
6847.7	0			9714.82	6.31028e+07
9768.14	1.12366e+06			10781.6	3.95252e+07
8878.95	2.20559e+06			11672.2	4.3142e+07
8752.1	1.99841e+06			11272.4	2.60592e+07
4193.73	2.94935e+06			10103.6	4.77737e+07
4854.58	0			9409.62	5.65576e+07
6401.73	0			12423.2	7.23306e+07
8913.61	0			13326.9	5.87131e+07
9906.37	2.85052e+06			12516	4.74281e+07
10663.4	1.69397e+06			12368.3	3.7684e+07
10701.7	1.83211e+06			10632	3.55883e+07
11783.6	0			9877.14	3.06919e+07
14002.6	0			11342.1	2.7655e+07
14691.6	0			16103.4	3.20357e+07
14744.7	1.49893e+06			16986.5	3.38361e+07
14523.3	1.62788e+06			17546.7	3.82459e+07
14615.8	0			15525.3	4.99914e+07
15176.2	0			8511.65	3.31106e+07
15664.9	2.10485e+06			4359.11	4.37823e+07
16042.7	1.68357e+06			3603.92	3.02597e+07
16818.1	3.01986e+06			3475.6	3.83823e+07
16752.1	2.24638e+06			6900.3	3.70589e+07
16220.7	1.70335e+06			8798.43	2.92449e+07
16852	0			10679.6	2.27182e+07
17446.5	0			10935.6	3.90093e+07
17492.1	0			9808.3	1.9097e+07
14254.1	0			9927.14	2.30154e+07
9730.12	0			11903.5	1.19508e+07
7939.98	0			13585.8	2.08844e+07
4590.21	0			17718.9	2.4588e+07
10230.8	7.88602e+06			19015.3	2.07722e+07
13855.6	2.25507e+07			11805.2	3.24241e+07
14248.4	3.91673e+07			3680.23	2.1684e+07
15140.6	3.7545e+07			3317.61	1.16699e+07
14434.5	2.94525e+07			5082.2	1.40242e+07
13941.3	3.2228e+07			5672.87	1.70799e+07
13722.9	2.79549e+07			5061.94	2.49109e+07
13036.7	2.93797e+07			4093.05	2.45398e+07
13197	1.80226e+07			4608.02	1.98599e+07
13259.9	1.04872e+07			6994.18	2.7305e+07
13593.9	8.88329e+06			9458.26	3.24136e+07
14352.7	1.04446e+07			9659.88	2.53779e+07
15355.7	1.80079e+07			9675.12	1.60799e+07
15190.3	1.00149e+07			10527.7	2.12316e+07
15589.7	1.63045e+07			9461.86	1.82983e+07
15491.1	1.29499e+07			9078.72	2.2004e+07
14925.6	1.14994e+07			9126.25	1.6967e+07
14277.1	1.94307e+07			8583.94	1.00221e+07
14189.4	8.21796e+06			9090.57	6.62686e+06
12770.9	1.64791e+07			10610.8	8.10254e+06
12405.7	1.26203e+07			10296.9	9.41265e+06
12677.2	1.98683e+07			9296.44	1.83723e+07
12583.9	1.33327e+07			9163.62	6.63216e+06
12952.7	9.71869e+06			8821.83	4.53761e+06
13440.1	1.66954e+07			8332.97	9.07267e+06
14537.5	1.48299e+07			8152.52	8.05914e+06
14858.4	1.19006e+07			9030.53	9.10547e+06
14216.8	1.58485e+07			9796.83	1.68352e+07
13950.4	1.74708e+07			10618	2.83313e+07
14248	9.9032e+06			10604.1	1.41684e+07
14098.9	1.92345e+07			10392.1	9.09393e+06
13888.6	9.30409e+06			10048	1.26965e+07
14085.5	1.34529e+07			10223.8	2.02715e+07
14287.9	1.55554e+07			10591.3	2.84227e+07
14728.7	1.3933e+07			10720.1	1.70605e+07
14364.2	4.67766e+06			10475.9	2.52066e+07
14124.1	1.00939e+07			10521.1	2.00402e+07
13518.6	1.05329e+07			9893.45	2.70804e+07
12899.1	1.57243e+07			6776.45	3.19996e+07
13204.2	8.09893e+06			4434.91	5.87625e+07
13332.8	1.23175e+07			3733.11	4.70594e+07
13317.1	8.57704e+06			2436.75	4.69652e+07
13175.6	2.16297e+07			3692.09	3.59557e+07
12799.8	1.53914e+07			4820.56	5.41618e+07
12454.9	1.94797e+07			3423.06	5.11841e+07
12386.4	1.87091e+07			1588.97	5.35867e+07
12565	1.86874e+07			3175.47	5.12065e+07
12627.9	1.7926e+07			6805.07	4.90857e+07
12266.7	1.82075e+07			7950.78	4.65144e+07
11474.7	1.38509e+07			5963.46	5.14612e+07
11449	9.55875e+06			2340.41	4.87224e+07
11808.5	1.28373e+07			2890.05	2.35932e+07
6915.96	0			4622.87	2.93742e+07
6975.6	1.06345e+07			1968.8	4.54061e+07
6737.87	0			1762.57	5.34122e+07
6732.92	2.31422e+06			1714.92	4.20184e+07
6638.94	2.30456e+06			5850.47	3.87323e+07
6484.11	0			13426.9	4.28501e+07
6663.98	0			3454.11	6.7613e+07
6682.52	0			3470.01	3.51697e+07
6927.82	0			3975	3.09285e+07
6633.02	0			2544.9	3.73523e+07
6090.88	3.24836e+06			7245.21	2.91936e+07
6071.03	3.13235e+06			12108.8	4.02245e+07
5663.79	0			13408.3	4.84657e+07
6028.24	4.34755e+06			12873.3	3.25192e+07
5598.17	4.33905e+06			13099.4	3.40052e+07
6255.99	0			14249.5	2.69003e+07
6338.75	1.46736e+06			15075.2	3.25744e+07
6346.3	1.36904e+06			14146.6	4.55694e+07
2232.26	3.03425e+06			12828.4	4.76926e+07
2062.99	0			10661.9	4.48419e+07
2121.52	7.98365e+06			9822.21	4.3963e+07
2292.84	1.54088e+06			11591	5.65995e+07
2807.37	6.5443e+06			7352.2	5.60982e+07
3153.75	5.66226e+06			11278.8	4.21565e+07
3400.1	6.20483e+06			4216.15	5.49927e+07
2919.19	2.60943e+06			5516.82	5.76846e+07
2903.72	1.97894e+06			10693.5	4.60437e+07
2896.53	0			15062	4.0415e+07
2455.56	1.90673e+06			11890.2	4.03467e+07
2084.82	1.92656e+06			8930.11	3.87662e+07
2232.3	1.07835e+06			9401.33	3.69382e+07
2402.06	2.12714e+06			12237.8	2.60629e+07
3149.16	1.88588e+06			6618.07	4.30527e+07
3733.23	2.74208e+06			9957.02	2.59695e+07
3562.38	5.0485e+06			13433.4	2.77107e+07
4117.88	1.57007e+06			17263.7	1.9976e+07
4081.44	5.43414e+06			20361.6	2.68157e+07
4830.44	7.75309e+06			21844.1	3.38562e+07
4761.32	3.23785e+06			18060.3	3.38386e+07
5135.92	3.9958e+06			15159.4	2.63953e+07
4841.05	4.08394e+06			14465	4.56801e+07
3885.32	9.26405e+06			12675.1	4.2559e+07
3604.78	9.08914e+06			13234.2	3.81923e+07
3846.05	6.04041e+06			12721.3	4.25259e+07
4043.01	6.76062e+06			11666.2	3.37968e+07
3650.82	4.86376e+06			10444.5	5.37761e+07
3678.04	3.58935e+06			12548.3	3.80209e+07
3701.76	9.66432e+06			14054.2	4.47783e+07
3726.41	8.03689e+06			14120.4	3.95373e+07
3736.99	5.63765e+06			14678.6	3.16716e+07
3848.07	2.05311e+07			14622.3	4.17159e+07
3849.89	1.52594e+07			14512.3	7.81572e+07
4318.21	7.44638e+06			14686	4.09039e+07
4873.92	7.43112e+06			15741.9	4.75489e+07
5264.91	1.14046e+06			15236	3.22021e+07
5809.93	2.48852e+06			10967.7	3.49576e+07
6193.5	0			11538.2	3.67163e+07
6953.68	0			15846.2	4.42374e+07
8093.05	0			20011.1	3.87109e+07
9118.05	1.40505e+06			21101.7	4.16267e+07
9041.21	5.13628e+06			19073.6	5.02669e+07
8292.8	3.09994e+06			19059.5	3.48439e+07
7402.39	6.1687e+06			18881.3	5.02093e+07
7089.59	4.02691e+06			20961.5	4.60837e+07
7039.03	7.91256e+06			20937.5	5.56343e+07
7068.85	2.11834e+06			20459.1	4.28255e+07
7497.7	5.09281e+06			18477.5	3.42788e+07
7682.83	4.86262e+06			16096.5	5.56941e+07
7253.7	1.2446e+06			17263.6	3.94293e+07
7397.99	0			19810.9	4.84721e+07
8103.05	1.04913e+06			20260	4.34399e+07
7926.24	3.61632e+06			17666.7	5.14011e+07
7972.85	2.54211e+06			13207.8	3.0335e+07
8808.23	3.53341e+06			10344.6	2.60744e+07
8900.82	1.11493e+06			9410.09	3.05777e+07
9115.38	4.37863e+06			9893.19	2.99359e+07
9128.9	2.07565e+06			12065.9	3.38746e+07
9258.32	1.15134e+06			12982.7	5.74907e+07
9220.19	1.69882e+06			10346.2	5.93501e+07
8710.45	1.1764e+06			4618.03	3.14062e+07
5701.35	8.17039e+06			4241.83	2.65113e+07
4460.56	1.45251e+07			3029.71	3.29497e+07
4178.34	4.26996e+06			3994.39	3.45751e+07
4294.22	7.81391e+06			3103.3	1.67283e+07
3519.71	1.09433e+07			4796.03	1.75145e+07
3463.41	1.6324e+07			5771.24	1.35148e+07
3571.71	1.23083e+07			8014.33	1.922e+07
3784.08	1.37063e+07			11407	2.97178e+07
3843.27	4.82372e+06			10097.3	1.41355e+07
4112.99	6.13791e+06			10513.5	1.79044e+07
5270.63	2.89315e+06			11915.4	1.26496e+07
6051.92	1.65534e+06			12700.6	1.87128e+07
6111.05	0			13243.7	1.85993e+07
4248.51	1.0706e+07			8970.25	8.16951e+06
3605.24	1.0163e+07			6919.11	2.5839e+07
3244.31	1.81916e+07			6800.39	9.42436e+06
3445.81	6.32494e+06			7492.07	1.9619e+07
3752.1	8.82481e+06			7252.69	1.1719e+07
3430.53	1.66146e+07			8143.3	1.88344e+07
3518.6	6.37926e+06			8213.02	1.85413e+06
3345.27	1.03132e+07			7782.51	1.15469e+07
3264.79	8.68066e+06			7264.79	5.78876e+06
3156.16	8.57108e+06			6591.98	5.84042e+06
3218.37	6.59501e+06			9199.46	6.86542e+06
3568.09	1.22548e+07			10302	5.10241e+06
3477.28	1.69857e+07			7225.84	0
3742.44	9.11517e+06			6274.74	3.38411e+06
4012.26	8.84749e+06			5418.34	1.10948e+07
4084.19	7.17312e+06			4768.03	6.30293e+06
3967.51	1.1682e+07			4607.69	8.1276e+06
3836.75	1.13643e+07			4611.18	2.6398e+06
3889.51	6.64409e+06			4968.22	6.91006e+06
3300.73	1.40929e+07			5247.17	5.46641e+06
2242.78	1.7896e+07			5653.67	9.30498e+06
2841.09	1.91581e+07			5871.94	0
3170.73	8.61637e+06			6105.06	1.33364e+06
3627.62	8.55326e+06			5647.31	3.77293e+06
4128.2	7.80988e+06			5428.63	1.20737e+07
3755.13	4.23338e+06			4242.58	1.91989e+06
3699.05	1.37147e+07			4396.05	1.17319e+07
4310.29	6.96696e+06			6208.71	4.19604e+06
4370.23	7.48358e+06			8269.32	5.10011e+06
4810.56	1.04254e+07			9579.06	1.17048e+07
6120.79	6.3267e+06			10396.1	1.54081e+07
7059.67	3.25289e+06			11859.6	9.48791e+06
5869.8	0			12396.2	1.94537e+07
4400.79	6.71398e+06			12582.9	2.35312e+07
4194.09	7.64677e+06			12634.3	2.23598e+07
3165.01	8.65545e+06			12558.4	3.07575e+07
2990.91	1.49407e+07			12308.5	1.25757e+07
3087.55	1.55217e+07			12025.7	8.88489e+06
3651.34	3.08962e+06			11645.4	1.37029e+07
5717.83	7.26902e+06			11243.6	1.25388e+07
8461.18	1.68648e+06			11038.3	2.22826e+07
8585.72	0			10368.9	6.23716e+06
8612.25	0			9667.74	1.24526e+07
8623.63	2.37519e+06			11161.1	1.35651e+07
8294.71	2.25328e+06			13502.3	2.92731e+07
7018.49	9.69134e+06			13550.3	2.0453e+07
6654.65	5.62641e+06			12637.4	2.27709e+07
6892.72	0			9566.73	3.24829e+07
7794.48	0			8908.74	2.85382e+07
7881.81	0			8356.43	3.65989e+07
7899.39	0			8984.29	3.16666e+07
7849.51	0			11405.3	4.14005e+07
8027.57	0			11245.5	5.25934e+07
7212.15	2.0935e+06			11992.9	4.97756e+07
7114.28	2.17147e+06			11677.4	3.4561e+07
8030.56	2.14002e+06			9703.91	4.08754e+07
8089.87	0			7499.04	3.08889e+07
6474.68	1.18614e+06			3872.66	5.92851e+07
6977.71	5.43484e+06			2189.47	3.84074e+07
7617.61	4.66673e+06			2010.91	3.76328e+07
7558.63	0			3165.36	2.9557e+07
7354.75	1.52004e+06			5977.27	3.71311e+07
6998.55	3.21272e+06			5108.32	3.55614e+07
6310.56	2.73142e+06			2417.4	5.68791e+07
7278.61	2.6052e+06			2522.19	4.18729e+07
6545.09	1.54968e+06			2068.05	5.62829e+07
5129.41	8.22932e+06			2168.32	3.767e+07
4569.47	9.74967e+06			4222.3	6.01797e+07
3766.71	1.03778e+07			8379.86	4.68726e+07
3454.39	1.07224e+07			10493.5	4.58497e+07
3554.23	5.09067e+06			9320.31	3.72733e+07
3667.47	4.82975e+06			9712.34	4.50589e+07
4000.58	3.41895e+06			7578.73	3.38612e+07
4089.23	1.22248e+07			8201.12	2.53217e+07
3672.84	3.75361e+06			10770.7	3.30428e+07
3353.29	5.32706e+06			12798.8	3.34565e+07
3010.86	1.17522e+07			14368.3	3.10971e+07
2513.81	8.92427e+06			14723.4	4.30109e+07
2496.17	1.40438e+07			14167.1	2.77496e+07
2648.04	1.20195e+07			16002.5	4.49824e+07
2653.01	1.60985e+07			12759.6	4.58943e+07
2638.56	8.65269e+06			9093.45	6.91147e+07
2653.85	1.03258e+07			9854.45	5.80204e+07
2861.29	8.09083e+06			13108.9	2.80621e+07
2725.94	1.74368e+07			9993.17	7.57209e+07
2794.09	1.65502e+07			13506.8	4.91656e+07
2820.27	1.07308e+07			17556.2	3.17938e+07
2606.21	5.52451e+06			16977.8	3.88946e+07
2398.28	1.17966e+07			16181.6	5.481e+07
2774.98	1.05855e+06			16277.2	3.61504e+07
3006.01	4.52746e+06			13277.8	2.75184e+07
2957.99	1.13474e+07			13632.9	3.22469e+07
2826.39	1.17018e+07			15840.4	2.35272e+07
2983.11	6.17254e+06			16243.2	3.07346e+07
3384.88	6.22222e+06			16667.5	3.72283e+07
3274.82	5.61698e+06			15851.6	2.18153e+07
3594.16	4.38125e+06			15502.1	3.25223e+07
3840.88	2.65967e+06			13518.7	5.2197e+07
4073.96	1.67003e+06			13998.6	3.66277e+07
4137.31	1.29778e+06			15066.9	4.86124e+07
4123.64	1.55778e+07			14727.5	4.70223e+07
3673.92	9.93683e+06			13800.7	3.53505e+07
3112.41	9.53359e+06			12521.3	4.28047e+07
2950.03	3.52343e+06			11720.7	2.719e+07
2980.9	8.85837e+06			11418	3.48715e+07
2788.24	5.60562e+06			11737.8	4.14997e+07
2882.68	5.84856e+06			13714.9	4.49645e+07
3198.43	1.13822e+07			13421.9	3.65047e+07
3464.83	9.93036e+06			12441.4	3.76818e+07
3083.59	1.64269e+07			12546.4	3.07285e+07
4525.15	0			14070.1	2.55072e+07
5607.24	0			17944.9	3.34924e+07
1776.62	0			18340.7	3.89993e+07
2308.61	0			18251.2	5.53421e+07
2394.71	0			19478.6	3.27446e+07
4902.53	3.08064e+06			18578.6	3.12536e+07
6569.65	0			18816.6	4.80433e+07
6211.33	2.77815e+06			18510.8	3.52486e+07
11423	4.03915e+06			17769.6	3.36062e+07
7973.4	0			17548.3	3.97666e+07
4463.78	2.23112e+06			17018	4.11213e+07
8406.58	1.93185e+06			14670.9	3.81162e+07
17629	1.54116e+07			13518.6	4.00308e+07
15727.3	8.5693e+06			13705.4	4.72724e+07
12041	3.84428e+06			13873.2	4.81848e+07
6680.49	1.31037e+06			13544.7	3.66589e+07
4345.77	0			13784.7	6.26746e+07
4810.54	5.40137e+06			14573.7	4.55374e+07
12007	3.56631e+06			16192	4.30682e+07
24429.5	5.91055e+06			17701.4	7.39555e+07
12982.6	1.68403e+06			17710.6	4.21348e+07
8405.2	3.35601e+06			16868.3	5.73388e+07
13935	7.42925e+06			16982.2	5.20309e+07
10171.4	8.19322e+06			18052.1	5.37711e+07
3815.59	1.26522e+07			19057	4.97366e+07
4615.92	4.90973e+06			16361.5	4.41086e+07
5341.21	2.49381e+06			13924	3.41058e+07
3146.6	1.01433e+07			13112.5	3.40389e+07
2404.76	6.43426e+06			12399.5	3.30343e+07
3421.41	9.38797e+06			12139.7	3.86878e+07
11357.1	4.00998e+06			11239.1	2.43477e+07
17964.2	0			13578.8	2.84077e+07
19464.8	0			10338.5	4.40663e+07
19525.5	5.66587e+06			10835.1	3.01458e+07
21148.2	8.70714e+06			9525.95	2.90945e+07
25768	5.09408e+06			9456.73	2.36697e+07
17093.9	4.06588e+06			9789.56	3.037e+07
9048.01	4.29714e+06			9119.69	3.77735e+07
4767.54	8.08974e+06			14924.2	3.83734e+07
4210.07	4.12138e+06			13961.3	3.96624e+07
9707.93	1.11348e+07			8721.62	2.14738e+07
10116.4	5.74477e+06			5536	4.89482e+07
10664.1	4.34933e+06			2804.99	4.43894e+07
24619.8	1.19877e+07			3301.69	2.16736e+07
28838.5	1.0593e+07			3863.82	2.48634e+07
30456	1.52886e+07			5010.09	2.35526e+07
31809.5	6.47095e+06			5039.75	4.24045e+07
30845.3	1.317e+07			5722.09	2.46764e+07
29090.8	1.30042e+07			7101.55	2.67328e+07
20876.3	5.90906e+06			6938.79	2.78762e+07
23247.8	8.89687e+06			6523.9	2.28523e+07
27792	9.44742e+06			5385.22	1.78529e+07
29923.1	1.05555e+07			6470.31	1.83866e+07
30970.8	3.30412e+06			9299.02	2.02366e+07
30640.7	3.15636e+06			10255.4	3.12746e+07
29558.7	2.22693e+06			10506.2	4.10819e+07
27447.3	1.09153e+07			11145.8	1.88885e+07
25728.3	5.83507e+06			9673.93	2.80864e+07
17749	1.20338e+07			8785.03	2.62223e+07
25698.5	5.05446e+06			8169.18	2.53286e+07
27181.4	3.14401e+06			7575.22	3.0636e+07
25805.5	4.9538e+06			5298.27	9.88312e+06
22922.7	3.59398e+06			6100.48	9.39057e+06
11966.2	3.0936e+06			6634.3	1.67553e+07
3682.15	1.99451e+06			8352.46	1.093e+07
2399.51	2.75849e+06			10030.8	2.29824e+07
3206.86	2.17841e+06			13019.5	1.86521e+07
4480.61	1.25512e+06			13263.6	1.2716e+07
4034.71	1.33818e+06			11685.7	8.62495e+06
6522.11	0			10173.5	1.23763e+07
5512.81	6.59809e+06			8905.47	8.78445e+06
2581.37	8.02333e+06			9520.27	7.67379e+06
5855.05	0			9402.42	1.62085e+07
13562.9	0			9921.12	1.30823e+07
15322.5	0			10881.5	1.6498e+07
15183.2	0			10442.7	1.21203e+07
14782.7	4.95191e+06			8309.21	1.63675e+07
15535.7	6.99186e+06			6820.39	4.56493e+06
17608.7	2.77384e+06			6231.98	4.1378e+06
14704.2	1.52421e+06			5387.31	5.47406e+06
12290.8	2.82051e+06			7618.09	1.1842e+07
16312.8	1.05537e+06			10468.9	1.28027e+07
16927.8	0			12486.6	5.86115e+06
7290.17	3.36924e+06			12288.1	9.14769e+06
2350.3	3.37637e+06			12010.1	1.04478e+07
6617.89	4.12823e+06			13433.7	1.8022e+07
4034.82	5.71601e+06			13809.8	1.13457e+07
2207.2	2.02594e+06			12303.3	1.18602e+07
2466.52	3.81418e+06			11197.1	1.30451e+07
6495.12	0			11329.2	2.37091e+07
5201.99	2.45345e+06			12598.1	1.42498e+07
2248.61	2.47723e+06			12367.7	2.7957e+07
1585.54	2.88425e+06			12707.5	4.10422e+07
5041.5	0			12622.4	2.09203e+07
4458.96	1.61134e+06			11879.3	3.14149e+07
4181.11	1.67699e+06			11724.3	1.64498e+07
4491.41	2.38411e+06			11805.4	3.41613e+07
4604.36	1.17443e+06			12172.8	4.12933e+07
2275.2	3.32943e+06			12376	2.99427e+07
1964.81	0			13150.5	1.94395e+07
3829.51	1.09528e+06			7929.73	3.67689e+07
5764.15	2.46582e+06			10355.8	3.65549e+07
13052.2	1.34164e+06			14380.6	2.0463e+07
7220.3	0			16315.8	3.08074e+07
4641.21	2.77409e+06			14607.5	2.86063e+07
8061.86	1.6674e+06			9860.1	5.11488e+07
5366.34	0			9450.22	3.71622e+07
2984.92	0			10778.5	3.52634e+07
1543.45	6.72412e+06			14390.7	3.43908e+07
2364.39	0			9820.19	2.94991e+07
2896.77	9.96033e+06			3444.42	2.39588e+07
3191.7	5.20073e+06			1631.02	2.16252e+07
3301.08	6.86384e+06			2660.22	2.45119e+07
4761.56	0			9457.34	4.71937e+07
3641.18	0			12381.8	3.16881e+07
3158.54	0			11423.7	2.46142e+07
2887.46	0			10043.2	3.39011e+07
4637.82	2.51153e+06			11704.2	4.26871e+07
7492.72	3.59565e+06			11690.3	2.47122e+07
9767.49	0			12471.7	2.61591e+07
12429.7	4.46322e+06			13276.4	1.92747e+07
4502.73	3.2825e+06			12485.6	4.41556e+07
1780.38	5.3745e+06			12590	2.75334e+07
1606.48	5.36546e+06			12587.1	2.78577e+07
1661.83	1.02703e+07			13365.7	2.59563e+07
3931.98	1.0253e+07			15604	3.01387e+07
4480.15	1.78149e+06			14951.7	4.71422e+07
3817.91	1.21029e+07			13309.8	4.45375e+07
5879.15	6.28367e+06			13943.4	3.50157e+07
4823.71	4.77526e+06			13637	4.6327e+07
2291.98	8.83837e+06			13321	5.42979e+07
4113.59	3.85941e+06			14527.3	5.56022e+07
4730.16	5.3113e+06			12870.2	4.34596e+07
3466.41	4.91633e+06			11517.9	3.85836e+07
784.927	3.35943e+06			11844.3	5.6311e+07
2584.2	6.72219e+06			17211.7	5.65563e+07
1326.66	1.34103e+07			21770.2	6.30241e+07
1291	5.62379e+06			23324.4	7.38375e+07
981.717	4.46814e+06			24647.5	5.53677e+07
1371.59	1.88869e+06			20436.3	4.07725e+07
3132.75	0			15738.3	5.33569e+07
2051.47	3.25399e+06			14088.9	5.89971e+07
1130.61	6.2746e+06			17574.8	4.13292e+07
1147.87	1.28799e+06			17705.7	4.11377e+07
1128.34	1.42484e+06			20135.9	4.83362e+07
272.854	1.12466e+06			20569.4	4.51769e+07
234.961	1.77426e+06			19808.6	3.39846e+07
479.88	0			16946.6	4.09408e+07
1244.76	4.85203e+06			16361.2	3.92448e+07
1188.13	6.42654e+06			16520.8	4.69545e+07
1041.5	2.80823e+06			17301.4	4.53969e+07
438.411	0			17893.8	6.11284e+07
179.708	0			17575.1	3.00143e+07
190.539	0			16597.8	4.85143e+07
356.692	3.30764e+06			17583.9	3.04766e+07
564.721	0			17954.2	5.81126e+07
575.021	0			18638.4	5.07976e+07
1587.17	0			19301.9	4.52109e+07
3581.14	3.99536e+06			19560	4.70984e+07
1356.96	1.12481e+06			19204.9	4.3763e+07
2479.49	0			19218	4.11771e+07
4780.47	0			19239.6	4.84496e+07
7410.31	0			20722.3	4.77484e+07
4799.88	1.5755e+06			22204.4	3.58253e+07
6879.02	1.09479e+06			21200.2	2.99266e+07
9903.47	0			21105.4	3.71061e+07
8482.45	0			16624.7	2.53973e+07
3822.43	0			14290.6	3.51361e+07
2669.94	0			16848.9	2.83791e+07
2974.75	0			17108	3.22573e+07
5174.9	0			17519.4	3.02582e+07
8240.3	0			15577.8	2.87687e+07
7897.11	0			13983.1	3.61998e+07
8056.96	0			12262.9	2.227e+07
7629.76	2.51171e+06			12356.6	2.00437e+07
6503.7	1.61674e+06			8582.36	3.63565e+07
5427.13	5.52176e+06			6781.08	2.02722e+07
4977.01	3.44883e+06			4858.66	2.03044e+07
5510.82	1.0513e+06			5494.53	1.27856e+07
7060.43	1.96078e+06			10367.1	9.24378e+06
6424.97	3.10747e+06			13997.7	8.29531e+06
2375.14	6.42756e+06			11216.6	7.28822e+06
1581.92	5.65287e+06			12775.6	1.99951e+07
1413.45	1.87472e+06			16722.5	1.37463e+07
1258.41	1.10162e+07			14195.1	4.64318e+06
1851.29	6.89227e+06			12906	1.85941e+07
1816.92	6.59577e+06			11399.4	1.08949e+07
3187.24	2.89487e+06			13513.4	6.36799e+06
9216.21	0			20034.3	9.07635e+06
9230.89	3.00778e+06			27315.8	1.05163e+07
6629.19	3.93222e+06			28471.2	3.48194e+06
5521.59	3.93347e+06			30321.4	7.43238e+06
4834.7	1.7126e+06			23635	1.08247e+07
2721.05	0			14856.9	0
3624.28	0			12745.6	0
3135.81	0			9812.2	1.39676e+06
3441.31	0			11755.4	3.52191e+06
6765.34	0			14563.9	1.62219e+06
8680.62	1.36861e+06			14245.8	0
10117.5	3.53948e+06			13227	1.38607e+06
9602.25	1.09649e+06			13493	6.27997e+06
6311.41	2.9252e+06			11647.6	2.00316e+07
4147.08	3.75574e+06			11695.4	1.80991e+07
3157.26	2.32289e+06			11983.6	1.75109e+07
1558.44	3.59237e+06			8896.51	1.86659e+07
1697.7	5.01479e+06			3068.6	2.13269e+07
1364.24	1.12409e+07			3864.31	1.78404e+07
2197.78	1.49649e+06			4787.4	1.57772e+06
4452.67	0			8168.35	1.4172e+06
5406.81	4.23564e+06			9771.17	2.82544e+06
6951.47	5.79311e+06			8135.69	7.9516e+06
14014	4.54815e+06			8671.16	1.06123e+07
20778.5	5.4819e+06			11218.1	8.68461e+06
12978.6	1.61958e+06			11736.1	6.92314e+06
3712.81	3.76435e+06			10839.7	4.55461e+06
2083	0			8959.36	4.23249e+06
1494.91	0			7288.25	6.04112e+06
869.317	1.43339e+06			6260.15	1.65472e+07
1364.65	1.44608e+06			8031.28	1.02326e+07
897.71	0			8343.69	1.24243e+07
325.252	0			14605.1	5.70332e+06
156.203	0			16342.9	2.25281e+07
130.444	0			17057.2	1.63684e+07
141.369	0			17418.6	1.30567e+07
99.6413	0			19436.6	1.24589e+07
76.048	0			19804.1	5.84992e+06
86.2448	0			19732.6	2.2095e+07
90.0278	0			20207.6	2.2439e+07
93.2228	0			20218.4	1.81496e+07
90.8423	0			23404.3	1.98325e+07
80.5716	0			26682.2	1.44751e+07
90.5001	0			26777.3	2.06143e+07
122.244	0			27743.4	9.6877e+06
151.338	0			25405.4	1.40111e+07
137.552	0			23432.4	0
125.371	0			26339.4	2.23887e+07
132.115	0			26266.4	1.20362e+07
144.322	0			26674.8	8.95287e+06
115.462	0			22606.1	1.52391e+07
126.429	0			20355.9	9.72419e+06
128.335	0			18540.9	1.49453e+07
198.905	3.00434e+06			18751.3	2.28439e+07
456.167	1.30331e+06			21646.5	2.40436e+07
593.598	1.25923e+06			22774.5	2.34894e+07
294.422	3.00272e+06			23986.1	1.33103e+07
696.133	1.85572e+06			25596.6	4.27329e+07
1145.18	2.55962e+06			21772.6	5.65517e+07
2101.65	1.05688e+06			19599.1	5.2045e+07
1566.3	0			10038.4	4.93064e+07
1136.46	0			6884.52	6.17632e+07
5490.65	8.35962e+06			3829.06	5.29982e+07
6113.82	4.92273e+06			2047.09	5.06976e+07
5796.15	4.22537e+06			4447.84	5.79307e+07
7673.76	3.83981e+06			8251.95	4.91199e+07
9946.77	7.76988e+06			9830.74	4.60258e+07
11188.5	1.47641e+07			14342.5	5.92516e+07
9797.22	6.05835e+06			16912.5	6.4679e+07
5940.79	4.07502e+06			16014.8	5.32267e+07
6785.77	1.59706e+07			22210.3	7.25228e+07
5818.76	1.80869e+06			24562.6	6.38935e+07
8212.64	4.85306e+06			17307.6	4.03591e+07
6550.37	0			8324.66	4.96908e+07
6176.7	1.11584e+06			8829	6.65396e+07
6744.72	9.14772e+06			16913.9	6.63074e+07
7455.19	8.30075e+06			24879.2	6.42107e+07
7187.14	7.08652e+06			19613.5	7.07193e+07
7699.2	2.07384e+06			18471.1	5.7877e+07
8433.2	6.9441e+06			21892.4	6.91038e+07
6952.97	5.61248e+06			17896.6	7.32036e+07
4834.69	6.915e+06			20134.1	6.94132e+07
6067.08	1.25594e+07			22028.8	6.24664e+07
8227.19	1.34216e+06			17340.4	5.08876e+07
9137.76	4.61393e+06			14396.4	6.80793e+07
8796.32	6.16335e+06			2780.64	5.75708e+07
8211.83	1.35884e+07			793.889	7.19388e+07
8299.42	7.78353e+06			843.631	6.48005e+07
6929.69	5.98097e+06			3440.63	5.90653e+07
4780.48	2.08034e+06			18901.9	5.42578e+07
3344.84	2.61766e+06			14362.6	6.12531e+07
3350.22	2.55391e+06			2967.92	4.31218e+07
2992.22	1.18278e+06			1899.78	5.76337e+07
2189.93	2.08592e+06			1699.31	2.18896e+07
2367.81	4.75125e+06			891.803	3.19239e+07
2103.27	4.02466e+06			5422.65	5.89399e+07
1797.53	2.57808e+06			3392.29	6.61499e+07
140.719	3.7999e+06			658.428	6.6307e+07
168.521	1.5516e+06			1498.13	5.49207e+07
222.873	0			7287.68	5.2602e+07
240.265	0			13703	2.74839e+07
245.082	1.44969e+06			15256.5	3.50813e+07
275.796	4.58099e+06			14760.9	3.62601e+07
246.691	2.39512e+06			13721.4	4.78183e+07
216.789	3.75187e+06			21345.5	4.39387e+07
217.101	1.05733e+06			26466.2	3.8499e+07
205.061	3.1036e+06			27584.5	5.62537e+07
178.098	0			28485.7	2.87801e+07
194.65	0			24521.4	3.0187e+07
193.878	0			20002.7	2.53628e+07
240.34	1.05136e+06			14533.3	4.52038e+07
661.818	0			11213.4	2.27383e+07
418.15	0			14340.7	3.20039e+07
979.679	2.67908e+06			17258.4	5.76642e+07
2233.86	3.5866e+06			14441.1	4.11358e+07
3141.01	5.37507e+06			15143.1	2.63738e+07
1996.57	7.52147e+06			21855.5	3.45877e+07
1920.63	5.50523e+06			26450.1	3.13529e+07
3119.07	1.37305e+06			27419.4	4.40826e+07
6397.18	1.45824e+06			26101	4.54369e+07
9135.43	0			25893	4.07486e+07
4578.05	0			26109.9	3.3293e+07
1453.49	0			26637.5	3.23253e+07
2274.21	0			14963.4	5.35843e+07
2436.43	0			3486.78	5.62454e+07
1610.65	0			5039.7	5.66559e+07
1970.22	1.63659e+06			25161.9	4.00193e+07
2358.49	1.38076e+06			29054.9	4.16612e+07
2101.61	4.58805e+06			29291.8	6.08833e+07
1312.77	0			29566.7	3.76819e+07
1459.54	0			24295.1	5.50204e+07
2885.62	0			16166	6.53374e+07
1707.56	1.81127e+06			18479.2	3.17896e+07
693.855	1.58065e+06			19904.2	4.687e+07
522.118	2.8714e+06			17131.7	5.99119e+07
10933.9	1.42925e+06			19888.1	4.73053e+07
1836.66	2.23504e+06			19932.5	5.86461e+07
666.767	3.13347e+06			19977.3	4.74284e+07
1603.04	1.22751e+06			21164.9	3.33021e+07
2644.96	1.05959e+06			21740.2	3.35447e+07
2367.32	2.06915e+06			20666.2	4.37753e+07
3889.13	2.75852e+06			20794.2	2.90201e+07
4643.43	1.97343e+06			20777	1.65885e+07
6494.1	1.63367e+06			21639	3.29668e+07
5532.38	6.30714e+06			19821.3	2.56392e+07
4099.81	6.37133e+06			19540.8	3.85166e+07
2548.54	8.92913e+06			14648.4	2.76966e+07
2701.75	4.63147e+06			16343.2	2.68518e+07
2634.15	6.52196e+06			18164.3	3.27735e+07
3042.21	2.51871e+06			15822	1.95239e+07
5286.4	2.92779e+06			17313.9	3.8914e+07
6342.38	7.99068e+06			17342.7	3.75933e+07
4892.49	1.3498e+06			17464.1	3.87235e+07
3065.51	3.52256e+06			18161	3.1383e+07
2290.34	0			19755.9	4.65521e+07
2756.45	0			21394.4	2.91758e+07
2784.22	7.58657e+06			17578.9	5.04991e+07
1756.09	1.21548e+06			18963.6	2.20521e+07
2011.47	4.11126e+06			18537.5	3.12656e+07
3778	1.8621e+06			16979.8	3.66207e+07
12362	2.37793e+06			16878.5	2.08981e+07
23227.6	5.52466e+06			17055.7	2.51624e+07
25762.4	0			17968.8	3.74344e+07
23566.5	4.42683e+06			19843.5	3.26659e+07
14791.3	1.87776e+06			21350.2	3.57721e+07
7207.42	0			21621.1	4.36578e+07
19274.2	0			19845.7	4.53865e+07
25929.6	0			16324.7	2.10013e+07
24274.6	8.49123e+06			17282.4	1.70792e+07
13625	1.1652e+07			19941.6	8.26958e+06
10297.1	1.13078e+07			18393.5	1.98741e+07
11359.6	7.23515e+06			16968.8	1.85114e+07
9480.45	2.55628e+06			16696.4	2.37704e+07
13109.4	6.94854e+06			15896.3	2.74975e+07
11498.7	1.0251e+07			15854.7	3.23604e+07
3330.91	5.62465e+06			15655.7	1.78367e+07
4748.09	0			14973.3	2.24158e+07
4038.96	2.82839e+06			13462.7	2.00728e+07
5536.42	2.35409e+06			12066.6	1.38549e+07
3955.78	4.00626e+06			11423.3	2.47055e+06
2160.76	0			11331	1.31156e+07
11976.4	2.77678e+06			10390.2	5.47352e+06
22439.2	1.19078e+07			9079.12	5.4274e+06
18254.3	2.6782e+06			6304.8	3.72402e+06
24164	3.26469e+06			4810.72	5.89549e+06
23452.9	3.50649e+06			7454.68	9.98892e+06
19325.6	1.24587e+07			11411	1.65016e+06
16179.5	7.87267e+06			12182.4	1.46167e+06
11827.9	4.32797e+06			11025.4	1.94305e+06
3819.91	4.43868e+06			10607	2.35852e+06
17780.4	7.8332e+06			9669.75	0
29135.1	3.28752e+06			10887.1	0
19285.8	2.47521e+06			11038.8	0
15676.9	3.97268e+06			6606.46	0
9608.53	2.00969e+06			7829.13	3.05653e+06
6876.62	5.35805e+06			5132.54	1.71008e+06
7370.08	2.19118e+06			4103.63	5.6167e+06
10055.2	3.05743e+06			6736.24	3.56766e+06
10319.1	1.39286e+06			9504.4	2.46992e+06
32332.6	1.79524e+06			8354.08	6.03099e+06
31306	5.62866e+06			9211.58	4.20087e+06
26071.9	6.94139e+06			11703.8	8.67921e+06
24617.5	4.32745e+06			11894.4	6.57505e+06
24130.8	1.20097e+06			13059.8	1.11952e+06
24019.8	0			10904.8	0
21935.2	0			6812.52	1.55412e+07
26659	0			4015.57	6.42972e+06
24421.5	1.15429e+06			6033.39	2.31945e+06
24169.1	2.3993e+06			8072.2	7.59876e+06
22215.7	4.54105e+06			8342.58	1.04121e+06
21210.3	1.57955e+06			7695.79	3.29422e+06
9899.98	0			8632.87	6.81639e+06
2039.89	0			10282.5	4.8076e+06
710.569	0			10339.6	1.03302e+07
5748.63	0			8152.03	3.60037e+06
13489.9	0			6805.97	1.17294e+07
16342	0			6258.08	5.81133e+06
19637.3	0			6487.24	1.04356e+07
9949.11	0			7351.64	1.19021e+06
1491.99	0			6345.57	2.41304e+06
1094.08	0			6317.53	0
3685.05	0			6512.48	3.17025e+06
8490.34	0			8560.74	1.8157e+07
10476	0			10986.9	1.70542e+07
12719	0			12525.2	1.41782e+07
10842.5	0			12822.9	1.04265e+07
7372.92	3.46745e+06			11277.7	1.39272e+07
5165.62	4.11035e+06			9683.76	1.88759e+07
5135	4.87021e+06			9023.76	5.90547e+06
5372.49	4.43745e+06			8684.61	1.21026e+07
2732.3	4.97802e+06			9382.61	7.7128e+06
2815.92	3.3576e+06			8532.78	1.62182e+07
1741.07	9.95651e+06			7921.61	1.97535e+07
7376.7	4.36171e+06			9165.95	1.67768e+07
12712.7	0			10026.9	2.10359e+07
7287.31	4.06659e+06			10839.4	3.79086e+06
5793.82	2.15101e+06			13070.9	2.34357e+06
6395.76	0			12770.4	1.32572e+07
21604	0			14254.4	7.8954e+06
18770.3	1.28313e+06			14747.3	1.03491e+07
14228.6	2.9958e+06			14423.2	1.6473e+07
3821.08	1.10139e+07			12397.5	2.25267e+07
7585.82	4.83323e+06			11229.6	2.48075e+07
8357.14	1.904e+06			11850	3.59579e+07
4458.17	2.79551e+06			11411.8	1.65969e+07
10966.9	1.94004e+06			8792.2	1.54875e+07
7213.83	0			8143.54	2.94166e+07
17208.3	1.09917e+06			8800.78	3.35905e+07
17667.9	1.23071e+06			10514.7	3.1759e+07
11672.3	0			11470.6	1.3166e+07
13822.1	1.66559e+06			9858.8	1.6907e+07
6503.2	1.9077e+06			8496.79	1.58175e+07
1625.09	2.05668e+06			7966.19	1.35607e+07
187.603	0			4113.22	3.79411e+07
690.039	1.34694e+06			3641.66	3.12564e+07
2495.84	1.51752e+06			6683.29	2.9735e+07
1783.4	1.43875e+06			8287.58	3.26289e+07
959.088	0			7205.85	3.5611e+07
1424.97	0			10111.2	4.7649e+07
1429.22	0			10985.2	4.41158e+07
1753.16	0			13190.5	2.92314e+07
2322.85	2.86863e+06			13256	1.91263e+07
2612.23	0			13021.6	3.54959e+07
3277.64	0			14023.7	1.44839e+07
5068.67	0			12680.1	4.00841e+07
5815.75	0			11216	4.58283e+07
5596.5	0			9492.07	3.91219e+07
21365.5	0			10188.5	2.89566e+07
12292.5	0			11211	3.22839e+07
7893.19	0			10315.3	4.98749e+07
4187.22	0			8181.25	3.69639e+07
1561.97	0			8148.96	4.29349e+07
858.349	0			7541.86	4.94759e+07
2325.68	0			6870.83	3.47651e+07
2865.25	0			7098.42	2.9428e+07
4139.45	0			6679.88	2.43794e+07
2111.84	0			4638.99	3.49704e+07
1589.34	0			8929.14	3.1046e+07
2105.92	1.0433e+06			13006.9	2.09835e+07
4251.36	1.08303e+06			12196.7	4.09598e+07
5469.39	0			10460.3	5.37614e+07
3878.44	0			10795.3	4.48197e+07
4733.87	0			10141.1	5.9417e+07
4143.02	4.01467e+06			12298	8.29237e+07
3242	3.58405e+06			12866	6.3897e+07
3518.55	1.41405e+06			12879.1	5.45067e+07
2553.07	2.6767e+06			13135.4	5.86293e+07
1982.09	3.06585e+06			14186.9	3.10148e+07
1495.99	3.03485e+06			14174.4	4.39967e+07
1346.6	1.2194e+06			14919.5	5.6773e+07
2351.13	5.2335e+06			16561.4	5.47071e+07
8867.7	1.97634e+06			14952.3	6.66981e+07
9081.07	3.26519e+06			14053.3	6.49301e+07
8718.65	2.87586e+06			14140.9	4.20132e+07
7395.38	1.18506e+06			15118.1	5.55246e+07
5475.03	2.19292e+06			16248.6	4.62204e+07
4448.21	0			17054.3	4.71453e+07
5583.42	0			16653.5	4.38599e+07
4373.1	0			16197.5	3.29061e+07
7055.62	0			13435.6	3.83982e+07
9552.19	0			9149.2	4.31445e+07
10073	0			7715.49	3.2846e+07
11732.9	0			11185.9	4.18716e+07
15605.5	0			11117.1	2.5394e+07
15653.6	0			7656.15	3.81341e+07
11244.9	0			6119.53	4.80121e+07
7125.95	0			5239.84	3.49807e+07
8689.7	0			5508.3	3.12993e+07
7613	0			6452.33	5.29043e+07
4624.23	0			8105.83	3.45023e+07
4758.67	0			8793.49	4.23512e+07
5014	1.63368e+06			9637.64	5.14267e+07
5659.91	2.05149e+06			9525.44	3.66823e+07
9628.18	1.68065e+06			9398.59	3.47287e+07
15174.9	0			7617.54	2.66061e+07
12675.3	4.14044e+06			8352.95	4.52574e+07
5063.25	6.3262e+06			9321.7	2.20119e+07
1906.69	3.29313e+06			9548.15	3.882e+07
9596.12	2.24076e+06			9539.56	2.84025e+07
10280.8	0			10738	3.43106e+07
3281.58	0			11270.2	6.95247e+07
1858.31	0			10830.2	4.79732e+07
2196.97	0			10956.4	4.20545e+07
1640.79	0			10985.9	4.22012e+07
1650.53	0			9663.47	5.31215e+07
2170.25	0			7760.31	3.00862e+07
1608.85	0			7325.97	4.06322e+07
1412.03	0			7870.83	4.33626e+07
2476.47	0			8965.64	4.20402e+07
3222.7	0			9982.84	4.75559e+07
3871.22	0			9721.87	4.53827e+07
2546.17	3.31956e+06			9140.08	4.15847e+07
1452.42	0			7629.79	2.13027e+07
4455.29	3.64022e+06			7942.95	3.24787e+07
7241.89	1.23512e+06			10223.8	2.89455e+07
9053.63	2.09816e+06			9676.01	1.53219e+07
7400.98	1.73822e+06			10849.1	2.51808e+07
2953.95	3.74904e+06			11260.6	3.58319e+07
6378.06	1.2959e+06			10837.2	2.20505e+07
5791.28	0			11986.2	2.1739e+07
7604.5	0			12137	1.72562e+07
5999.78	6.18541e+06			10552.6	1.71555e+07
2731.76	0			8974.1	2.74122e+07
5370.28	5.47429e+06			7499.3	2.41534e+07
4978.16	1.22511e+06			8723.8	1.92738e+07
3255.97	0			10015.7	2.17286e+07
4463.4	1.08886e+07			9726.78	1.11965e+07
3681.84	4.73961e+06			9438.81	0
3742.3	7.73248e+06			9331.04	7.91607e+06
3738.05	3.1852e+06			9416.9	7.97466e+06
4147.03	3.37464e+06			8536.11	1.25885e+07
3779.3	2.28025e+06			8657.83	9.61613e+06
2922.55	5.76484e+06			7660.84	1.29126e+07
3415.92	6.10908e+06			4258.78	7.88214e+06
4211.33	1.14218e+06			3715.93	9.34584e+06
3527.53	0			6968.53	4.51041e+06
2805.8	1.04646e+06			7028.5	6.79965e+06
1718	1.13492e+06			6994.18	3.29931e+06
1481.16	3.91115e+06			7878.81	5.90428e+06
1986.3	2.97896e+06			7801.49	7.96091e+06
1662.13	0			9435.3	2.37564e+07
1353.35	8.43297e+06			9875.62	1.10662e+07
2510.27	3.69823e+06			9047.44	1.45505e+07
3515.54	0			9608.87	1.28321e+07
2267.03	1.90574e+06			9677.91	1.46598e+07
1906.83	4.53516e+06			9571.59	6.52702e+06
2468.11	4.34669e+06			9444.89	9.94786e+06
2771.01	5.07285e+06			8730.67	1.54545e+07
2602.89	2.41759e+06			8534.19	7.68252e+06
3285.93	3.77921e+06			8643.5	3.52899e+06
3176.42	6.38146e+06			6330.87	1.18761e+07
2540.78	3.03597e+06			7458	1.57832e+07
2471.1	1.28532e+06			9292.01	2.13979e+07
2147.65	1.71484e+06			10068.3	2.03349e+07
1801.49	1.25141e+06			10188.5	1.94156e+07
1449.79	0			10235.6	2.54366e+07
1270.51	3.54275e+06			10369.5	2.92963e+07
1514.94	2.47471e+06			10441.7	1.7663e+07
1493.11	0			10922.1	1.9899e+07
1771.37	0			11158.6	1.92965e+07
1565.89	0			11006	1.92719e+07
1450.48	1.5818e+06			10713	4.68517e+07
1548.8	2.18133e+06			11470.7	1.63185e+07
1597.54	3.00772e+06			5901.06	2.62318e+07
1742.12	0			3047.85	3.66617e+07
3196.27	0			4268.98	3.61858e+07
4482.19	0			5826.32	5.02506e+07
2585.12	0			7157.23	2.81389e+07
2432.64	0			5014.65	2.51403e+07
2590.81	2.6081e+06			9976.63	3.32474e+07
3145.25	3.095e+06			10744.5	3.23461e+07
4057.03	1.65149e+06			12267.1	3.23942e+07
4895.51	3.80948e+06			9635.81	4.46505e+07
3508.17	3.97673e+06			14477.9	5.96772e+07
4163.47	0			15300.7	2.48882e+07
3636.16	1.404e+06			13665.8	3.86826e+07
2162.3	4.13701e+06			12306.9	3.41887e+07
1681.25	1.5519e+06			8810.58	2.80053e+07
1775.51	4.24101e+06			9370.71	4.05048e+07
2186.39	5.09668e+06			8897.75	3.82631e+07
2406.44	0			8852.67	3.72604e+07
2497.27	3.45425e+06			9137.82	3.77002e+07
2289.09	3.20046e+06			9584.01	2.77329e+07
2442.43	0			9369.53	4.97396e+07
1991.71	3.01584e+06			9198.45	3.49031e+07
1779.23	2.29634e+06			9244.82	2.80181e+07
1691.13	3.89478e+06			9285.16	3.19974e+07
2023.99	1.10112e+06			9273.82	3.12299e+07
1610.68	2.48636e+06			11558.6	3.84221e+07
702.639	0			11416	3.34999e+07
747.888	0			10124.7	2.72776e+07
860.932	5.03637e+06			9451.31	2.99987e+07
1041.73	1.15664e+07			10449.8	2.5443e+07
913.598	7.80909e+06			9527.87	5.53265e+07
854.54	0			9343.52	2.45822e+07
1037.82	0			10014.9	3.94587e+07
1127.18	0			9673.23	3.16925e+07
1302.44	1.07898e+06			9018.73	9.67251e+06
1451.95	4.18104e+06			9750.98	1.70161e+07
1546.46	2.91401e+06			10193.9	4.13348e+07
1538.86	2.1273e+06			9417.05	1.97001e+07
1468.22	3.02774e+06
1417.34	3.77389e+06
1500.27	0
1242.84	0
1197.19	0
1316.01	0
1540.95	0
2050.24	0
3291.88	0
2748.18	0
2218.45	0
2939.92	0
3204.64	0
3343.24	0
3765.32	0
4378.96	0
4214.85	0
3977.81	0
4279.24	0
4691.2	0
6075.33	0
8669.66	0
11027.7	0
5502.92	0
4440.35	0
10161.6	0
11611.4	0
9587.46	0
7220.92	0
8432.61	0
11842.1	0
14782.5	0
18929.2	0
17636.9	0
11536.8	0
10288.1	0
9129.51	0
4639.47	0
2377.99	0
1868.38	0
2283.33	0
2582.85	0
2480.2	0
2452.7	0
2829.61	0
3304.45	0
5009.76	0
4983.1	0
3537.11	0
3236.96	0
5294.44	0
11685.6	0
14154.8	0
13826.8	0
14221.2	0
14587.2	0
14748.1	0
15124.4	0
16392.6	0
12606.7	4.49838e+06
10780.2	9.94345e+06
9568.65	1.04212e+07
9291.2	3.53586e+06
8216.4	2.36969e+06
12027.6	1.52428e+06
10044.3	0
9611.26	0
10480.9	0
8121.16	0
6060.59	0
5018.65	0
5271.54	0
5519.46	0
1237.24	3.28539e+06
1336.77	4.78034e+06
1292.06	3.67147e+06
1201.62	3.85638e+06
1218.99	7.17065e+06
1276.97	1.17617e+06
1193.56	5.18042e+06
972.367	3.79602e+06
984.291	3.28539e+06
969.298	4.47735e+06
1041.04	3.55115e+06
1246.12	4.68016e+06
1182.66	5.92655e+06
1204.5	6.87284e+06
1446.22	8.82682e+06
1390.59	3.98092e+06
1384.81	0
1221.3	3.667e+06
961.104	2.80039e+06
981.854	4.10521e+06
1018.07	0
1177.68	0
1420.91	1.43756e+06
1398.34	2.38756e+06
1254.97	3.80917e+06
1288.82	6.89307e+06
1430.89	1.74243e+06
1509.96	6.02022e+06
1616.93	3.84002e+06
1722.27	4.05703e+06
1685.1	5.19304e+06
1673.54	0
2318.46	0
4041.73	1.62724e+06
8873.76	7.52318e+06
9916.66	0
9644.27	3.14913e+06
10591.1	2.8071e+06
8864.55	4.13644e+06
7635.15	2.08484e+06
6364.6	1.24592e+06
5935.43	6.99105e+06
4436.01	1.85582e+06
3615.19	4.39723e+06
3779.7	0
4820.98	1.0257e+06
3232.91	2.15929e+06
2723.74	0
2961.99	0
4891.61	0
6789.64	0
6145.58	1.70697e+06
6321.29	1.55354e+06
7709.4	0
4937.01	2.51087e+06
4388.69	2.25708e+06
5112.13	4.17431e+06
4905.17	5.63296e+06
5026.6	5.47087e+06
4480.44	5.96501e+06
3658.39	0
6012.26	0
4554.72	0
4282.4	0
7509.67	0
9858.03	0
12868.2	0
11532.4	1.20112e+06
13800.9	1.97669e+06
13203.7	2.47276e+06
13977.2	1.08558e+06
15308.1	0
14913.1	0
12958.2	0
9553.07	0
7086.18	1.93367e+06
5451.8	3.74614e+06
7803.32	4.34204e+06
11879.2	7.81127e+06
13590.3	0
12876.1	1.81568e+06
8443.72	2.38528e+06
6376.71	1.5854e+06
8066.02	4.17493e+06
7782.78	7.53899e+06
9134.22	6.28388e+06
6698.07	5.69675e+06
6451.71	3.37645e+06
4637.03	0
7225.69	0
6225.62	0
9666.57	5.26999e+06
9514.79	1.15302e+06
8808.4	4.77139e+06
6030.96	2.05192e+06
2024.54	0
1101.4	0
1156.42	2.6826e+06
1291.83	5.13276e+06
1307.42	4.9046e+06
1372.56	3.31998e+06
1250.11	2.54022e+06
1271.19	7.62341e+06
1217.34	1.48106e+06
1084.37	0
1098.54	0
828.906	0
833.997	0
1145.09	0
1539.45	0
1627.57	0
2093.37	0
3029.11	0
3761.77	0
4877.18	1.45655e+06
5514.81	1.787e+06
5656.86	0
7083.97	1.41255e+06
8105.76	2.315e+06
8708.99	1.55859e+06
9485.47	0
7320.09	0
6719.28	0
9057.64	0
5590.56	0
2548.08	3.24497e+06
3054.41	0
9752.45	0
4006.44	0
8099.39	0
7649.29	0
7329.4	0
5440.51	0
5080.92	0
5966.96	0
9248.28	0
6408.13	0
2532.48	0
2387.52	0
4487.47	0
7207.45	0
8912.42	1.75174e+06
10285.6	1.21862e+06
7527.39	0
9157.28	0
9059.08	0
8805.61	0
9064.66	0
6506.86	2.00028e+06
5154.79	1.65312e+06
806.276	7.22711e+06
970.476	3.98996e+06
992.259	1.78541e+06
6867.59	0
10258.2	0
11644.1	0
12071.6	2.21047e+06
12120.2	3.35129e+06
11322.2	2.85945e+06
11508.9	3.51186e+06
9568.41	9.28805e+06
5862.25	5.27668e+06
8169.07	3.89284e+06
7257.46	0
8862.43	0
9694.13	1.50642e+06
9992.51	2.4857e+06
10087.7	1.08038e+06
10929.5	0
10520.9	0
10457	0
10358.6	0
10920.3	0
9902.03	2.82551e+06
11036.1	1.88731e+06
10623.3	0
10122.6	0
10156.8	1.04289e+06
11009.2	1.33837e+06
10949.3	0
10575.1	0
10584.5	0
10970	0
8643.71	0
5900.25	0
4246.43	0
3741.38	0
3058.14	0
2353.3	0
4175	0
4747.88	0
14208	0
15717.1	0
10186.6	0
4742.52	0
1778.65	0
1799.81	0
1942.72	0
1396.18	1.36123e+06
1703.78	0
4909.44	0
2589.46	4.99826e+06
2683.75	5.36753e+06
2431.31	3.48602e+06
2852.21	5.5142e+06
4963.59	8.71064e+06
3001.13	7.20466e+06
4134.81	2.71312e+06
4955.06	8.1013e+06
5204.31	0
6047.06	0
5052.27	1.43077e+06
1894.95	0
3826.76	0
3051.68	0
2299.05	0
1476.13	0
2409.07	0
1837.81	0
1913.14	0
2434.21	0
1934	0
4092.87	0
7042.81	0
8321.32	2.65659e+06
8636.4	1.37249e+06
8374.54	0
8039.34	0
7314.39	0
6168.86	0
6498.18	0
6614.52	0
6173.19	1.88379e+06
5110.63	0
4934.17	0
4595.21	0
5427.75	1.71522e+06
6093.17	2.90966e+06
7155.91	3.54533e+06
8404.74	0
8343.29	0
7608.98	0
6709.31	0
7707.21	0
8759.85	1.86498e+06
9619.81	2.16724e+06
9842.05	1.09429e+06
9864.38	1.03489e+06
10062.4	0
9939	0
9563.11	0
8750.43	0
8973.88	1.31119e+06
7820.55	1.29687e+06
5701.07	1.55882e+06
1301.14	0
1840.78	1.03145e+06
2164.74	0
3244.2	1.45184e+06
2784.35	4.27509e+06
3255.91	0
5024.32	0
5464.31	0
6291.47	3.04858e+06
5944.72	0
6699.7	0
6372.51	0
6702.37	3.62586e+06
6006.04	2.77528e+06
5615.68	0
4910.22	0
5312	3.02573e+06
4978.7	2.83505e+06
3929.06	4.44004e+06
7256.16	7.15033e+06
7838.19	6.11809e+06
7354.03	1.96818e+06
5943.03	3.72288e+06
5651.3	0
4739.54	0
4184.7	2.51342e+06
3470.52	1.91434e+06
5138.97	0
5183.04	0
4182.86	0
4430.33	0
4871.76	1.15995e+06
5625.95	1.40948e+06
5351.35	0
5026.89	0
5070.74	0
6041.99	0
4343.38	0
5281.97	0
7315.91	0
5707.85	0
5660.33	0
5394.84	0
5394.83	0
5755.76	0
5410.3	0
5045.01	0
4911.43	0
3441.67	0
2930.15	0
3382.19	0
3273.51	0
2776.44	0
3020.08	3.3064e+06
5125.37	5.1864e+06
3676.43	3.08012e+06
2577.53	4.61076e+06
3192.35	1.33307e+06
2676.37	0
3835.04	0
4033.43	1.23935e+06
4685.7	0
4693.31	0
3444.53	0
2962.79	1.41755e+06
1944.09	0
2484.04	0
2471.61	0
2326.03	0
2183.55	0
2003.09	0
2157.3	0
2078.9	0
2366.17	0
2666.22	0
2043.83	0
2598.42	0
3619.69	0
11785.1	2.67667e+06
13943.8	1.25128e+06
13873.7	8.44464e+06
10554.3	9.86846e+06
10015.6	0
12300.5	0
13245.5	0
8025.98	5.45946e+06
9208.39	6.79405e+06
10540.3	6.41248e+06
10119.4	0
9466.75	0
7956.66	0
7204.49	0
7725.73	0
8461.6	1.29251e+06
10017.7	1.60188e+06
8946.35	1.29632e+07
11097.7	1.70997e+07
10892.1	1.61304e+07
9586.38	1.96122e+07
8615.11	1.03949e+07
9499.71	1.10962e+07
8421.35	0
8570.76	2.92813e+06
8790.58	3.72809e+06
8188.18	0
8222.69	2.75667e+06
9015.91	1.6341e+06
8969.69	1.50144e+06
8910.9	0
8364.69	0
8138.74	0
8624.26	0
8782.89	0
8786.19	0
8595.74	2.08277e+06
9154.33	2.90797e+06
9355.09	8.6497e+06
8615.6	3.59366e+06
8238.21	8.86271e+06
8287.56	3.78461e+06
8533.51	4.14492e+06
8439.35	0
8912.49	1.39384e+06
8833.32	1.86214e+06
8162.7	0
7508.6	2.64051e+06
7670.03	3.80868e+06
7860.08	1.06065e+06
7933.85	6.93507e+06
7436.05	1.11794e+06
7810.1	3.51144e+06
7810.53	7.04209e+06
6941.13	2.51315e+06
8464.37	9.24651e+06
7951.26	1.82181e+07
9196.3	1.2861e+06
10794.3	5.82148e+06
10435.7	4.8795e+06
10361.9	5.1487e+06
8930.52	1.09057e+07
8596.43	1.74001e+07
8858.73	6.30974e+06
8611.17	9.41188e+06
8640.68	7.68724e+06
9385.72	7.18957e+06
10645.5	1.15088e+07
12416.6	2.0889e+07
12527.2	1.4171e+07
12070.4	1.18655e+07
10530.9	1.55807e+07
10076.6	3.06531e+06
7867.24	1.37683e+06
6423.74	0
6545.81	0
7051.77	0
8072.22	1.44227e+06
8080.84	1.55869e+06
9018.84	0
9603.35	0
8024.23	0
7843.94	0
7165.77	0
7038.53	0
8949.44	0
9199.13	0
7943.58	0
6693.17	0
5243.13	0
6663.85	0
7115.83	0
6751.2	1.75272e+06
6478.54	2.42639e+06
7383.52	0
7248.36	0
6881.39	0
6211.14	0
6242.61	0
6623.09	0
6540.72	0
5469.02	0
5397.48	0
5746.5	0
6126.43	0
5823.49	0
5639.21	0
5819.04	0
5921.27	0
6959.48	0
7472.76	0
7527.44	0
8960.6	0
9621.59	3.40933e+06
9349.08	3.21083e+06
9434.41	1.52443e+06
9687.69	1.17202e+06
10232.7	0
12081.4	3.717e+06
12929.6	2.97274e+06
13321.9	4.42361e+06
2047.35	0
6453.94	0
8521.71	0
6074.06	0
3746.11	0
3382.73	0
3924.92	0
2669.94	0
2589.88	0
1938.06	0
5532.58	0
14509.4	1.01251e+06
12452.3	0
12510.6	0
6058.32	0
8447.22	0
10132.3	0
6206.5	0
3419.05	0
3816.98	0
2475.04	2.29363e+06
2810.93	1.0205e+06
2870.29	0
2515.81	1.14451e+06
2377.85	1.55601e+06
1642.45	0
1456.93	0
1744.83	1.73938e+06
965.42	1.30412e+06
1839.51	0
1417.57	0
700.317	0
835.75	0
1687.59	0
2242.8	0
2358.92	0
2529.94	0
2452.13	0
3260.23	0
3928.69	0
4218.06	0
4535.57	0
4971.33	0
4532.52	0
3541.42	0
3092.86	0
2749.58	0
2638.74	0
2670.27	0
3389.14	0
2973.59	3.59417e+06
3297.86	2.42826e+06
3268.11	1.17887e+06
3137.37	3.35033e+06
3480.77	0
3741.75	1.27659e+06
2241.23	1.44366e+06
959.782	0
1331.35	0
1448.28	0
1422.18	0
1956.81	0
1846.13	0
1996.91	0
1469.97	0
2840.51	0
6835.78	0
5150.85	0
4717.27	0
2728.02	0
1090.81	0
1186.9	0
610.323	0
1023.43	0
1973.91	0
2088.31	0
2414.64	0
2752.4	0
2481.33	0
3366.99	0
3734.95	0
1903.25	0
1341.11	0
1601.99	0
2138.9	0
1765.57	0
1168.37	0
1468.89	0
1135.47	0
629.231	0
326.467	0
366.319	0
543.92	0
666.674	0
753.53	0
789.171	1.3381e+06
736.548	1.46772e+06
545.418	0
438.868	0
1055.1	0
997.222	0
308.655	0
203.448	0
301.956	0
352.78	0
281.054	0
1148.16	0
1321.43	0
1363.67	0
1150.1	0
837.104	0
613.962	0
1306.68	0
1484.04	0
1626.63	0
1550.98	0
1886.02	0
2386.4	0
1350.21	0
785.326	0
525.325	0
3561.1	2.02636e+06
2415.31	1.07752e+06
2034.95	0
2507.59	0
3135.87	0
3220.44	0
4242.37	0
4016.31	0
3968.81	0
4526.64	3.44301e+06
4727.48	1.36779e+06
5006.86	0
4531.21	3.39875e+06
4528.37	1.81298e+06
4809.64	0
5100.08	0
6243.93	0
3767.83	1.35288e+06
3568.75	1.28088e+06
3857.36	0
15925	2.25726e+06
21181.3	3.36576e+06
24086.9	2.46998e+06
27640.6	0
28830.1	0
28254	3.32634e+06
28549.9	1.6695e+06
29991	0
30119.3	0
29378.7	1.6111e+06
28066	3.00977e+06
25547	1.8002e+06
26340.6	2.90306e+06
23182.8	2.66203e+06
23816.9	0
26816.8	0
33990.3	0
37815.2	4.51175e+06
39062.2	1.78698e+06
37506	1.03014e+06
33226.3	0
30574.3	0
29544.6	1.31966e+06
27623.4	2.68639e+06
28283.3	2.83665e+06
29868	3.65621e+06
32644.8	0
33491.5	0
34791.9	0
34624.2	0
33863.1	0
34073.4	1.92204e+06
36065	1.59662e+06
35136.6	2.27266e+06
33084.4	2.62183e+06
33250.4	3.04026e+06
33759.7	0
34334.4	0
34536.3	0
34983.7	1.54073e+06
35044.1	1.6659e+06
34435.9	1.67324e+06
34390.5	2.60076e+06
33838.2	2.91695e+06
33309.8	1.13073e+06
32365.7	0
32238	3.63712e+06
31268.1	7.12758e+06
31245.2	0
29565.7	2.89632e+06
30655.5	5.69505e+06
31433.9	4.00279e+06
32793.9	0
33491	0
31029.4	2.48445e+06
29610.1	1.71903e+06
28651.6	0
25471.3	0
26101.5	0
27501.2	0
31142.5	2.4499e+06
30909.7	2.13813e+06
29748	0
28829.6	0
29797.8	2.71099e+06
30051.7	1.09741e+06
29772.5	0
23151.9	0
16929.2	0
14119.9	0
17744.1	0
20511.5	1.16914e+06
23549.6	2.35846e+06
29898.9	0
31188.6	2.26268e+06
34986.6	4.04057e+06
34539.9	0
15610.2	4.32449e+06
5088.48	8.46678e+06
6202.83	1.34127e+06
8540.92	6.38842e+06
8939.06	3.13374e+06
8931.26	2.41241e+06
25961.7	2.02774e+06
25022.1	4.29178e+06
21550.9	0
16874.5	0
10887.1	0
9723.81	0
4668.81	8.28617e+06
5350.59	5.10886e+06
5435.16	0
6180.17	0
6048.03	0
6459.58	0
6036.87	0
4478.68	0
4921.37	0
5418.63	0
5832.01	0
6503.34	0
7120.32	0
7778.59	4.10652e+06
8124.62	1.57304e+06
8513.94	2.08675e+06
8385.23	0
8581.98	0
9416.08	0
9243.14	0
8024.01	0
1006.79	1.81871e+07
1012.23	2.01647e+07
943.364	1.7185e+07
1088.79	1.57267e+07
1240.2	9.06775e+06
1294.38	2.11507e+07
1298.44	1.60963e+07
1380.76	1.0974e+07
1711.06	1.42028e+07
1587.05	9.48786e+06
1549.9	1.23774e+07
1462.5	0
1843.62	0
2057.35	0
1927.8	0
2179.28	0
2395.98	0
2508.05	0
2691.46	0
2447.75	0
2212.24	0
2042.1	0
1931.77	0
1968.37	0
1905.73	0
1880.47	0
1886.95	0
1686.06	0
1576.01	0
1654.44	0
1541.25	0
1411.58	0
1365.2	0
1306.53	0
1278.81	0
1256.65	0
1252.82	0
1286.47	0
1280.28	0
[truncated: 2,586 more rows]

## Sheet: ED4 Panel e
All data				RF19
N 2to5 (1/cm^3)	Sulfuric Acid (1/cm^3)			N 2to5 (1/cm^3)	Sulfuric Acid (1/cm^3)
2485.41	0			1203.26	0
4434.63	0			941.612	0
5327.87	0			1105.59	0
7203.02	3.00554e+06			1684.01	2.64706e+06
9085.22	1.03424e+06			1955.98	1.85897e+06
8386.6	2.37786e+06			1939.12	0
10625.4	0			6005.17	0
12981.8	4.70565e+06			10793.1	0
11039.4	6.96646e+06			19991.5	0
8289.99	0			27257.6	0
7400.44	0			28892.6	0
3146.19	0			28389.1	0
2262.58	0			26162.9	0
2083.99	0			25202.4	0
2082.35	0			23437.8	0
5554.9	0			23812.6	0
9716.09	0			20635.8	1.92371e+06
10688.6	0			17532.3	1.70574e+06
12790.9	0			13436	0
14622.1	0			11683.1	0
16384.3	0			11461.9	0
18899.1	0			10447.3	0
11849.6	0			12377.3	0
5006.11	0			14858.8	0
2292.28	0			13443.2	0
5787.71	0			7960.18	0
15509.2	0			1663.57	0
12848.6	0			1361.95	1.39211e+06
2579	0			1408.5	0
2250.69	0			1260.89	0
6309.28	0			2085.11	0
7184.83	0			2601.58	0
3393.48	0			2501.63	0
5204.56	0			1137.76	0
6688.82	0			2477.39	0
2979	0			3512.32	0
4534.43	0			1515.82	0
6544.8	0			3878.15	0
7879.01	0			8299.52	0
7233.8	0			7667.16	0
3987.8	0			3165.24	0
2440.7	0			13495.9	0
1462.63	0			25407.8	0
4991.25	0			32029.1	0
7619.66	0			40286.3	0
7803.79	0			36685.6	0
6487.87	0			31536.1	0
9307.13	0			34423.7	0
10692.2	0			37911.8	0
10839.5	0			46673.1	0
6895.92	3.72832e+06			54674.7	0
5405.63	6.70744e+06			54038.5	0
4605.69	0			53676.1	0
5150.8	0			58148.2	0
4910.5	0			52175.5	0
6212.97	0			42671.1	0
7269.59	0			24112.8	0
8408.52	4.19716e+06			11334.8	0
7662.33	1.80967e+06			8661.3	0
5236.44	0			13764.6	0
6224.79	0			25866.2	0
4338.95	0			23133.5	0
1943.46	0			9856.92	0
3513.95	0			6251.3	0
6631	0			7661.62	0
3679.43	0			13626.5	0
2134.93	0			21710.7	0
3297.99	0			19308.2	0
5267.97	2.49094e+06			6388.27	0
4707.28	1.02724e+06			1586.42	0
4860.14	0			1467.83	0
3871.33	0			2242.37	0
3846.38	0			4925.92	0
4182.97	0			6772.01	0
5039.68	0			8257.45	0
4294.11	0			9084.05	0
4966.51	0			16910.4	0
5136.66	0			15381	0
5837.81	0			12815.8	0
5759.42	0			7421.23	0
5228.55	0			10822.8	1.01362e+06
5299.06	0			4805.83	2.32428e+06
5150.38	0			5580.33	0
5490.19	0			17557.4	0
2599.03	2.43662e+06			37580.8	0
3021.69	1.09363e+07			44240.5	0
2677	1.00925e+07			39443	0
3206.2	2.14115e+06			42031.5	0
2943.75	5.25473e+06			36609.3	0
2710.77	6.31844e+06			20982.7	0
3385.63	6.17243e+06			13395.5	0
2251.74	3.39352e+06			8673.66	0
2673.88	6.79245e+06			13001.3	0
2523.33	4.52504e+06			39154.8	0
2489.85	3.9538e+06			39075.9	0
2107.33	6.11579e+06			32559.6	0
2174.96	0			24868.6	0
2657.72	0			19996.9	0
2611.13	4.42557e+06			7484.48	0
2522.41	2.89396e+06			2988.55	0
2148.33	4.26347e+06			2389.18	0
2191.46	1.95672e+06			1909.04	0
2156.76	1.55289e+06			3106.49	0
2088.17	6.71111e+06			4368.07	0
2155.18	6.63903e+06			2377.6	0
2090.05	3.95641e+06			2264.81	0
1967.95	7.17701e+06			2472.52	0
1991.31	5.92862e+06			2202.29	0
1674.61	2.92872e+06			4806.75	2.48655e+06
1751.16	1.55756e+06			27352.3	0
1699.33	2.24311e+06			36074.1	0
1693.62	0			27664.4	0
1234.89	8.41992e+06			6062.23	0
1036.84	1.11489e+07			2729.59	0
855.257	1.14716e+07			4074.36	0
706.726	1.6925e+07			10203.7	0
940.706	1.46732e+07			16447.9	0
1061.52	1.23987e+07			19312.4	0
748.033	9.26569e+06			11165.3	0
678.406	7.04158e+06			8984.75	0
1079.34	1.11887e+07			17518.9	0
1201.87	1.22958e+07			36497.4	0
1198.96	9.41386e+06			38171.3	0
1013.9	1.08214e+07			37449.8	0
1362.73	1.66853e+06			43990.9	0
977.835	2.84494e+06			42774.6	0
960.437	5.15886e+06			24340	0
957.812	1.70989e+06			5893.49	0
851.626	8.47612e+06			1914.28	0
839.482	1.09867e+07			3374.38	0
793.269	9.43059e+06			5555.18	0
808.395	9.90408e+06			5364.55	0
912.815	5.97688e+06			5312.3	0
841.734	9.50571e+06			4673.04	0
824.703	1.21708e+07			2059.64	0
716.533	1.56876e+07			1519.13	0
745.525	9.7285e+06			1589.5	0
736.897	1.18996e+07			1490.11	0
702.54	1.61518e+07			3448.51	0
726.38	3.18648e+06			3940.7	0
735.608	6.14463e+06			5137.37	1.29273e+06
722.169	8.41771e+06			7248.25	2.63416e+06
631.43	7.90216e+06			12032.4	2.96979e+06
706.386	1.15671e+07			13515.9	0
762.059	1.14736e+07			8835.93	0
786.937	1.17413e+07			5019.83	0
856.287	1.07435e+07			3164.33	0
843.886	8.37969e+06			2489.71	0
673.198	6.7285e+06			4285.45	0
812.083	1.02387e+07			8638.15	0
855.26	7.13427e+06			10745.7	0
1039.66	6.14534e+06			9620.08	0
1189.53	6.03473e+06			6073.09	0
1315.66	5.16288e+06			2900.24	0
1175.09	0			5492.95	0
917.537	0			9884.19	0
1132.45	0			13681.6	0
1155.48	0			18354.7	0
971.721	0			14834.6	0
1266.95	0			14846.1	0
1275.24	0			6365.92	0
851.042	0			2279.56	0
801.094	0			2087.99	0
805.38	0			7771.07	0
719.083	0			6454.03	0
692.731	0			4749.97	0
593.37	0			4111.56	0
660.017	0			1476.69	0
633.385	0			1990.4	0
712.738	0			3652.1	0
925.094	0			3822.87	0
1832.32	0			4161.87	0
1669.67	0			5031.59	0
1529.7	0			6542.88	0
1511.03	0			6920.44	0
1307.41	0			3386.26	0
1577.49	0			2342.95	0
1548.22	0			3865.82	0
1247.9	0			3706.35	0
1498.56	0			4272.91	0
1440.37	0			6207.13	0
944.791	0			8673.27	0
1134.23	0			14527.7	1.94059e+06
1417.8	0			17151.1	2.67574e+06
1079.85	0			17344	5.98963e+06
720.123	0			14489	1.18658e+06
1346.7	0			13964.6	0
978.428	0			11159.1	0
988.704	0			8733.85	0
1234.86	0			4871.86	0
1290.43	0			2917.16	0
808.231	0			1561.17	0
1080.99	0			3644.19	0
1498.67	0			6054.6	0
1165.06	0			6874.96	0
1003.48	0			6949.69	4.94554e+06
1369.1	0			6386.35	1.23592e+06
841.177	0			7166.42	0
877.409	0			6428.46	0
880.237	0			7348.26	0
952.253	0			9709.59	0
1389.04	0			10178.3	0
1534.29	0			5506.26	0
1528.29	0			3993.57	0
1708.27	0			3839.39	0
1890.3	0			2582.41	0
1213.77	0			2801.47	0
1874.42	0			2874.66	0
2659.69	0			3240.56	0
2291.18	0			4656.92	0
2057.14	0			6310.02	0
1804.29	0			4865.07	0
1978.98	3.09602e+06			10349.3	0
2377.35	4.98383e+06			7020.38	0
2892.3	0			3133.93	1.12678e+06
2018.49	4.73849e+06			2864.03	1.39623e+06
909.613	4.75782e+06			4879.53	0
3138.6	1.86824e+06			16021.7	0
6578.39	0			13436.9	0
3742.6	3.70325e+06			6236.68	0
3389.9	0			2103.51	0
9038.02	0			3466.15	0
11256.5	0			13890	0
723.315	0			10521.2	0
2550.27	0			2772.38	0
260.526	0			5154.58	0
352.926	0			4922.09	0
370.372	0			3912.92	0
192.134	0			7626.09	0
673.723	1.85349e+06			11109.4	0
4149.26	1.73382e+06			20440.4	1.09318e+06
4319.24	1.16028e+06			25718.4	4.21167e+06
3159.31	2.49196e+06			45583.9	0
3025.81	0			53785.6	0
2844.79	0			57183.4	0
1197.63	0			59140.7	0
2504.48	2.05789e+06			60582	0
39922.8	0			60707.9	0
30945.6	3.13636e+06			59888.3	0
22389.2	1.57849e+06			57486.8	0
9374.63	0			56552.9	0
9943.64	0			55713.3	0
10844.8	2.08743e+06			54924.7	0
9795.45	1.05286e+06			54824.6	0
8983.01	2.09264e+06			54332.7	0
8940.48	0			53214.3	0
10501.2	0			53228.4	0
10723.7	1.14776e+06			52698.1	0
11375.9	2.56505e+06			53755.5	0
11095.7	0			51299.6	0
10960.9	0			49232.7	0
11271.2	0			49011.6	0
11217	0			49318.2	0
12033.4	0			49553	0
11743.8	0			52403.1	0
11324.2	0			53059.2	0
11716.9	0			52927.4	0
11785	0			45099.2	0
11684.5	0			41068.9	0
11073.5	0			36595.2	0
11017.7	0			22619.7	1.15838e+06
11416.6	2.89535e+06			13020	1.54041e+06
12205.4	3.26559e+06			8575.18	0
12383	0			6793.1	0
12134.8	0			6328.57	0
12371.5	0			6366.27	0
11124.7	0			6871.89	0
11011.2	0			4638.59	1.38207e+06
11082.5	0			8428.68	3.49956e+06
10877	0			6253.02	0
11181.8	0			8606.23	0
10975.6	1.26261e+06			4718.98	0
11360.4	2.22517e+06			5327.62	0
11441.3	1.34908e+06			11039.9	0
11055.9	0			12459.5	0
4338.83	0			12338.2	0
6031.79	0			18525.2	0
5517.99	0			16835.4	0
7035.68	0			11881.8	0
4564.92	0			7690.23	0
3657.6	0			7632.88	0
5952.89	0			8610.42	0
8526.32	0			8647.58	0
9190.25	0			8447.84	0
8328.97	0			7274.7	0
7658.26	0			7397.71	0
5488.29	0			8339.74	0
6847.7	0			9714.82	0
9768.14	0			10781.6	0
8878.95	0			11672.2	0
8752.1	0			11272.4	0
4193.73	0			10103.6	0
4854.58	0			9409.62	0
6401.73	0			12423.2	0
8913.61	0			13326.9	0
9906.37	0			12516	0
10663.4	0			12368.3	0
10701.7	0			10632	0
11783.6	0			9877.14	0
14002.6	0			11342.1	0
14691.6	0			16103.4	0
14744.7	0			16986.5	0
14523.3	0			17546.7	0
14615.8	0			15525.3	0
15176.2	0			8511.65	0
15664.9	3.03534e+06			4359.11	0
16042.7	3.20199e+06			3603.92	0
16818.1	1.79683e+06			3475.6	0
16752.1	0			6900.3	0
16220.7	0			8798.43	0
16852	0			10679.6	0
17446.5	0			10935.6	0
17492.1	0			9808.3	0
14254.1	0			9927.14	0
9730.12	0			11903.5	0
7939.98	0			13585.8	0
4590.21	0			17718.9	0
10230.8	0			19015.3	0
13855.6	0			11805.2	0
14248.4	1.32199e+06			3680.23	0
15140.6	1.02519e+06			3317.61	0
14434.5	0			5082.2	3.45553e+06
13941.3	0			5672.87	1.20904e+06
13722.9	0			5061.94	0
13036.7	0			4093.05	0
13197	0			4608.02	0
13259.9	0			6994.18	0
13593.9	0			9458.26	0
14352.7	0			9659.88	0
15355.7	0			9675.12	0
15190.3	0			10527.7	0
15589.7	0			9461.86	0
15491.1	0			9078.72	0
14925.6	0			9126.25	0
14277.1	0			8583.94	0
14189.4	0			9090.57	0
12770.9	0			10610.8	0
12405.7	0			10296.9	0
12677.2	0			9296.44	0
12583.9	0			9163.62	0
12952.7	0			8821.83	0
13440.1	0			8332.97	0
14537.5	0			8152.52	0
14858.4	0			9030.53	0
14216.8	0			9796.83	0
13950.4	0			10618	0
14248	0			10604.1	0
14098.9	0			10392.1	0
13888.6	0			10048	0
14085.5	0			10223.8	0
14287.9	0			10591.3	0
14728.7	0			10720.1	0
14364.2	0			10475.9	0
14124.1	0			10521.1	0
13518.6	0			9893.45	0
12899.1	0			6776.45	0
13204.2	0			4434.91	0
13332.8	0			3733.11	0
13317.1	0			2436.75	0
13175.6	0			3692.09	0
12799.8	0			4820.56	0
12454.9	0			3423.06	1.33605e+06
12386.4	0			1588.97	1.14171e+06
12565	0			3175.47	0
12627.9	0			6805.07	0
12266.7	0			7950.78	0
11474.7	0			5963.46	0
11449	0			2340.41	0
11808.5	0			2890.05	0
6915.96	0			4622.87	0
6975.6	0			1968.8	0
6737.87	1.19766e+06			1762.57	0
6732.92	3.71935e+06			1714.92	0
6638.94	0			5850.47	0
6484.11	0			13426.9	0
6663.98	0			3454.11	0
6682.52	0			3470.01	0
6927.82	0			3975	2.96194e+06
6633.02	0			2544.9	0
6090.88	0			7245.21	0
6071.03	1.06716e+06			12108.8	0
5663.79	2.77454e+06			13408.3	0
6028.24	0			12873.3	0
5598.17	0			13099.4	0
6255.99	0			14249.5	0
6338.75	0			15075.2	0
6346.3	0			14146.6	0
2232.26	0			12828.4	0
2062.99	0			10661.9	0
2121.52	0			9822.21	0
2292.84	0			11591	0
2807.37	0			7352.2	0
3153.75	0			11278.8	0
3400.1	0			4216.15	0
2919.19	0			5516.82	0
2903.72	0			10693.5	0
2896.53	0			15062	0
2455.56	0			11890.2	0
2084.82	0			8930.11	0
2232.3	1.44915e+06			9401.33	0
2402.06	1.12067e+06			12237.8	0
3149.16	0			6618.07	0
3733.23	0			9957.02	0
3562.38	0			13433.4	0
4117.88	0			17263.7	0
4081.44	0			20361.6	0
4830.44	0			21844.1	0
4761.32	0			18060.3	0
5135.92	0			15159.4	0
4841.05	0			14465	0
3885.32	0			12675.1	0
3604.78	0			13234.2	0
3846.05	0			12721.3	0
4043.01	2.52627e+06			11666.2	0
3650.82	4.91977e+06			10444.5	0
3678.04	0			12548.3	0
3701.76	0			14054.2	0
3726.41	2.53766e+06			14120.4	0
3736.99	4.45501e+06			14678.6	0
3848.07	0			14622.3	0
3849.89	0			14512.3	0
4318.21	0			14686	0
4873.92	0			15741.9	0
5264.91	0			15236	0
5809.93	0			10967.7	0
6193.5	0			11538.2	0
6953.68	0			15846.2	0
8093.05	0			20011.1	1.80153e+06
9118.05	0			21101.7	1.70376e+06
9041.21	0			19073.6	1.193e+06
8292.8	0			19059.5	1.70334e+06
7402.39	0			18881.3	0
7089.59	0			20961.5	0
7039.03	0			20937.5	1.03623e+06
7068.85	0			20459.1	1.8677e+06
7497.7	0			18477.5	4.1069e+06
7682.83	0			16096.5	1.0509e+06
7253.7	0			17263.6	0
7397.99	2.59649e+06			19810.9	0
8103.05	6.12647e+06			20260	0
7926.24	4.01699e+06			17666.7	0
7972.85	0			13207.8	0
8808.23	0			10344.6	0
8900.82	0			9410.09	0
9115.38	0			9893.19	0
9128.9	0			12065.9	0
9258.32	0			12982.7	0
9220.19	0			10346.2	0
8710.45	0			4618.03	0
5701.35	0			4241.83	0
4460.56	0			3029.71	0
4178.34	0			3994.39	0
4294.22	0			3103.3	0
3519.71	0			4796.03	0
3463.41	0			5771.24	0
3571.71	0			8014.33	0
3784.08	0			11407	0
3843.27	0			10097.3	0
4112.99	0			10513.5	0
5270.63	0			11915.4	0
6051.92	0			12700.6	0
6111.05	0			13243.7	0
4248.51	0			8970.25	0
3605.24	0			6919.11	0
3244.31	0			6800.39	0
3445.81	0			7492.07	0
3752.1	4.17814e+06			7252.69	0
3430.53	2.46772e+06			8143.3	0
3518.6	4.38978e+06			8213.02	0
3345.27	0			7782.51	0
3264.79	2.21018e+06			7264.79	0
3156.16	1.3848e+06			6591.98	0
3218.37	1.13005e+06			9199.46	0
3568.09	0			10302	0
3477.28	7.51099e+06			7225.84	0
3742.44	4.91719e+06			6274.74	0
4012.26	6.77759e+06			5418.34	0
4084.19	0			4768.03	0
3967.51	0			4607.69	0
3836.75	0			4611.18	0
3889.51	0			4968.22	0
3300.73	0			5247.17	1.25272e+06
2242.78	4.92397e+06			5653.67	1.88077e+06
2841.09	1.17099e+06			5871.94	0
3170.73	0			6105.06	0
3627.62	0			5647.31	0
4128.2	0			5428.63	0
3755.13	0			4242.58	0
3699.05	0			4396.05	0
4310.29	0			6208.71	0
4370.23	0			8269.32	0
4810.56	2.80853e+06			9579.06	0
6120.79	1.11498e+06			10396.1	0
7059.67	4.42426e+06			11859.6	0
5869.8	3.56391e+06			12396.2	0
4400.79	5.20719e+06			12582.9	0
4194.09	1.4308e+06			12634.3	0
3165.01	0			12558.4	0
2990.91	1.55741e+06			12308.5	0
3087.55	2.28264e+06			12025.7	0
3651.34	4.13204e+06			11645.4	0
5717.83	1.32099e+06			11243.6	0
8461.18	4.12191e+06			11038.3	0
8585.72	0			10368.9	0
8612.25	0			9667.74	3.73154e+06
8623.63	0			11161.1	1.40468e+06
8294.71	1.85738e+06			13502.3	0
7018.49	1.1484e+06			13550.3	0
6654.65	0			12637.4	0
6892.72	0			9566.73	0
7794.48	0			8908.74	0
7881.81	0			8356.43	0
7899.39	0			8984.29	0
7849.51	0			11405.3	2.05599e+06
8027.57	2.13936e+06			11245.5	1.13432e+06
7212.15	3.63186e+06			11992.9	0
7114.28	2.69231e+06			11677.4	0
8030.56	0			9703.91	0
8089.87	0			7499.04	0
6474.68	0			3872.66	0
6977.71	0			2189.47	0
7617.61	0			2010.91	0
7558.63	0			3165.36	0
7354.75	0			5977.27	0
6998.55	6.84702e+06			5108.32	0
6310.56	5.54236e+06			2417.4	0
7278.61	0			2522.19	2.66542e+06
6545.09	1.11788e+06			2068.05	0
5129.41	3.05533e+06			2168.32	3.10823e+06
4569.47	6.31426e+06			4222.3	0
3766.71	1.54579e+06			8379.86	1.6741e+06
3454.39	9.05537e+06			10493.5	2.91996e+06
3554.23	4.59053e+06			9320.31	0
3667.47	1.69724e+06			9712.34	0
4000.58	1.92285e+06			7578.73	0
4089.23	1.34838e+06			8201.12	0
3672.84	4.37034e+06			10770.7	0
3353.29	2.82678e+06			12798.8	0
3010.86	1.61842e+06			14368.3	0
2513.81	4.40171e+06			14723.4	0
2496.17	1.96423e+06			14167.1	0
2648.04	1.1358e+06			16002.5	0
2653.01	1.37476e+06			12759.6	0
2638.56	1.83887e+06			9093.45	0
2653.85	5.61353e+06			9854.45	0
2861.29	4.49222e+06			13108.9	0
2725.94	1.75832e+06			9993.17	0
2794.09	0			13506.8	3.91831e+06
2820.27	2.2925e+06			17556.2	1.23802e+06
2606.21	3.76285e+06			16977.8	0
2398.28	2.34421e+06			16181.6	0
2774.98	0			16277.2	0
3006.01	1.38498e+06			13277.8	2.35304e+06
2957.99	1.93362e+06			13632.9	1.01181e+06
2826.39	4.86822e+06			15840.4	0
2983.11	0			16243.2	0
3384.88	5.25758e+06			16667.5	0
3274.82	6.1563e+06			15851.6	0
3594.16	0			15502.1	0
3840.88	0			13518.7	0
4073.96	0			13998.6	0
4137.31	0			15066.9	0
4123.64	0			14727.5	0
3673.92	1.25954e+06			13800.7	0
3112.41	2.76183e+06			12521.3	0
2950.03	0			11720.7	0
2980.9	0			11418	0
2788.24	1.72811e+06			11737.8	0
2882.68	4.36379e+06			13714.9	0
3198.43	0			13421.9	0
3464.83	0			12441.4	0
3083.59	1.13155e+06			12546.4	0
4525.15	7.04367e+06			14070.1	0
5607.24	4.38006e+06			17944.9	0
1776.62	0			18340.7	0
2308.61	0			18251.2	0
2394.71	0			19478.6	0
4902.53	0			18578.6	0
6569.65	0			18816.6	0
6211.33	0			18510.8	0
11423	0			17769.6	0
7973.4	1.72285e+06			17548.3	0
4463.78	0			17018	0
8406.58	0			14670.9	0
17629	0			13518.6	0
15727.3	0			13705.4	0
12041	0			13873.2	0
6680.49	0			13544.7	0
4345.77	0			13784.7	0
4810.54	1.29631e+06			14573.7	0
12007	0			16192	0
24429.5	0			17701.4	0
12982.6	0			17710.6	0
8405.2	0			16868.3	0
13935	0			16982.2	0
10171.4	1.3032e+06			18052.1	0
3815.59	0			19057	0
4615.92	0			16361.5	0
5341.21	0			13924	0
3146.6	0			13112.5	0
2404.76	2.89503e+06			12399.5	0
3421.41	0			12139.7	0
11357.1	0			11239.1	0
17964.2	0			13578.8	0
19464.8	0			10338.5	0
19525.5	0			10835.1	0
21148.2	0			9525.95	0
25768	1.21327e+06			9456.73	0
17093.9	1.54058e+06			9789.56	0
9048.01	0			9119.69	0
4767.54	0			14924.2	0
4210.07	0			13961.3	0
9707.93	0			8721.62	0
10116.4	0			5536	0
10664.1	0			2804.99	0
24619.8	0			3301.69	0
28838.5	0			3863.82	0
30456	0			5010.09	0
31809.5	0			5039.75	0
30845.3	0			5722.09	0
29090.8	0			7101.55	0
20876.3	0			6938.79	0
23247.8	0			6523.9	0
27792	0			5385.22	0
29923.1	0			6470.31	0
30970.8	0			9299.02	0
30640.7	0			10255.4	0
29558.7	0			10506.2	0
27447.3	0			11145.8	0
25728.3	0			9673.93	0
17749	0			8785.03	0
25698.5	0			8169.18	0
27181.4	0			7575.22	0
25805.5	0			5298.27	6.98193e+06
22922.7	0			6100.48	2.39306e+06
11966.2	0			6634.3	0
3682.15	1.27314e+06			8352.46	0
2399.51	0			10030.8	0
3206.86	0			13019.5	0
4480.61	0			13263.6	1.5651e+06
4034.71	0			11685.7	1.10457e+06
6522.11	0			10173.5	0
5512.81	0			8905.47	0
2581.37	0			9520.27	0
5855.05	0			9402.42	0
13562.9	0			9921.12	0
15322.5	0			10881.5	0
15183.2	0			10442.7	0
14782.7	0			8309.21	0
15535.7	0			6820.39	0
17608.7	0			6231.98	0
14704.2	0			5387.31	0
12290.8	0			7618.09	0
16312.8	0			10468.9	0
16927.8	0			12486.6	0
7290.17	0			12288.1	0
2350.3	0			12010.1	0
6617.89	0			13433.7	0
4034.82	0			13809.8	0
2207.2	0			12303.3	0
2466.52	0			11197.1	0
6495.12	0			11329.2	0
5201.99	0			12598.1	0
2248.61	2.04243e+06			12367.7	0
1585.54	0			12707.5	0
5041.5	1.14898e+06			12622.4	0
4458.96	2.61123e+06			11879.3	0
4181.11	0			11724.3	0
4491.41	0			11805.4	0
4604.36	0			12172.8	0
2275.2	3.35629e+06			12376	0
1964.81	1.66333e+06			13150.5	0
3829.51	0			7929.73	0
5764.15	0			10355.8	0
13052.2	0			14380.6	0
7220.3	0			16315.8	0
4641.21	0			14607.5	0
8061.86	1.27887e+06			9860.1	0
5366.34	2.64541e+06			9450.22	0
2984.92	2.92301e+06			10778.5	0
1543.45	0			14390.7	0
2364.39	0			9820.19	0
2896.77	0			3444.42	0
3191.7	0			1631.02	0
3301.08	0			2660.22	0
4761.56	0			9457.34	0
3641.18	0			12381.8	0
3158.54	0			11423.7	0
2887.46	0			10043.2	0
4637.82	0			11704.2	0
7492.72	0			11690.3	0
9767.49	0			12471.7	0
12429.7	0			13276.4	0
4502.73	1.39984e+06			12485.6	0
1780.38	1.08534e+06			12590	0
1606.48	2.5227e+06			12587.1	0
1661.83	1.45246e+06			13365.7	0
3931.98	1.7935e+06			15604	0
4480.15	0			14951.7	1.31245e+06
3817.91	0			13309.8	3.23588e+06
5879.15	0			13943.4	1.62169e+06
4823.71	0			13637	2.17974e+06
2291.98	0			13321	0
4113.59	2.79123e+07			14527.3	0
4730.16	2.37019e+07			12870.2	0
3466.41	2.57069e+07			11517.9	0
784.927	5.23113e+06			11844.3	0
2584.2	1.81946e+07			17211.7	0
1326.66	2.30862e+07			21770.2	0
1291	1.18984e+07			23324.4	0
981.717	4.56472e+06			24647.5	0
1371.59	3.42766e+06			20436.3	0
3132.75	0			15738.3	0
2051.47	0			14088.9	0
1130.61	0			17574.8	0
1147.87	0			17705.7	0
1128.34	2.34795e+06			20135.9	0
272.854	0			20569.4	2.11516e+06
234.961	0			19808.6	1.99164e+06
479.88	0			16946.6	0
1244.76	0			16361.2	0
1188.13	0			16520.8	0
1041.5	0			17301.4	0
438.411	0			17893.8	0
179.708	1.45772e+07			17575.1	0
190.539	1.41732e+07			16597.8	0
356.692	6.72632e+06			17583.9	0
564.721	1.02167e+07			17954.2	0
575.021	4.58693e+06			18638.4	1.75127e+06
1587.17	0			19301.9	1.39543e+06
3581.14	0			19560	0
1356.96	0			19204.9	0
2479.49	0			19218	0
4780.47	1.12429e+06			19239.6	0
7410.31	3.15441e+06			20722.3	0
4799.88	1.30196e+06			22204.4	0
6879.02	0			21200.2	0
9903.47	0			21105.4	0
8482.45	1.98341e+06			16624.7	0
3822.43	1.76279e+06			14290.6	0
2669.94	0			16848.9	0
2974.75	0			17108	0
5174.9	0			17519.4	0
8240.3	0			15577.8	0
7897.11	0			13983.1	0
8056.96	0			12262.9	0
7629.76	0			12356.6	0
6503.7	0			8582.36	0
5427.13	1.34067e+06			6781.08	0
4977.01	1.99577e+06			4858.66	0
5510.82	2.56333e+06			5494.53	2.92778e+06
7060.43	2.63454e+06			10367.1	0
6424.97	3.84274e+06			13997.7	0
2375.14	1.39811e+06			11216.6	0
1581.92	0			12775.6	1.13084e+06
1413.45	0			16722.5	1.81522e+06
1258.41	0			14195.1	0
1851.29	0			12906	0
1816.92	0			11399.4	1.09572e+06
3187.24	0			13513.4	0
9216.21	0			20034.3	1.79242e+06
9230.89	0			27315.8	1.2541e+06
6629.19	0			28471.2	0
5521.59	0			30321.4	0
4834.7	0			23635	0
2721.05	0			14856.9	0
3624.28	0			12745.6	0
3135.81	0			9812.2	0
3441.31	0			11755.4	0
6765.34	0			14563.9	0
8680.62	0			14245.8	0
10117.5	0			13227	0
9602.25	0			13493	0
6311.41	0			11647.6	0
4147.08	0			11695.4	0
3157.26	0			11983.6	0
1558.44	0			8896.51	0
1697.7	0			3068.6	0
1364.24	0			3864.31	0
2197.78	0			4787.4	0
4452.67	0			8168.35	0
5406.81	0			9771.17	0
6951.47	0			8135.69	0
14014	0			8671.16	0
20778.5	1.17779e+06			11218.1	0
12978.6	1.15204e+06			11736.1	0
3712.81	0			10839.7	0
2083	0			8959.36	0
1494.91	0			7288.25	0
869.317	0			6260.15	0
1364.65	0			8031.28	0
897.71	0			8343.69	0
325.252	0			14605.1	0
156.203	0			16342.9	0
130.444	0			17057.2	0
141.369	0			17418.6	0
99.6413	0			19436.6	0
76.048	0			19804.1	0
86.2448	0			19732.6	0
90.0278	0			20207.6	0
93.2228	0			20218.4	0
90.8423	0			23404.3	0
80.5716	0			26682.2	0
90.5001	0			26777.3	0
122.244	0			27743.4	0
151.338	6.14801e+06			25405.4	0
137.552	1.30177e+06			23432.4	0
125.371	5.09593e+06			26339.4	0
132.115	4.60214e+06			26266.4	0
144.322	3.55002e+06			26674.8	0
115.462	2.90848e+06			22606.1	0
126.429	2.6672e+06			20355.9	0
128.335	5.27113e+06			18540.9	0
198.905	5.90602e+06			18751.3	0
456.167	6.10465e+06			21646.5	0
593.598	0			22774.5	0
294.422	4.11737e+06			23986.1	0
696.133	6.84095e+06			25596.6	0
1145.18	0			21772.6	0
2101.65	1.21788e+07			19599.1	0
1566.3	6.66951e+06			10038.4	0
1136.46	7.13122e+06			6884.52	0
5490.65	3.63959e+06			3829.06	2.8681e+06
6113.82	2.98487e+06			2047.09	1.10536e+07
5796.15	1.42211e+06			4447.84	1.10756e+07
7673.76	0			8251.95	1.45034e+06
9946.77	0			9830.74	4.50595e+06
11188.5	0			14342.5	1.07971e+06
9797.22	0			16912.5	7.14378e+06
5940.79	0			16014.8	1.06218e+06
6785.77	0			22210.3	0
5818.76	0			24562.6	3.0007e+06
8212.64	0			17307.6	2.15071e+06
6550.37	0			8324.66	9.37194e+06
6176.7	0			8829	4.52143e+06
6744.72	0			16913.9	0
7455.19	0			24879.2	0
7187.14	0			19613.5	2.17133e+06
7699.2	0			18471.1	2.02621e+06
8433.2	0			21892.4	6.44957e+06
6952.97	0			17896.6	1.43815e+06
4834.69	0			20134.1	0
6067.08	0			22028.8	1.13779e+06
8227.19	0			17340.4	4.57655e+06
9137.76	0			14396.4	3.20931e+06
8796.32	0			2780.64	1.26164e+07
8211.83	0			793.889	8.26562e+06
8299.42	0			843.631	2.44161e+07
6929.69	0			3440.63	1.44407e+07
4780.48	0			18901.9	3.73159e+06
3344.84	0			14362.6	5.16951e+06
3350.22	0			2967.92	8.66797e+06
2992.22	1.99055e+06			1899.78	1.0821e+07
2189.93	2.39338e+06			1699.31	2.50882e+06
2367.81	2.23015e+06			891.803	1.5991e+06
2103.27	6.08483e+06			5422.65	6.82412e+06
1797.53	8.80496e+06			3392.29	1.14136e+07
140.719	5.74753e+06			658.428	2.00529e+07
168.521	5.63884e+06			1498.13	8.47258e+06
222.873	6.49099e+06			7287.68	1.11722e+06
240.265	4.54468e+06			13703	0
245.082	1.64079e+07			15256.5	0
275.796	1.64887e+06			14760.9	0
246.691	0			13721.4	0
216.789	3.19649e+06			21345.5	0
217.101	7.30668e+06			26466.2	0
205.061	6.13838e+06			27584.5	0
178.098	3.80293e+06			28485.7	0
194.65	1.54155e+06			24521.4	0
193.878	5.90387e+06			20002.7	0
240.34	1.92201e+06			14533.3	0
661.818	0			11213.4	1.60775e+06
418.15	0			14340.7	1.45047e+06
979.679	0			17258.4	0
2233.86	0			14441.1	0
3141.01	0			15143.1	0
1996.57	0			21855.5	0
1920.63	0			26450.1	0
3119.07	3.2852e+06			27419.4	0
6397.18	0			26101	0
9135.43	0			25893	0
4578.05	0			26109.9	0
1453.49	0			26637.5	0
2274.21	0			14963.4	1.02197e+07
2436.43	0			3486.78	8.62716e+06
1610.65	0			5039.7	9.49009e+06
1970.22	0			25161.9	0
2358.49	0			29054.9	0
2101.61	1.0431e+06			29291.8	0
1312.77	4.25109e+06			29566.7	0
1459.54	1.54891e+06			24295.1	0
2885.62	2.0916e+06			16166	0
1707.56	0			18479.2	0
693.855	0			19904.2	0
522.118	8.08399e+06			17131.7	0
10933.9	1.94625e+07			19888.1	0
1836.66	0			19932.5	0
666.767	1.31804e+06			19977.3	0
1603.04	1.94662e+07			21164.9	1.42241e+06
2644.96	0			21740.2	1.32115e+06
2367.32	0			20666.2	0
3889.13	0			20794.2	0
4643.43	0			20777	0
6494.1	0			21639	0
5532.38	0			19821.3	0
4099.81	0			19540.8	0
2548.54	0			14648.4	1.04604e+06
2701.75	0			16343.2	2.31753e+06
2634.15	0			18164.3	0
3042.21	0			15822	0
5286.4	1.32942e+06			17313.9	0
6342.38	0			17342.7	0
4892.49	0			17464.1	0
3065.51	0			18161	0
2290.34	0			19755.9	0
2756.45	0			21394.4	0
2784.22	0			17578.9	0
1756.09	0			18963.6	0
2011.47	0			18537.5	0
3778	0			16979.8	0
12362	0			16878.5	0
23227.6	0			17055.7	0
25762.4	0			17968.8	0
23566.5	1.44983e+06			19843.5	0
14791.3	1.54988e+06			21350.2	0
7207.42	0			21621.1	0
19274.2	0			19845.7	0
25929.6	0			16324.7	0
24274.6	0			17282.4	0
13625	0			19941.6	0
10297.1	4.00618e+06			18393.5	0
11359.6	1.02289e+06			16968.8	1.85305e+06
9480.45	4.66659e+06			16696.4	1.82807e+06
13109.4	6.87985e+06			15896.3	0
11498.7	0			15854.7	0
3330.91	1.55657e+07			15655.7	0
4748.09	3.56637e+06			14973.3	0
4038.96	1.11615e+07			13462.7	0
5536.42	6.60207e+06			12066.6	0
3955.78	6.48364e+06			11423.3	0
2160.76	0			11331	0
11976.4	2.50313e+06			10390.2	0
22439.2	1.03588e+06			9079.12	0
18254.3	0			6304.8	0
24164	1.20742e+06			4810.72	0
23452.9	4.03506e+06			7454.68	0
19325.6	0			11411	0
16179.5	0			12182.4	0
11827.9	0			11025.4	0
3819.91	0			10607	0
17780.4	0			9669.75	0
29135.1	1.44737e+06			10887.1	0
19285.8	1.07524e+06			11038.8	0
15676.9	2.09946e+06			6606.46	0
9608.53	0			7829.13	0
6876.62	0			5132.54	0
7370.08	0			4103.63	0
10055.2	0			6736.24	0
10319.1	0			9504.4	0
32332.6	0			8354.08	0
31306	0			9211.58	0
26071.9	0			11703.8	0
24617.5	0			11894.4	0
24130.8	0			13059.8	0
24019.8	0			10904.8	0
21935.2	8.0134e+06			6812.52	0
26659	2.50166e+07			4015.57	0
24421.5	2.19581e+07			6033.39	0
24169.1	3.14827e+07			8072.2	0
22215.7	9.98885e+06			8342.58	0
21210.3	8.10002e+06			7695.79	0
9899.98	5.54958e+06			8632.87	0
2039.89	0			10282.5	0
710.569	0			10339.6	0
5748.63	0			8152.03	0
13489.9	0			6805.97	0
16342	0			6258.08	0
19637.3	0			6487.24	0
9949.11	0			7351.64	0
1491.99	0			6345.57	0
1094.08	1.25284e+06			6317.53	0
3685.05	3.41487e+06			6512.48	0
8490.34	0			8560.74	0
10476	1.02824e+06			10986.9	0
12719	1.15706e+06			12525.2	0
10842.5	1.2442e+06			12822.9	0
7372.92	1.24992e+06			11277.7	0
5165.62	0			9683.76	0
5135	2.63947e+06			9023.76	0
5372.49	1.21202e+06			8684.61	0
2732.3	0			9382.61	0
2815.92	2.81383e+06			8532.78	0
1741.07	3.68e+06			7921.61	0
7376.7	0			9165.95	0
12712.7	0			10026.9	0
7287.31	0			10839.4	0
5793.82	0			13070.9	0
6395.76	0			12770.4	0
21604	0			14254.4	0
18770.3	0			14747.3	0
14228.6	0			14423.2	0
3821.08	0			12397.5	0
7585.82	0			11229.6	0
8357.14	0			11850	0
4458.17	1.51582e+06			11411.8	0
10966.9	3.17087e+06			8792.2	0
7213.83	0			8143.54	0
17208.3	0			8800.78	0
17667.9	0			10514.7	0
11672.3	0			11470.6	0
13822.1	0			9858.8	0
6503.2	3.47645e+06			8496.79	0
1625.09	2.84174e+06			7966.19	0
187.603	1.14079e+06			4113.22	0
690.039	2.78434e+06			3641.66	1.91784e+06
2495.84	0			6683.29	1.41145e+06
1783.4	1.06152e+06			8287.58	0
959.088	9.19049e+06			7205.85	0
1424.97	5.18917e+06			10111.2	0
1429.22	3.38645e+06			10985.2	0
1753.16	1.04883e+06			13190.5	0
2322.85	1.30004e+06			13256	0
2612.23	0			13021.6	0
3277.64	0			14023.7	0
5068.67	0			12680.1	0
5815.75	5.50727e+06			11216	0
5596.5	5.78385e+06			9492.07	0
21365.5	8.32205e+06			10188.5	0
12292.5	1.33347e+07			11211	0
7893.19	1.1599e+07			10315.3	0
4187.22	1.61761e+07			8181.25	0
1561.97	2.11326e+07			8148.96	0
858.349	1.64697e+07			7541.86	0
2325.68	6.17241e+06			6870.83	0
2865.25	1.53672e+07			7098.42	0
4139.45	1.25281e+07			6679.88	0
2111.84	6.30254e+06			4638.99	0
1589.34	7.61716e+06			8929.14	0
2105.92	2.84599e+06			13006.9	0
4251.36	2.13205e+06			12196.7	0
5469.39	1.22267e+06			10460.3	0
3878.44	4.67159e+06			10795.3	0
4733.87	2.54986e+06			10141.1	0
4143.02	0			12298	0
3242	0			12866	0
3518.55	0			12879.1	0
2553.07	0			13135.4	0
1982.09	0			14186.9	0
1495.99	0			14174.4	0
1346.6	0			14919.5	1.19016e+06
2351.13	0			16561.4	0
8867.7	0			14952.3	0
9081.07	0			14053.3	0
8718.65	0			14140.9	0
7395.38	1.42927e+06			15118.1	0
5475.03	2.17192e+06			16248.6	0
4448.21	1.40853e+06			17054.3	0
5583.42	0			16653.5	0
4373.1	0			16197.5	0
7055.62	0			13435.6	0
9552.19	0			9149.2	0
10073	0			7715.49	0
11732.9	0			11185.9	0
15605.5	0			11117.1	0
15653.6	0			7656.15	0
11244.9	0			6119.53	0
7125.95	0			5239.84	0
8689.7	1.192e+06			5508.3	0
7613	3.48864e+06			6452.33	0
4624.23	0			8105.83	0
4758.67	0			8793.49	0
5014	0			9637.64	0
5659.91	0			9525.44	0
9628.18	0			9398.59	0
15174.9	1.08564e+07			7617.54	0
12675.3	4.21571e+06			8352.95	0
5063.25	1.78079e+07			9321.7	0
1906.69	2.8992e+06			9548.15	0
9596.12	5.58093e+06			9539.56	0
10280.8	1.98288e+07			10738	0
3281.58	1.05604e+07			11270.2	0
1858.31	8.17133e+06			10830.2	0
2196.97	4.97237e+06			10956.4	0
1640.79	1.22449e+07			10985.9	2.91235e+06
1650.53	1.02761e+07			9663.47	1.0491e+06
2170.25	1.80516e+07			7760.31	0
1608.85	1.08955e+07			7325.97	0
1412.03	4.27666e+06			7870.83	1.34947e+06
2476.47	0			8965.64	3.43891e+06
3222.7	0			9982.84	0
3871.22	1.90379e+06			9721.87	0
2546.17	3.72911e+06			9140.08	0
1452.42	6.17433e+06			7629.79	0
4455.29	0			7942.95	0
7241.89	0			10223.8	0
9053.63	0			9676.01	0
7400.98	0			10849.1	0
2953.95	0			11260.6	0
6378.06	0			10837.2	0
5791.28	0			11986.2	0
7604.5	0			12137	0
5999.78	0			10552.6	0
2731.76	1.46769e+06			8974.1	0
5370.28	1.78112e+06			7499.3	0
4978.16	1.82308e+06			8723.8	0
3255.97	3.96644e+06			10015.7	0
4463.4	2.43847e+06			9726.78	0
3681.84	3.28197e+06			9438.81	0
3742.3	0			9331.04	0
3738.05	0			9416.9	0
4147.03	0			8536.11	0
3779.3	0			8657.83	0
2922.55	1.59102e+06			7660.84	0
3415.92	2.96796e+06			4258.78	0
4211.33	0			3715.93	0
3527.53	0			6968.53	0
2805.8	0			7028.5	0
1718	5.58473e+06			6994.18	0
1481.16	0			7878.81	0
1986.3	0			7801.49	0
1662.13	0			9435.3	0
1353.35	3.25653e+06			9875.62	0
2510.27	4.18964e+06			9047.44	0
3515.54	3.19407e+06			9608.87	0
2267.03	0			9677.91	0
1906.83	2.83162e+06			9571.59	0
2468.11	3.70802e+06			9444.89	0
2771.01	0			8730.67	0
2602.89	0			8534.19	0
3285.93	0			8643.5	0
3176.42	0			6330.87	0
2540.78	0			7458	0
2471.1	1.51102e+06			9292.01	0
2147.65	1.90662e+06			10068.3	0
1801.49	1.4797e+06			10188.5	0
1449.79	1.60097e+06			10235.6	0
1270.51	1.6825e+06			10369.5	0
1514.94	3.75234e+06			10441.7	0
1493.11	3.93684e+06			10922.1	0
1771.37	3.45972e+06			11158.6	0
1565.89	3.28701e+06			11006	0
1450.48	3.6838e+06			10713	0
1548.8	3.07756e+06			11470.7	0
1597.54	1.69976e+06			5901.06	0
1742.12	0			3047.85	0
3196.27	0			4268.98	0
4482.19	0			5826.32	0
2585.12	1.43372e+06			7157.23	4.6627e+06
2432.64	4.56411e+06			5014.65	2.56359e+06
2590.81	1.46793e+06			9976.63	0
3145.25	0			10744.5	0
4057.03	0			12267.1	0
4895.51	0			9635.81	0
3508.17	0			14477.9	3.08766e+06
4163.47	0			15300.7	2.68606e+06
3636.16	0			13665.8	0
2162.3	1.11669e+06			12306.9	0
1681.25	2.29795e+06			8810.58	0
1775.51	0			9370.71	0
2186.39	0			8897.75	0
2406.44	0			8852.67	0
2497.27	0			9137.82	0
2289.09	1.07664e+06			9584.01	0
2442.43	3.38769e+06			9369.53	0
1991.71	1.54613e+06			9198.45	0
1779.23	2.03787e+06			9244.82	0
1691.13	3.90314e+06			9285.16	0
2023.99	0			9273.82	0
1610.68	1.9035e+06			11558.6	0
702.639	0			11416	0
747.888	0			10124.7	0
860.932	0			9451.31	0
1041.73	0			10449.8	0
913.598	0			9527.87	0
854.54	0			9343.52	0
1037.82	0			10014.9	0
1127.18	0			9673.23	0
1302.44	0			9018.73	0
1451.95	0			9750.98	0
1546.46	0			10193.9	0
1538.86	4.58962e+06			9417.05	0
1468.22	6.09119e+06
1417.34	0
1500.27	0
1242.84	0
1197.19	0
1316.01	0
1540.95	0
2050.24	0
3291.88	0
2748.18	0
2218.45	0
2939.92	0
3204.64	0
3343.24	0
3765.32	0
4378.96	0
4214.85	0
3977.81	0
4279.24	0
4691.2	0
6075.33	0
8669.66	0
11027.7	0
5502.92	0
4440.35	0
10161.6	0
11611.4	0
9587.46	0
7220.92	0
8432.61	0
11842.1	0
14782.5	0
18929.2	0
17636.9	0
11536.8	0
10288.1	0
9129.51	0
4639.47	0
2377.99	0
1868.38	0
2283.33	0
2582.85	0
2480.2	0
2452.7	0
2829.61	0
3304.45	0
5009.76	0
4983.1	0
3537.11	0
3236.96	0
5294.44	0
11685.6	0
14154.8	0
13826.8	0
14221.2	0
14587.2	0
14748.1	0
15124.4	0
16392.6	0
12606.7	0
10780.2	0
9568.65	0
9291.2	0
8216.4	0
12027.6	0
10044.3	0
9611.26	0
10480.9	0
8121.16	0
6060.59	0
5018.65	0
5271.54	0
5519.46	0
1237.24	0
1336.77	2.22908e+06
1292.06	1.99034e+06
1201.62	3.81066e+06
1218.99	2.51967e+06
1276.97	0
1193.56	1.72716e+06
972.367	1.3943e+06
984.291	0
969.298	0
1041.04	1.15177e+06
1246.12	1.59618e+06
1182.66	0
1204.5	0
1446.22	0
1390.59	0
1384.81	0
1221.3	0
961.104	0
981.854	0
1018.07	0
1177.68	1.37254e+06
1420.91	2.03865e+06
1398.34	0
1254.97	1.90457e+06
1288.82	1.6747e+06
1430.89	0
1509.96	1.74679e+06
1616.93	2.711e+06
1722.27	0
1685.1	0
1673.54	0
2318.46	0
4041.73	0
8873.76	0
9916.66	0
9644.27	0
10591.1	0
8864.55	1.08433e+06
7635.15	1.1422e+06
6364.6	0
5935.43	0
4436.01	0
3615.19	0
3779.7	0
4820.98	0
3232.91	0
2723.74	0
2961.99	0
4891.61	0
6789.64	0
6145.58	0
6321.29	0
7709.4	0
4937.01	0
4388.69	0
5112.13	0
4905.17	0
5026.6	0
4480.44	0
3658.39	0
6012.26	0
4554.72	0
4282.4	2.45828e+06
7509.67	1.43059e+06
9858.03	1.25937e+06
12868.2	3.31117e+06
11532.4	0
13800.9	0
13203.7	0
13977.2	0
15308.1	0
14913.1	0
12958.2	2.18679e+06
9553.07	1.40297e+06
7086.18	0
5451.8	0
7803.32	0
11879.2	0
13590.3	0
12876.1	0
8443.72	0
6376.71	0
8066.02	0
7782.78	0
9134.22	0
6698.07	0
6451.71	0
4637.03	0
7225.69	0
6225.62	0
9666.57	0
9514.79	0
8808.4	0
6030.96	0
2024.54	0
1101.4	0
1156.42	0
1291.83	0
1307.42	1.34667e+06
1372.56	3.45491e+06
1250.11	0
1271.19	1.16531e+06
1217.34	3.00612e+06
1084.37	0
1098.54	0
828.906	0
833.997	0
1145.09	0
1539.45	0
1627.57	1.4425e+06
2093.37	1.51814e+06
3029.11	1.41506e+06
3761.77	0
4877.18	0
5514.81	0
5656.86	0
7083.97	0
8105.76	0
8708.99	0
9485.47	0
7320.09	0
6719.28	0
9057.64	0
5590.56	0
2548.08	0
3054.41	0
9752.45	0
4006.44	0
8099.39	0
7649.29	0
7329.4	0
5440.51	1.06779e+06
5080.92	1.53778e+06
5966.96	0
9248.28	0
6408.13	0
2532.48	0
2387.52	0
4487.47	0
7207.45	0
8912.42	0
10285.6	0
7527.39	0
9157.28	0
9059.08	0
8805.61	0
9064.66	1.11079e+06
6506.86	1.20032e+06
5154.79	3.10239e+06
806.276	0
970.476	0
992.259	0
6867.59	1.3962e+07
10258.2	9.66417e+06
11644.1	8.64595e+06
12071.6	9.51976e+06
12120.2	7.43464e+06
11322.2	4.11979e+06
11508.9	4.11997e+06
9568.41	8.06117e+06
5862.25	6.15889e+06
8169.07	8.46339e+06
7257.46	9.15008e+06
8862.43	1.6451e+07
9694.13	4.07257e+06
9992.51	4.62679e+06
10087.7	5.52662e+06
10929.5	2.98175e+06
10520.9	0
10457	5.78882e+06
10358.6	8.09887e+06
10920.3	2.86833e+06
9902.03	0
11036.1	0
10623.3	0
10122.6	2.00441e+06
10156.8	1.53659e+06
11009.2	3.71717e+06
10949.3	4.40533e+06
10575.1	1.30762e+07
10584.5	2.80269e+06
10970	3.66954e+06
8643.71	1.41055e+06
5900.25	2.78282e+06
4246.43	1.6607e+06
3741.38	4.32747e+06
3058.14	0
2353.3	0
4175	0
4747.88	2.03102e+06
14208	1.2799e+06
15717.1	0
10186.6	2.82544e+06
4742.52	1.62676e+06
1778.65	2.55131e+06
1799.81	4.77497e+06
1942.72	1.01995e+06
1396.18	2.18332e+06
1703.78	0
4909.44	4.34401e+06
2589.46	6.00414e+06
2683.75	7.1625e+06
2431.31	8.39579e+06
2852.21	6.66203e+06
4963.59	4.32011e+06
3001.13	3.29918e+06
4134.81	2.52432e+06
4955.06	2.11954e+06
5204.31	5.90788e+06
6047.06	9.87779e+06
5052.27	5.2707e+06
1894.95	1.64041e+07
3826.76	4.64464e+06
3051.68	8.73004e+06
2299.05	4.4691e+06
1476.13	8.91107e+06
2409.07	1.22678e+07
1837.81	1.1918e+07
1913.14	1.27096e+07
2434.21	9.05256e+06
1934	6.56954e+06
4092.87	0
7042.81	0
8321.32	0
8636.4	0
8374.54	8.48078e+06
8039.34	9.92306e+06
7314.39	6.69751e+06
6168.86	2.03975e+06
6498.18	0
6614.52	0
6173.19	0
5110.63	0
4934.17	0
4595.21	1.14225e+06
5427.75	0
6093.17	0
7155.91	0
8404.74	0
8343.29	0
7608.98	0
6709.31	0
7707.21	1.73748e+06
8759.85	2.82007e+06
9619.81	0
9842.05	3.4069e+06
9864.38	2.36142e+06
10062.4	0
9939	3.15867e+06
9563.11	6.26759e+06
8750.43	1.0026e+07
8973.88	9.78137e+06
7820.55	1.12868e+06
5701.07	4.8633e+06
1301.14	0
1840.78	0
2164.74	6.35966e+06
3244.2	7.74302e+06
2784.35	2.9909e+06
3255.91	2.19184e+06
5024.32	5.88377e+06
5464.31	1.80623e+06
6291.47	0
5944.72	2.61491e+07
6699.7	1.38445e+07
6372.51	8.1871e+06
6702.37	2.86065e+07
6006.04	4.2958e+07
5615.68	4.6152e+06
4910.22	1.62609e+06
5312	0
4978.7	1.19214e+06
3929.06	1.84688e+06
7256.16	0
7838.19	4.73602e+06
7354.03	3.98412e+06
5943.03	0
5651.3	0
4739.54	0
4184.7	0
3470.52	0
5138.97	5.11414e+06
5183.04	1.11158e+06
4182.86	0
4430.33	3.62661e+06
4871.76	1.84861e+06
5625.95	0
5351.35	0
5026.89	0
5070.74	4.13584e+06
6041.99	3.9117e+06
4343.38	0
5281.97	1.41571e+07
7315.91	1.22054e+07
5707.85	6.06523e+06
5660.33	1.92323e+07
5394.84	1.24488e+07
5394.83	1.87518e+07
5755.76	1.18181e+07
5410.3	1.86157e+07
5045.01	1.30602e+06
4911.43	4.29595e+06
3441.67	2.61162e+06
2930.15	0
3382.19	0
3273.51	0
2776.44	0
3020.08	0
5125.37	0
3676.43	0
2577.53	1.86193e+06
3192.35	1.4829e+07
2676.37	1.99992e+06
3835.04	8.56913e+06
4033.43	3.88886e+06
4685.7	1.07988e+06
4693.31	1.29648e+06
3444.53	0
2962.79	0
1944.09	0
2484.04	1.40049e+06
2471.61	1.42467e+06
2326.03	0
2183.55	0
2003.09	0
2157.3	0
2078.9	0
2366.17	0
2666.22	0
2043.83	0
2598.42	0
3619.69	0
11785.1	0
13943.8	0
13873.7	0
10554.3	0
10015.6	0
12300.5	0
13245.5	1.28906e+07
8025.98	0
9208.39	0
10540.3	0
10119.4	2.25064e+06
9466.75	1.31509e+06
7956.66	6.36549e+06
7204.49	0
7725.73	0
8461.6	0
10017.7	1.86011e+06
8946.35	0
11097.7	0
10892.1	0
9586.38	0
8615.11	0
9499.71	0
8421.35	0
8570.76	0
8790.58	0
8188.18	0
8222.69	0
9015.91	0
8969.69	0
8910.9	0
8364.69	0
8138.74	0
8624.26	0
8782.89	0
8786.19	0
8595.74	0
9154.33	0
9355.09	0
8615.6	0
8238.21	0
8287.56	0
8533.51	0
8439.35	0
8912.49	0
8833.32	0
8162.7	0
7508.6	0
7670.03	0
7860.08	0
7933.85	0
7436.05	0
7810.1	0
7810.53	0
6941.13	0
8464.37	5.51085e+06
7951.26	1.06858e+06
9196.3	0
10794.3	0
10435.7	0
10361.9	0
8930.52	0
8596.43	0
8858.73	0
8611.17	0
8640.68	0
9385.72	0
10645.5	0
12416.6	0
12527.2	0
12070.4	0
10530.9	0
10076.6	0
7867.24	0
6423.74	0
6545.81	0
7051.77	0
8072.22	0
8080.84	0
9018.84	0
9603.35	0
8024.23	0
7843.94	0
7165.77	0
7038.53	0
8949.44	0
9199.13	1.26174e+06
7943.58	2.09017e+06
6693.17	0
5243.13	0
6663.85	1.64561e+06
7115.83	0
6751.2	2.36594e+06
6478.54	1.29438e+06
7383.52	0
7248.36	3.95044e+06
6881.39	3.57091e+06
6211.14	0
6242.61	0
6623.09	0
6540.72	0
5469.02	0
5397.48	0
5746.5	0
6126.43	0
5823.49	0
5639.21	1.2723e+06
5819.04	1.5231e+06
5921.27	2.30684e+06
6959.48	2.80176e+06
7472.76	0
7527.44	0
8960.6	0
9621.59	2.11395e+06
9349.08	1.09624e+06
9434.41	2.06547e+06
9687.69	0
10232.7	0
12081.4	5.69632e+06
12929.6	2.30108e+06
13321.9	2.19617e+06
2047.35	0
6453.94	0
8521.71	0
6074.06	0
3746.11	0
3382.73	0
3924.92	0
2669.94	0
2589.88	1.15296e+06
1938.06	4.28665e+06
5532.58	0
14509.4	0
12452.3	0
12510.6	0
6058.32	0
8447.22	0
10132.3	0
6206.5	0
3419.05	0
3816.98	0
2475.04	0
2810.93	0
2870.29	0
2515.81	0
2377.85	0
1642.45	0
1456.93	0
1744.83	0
965.42	0
1839.51	0
1417.57	0
700.317	0
835.75	0
1687.59	0
2242.8	0
2358.92	0
2529.94	0
2452.13	0
3260.23	0
3928.69	0
4218.06	0
4535.57	0
4971.33	0
4532.52	0
3541.42	0
3092.86	0
2749.58	0
2638.74	0
2670.27	0
3389.14	0
2973.59	0
3297.86	0
3268.11	0
3137.37	0
3480.77	0
3741.75	0
2241.23	0
959.782	0
1331.35	0
1448.28	0
1422.18	0
1956.81	0
1846.13	0
1996.91	0
1469.97	0
2840.51	0
6835.78	0
5150.85	0
4717.27	3.22729e+06
2728.02	1.64168e+06
1090.81	0
1186.9	0
610.323	0
1023.43	1.09855e+06
1973.91	1.13193e+06
2088.31	0
2414.64	0
2752.4	0
2481.33	0
3366.99	0
3734.95	1.12026e+06
1903.25	1.16627e+06
1341.11	0
1601.99	0
2138.9	0
1765.57	0
1168.37	0
1468.89	0
1135.47	0
629.231	0
326.467	2.64806e+06
366.319	5.03472e+06
543.92	0
666.674	0
753.53	0
789.171	0
736.548	0
545.418	0
438.868	0
1055.1	0
997.222	0
308.655	0
203.448	0
301.956	0
352.78	0
281.054	0
1148.16	0
1321.43	0
1363.67	0
1150.1	0
837.104	0
613.962	0
1306.68	0
1484.04	0
1626.63	0
1550.98	0
1886.02	0
2386.4	0
1350.21	0
785.326	0
525.325	0
3561.1	0
2415.31	0
2034.95	0
2507.59	0
3135.87	0
3220.44	0
4242.37	0
4016.31	0
3968.81	0
4526.64	0
4727.48	0
5006.86	0
4531.21	0
4528.37	0
4809.64	0
5100.08	0
6243.93	0
3767.83	0
3568.75	0
3857.36	0
15925	0
21181.3	0
24086.9	0
27640.6	0
28830.1	0
28254	0
28549.9	0
29991	0
30119.3	0
29378.7	0
28066	0
25547	0
26340.6	0
23182.8	0
23816.9	0
26816.8	1.85985e+06
33990.3	1.77126e+06
37815.2	0
39062.2	0
37506	0
33226.3	0
30574.3	0
29544.6	0
27623.4	0
28283.3	0
29868	0
32644.8	0
33491.5	0
34791.9	0
34624.2	0
33863.1	0
34073.4	0
36065	0
35136.6	0
33084.4	0
33250.4	0
33759.7	0
34334.4	0
34536.3	0
34983.7	0
35044.1	0
34435.9	0
34390.5	0
33838.2	0
33309.8	0
32365.7	0
32238	0
31268.1	0
31245.2	0
29565.7	1.01363e+06
30655.5	1.56707e+06
31433.9	0
32793.9	0
33491	0
31029.4	0
29610.1	0
28651.6	0
25471.3	0
26101.5	0
27501.2	0
31142.5	0
30909.7	0
29748	0
28829.6	0
29797.8	0
30051.7	0
29772.5	0
23151.9	0
16929.2	0
14119.9	0
17744.1	0
20511.5	0
23549.6	0
29898.9	0
31188.6	0
34986.6	0
34539.9	0
15610.2	3.53818e+06
5088.48	1.15779e+06
6202.83	0
8540.92	0
8939.06	0
8931.26	0
25961.7	0
25022.1	0
21550.9	0
16874.5	0
10887.1	0
9723.81	0
4668.81	6.65308e+06
5350.59	5.30874e+06
5435.16	1.06355e+07
6180.17	5.92476e+06
6048.03	1.60596e+07
6459.58	7.73151e+06
6036.87	1.01231e+07
4478.68	7.04515e+06
4921.37	5.60012e+06
5418.63	4.9039e+06
5832.01	0
6503.34	9.40835e+06
7120.32	3.94786e+06
7778.59	0
8124.62	1.01718e+07
8513.94	4.17953e+06
8385.23	1.96292e+06
8581.98	7.32232e+06
9416.08	6.17312e+06
9243.14	6.0402e+06
8024.01	6.33939e+06
1006.79	1.44822e+07
1012.23	1.716e+07
943.364	8.55227e+06
1088.79	1.08821e+07
1240.2	9.02867e+06
1294.38	1.13045e+07
1298.44	1.03224e+07
1380.76	5.62158e+06
1711.06	1.3009e+07
1587.05	1.04485e+07
1549.9	8.96941e+06
1462.5	0
1843.62	0
2057.35	0
1927.8	0
2179.28	0
2395.98	0
2508.05	0
2691.46	0
2447.75	0
2212.24	0
2042.1	0
1931.77	0
1968.37	0
1905.73	0
1880.47	0
1886.95	0
1686.06	0
1576.01	0
1654.44	0
1541.25	0
1411.58	0
1365.2	0
1306.53	0
1278.81	0
1256.65	0
1252.82	0
1286.47	0
1280.28	0
[truncated: 2,586 more rows]

## Sheet: ED4 Panel f
All data				RF19
N 2to5 (1/cm^3)	Relative humidity (%)			N 2to5 (1/cm^3)	Relative humidity (%)
2485.41	66.4			1203.26	52.2
4434.63	57.5			941.612	58.3
5327.87	63.3			1105.59	56.3
7203.02	63			1684.01	56.2
9085.22	66.2			1955.98	55.7
8386.6	62.9			1939.12	58.5
10625.4	62.6			6005.17	57.8
12981.8	58.9			10793.1	54.3
11039.4	60.6			19991.5	51.8
8289.99	60.4			27257.6	45.8
7400.44	61.9			28892.6	40.7
3146.19	62.9			28389.1	39.9
2262.58	74			26162.9	42.9
2083.99	77.3			25202.4	46.1
2082.35	74.4			23437.8	46.8
5554.9	70.1			23812.6	48.4
9716.09	68.5			20635.8	49.3
10688.6	63.9			17532.3	53
12790.9	63.8			13436	58.9
14622.1	64.3			11683.1	59.2
16384.3	64.7			11461.9	63.4
18899.1	63.3			10447.3	63.4
11849.6	63.2			12377.3	61.1
5006.11	64			14858.8	60.2
2292.28	62			13443.2	66.8
5787.71	60.2			7960.18	71
15509.2	60.6			1663.57	69
12848.6	57.3			1361.95	61.4
2579	56			1408.5	61.4
2250.69	31.1			1260.89	58.7
6309.28	57.6			2085.11	57.6
7184.83	66.1			2601.58	56.3
3393.48	68.8			2501.63	53.8
5204.56	73.2			1137.76	50.7
6688.82	72.2			2477.39	51.9
2979	78.9			3512.32	52.9
4534.43	76.4			1515.82	53.4
6544.8	74.6			3878.15	63.4
7879.01	69.5			8299.52	62.9
7233.8	69.9			7667.16	60.6
3987.8	68.1			3165.24	57.1
2440.7	64.1			13495.9	58.8
1462.63	61.2			25407.8	58.9
4991.25	58.2			32029.1	60.8
7619.66	61.1			40286.3	61.9
7803.79	47.8			36685.6	59.1
6487.87	54.5			31536.1	60.3
9307.13	54.4			34423.7	59.3
10692.2	54.8			37911.8	57.9
10839.5	55.7			46673.1	54.5
6895.92	54.4			54674.7	53.4
5405.63	52.7			54038.5	52.4
4605.69	54.8			53676.1	52.7
5150.8	55			58148.2	53.6
4910.5	57.7			52175.5	52.9
6212.97	57.7			42671.1	49.6
7269.59	56.3			24112.8	53.5
8408.52	56.8			11334.8	54.4
7662.33	66.1			8661.3	54.5
5236.44	66.7			13764.6	53.3
6224.79	67.8			25866.2	56
4338.95	61.5			23133.5	56.9
1943.46	63.1			9856.92	61.7
3513.95	61.6			6251.3	61.9
6631	56.9			7661.62	62.8
3679.43	53.5			13626.5	61.5
2134.93	63.4			21710.7	59.6
3297.99	58.5			19308.2	62.1
5267.97	57			6388.27	64.8
4707.28	56.8			1586.42	55.1
4860.14	58.6			1467.83	55.5
3871.33	54.3			2242.37	54
3846.38	19.5			4925.92	52.8
4182.97	18.4			6772.01	52.3
5039.68	18.2			8257.45	53.9
4294.11	16.2			9084.05	54.6
4966.51	15.6			16910.4	56.8
5136.66	14.5			15381	53.8
5837.81	14.1			12815.8	50
5759.42	15			7421.23	50.7
5228.55	14.5			10822.8	51.4
5299.06	14.9			4805.83	49.7
5150.38	15.4			5580.33	46.3
5490.19	16.7			17557.4	54.1
2599.03	37.6			37580.8	56.5
3021.69	39.1			44240.5	56.3
2677	38.8			39443	55
3206.2	39.5			42031.5	53.6
2943.75	38.9			36609.3	56.3
2710.77	40.4			20982.7	57.2
3385.63	43.9			13395.5	57.1
2251.74	42.2			8673.66	56.6
2673.88	44.3			13001.3	54.5
2523.33	45.8			39154.8	47
2489.85	46			39075.9	42.4
2107.33	45.3			32559.6	38.8
2174.96	46.2			24868.6	37
2657.72	48			19996.9	44.3
2611.13	50.8			7484.48	48.1
2522.41	51.4			2988.55	49
2148.33	48.8			2389.18	63.7
2191.46	50.6			1909.04	60.9
2156.76	51			3106.49	62.6
2088.17	51.5			4368.07	66.9
2155.18	53.1			2377.6	63
2090.05	53			2264.81	58.3
1967.95	53.5			2472.52	57.8
1991.31	53.1			2202.29	57.2
1674.61	51.4			4806.75	54
1751.16	51.6			27352.3	57.3
1699.33	58.3			36074.1	56.7
1693.62	64.2			27664.4	56.4
1234.89	53.4			6062.23	53.9
1036.84	50.7			2729.59	50.6
855.257	43.8			4074.36	52.3
706.726	39			10203.7	46.7
940.706	43			16447.9	43.6
1061.52	50.7			19312.4	45.4
748.033	47.7			11165.3	45
678.406	47.2			8984.75	43.2
1079.34	48.2			17518.9	45.1
1201.87	47.7			36497.4	46.6
1198.96	55.4			38171.3	48.2
1013.9	51.4			37449.8	47.4
1362.73	53.4			43990.9	48.5
977.835	52.5			42774.6	45.4
960.437	50.5			24340	45.6
957.812	51.3			5893.49	48.2
851.626	52.6			1914.28	53
839.482	48.5			3374.38	49.9
793.269	50.7			5555.18	51.5
808.395	51.4			5364.55	53.1
912.815	48.8			5312.3	55.6
841.734	55.6			4673.04	56.8
824.703	51.7			2059.64	51.9
716.533	47			1519.13	55.4
745.525	45.1			1589.5	56.6
736.897	43.9			1490.11	61.9
702.54	45.2			3448.51	59.8
726.38	48			3940.7	60.4
735.608	46.1			5137.37	63
722.169	45.8			7248.25	69.7
631.43	41.5			12032.4	70.3
706.386	42.7			13515.9	67.1
762.059	46.6			8835.93	68
786.937	48.8			5019.83	66.7
856.287	51			3164.33	66.4
843.886	47.7			2489.71	51.1
673.198	45.3			4285.45	51.6
812.083	41.8			8638.15	51
855.26	45.3			10745.7	50.3
1039.66	49.8			9620.08	47.5
1189.53	49.2			6073.09	46.2
1315.66	50.2			2900.24	50.6
1175.09	52.9			5492.95	53.4
917.537	50.4			9884.19	51.6
1132.45	46.7			13681.6	53.9
1155.48	55.6			18354.7	57.8
971.721	52.6			14834.6	53.2
1266.95	53.2			14846.1	52.9
1275.24	52.3			6365.92	55
851.042	52.6			2279.56	53
801.094	46.9			2087.99	51
805.38	49.7			7771.07	53.4
719.083	49.5			6454.03	50.6
692.731	51.2			4749.97	50.4
593.37	44.9			4111.56	48.7
660.017	47			1476.69	47.8
633.385	49			1990.4	38.1
712.738	49.3			3652.1	38.4
925.094	48.8			3822.87	38.8
1832.32	52.4			4161.87	37.5
1669.67	53.4			5031.59	34.9
1529.7	53			6542.88	34
1511.03	52.8			6920.44	35.9
1307.41	48.5			3386.26	39
1577.49	50.8			2342.95	53.7
1548.22	48.9			3865.82	53.3
1247.9	50.2			3706.35	53.6
1498.56	52			4272.91	55.5
1440.37	50.9			6207.13	56.3
944.791	48.4			8673.27	57.1
1134.23	51.2			14527.7	61.4
1417.8	54.1			17151.1	65.7
1079.85	56.2			17344	63.5
720.123	55			14489	63.1
1346.7	56.9			13964.6	63.7
978.428	54.6			11159.1	63.9
988.704	53.6			8733.85	60.7
1234.86	55			4871.86	56.7
1290.43	56.5			2917.16	54.7
808.231	51.8			1561.17	52.5
1080.99	53.3			3644.19	49.1
1498.67	60.8			6054.6	48.7
1165.06	56.6			6874.96	48.2
1003.48	55.4			6949.69	47.2
1369.1	56.3			6386.35	46.6
841.177	50.6			7166.42	47.2
877.409	49.6			6428.46	46.1
880.237	50.6			7348.26	45.7
952.253	51.1			9709.59	44.9
1389.04	54.7			10178.3	45.9
1534.29	53.5			5506.26	46.2
1528.29	53			3993.57	47
1708.27	51.4			3839.39	46.9
1890.3	52.7			2582.41	48.9
1213.77	48.3			2801.47	49.8
1874.42	48.6			2874.66	50.9
2659.69	55.5			3240.56	49.7
2291.18	53.3			4656.92	47.7
2057.14	52.4			6310.02	46
1804.29	45.4			4865.07	46.3
1978.98	46.4			10349.3	47.1
2377.35	48.5			7020.38	44.7
2892.3	47.7			3133.93	44
2018.49	48			2864.03	44.3
909.613	41.9			4879.53	43.2
3138.6	74.2			16021.7	43.5
6578.39	70.1			13436.9	41.8
3742.6	68.6			6236.68	39.3
3389.9	71.2			2103.51	39.6
9038.02	71.2			3466.15	39.3
11256.5	70			13890	40.1
723.315	72.8			10521.2	46.5
2550.27	78.4			2772.38	46.7
260.526	85.9			5154.58	44.9
352.926	89.8			4922.09	43.1
370.372	86			3912.92	42.8
192.134	80.9			7626.09	48.4
673.723	73.4			11109.4	51.3
4149.26	76.5			20440.4	42.6
4319.24	78			25718.4	43.7
3159.31	82.5			45583.9	43.8
3025.81	71			53785.6	42
2844.79	71.4			57183.4	39.8
1197.63	70.9			59140.7	42.9
2504.48	71.6			60582	47
39922.8	79.1			60707.9	50.8
30945.6	75.8			59888.3	52.9
22389.2	70.2			57486.8	51.3
9374.63	53.6			56552.9	51.3
9943.64	46.7			55713.3	51.5
10844.8	48.1			54924.7	51.7
9795.45	53.5			54824.6	49.5
8983.01	50.7			54332.7	44.9
8940.48	40.9			53214.3	43.1
10501.2	39.8			53228.4	43.2
10723.7	36.5			52698.1	43.2
11375.9	31.5			53755.5	35.1
11095.7	34.3			51299.6	32.5
10960.9	36.4			49232.7	37.7
11271.2	34.9			49011.6	37.6
11217	22.2			49318.2	41
12033.4	23			49553	41.3
11743.8	23.5			52403.1	40.2
11324.2	23.2			53059.2	39.8
11716.9	23.8			52927.4	41.5
11785	23.9			45099.2	38.7
11684.5	23.9			41068.9	37.5
11073.5	24			36595.2	36.7
11017.7	26			22619.7	31
11416.6	25.8			13020	24.6
12205.4	26.5			8575.18	25.3
12383	27			6793.1	25.3
12134.8	27.4			6328.57	26.3
12371.5	28.3			6366.27	26.4
11124.7	31.4			6871.89	28
11011.2	31.2			4638.59	29.3
11082.5	31.8			8428.68	24.7
10877	33.5			6253.02	27
11181.8	35.5			8606.23	25.4
10975.6	33.5			4718.98	32.2
11360.4	33.4			5327.62	35.3
11441.3	34.6			11039.9	38.6
11055.9	33.6			12459.5	40.2
4338.83	57.6			12338.2	42.6
6031.79	59.5			18525.2	44.2
5517.99	63.8			16835.4	45.1
7035.68	60.7			11881.8	44.5
4564.92	67.7			7690.23	43.4
3657.6	71			7632.88	46.5
5952.89	61.4			8610.42	44.8
8526.32	46.7			8647.58	44.1
9190.25	46.8			8447.84	45
8328.97	46.9			7274.7	48.3
7658.26	50.2			7397.71	51.4
5488.29	54.7			8339.74	51.2
6847.7	53.7			9714.82	50.5
9768.14	51.9			10781.6	47.8
8878.95	53.8			11672.2	46.3
8752.1	55.2			11272.4	51.2
4193.73	66.8			10103.6	49
4854.58	62.1			9409.62	51.1
6401.73	60.9			12423.2	47.3
8913.61	59.3			13326.9	46.7
9906.37	59			12516	48.5
10663.4	59.1			12368.3	49
10701.7	61.2			10632	50.9
11783.6	58.1			9877.14	51.3
14002.6	55.6			11342.1	51.1
14691.6	53.5			16103.4	49.8
14744.7	52.3			16986.5	50.4
14523.3	50			17546.7	48.2
14615.8	50.7			15525.3	48.1
15176.2	51.8			8511.65	50.2
15664.9	52.6			4359.11	52
16042.7	52.4			3603.92	53.3
16818.1	53.4			3475.6	53.3
16752.1	54.6			6900.3	58.6
16220.7	54.6			8798.43	58
16852	55.3			10679.6	54.9
17446.5	59.3			10935.6	54.3
17492.1	58.8			9808.3	58.1
14254.1	56.3			9927.14	58.2
9730.12	48.4			11903.5	57.9
7939.98	48.5			13585.8	55.5
4590.21	48.8			17718.9	54.8
10230.8	47.5			19015.3	53.1
13855.6	46.6			11805.2	49.6
14248.4	46.3			3680.23	46.1
15140.6	46			3317.61	45.3
14434.5	48.1			5082.2	43.5
13941.3	45.9			5672.87	39.4
13722.9	45.8			5061.94	38.4
13036.7	44.9			4093.05	36.7
13197	45.3			4608.02	35.8
13259.9	45.8			6994.18	30.9
13593.9	46.1			9458.26	31.5
14352.7	46.4			9659.88	33.6
15355.7	45.5			9675.12	34.7
15190.3	44.4			10527.7	37.6
15589.7	44.4			9461.86	40.3
15491.1	44			9078.72	40
14925.6	43.9			9126.25	43.2
14277.1	43.9			8583.94	44.1
14189.4	43.8			9090.57	42.4
12770.9	44.3			10610.8	41.2
12405.7	44.7			10296.9	40.4
12677.2	44.4			9296.44	41
12583.9	45.1			9163.62	44.2
12952.7	45.2			8821.83	42.2
13440.1	44.6			8332.97	40.2
14537.5	42.3			8152.52	40.2
14858.4	42.2			9030.53	42.2
14216.8	43.3			9796.83	42.5
13950.4	43.6			10618	42.3
14248	43.5			10604.1	41.1
14098.9	43.5			10392.1	40.5
13888.6	44.3			10048	39.5
14085.5	44.1			10223.8	39.4
14287.9	47.3			10591.3	39.5
14728.7	47.1			10720.1	38.9
14364.2	46.7			10475.9	38.6
14124.1	47.3			10521.1	38.3
13518.6	50.6			9893.45	38.2
12899.1	47.8			6776.45	40.9
13204.2	46.6			4434.91	47.2
13332.8	44.6			3733.11	47.1
13317.1	45.1			2436.75	46.3
13175.6	44.4			3692.09	43.3
12799.8	43.1			4820.56	40.2
12454.9	43.2			3423.06	40.8
12386.4	44.6			1588.97	41.9
12565	46			3175.47	53.4
12627.9	46.2			6805.07	51.1
12266.7	46.7			7950.78	52
11474.7	49.4			5963.46	53.1
11449	50.6			2340.41	54.5
11808.5	51.2			2890.05	54.3
6915.96	46.1			4622.87	52.9
6975.6	45.7			1968.8	50.3
6737.87	49.6			1762.57	47.3
6732.92	45.8			1714.92	43.6
6638.94	34.3			5850.47	40.2
6484.11	27.5			13426.9	41.5
6663.98	27.3			3454.11	35.9
6682.52	25.3			3470.01	33.8
6927.82	24.7			3975	32.7
6633.02	22.8			2544.9	32.6
6090.88	17.9			7245.21	32.7
6071.03	18			12108.8	32.5
5663.79	14.4			13408.3	33.3
6028.24	18.8			12873.3	33.6
5598.17	14.9			13099.4	35.3
6255.99	18.7			14249.5	36.6
6338.75	18.3			15075.2	37.7
6346.3	18.7			14146.6	36.5
2232.26	73.6			12828.4	28.9
2062.99	76.2			10661.9	28
2121.52	75			9822.21	31
2292.84	73.7			11591	31.5
2807.37	70.4			7352.2	32.6
3153.75	64.9			11278.8	34.5
3400.1	67.1			4216.15	34.2
2919.19	72.2			5516.82	35.1
2903.72	73.1			10693.5	39.9
2896.53	69.8			15062	40.6
2455.56	67.9			11890.2	42.3
2084.82	64.9			8930.11	41.8
2232.3	60.8			9401.33	39
2402.06	57.7			12237.8	39.1
3149.16	50.1			6618.07	38.7
3733.23	70.5			9957.02	38.7
3562.38	46.2			13433.4	39.1
4117.88	35.3			17263.7	39
4081.44	42			20361.6	39.4
4830.44	31.6			21844.1	38
4761.32	33.7			18060.3	36.7
5135.92	31.7			15159.4	36.6
4841.05	34.6			14465	36.8
3885.32	38.2			12675.1	34.9
3604.78	40			13234.2	36.5
3846.05	43.4			12721.3	33.7
4043.01	55.3			11666.2	31.2
3650.82	46.8			10444.5	29.6
3678.04	57.9			12548.3	27.9
3701.76	56.2			14054.2	27.1
3726.41	51.5			14120.4	26.9
3736.99	58.4			14678.6	28.6
3848.07	56.8			14622.3	31
3849.89	71			14512.3	31.8
4318.21	70.7			14686	32
4873.92	69.4			15741.9	32.3
5264.91	69.9			15236	33.4
5809.93	68.3			10967.7	36.6
6193.5	75.9			11538.2	37.1
6953.68	72.5			15846.2	36
8093.05	72.1			20011.1	32.9
9118.05	69			21101.7	32.7
9041.21	68.4			19073.6	34.4
8292.8	67.2			19059.5	33.9
7402.39	35.7			18881.3	35
7089.59	55.9			20961.5	32.2
7039.03	66.3			20937.5	34
7068.85	73.7			20459.1	35.1
7497.7	37.8			18477.5	36.5
7682.83	39.7			16096.5	38.6
7253.7	30.9			17263.6	41.5
7397.99	31.3			19810.9	44.7
8103.05	40.3			20260	47.2
7926.24	43.8			17666.7	47.5
7972.85	47.1			13207.8	50.2
8808.23	55.2			10344.6	50.7
8900.82	55.2			9410.09	50.2
9115.38	59.3			9893.19	46.5
9128.9	56			12065.9	46
9258.32	49.1			12982.7	45.6
9220.19	46.3			10346.2	44.6
8710.45	53.3			4618.03	45.2
5701.35	30.6			4241.83	55.5
4460.56	31.8			3029.71	53.8
4178.34	28.4			3994.39	56.8
4294.22	25.5			3103.3	42.9
3519.71	31.3			4796.03	42.9
3463.41	27.2			5771.24	44.3
3571.71	30.4			8014.33	41.7
3784.08	29			11407	36
3843.27	28.7			10097.3	33.6
4112.99	27.7			10513.5	33.6
5270.63	20.1			11915.4	38.6
6051.92	20.3			12700.6	38.3
6111.05	20.5			13243.7	38
4248.51	20.8			8970.25	45.1
3605.24	24			6919.11	44.6
3244.31	27			6800.39	41.4
3445.81	32.3			7492.07	40.8
3752.1	27.3			7252.69	42.3
3430.53	26.3			8143.3	47.9
3518.6	23.2			8213.02	47.9
3345.27	21.6			7782.51	46
3264.79	23.5			7264.79	44.9
3156.16	23.5			6591.98	43.7
3218.37	25.1			9199.46	47.8
3568.09	24			10302	48.2
3477.28	25.6			7225.84	50
3742.44	20.7			6274.74	52.4
4012.26	18.6			5418.34	52
4084.19	19.4			4768.03	53.5
3967.51	18.5			4607.69	55
3836.75	26.2			4611.18	54.2
3889.51	28.7			4968.22	53.5
3300.73	32.1			5247.17	52.4
2242.78	42			5653.67	51
2841.09	45			5871.94	49.9
3170.73	46.3			6105.06	49.2
3627.62	46.4			5647.31	50
4128.2	32.6			5428.63	49.8
3755.13	25.9			4242.58	49.3
3699.05	26.3			4396.05	43.4
4310.29	24.7			6208.71	44.2
4370.23	25.3			8269.32	42.3
4810.56	25.4			9579.06	43.4
6120.79	22.8			10396.1	44.3
7059.67	16			11859.6	42.1
5869.8	16			12396.2	40.8
4400.79	14			12582.9	39.9
4194.09	18.2			12634.3	39.3
3165.01	30.7			12558.4	38.7
2990.91	17.7			12308.5	38.5
3087.55	15.3			12025.7	38
3651.34	15.8			11645.4	37.5
5717.83	14.1			11243.6	37
8461.18	23.3			11038.3	36.5
8585.72	26.5			10368.9	35.3
8612.25	18.1			9667.74	34.3
8623.63	23.8			11161.1	35.4
8294.71	23			13502.3	36.7
7018.49	19.6			13550.3	36.7
6654.65	18.9			12637.4	37.1
6892.72	18.3			9566.73	38.8
7794.48	21.6			8908.74	38.7
7881.81	21.3			8356.43	39.1
7899.39	20.7			8984.29	37
7849.51	20.9			11405.3	37.7
8027.57	21.3			11245.5	38.7
7212.15	20			11992.9	38.2
7114.28	18.2			11677.4	37
8030.56	23.7			9703.91	41.6
8089.87	23.8			7499.04	41.8
6474.68	21.7			3872.66	44.5
6977.71	18.7			2189.47	45.4
7617.61	19.9			2010.91	45.5
7558.63	21.8			3165.36	45.3
7354.75	18			5977.27	45
6998.55	14.4			5108.32	41
6310.56	11.4			2417.4	32.8
7278.61	12.9			2522.19	32.1
6545.09	16.1			2068.05	28.8
5129.41	14.4			2168.32	29.6
4569.47	15.3			4222.3	30.5
3766.71	14			8379.86	30.1
3454.39	14.2			10493.5	29.9
3554.23	16.7			9320.31	29.7
3667.47	17.6			9712.34	26.8
4000.58	18.3			7578.73	22.7
4089.23	18.8			8201.12	24.2
3672.84	18.4			10770.7	24.3
3353.29	18.6			12798.8	28.1
3010.86	18.8			14368.3	27.5
2513.81	19.1			14723.4	23.8
2496.17	19.2			14167.1	24
2648.04	19.9			16002.5	23.8
2653.01	19.9			12759.6	29.5
2638.56	19.7			9093.45	30.9
2653.85	19.4			9854.45	26.5
2861.29	19.4			13108.9	25.6
2725.94	19.3			9993.17	25.8
2794.09	19.2			13506.8	25.6
2820.27	19.2			17556.2	27.6
2606.21	19.6			16977.8	31
2398.28	19.7			16181.6	29.8
2774.98	20.2			16277.2	30.4
3006.01	20.3			13277.8	31.4
2957.99	19.2			13632.9	30.6
2826.39	18.7			15840.4	29.7
2983.11	19.1			16243.2	28.8
3384.88	19.5			16667.5	29.2
3274.82	19.8			15851.6	28.9
3594.16	18.5			15502.1	29.4
3840.88	18.5			13518.7	26.6
4073.96	18.3			13998.6	24.1
4137.31	20			15066.9	23.3
4123.64	20.6			14727.5	22
3673.92	19.4			13800.7	22
3112.41	20			12521.3	23.1
2950.03	20.8			11720.7	23.9
2980.9	22.3			11418	25.3
2788.24	22.7			11737.8	26.5
2882.68	23			13714.9	27.6
3198.43	22.1			13421.9	28.4
3464.83	20.4			12441.4	28.4
3083.59	21.6			12546.4	28.7
4525.15	36.1			14070.1	28.3
5607.24	36.4			17944.9	25.6
1776.62	48.3			18340.7	24
2308.61	37.8			18251.2	24.4
2394.71	39.9			19478.6	24.9
4902.53	66.5			18578.6	24.6
6569.65	56.1			18816.6	26
6211.33	54.3			18510.8	26
11423	51.8			17769.6	30.6
7973.4	47			17548.3	24.1
4463.78	39.6			17018	24.5
8406.58	39.9			14670.9	21.4
17629	15.6			13518.6	22.2
15727.3	14.4			13705.4	25.4
12041	13.7			13873.2	24.8
6680.49	15.4			13544.7	24.7
4345.77	15.4			13784.7	24.2
4810.54	15.1			14573.7	22.9
12007	15.6			16192	22.5
24429.5	14.8			17701.4	22.4
12982.6	16.7			17710.6	22.9
8405.2	16.6			16868.3	24.3
13935	15.9			16982.2	24.9
10171.4	16.3			18052.1	26
3815.59	17.1			19057	27.2
4615.92	17.4			16361.5	29.4
5341.21	17.8			13924	32
3146.6	18.4			13112.5	32.8
2404.76	19.5			12399.5	34.4
3421.41	20.5			12139.7	35.6
11357.1	21.1			11239.1	37
17964.2	20.7			13578.8	35.8
19464.8	21.3			10338.5	35
19525.5	22.7			10835.1	34.2
21148.2	20.5			9525.95	31.2
25768	17.9			9456.73	31.3
17093.9	17			9789.56	31.6
9048.01	17.2			9119.69	31
4767.54	18.4			14924.2	33.7
4210.07	18.5			13961.3	36
9707.93	20.3			8721.62	38.9
10116.4	19.6			5536	41.4
10664.1	19.9			2804.99	44.5
24619.8	20.8			3301.69	44.9
28838.5	21.1			3863.82	50.4
30456	21.1			5010.09	49.3
31809.5	22.6			5039.75	48.6
30845.3	22.9			5722.09	46.1
29090.8	22			7101.55	45.7
20876.3	22.6			6938.79	44.3
23247.8	24.3			6523.9	42.6
27792	24.3			5385.22	39.4
29923.1	27			6470.31	34.9
30970.8	26.1			9299.02	33.2
30640.7	28.3			10255.4	31.9
29558.7	29.9			10506.2	31.2
27447.3	30.9			11145.8	31.5
25728.3	29			9673.93	32.2
17749	27.9			8785.03	33.4
25698.5	32.4			8169.18	35.3
27181.4	34			7575.22	36.6
25805.5	33.8			5298.27	41.2
22922.7	34.1			6100.48	43.8
11966.2	34.2			6634.3	42.8
3682.15	33.9			8352.46	40
2399.51	36.7			10030.8	34.9
3206.86	39.2			13019.5	33.4
4480.61	38			13263.6	37.4
4034.71	36.8			11685.7	39.2
6522.11	39.5			10173.5	40.7
5512.81	46			8905.47	43.1
2581.37	30.2			9520.27	48.8
5855.05	42.7			9402.42	48.4
13562.9	43.2			9921.12	48.1
15322.5	42.5			10881.5	45.7
15183.2	39.7			10442.7	45.4
14782.7	38.6			8309.21	45.3
15535.7	39.4			6820.39	45.4
17608.7	43.1			6231.98	46
14704.2	49.4			5387.31	43.7
12290.8	51.7			7618.09	42.6
16312.8	52			10468.9	42.9
16927.8	55.6			12486.6	44.5
7290.17	58.3			12288.1	45.4
2350.3	53.5			12010.1	45.9
6617.89	53.1			13433.7	45.3
4034.82	53.3			13809.8	45.7
2207.2	51.6			12303.3	45.6
2466.52	53.6			11197.1	46.6
6495.12	42.6			11329.2	47.3
5201.99	41.2			12598.1	47.5
2248.61	30.3			12367.7	50.2
1585.54	33.9			12707.5	48.9
5041.5	31.4			12622.4	43.2
4458.96	32.3			11879.3	37.8
4181.11	33.6			11724.3	39
4491.41	34.4			11805.4	40.1
4604.36	38.3			12172.8	41.4
2275.2	39.3			12376	43.3
1964.81	44.9			13150.5	47.1
3829.51	45.4			7929.73	52.6
5764.15	51.2			10355.8	51.2
13052.2	47.8			14380.6	47.7
7220.3	43.6			16315.8	46.2
4641.21	52.8			14607.5	41.2
8061.86	51.2			9860.1	36.8
5366.34	54.2			9450.22	36.6
2984.92	58			10778.5	35.7
1543.45	60.6			14390.7	35.4
2364.39	50.6			9820.19	42.6
2896.77	50.6			3444.42	47.7
3191.7	40.5			1631.02	41.9
3301.08	36.9			2660.22	40.2
4761.56	37.9			9457.34	40.3
3641.18	36.1			12381.8	38.8
3158.54	30.9			11423.7	39.8
2887.46	30.1			10043.2	46
4637.82	30			11704.2	41.8
7492.72	29.2			11690.3	44.6
9767.49	29			12471.7	46.7
12429.7	32.4			13276.4	43.1
4502.73	39.8			12485.6	41.8
1780.38	39.2			12590	41.8
1606.48	36.7			12587.1	39.6
1661.83	33.7			13365.7	40
3931.98	40			15604	35.6
4480.15	29.2			14951.7	32.8
3817.91	26.9			13309.8	30
5879.15	28.9			13943.4	30.1
4823.71	29.6			13637	30.3
2291.98	18.8			13321	31.2
4113.59	68.7			14527.3	28.3
4730.16	81.4			12870.2	23.7
3466.41	84.6			11517.9	23.6
784.927	73.2			11844.3	24.7
2584.2	32			17211.7	26.3
1326.66	45.4			21770.2	26.7
1291	38.7			23324.4	27.7
981.717	36.7			24647.5	26.8
1371.59	53.6			20436.3	28
3132.75	49.6			15738.3	28.5
2051.47	50			14088.9	27.9
1130.61	51.3			17574.8	28.3
1147.87	48.8			17705.7	29.5
1128.34	53.9			20135.9	27.5
272.854	57.4			20569.4	28.7
234.961	53.4			19808.6	30.5
479.88	50.1			16946.6	31.9
1244.76	46.3			16361.2	28.6
1188.13	52.8			16520.8	22.6
1041.5	65.9			17301.4	20.4
438.411	67.3			17893.8	20.9
179.708	66.5			17575.1	20.9
190.539	71.4			16597.8	21.4
356.692	71.2			17583.9	22.4
564.721	74			17954.2	25
575.021	69.9			18638.4	25.2
1587.17	64.7			19301.9	25.6
3581.14	55.5			19560	25.6
1356.96	55.7			19204.9	25.6
2479.49	47.8			19218	25.6
4780.47	47.1			19239.6	25.1
7410.31	49.2			20722.3	24.2
4799.88	51.6			22204.4	25.2
6879.02	49.1			21200.2	24.6
9903.47	52			21105.4	26.8
8482.45	60.6			16624.7	31.2
3822.43	128.5			14290.6	33
2669.94	56.6			16848.9	27.5
2974.75	42			17108	28.8
5174.9	34.6			17519.4	30.5
8240.3	26			15577.8	32.6
7897.11	21.8			13983.1	33.3
8056.96	18.4			12262.9	35
7629.76	18.4			12356.6	33.3
6503.7	19.2			8582.36	36
5427.13	20			6781.08	32.9
4977.01	21.6			4858.66	38.4
5510.82	22.9			5494.53	41.3
7060.43	24.5			10367.1	43.6
6424.97	21.4			13997.7	45.9
2375.14	18			11216.6	50.7
1581.92	25.9			12775.6	51.5
1413.45	27.2			16722.5	42.9
1258.41	19.1			14195.1	42.6
1851.29	24.3			12906	42
1816.92	40			11399.4	53.3
3187.24	39.9			13513.4	50.2
9216.21	37.4			20034.3	44.5
9230.89	33.1			27315.8	41.9
6629.19	25.5			28471.2	40.1
5521.59	24.4			30321.4	39.6
4834.7	24.5			23635	55.8
2721.05	58			14856.9	63.9
3624.28	55.6			12745.6	60.6
3135.81	42.5			9812.2	65.8
3441.31	40.8			11755.4	60.7
6765.34	41.1			14563.9	60.9
8680.62	38.7			14245.8	60.5
10117.5	38			13227	50.1
9602.25	42.4			13493	46.6
6311.41	47.9			11647.6	43
4147.08	52.1			11695.4	40.9
3157.26	53			11983.6	43.4
1558.44	51.2			8896.51	43.1
1697.7	49.5			3068.6	40.1
1364.24	51.6			3864.31	40.3
2197.78	54.6			4787.4	41.9
4452.67	57.8			8168.35	38.6
5406.81	58.3			9771.17	39.1
6951.47	56.4			8135.69	41
14014	50.5			8671.16	40.9
20778.5	55.7			11218.1	46.1
12978.6	63.1			11736.1	49.6
3712.81	65.6			10839.7	49.5
2083	63.8			8959.36	52.3
1494.91	64.5			7288.25	54.2
869.317	68.4			6260.15	55
1364.65	70.1			8031.28	51.9
897.71	70.3			8343.69	53.6
325.252	67.3			14605.1	45.7
156.203	64.2			16342.9	44.8
130.444	66.5			17057.2	47.8
141.369	68.2			17418.6	48
99.6413	69.8			19436.6	48.6
76.048	65.2			19804.1	50.9
86.2448	65.9			19732.6	52.2
90.0278	62.8			20207.6	51.9
93.2228	66.6			20218.4	55
90.8423	68.9			23404.3	56.5
80.5716	68			26682.2	53.5
90.5001	71.1			26777.3	50.3
122.244	71.9			27743.4	48.3
151.338	71.2			25405.4	47.8
137.552	68.5			23432.4	49.1
125.371	69.1			26339.4	49.7
132.115	70.1			26266.4	50
144.322	72.3			26674.8	50.7
115.462	70.4			22606.1	52.2
126.429	66.8			20355.9	51.2
128.335	68.4			18540.9	50.8
198.905	69.8			18751.3	45.5
456.167	68.8			21646.5	43.3
593.598	69.2			22774.5	42.7
294.422	68.8			23986.1	42.3
696.133	71.2			25596.6	42.1
1145.18	78.6			21772.6	40.5
2101.65	79.4			19599.1	41.1
1566.3	75.2			10038.4	40.2
1136.46	73.8			6884.52	40.3
5490.65	69.1			3829.06	40.2
6113.82	64.1			2047.09	32.8
5796.15	65.3			4447.84	32.1
7673.76	65.5			8251.95	33.2
9946.77	65			9830.74	30.7
11188.5	47.3			14342.5	34.8
9797.22	20.1			16912.5	34.3
5940.79	14.9			16014.8	33.1
6785.77	13.4			22210.3	32.9
5818.76	11			24562.6	33
8212.64	12.2			17307.6	30.4
6550.37	11.1			8324.66	30
6176.7	15			8829	31.9
6744.72	9.9			16913.9	31.7
7455.19	8.4			24879.2	32.2
7187.14	8.5			19613.5	31.6
7699.2	8.8			18471.1	32.6
8433.2	9.7			21892.4	31.7
6952.97	13.5			17896.6	31.4
4834.69	14.9			20134.1	31.3
6067.08	13.8			22028.8	31.5
8227.19	14.3			17340.4	30.7
9137.76	13.4			14396.4	30.8
8796.32	13.5			2780.64	34.2
8211.83	13.6			793.889	34.1
8299.42	35.6			843.631	32.7
6929.69	44.7			3440.63	32.6
4780.48	64.9			18901.9	29.3
3344.84	49.3			14362.6	26.9
3350.22	46.8			2967.92	25.6
2992.22	57			1899.78	25
2189.93	61.8			1699.31	24.1
2367.81	63.7			891.803	26.1
2103.27	69.5			5422.65	29.1
1797.53	72.3			3392.29	33.9
140.719	75.1			658.428	35.4
168.521	78.6			1498.13	32.7
222.873	78			7287.68	32.2
240.265	78.7			13703	32.5
245.082	77.9			15256.5	33.6
275.796	78.2			14760.9	35.4
246.691	78.6			13721.4	38.6
216.789	79.6			21345.5	40.3
217.101	80.2			26466.2	40.4
205.061	79.5			27584.5	41.8
178.098	79.6			28485.7	40.9
194.65	78.4			24521.4	40.3
193.878	76.2			20002.7	40.5
240.34	74.9			14533.3	40.6
661.818	59.9			11213.4	41.7
418.15	63.1			14340.7	41.8
979.679	62.2			17258.4	43.1
2233.86	60.6			14441.1	43.7
3141.01	67.1			15143.1	42.8
1996.57	61.2			21855.5	41.8
1920.63	64.5			26450.1	43.1
3119.07	58.8			27419.4	43.3
6397.18	54.3			26101	44.9
9135.43	60.2			25893	42.9
4578.05	61.2			26109.9	40.8
1453.49	59.7			26637.5	38.5
2274.21	47.8			14963.4	38.1
2436.43	40.2			3486.78	41.2
1610.65	41.6			5039.7	37.8
1970.22	35.4			25161.9	40
2358.49	25.1			29054.9	40.2
2101.61	20.4			29291.8	38.6
1312.77	79			29566.7	38.9
1459.54	70			24295.1	37.6
2885.62	46.1			16166	36
1707.56	53.5			18479.2	34.9
693.855	66			19904.2	32.9
522.118	64.6			17131.7	32.4
10933.9	64.5			19888.1	32
1836.66	62.9			19932.5	33.4
666.767	62.4			19977.3	36.5
1603.04	68.1			21164.9	36.5
2644.96	62.6			21740.2	36.6
2367.32	60.1			20666.2	39.1
3889.13	59.1			20794.2	39.2
4643.43	55			20777	42.6
6494.1	27.3			21639	45.2
5532.38	19.4			19821.3	45.8
4099.81	24.6			19540.8	48.2
2548.54	33.8			14648.4	51.9
2701.75	17.2			16343.2	50.6
2634.15	42.9			18164.3	50.2
3042.21	45.2			15822	50.7
5286.4	36			17313.9	50
6342.38	23.5			17342.7	51.5
4892.49	51.3			17464.1	48.8
3065.51	30.3			18161	47.1
2290.34	50			19755.9	45.6
2756.45	50.3			21394.4	43.7
2784.22	58.2			17578.9	42.4
1756.09	61.2			18963.6	42.8
2011.47	47.1			18537.5	46.1
3778	44.7			16979.8	48.1
12362	34.1			16878.5	45.1
23227.6	31.6			17055.7	41.9
25762.4	36.8			17968.8	37.3
23566.5	39.5			19843.5	31.6
14791.3	52.3			21350.2	31.2
7207.42	64.7			21621.1	35.6
19274.2	34.8			19845.7	34.4
25929.6	35.9			16324.7	39.2
24274.6	32.1			17282.4	48.3
13625	24.7			19941.6	47.2
10297.1	22.4			18393.5	43.2
11359.6	22.1			16968.8	42.5
9480.45	23.3			16696.4	40.9
13109.4	28			15896.3	44.2
11498.7	29.8			15854.7	42
3330.91	74.7			15655.7	49.5
4748.09	68.5			14973.3	47.9
4038.96	71.6			13462.7	45
5536.42	80.3			12066.6	40.9
3955.78	87.8			11423.3	37.4
2160.76	69.4			11331	34.8
11976.4	53			10390.2	33.7
22439.2	19.5			9079.12	35.6
18254.3	18.6			6304.8	37.5
24164	30.3			4810.72	40.8
23452.9	50.8			7454.68	42.5
19325.6	55.8			11411	46.3
16179.5	62.2			12182.4	44.4
11827.9	53.7			11025.4	50.6
3819.91	42.1			10607	53.1
17780.4	14			9669.75	54.1
29135.1	14.2			10887.1	54
19285.8	13.6			11038.8	52.6
15676.9	12.6			6606.46	51.9
9608.53	12.2			7829.13	50.3
6876.62	12.2			5132.54	41
7370.08	11.9			4103.63	42.2
10055.2	11.8			6736.24	43.8
10319.1	12.7			9504.4	47.2
32332.6	12.3			8354.08	45.1
31306	12.1			9211.58	55.2
26071.9	13.5			11703.8	57.5
24617.5	22.9			11894.4	58.5
24130.8	21			13059.8	58.6
24019.8	48.6			10904.8	62.8
21935.2	71.2			6812.52	64.3
26659	123.4			4015.57	55.2
24421.5	131.4			6033.39	51.5
24169.1	104.5			8072.2	53.8
22215.7	82.2			8342.58	52.9
21210.3	78.8			7695.79	51
9899.98	65.8			8632.87	49.8
2039.89	65.8			10282.5	47.2
710.569	68.8			10339.6	48.5
5748.63	69.7			8152.03	48.6
13489.9	62.8			6805.97	48.7
16342	51.7			6258.08	50.1
19637.3	44.9			6487.24	48.8
9949.11	55			7351.64	43.9
1491.99	57			6345.57	40.4
1094.08	62.8			6317.53	40.1
3685.05	71.5			6512.48	41.1
8490.34	60.3			8560.74	40.3
10476	69.1			10986.9	41.4
12719	66.3			12525.2	41.6
10842.5	58.9			12822.9	41.9
7372.92	60.4			11277.7	42
5165.62	60.4			9683.76	42.1
5135	63.8			9023.76	43
5372.49	63.6			8684.61	43.4
2732.3	56			9382.61	42.9
2815.92	66.1			8532.78	42.9
1741.07	66.4			7921.61	42
7376.7	63			9165.95	41.2
12712.7	62.9			10026.9	41.7
7287.31	75.7			10839.4	42.2
5793.82	76.7			13070.9	41.8
6395.76	69			12770.4	41.1
21604	70.6			14254.4	41.1
18770.3	74.1			14747.3	42.6
14228.6	64.8			14423.2	46.2
3821.08	43.1			12397.5	49
7585.82	28.8			11229.6	51.1
8357.14	26.3			11850	60.3
4458.17	26.4			11411.8	61.9
10966.9	41.2			8792.2	47.1
7213.83	48.5			8143.54	47.9
17208.3	58.4			8800.78	44.3
17667.9	58.8			10514.7	43.7
11672.3	60.7			11470.6	44.1
13822.1	57.5			9858.8	43.3
6503.2	65.4			8496.79	44
1625.09	68			7966.19	42.6
187.603	60.5			4113.22	45.8
690.039	59.8			3641.66	41.7
2495.84	59.5			6683.29	42.2
1783.4	60.7			8287.58	40
959.088	71.7			7205.85	38.1
1424.97	78.1			10111.2	37.7
1429.22	77.7			10985.2	37.4
1753.16	67.1			13190.5	34.5
2322.85	29.6			13256	35.2
2612.23	50.6			13021.6	30.6
3277.64	67.3			14023.7	29.9
5068.67	59.5			12680.1	30.1
5815.75	56.7			11216	29.8
5596.5	78.8			9492.07	31.5
21365.5	66.5			10188.5	33.3
12292.5	86.7			11211	35.4
7893.19	94			10315.3	36.2
4187.22	101.4			8181.25	35.3
1561.97	109.2			8148.96	33.5
858.349	106.1			7541.86	35.2
2325.68	93			6870.83	36.5
2865.25	85.4			7098.42	32.8
4139.45	81.1			6679.88	36.3
2111.84	81.1			4638.99	37.3
1589.34	67			8929.14	33.5
2105.92	67.4			13006.9	31.9
4251.36	58.6			12196.7	31.5
5469.39	49.6			10460.3	27.4
3878.44	43.1			10795.3	29.3
4733.87	29.5			10141.1	30
4143.02	36.4			12298	29.9
3242	28.8			12866	30.7
3518.55	34.7			12879.1	31.3
2553.07	38			13135.4	31.5
1982.09	44.5			14186.9	31.9
1495.99	51.2			14174.4	32.8
1346.6	36.8			14919.5	32.7
2351.13	25.3			16561.4	33.6
8867.7	21.2			14952.3	34.7
9081.07	13.4			14053.3	35.3
8718.65	20.9			14140.9	36.2
7395.38	27.9			15118.1	36.5
5475.03	34.3			16248.6	35.7
4448.21	41.3			17054.3	33.6
5583.42	39.9			16653.5	31.9
4373.1	43.4			16197.5	31.4
7055.62	45.7			13435.6	34.4
9552.19	44.9			9149.2	40.7
10073	45.2			7715.49	41.1
11732.9	45			11185.9	34.9
15605.5	46.5			11117.1	38.5
15653.6	46.7			7656.15	48.2
11244.9	48.1			6119.53	51.6
7125.95	46.3			5239.84	51
8689.7	51.2			5508.3	52.3
7613	49.1			6452.33	49.1
4624.23	43.1			8105.83	46.5
4758.67	54.1			8793.49	46.3
5014	55.2			9637.64	47.5
5659.91	45.7			9525.44	48.5
9628.18	41			9398.59	48.6
15174.9	62.3			7617.54	47.3
12675.3	69.4			8352.95	47.2
5063.25	70.9			9321.7	46.6
1906.69	72.5			9548.15	49.1
9596.12	63.2			9539.56	50.3
10280.8	76.8			10738	45.3
3281.58	80			11270.2	44.1
1858.31	84.6			10830.2	47.6
2196.97	77.4			10956.4	47.9
1640.79	88.7			10985.9	45.5
1650.53	95.8			9663.47	43.6
2170.25	95.3			7760.31	44.7
1608.85	95.1			7325.97	46.3
1412.03	94.7			7870.83	45
2476.47	50.8			8965.64	45.3
3222.7	44.2			9982.84	43.1
3871.22	68.6			9721.87	41.3
2546.17	77			9140.08	40
1452.42	66.1			7629.79	39.6
4455.29	31.8			7942.95	36.7
7241.89	49.1			10223.8	34.7
9053.63	39.1			9676.01	38.3
7400.98	28.3			10849.1	39.2
2953.95	20			11260.6	36.7
6378.06	26.9			10837.2	35.8
5791.28	23.1			11986.2	33.4
7604.5	41.1			12137	33.3
5999.78	35			10552.6	32.4
2731.76	15.3			8974.1	37.5
5370.28	15.1			7499.3	38.6
4978.16	15.5			8723.8	42
3255.97	16.5			10015.7	42.8
4463.4	17			9726.78	45.6
3681.84	17.2			9438.81	47.3
3742.3	17.6			9331.04	46.6
3738.05	18.9			9416.9	48
4147.03	19.4			8536.11	49.6
3779.3	20.4			8657.83	47.8
2922.55	21.6			7660.84	46.5
3415.92	22.9			4258.78	56.8
4211.33	24.2			3715.93	51.5
3527.53	27.3			6968.53	59.3
2805.8	29.8			7028.5	53
1718	31.6			6994.18	49.3
1481.16	39.5			7878.81	50.1
1986.3	34.5			7801.49	42.5
1662.13	34.7			9435.3	41.6
1353.35	57			9875.62	42
2510.27	47			9047.44	45
3515.54	33.5			9608.87	46.6
2267.03	29.6			9677.91	46.2
1906.83	29.5			9571.59	46.4
2468.11	29.5			9444.89	45.5
2771.01	28.3			8730.67	44
2602.89	28.3			8534.19	41.3
3285.93	27.9			8643.5	39.6
3176.42	27.6			6330.87	34.9
2540.78	27.2			7458	34.9
2471.1	26.3			9292.01	35.9
2147.65	26.2			10068.3	37
1801.49	26.2			10188.5	37.5
1449.79	25.9			10235.6	37.5
1270.51	24.9			10369.5	32.8
1514.94	25.1			10441.7	33.6
1493.11	24.5			10922.1	33.7
1771.37	25.1			11158.6	35.1
1565.89	25.4			11006	33.7
1450.48	26			10713	37.2
1548.8	25.5			11470.7	39.7
1597.54	24.6			5901.06	48.4
1742.12	24.4			3047.85	35
3196.27	23.2			4268.98	32.9
4482.19	22.6			5826.32	28.7
2585.12	22.7			7157.23	27.6
2432.64	22.6			5014.65	30.9
2590.81	22.4			9976.63	32.9
3145.25	22.5			10744.5	36.4
4057.03	22			12267.1	37.7
4895.51	20.3			9635.81	38.7
3508.17	19			14477.9	33.5
4163.47	18.4			15300.7	35.3
3636.16	19.7			13665.8	35.4
2162.3	26.1			12306.9	37.9
1681.25	31			8810.58	45.3
1775.51	23.5			9370.71	45.4
2186.39	21.4			8897.75	46.7
2406.44	19.5			8852.67	47.4
2497.27	18.5			9137.82	47.5
2289.09	18.9			9584.01	45
2442.43	19.3			9369.53	44.7
1991.71	19.5			9198.45	45.1
1779.23	22.5			9244.82	45.9
1691.13	22			9285.16	45.6
2023.99	19.7			9273.82	43.3
1610.68	18.9			11558.6	44.7
702.639	13.2			11416	44.9
747.888	12			10124.7	46.5
860.932	10.5			9451.31	30.7
1041.73	9.5			10449.8	30
913.598	7.8			9527.87	31
854.54	9			9343.52	34
1037.82	9.6			10014.9	33
1127.18	8.7			9673.23	31.6
1302.44	8.5			9018.73	36.4
1451.95	8.7			9750.98	36.7
1546.46	8.8			10193.9	36.9
1538.86	9			9417.05	47.5
1468.22	9
1417.34	9.6
1500.27	10.1
1242.84	9.2
1197.19	9.6
1316.01	10.2
1540.95	10.8
2050.24	12.2
3291.88	17.1
2748.18	21.1
2218.45	23.4
2939.92	35
3204.64	37.4
3343.24	36.4
3765.32	34.1
4378.96	33.5
4214.85	30.4
3977.81	29.5
4279.24	44.4
4691.2	43.3
6075.33	36.7
8669.66	34
11027.7	32.3
5502.92	52.1
4440.35	39.4
10161.6	63.9
11611.4	61.2
9587.46	51.8
7220.92	46.3
8432.61	47.3
11842.1	54.5
14782.5	62.5
18929.2	63.2
17636.9	63.6
11536.8	64
10288.1	59.9
9129.51	58.1
4639.47	62
2377.99	57.1
1868.38	56.3
2283.33	56.9
2582.85	57.9
2480.2	58.6
2452.7	59.6
2829.61	60.4
3304.45	60.4
5009.76	63
4983.1	65.7
3537.11	61.2
3236.96	58.4
5294.44	51.8
11685.6	40.1
14154.8	30.3
13826.8	23.5
14221.2	24.8
14587.2	23.9
14748.1	24.7
15124.4	21.1
16392.6	24.6
12606.7	24.8
10780.2	19.8
9568.65	19.2
9291.2	25.6
8216.4	34.8
12027.6	28.2
10044.3	47.3
9611.26	48.5
10480.9	31
8121.16	44.3
6060.59	44.6
5018.65	39
5271.54	38.1
5519.46	44.6
1237.24	11.1
1336.77	10.9
1292.06	10.9
1201.62	11.1
1218.99	10.8
1276.97	10.8
1193.56	11.3
972.367	11.5
984.291	12.4
969.298	11.2
1041.04	10.9
1246.12	10.8
1182.66	13.9
1204.5	14.8
1446.22	11
1390.59	10.2
1384.81	10.5
1221.3	15.4
961.104	16.2
981.854	13.1
1018.07	11.9
1177.68	11.7
1420.91	10.7
1398.34	11.6
1254.97	13.4
1288.82	11.9
1430.89	10.3
1509.96	10.8
1616.93	9.6
1722.27	9.5
1685.1	9.8
1673.54	10
2318.46	12.4
4041.73	12.5
8873.76	14.4
9916.66	18.2
9644.27	20.2
10591.1	45.2
8864.55	15.3
7635.15	14.9
6364.6	24.4
5935.43	18.6
4436.01	21.6
3615.19	20.5
3779.7	20.3
4820.98	29.3
3232.91	27.8
2723.74	27.5
2961.99	25.6
4891.61	19.3
6789.64	20.4
6145.58	30.5
6321.29	35.7
7709.4	29.1
4937.01	7.6
4388.69	9.6
5112.13	10.2
4905.17	10
5026.6	9.6
4480.44	9.5
3658.39	9.1
6012.26	10
4554.72	9
4282.4	9.4
7509.67	9.5
9858.03	8.7
12868.2	9.3
11532.4	8.4
13800.9	8.4
13203.7	7.5
13977.2	7.4
15308.1	7.3
14913.1	7.1
12958.2	8.4
9553.07	8.5
7086.18	9.1
5451.8	9.5
7803.32	10
11879.2	11.2
13590.3	11
12876.1	12.1
8443.72	10.9
6376.71	11
8066.02	10.7
7782.78	10.5
9134.22	9.9
6698.07	11.3
6451.71	12.4
4637.03	9.5
7225.69	13.8
6225.62	17
9666.57	16.3
9514.79	20.8
8808.4	20.6
6030.96	24.5
2024.54	28.4
1101.4	30.3
1156.42	28.3
1291.83	28
1307.42	27.5
1372.56	28.1
1250.11	30.9
1271.19	32.1
1217.34	29.1
1084.37	44.5
1098.54	61.6
828.906	63.8
833.997	66.7
1145.09	59.3
1539.45	57.4
1627.57	58.1
2093.37	52.8
3029.11	53.3
3761.77	51
4877.18	50.1
5514.81	49.5
5656.86	48.2
7083.97	46.8
8105.76	45.9
8708.99	44.6
9485.47	41.4
7320.09	41.2
6719.28	37.6
9057.64	38.4
5590.56	49.8
2548.08	60.8
3054.41	64.3
9752.45	60.6
4006.44	86.6
8099.39	87.9
7649.29	88
7329.4	87.2
5440.51	84.6
5080.92	80.8
5966.96	79.2
9248.28	78.2
6408.13	76.5
2532.48	64.3
2387.52	62.2
4487.47	67.1
7207.45	66.7
8912.42	68.5
10285.6	68.5
7527.39	75.7
9157.28	78.4
9059.08	79.5
8805.61	79.4
9064.66	79.5
6506.86	77.3
5154.79	77.7
806.276	80.3
970.476	81.8
992.259	80
6867.59	65.4
10258.2	65.1
11644.1	62.6
12071.6	65.3
12120.2	65.9
11322.2	66.9
11508.9	71.3
9568.41	78.1
5862.25	83.4
8169.07	74.7
7257.46	75.2
8862.43	74.8
9694.13	76.3
9992.51	75.7
10087.7	79.2
10929.5	85.5
10520.9	86.7
10457	87.6
10358.6	85.2
10920.3	73.6
9902.03	80
11036.1	76.1
10623.3	69.6
10122.6	64.3
10156.8	64.2
11009.2	65.3
10949.3	62.1
10575.1	59.8
10584.5	60
10970	61.4
8643.71	66.4
5900.25	70.3
4246.43	71.3
3741.38	73.3
3058.14	75.3
2353.3	74.7
4175	68.8
4747.88	75.8
14208	46.1
15717.1	37.2
10186.6	46.5
4742.52	63.6
1778.65	59.3
1799.81	58.2
1942.72	59.4
1396.18	62.1
1703.78	72.3
4909.44	71.3
2589.46	73.2
2683.75	66.4
2431.31	70.8
2852.21	70.4
4963.59	68.6
3001.13	71
4134.81	73.1
4955.06	72.5
5204.31	70.6
6047.06	65.5
5052.27	58.9
1894.95	70
3826.76	70.2
3051.68	74.2
2299.05	68.2
1476.13	91.5
2409.07	62.5
1837.81	61.3
1913.14	74.9
2434.21	66.6
1934	66.5
4092.87	71
7042.81	71.7
8321.32	71.5
8636.4	74.6
8374.54	78.3
8039.34	71.4
7314.39	70.3
6168.86	70.9
6498.18	74.8
6614.52	75.4
6173.19	78.2
5110.63	77.1
4934.17	73.6
4595.21	69.6
5427.75	73.9
6093.17	80.7
7155.91	81
8404.74	78.8
8343.29	78.2
7608.98	75.8
6709.31	71.5
7707.21	72.3
8759.85	71.5
9619.81	68.4
9842.05	72.3
9864.38	70
10062.4	74.3
9939	73.6
9563.11	70.6
8750.43	74.3
8973.88	71.8
7820.55	65.6
5701.07	60.4
1301.14	65.5
1840.78	68.5
2164.74	70.2
3244.2	68.9
2784.35	67.1
3255.91	58.3
5024.32	66.3
5464.31	64.4
6291.47	66.3
5944.72	84.6
6699.7	78.8
6372.51	73.5
6702.37	70.2
6006.04	74.7
5615.68	67.3
4910.22	64.5
5312	65.5
4978.7	64.3
3929.06	66.4
7256.16	69.3
7838.19	67
7354.03	65.8
5943.03	64.8
5651.3	67.1
4739.54	66.2
4184.7	66.4
3470.52	68.1
5138.97	65.2
5183.04	63.8
4182.86	58.6
4430.33	57.7
4871.76	54.7
5625.95	55.5
5351.35	61
5026.89	59.3
5070.74	61.2
6041.99	60.3
4343.38	65.3
5281.97	65.3
7315.91	67.5
5707.85	69.2
5660.33	66.8
5394.84	66.8
5394.83	66.1
5755.76	69.3
5410.3	67.2
5045.01	58.6
4911.43	53.3
3441.67	55.3
2930.15	52
3382.19	52.5
3273.51	52.9
2776.44	53.4
3020.08	50.1
5125.37	48.7
3676.43	47.5
2577.53	48.7
3192.35	75.4
2676.37	50.1
3835.04	76
4033.43	44
4685.7	40.9
4693.31	44.1
3444.53	46.3
2962.79	47.3
1944.09	53.2
2484.04	53.6
2471.61	54.8
2326.03	55.9
2183.55	55.6
2003.09	55.3
2157.3	54.9
2078.9	55.5
2366.17	57
2666.22	59
2043.83	59.8
2598.42	58.9
3619.69	57.2
11785.1	27.6
13943.8	28.2
13873.7	29.9
10554.3	24.6
10015.6	21.5
12300.5	18.5
13245.5	45.8
8025.98	31.1
9208.39	30.9
10540.3	31.3
10119.4	29.1
9466.75	24.5
7956.66	23.7
7204.49	43.1
7725.73	37.1
8461.6	27.6
10017.7	27
8946.35	28.5
11097.7	27.3
10892.1	24.9
9586.38	23.5
8615.11	25.6
9499.71	16.5
8421.35	60.5
8570.76	61.9
8790.58	66.6
8188.18	29.9
8222.69	49.3
9015.91	52.3
8969.69	52.8
8910.9	53.3
8364.69	53.7
8138.74	49.9
8624.26	48.3
8782.89	45.8
8786.19	49.6
8595.74	50.5
9154.33	41
9355.09	41.4
8615.6	41.9
8238.21	43.7
8287.56	47.3
8533.51	48.4
8439.35	45.1
8912.49	47.8
8833.32	43
8162.7	44.7
7508.6	43.3
7670.03	41.9
7860.08	46.3
7933.85	36.3
7436.05	54.9
7810.1	48
7810.53	44.4
6941.13	52.2
8464.37	52.7
7951.26	54.7
9196.3	45.4
10794.3	30.5
10435.7	25.4
10361.9	19.3
8930.52	27.6
8596.43	34.6
8858.73	25.9
8611.17	32.4
8640.68	34.7
9385.72	33.2
10645.5	32.5
12416.6	33
12527.2	33.1
12070.4	34.8
10530.9	34.9
10076.6	35.6
7867.24	37.6
6423.74	36.6
6545.81	36.1
7051.77	36.2
8072.22	35.2
8080.84	33.9
9018.84	36.5
9603.35	33.9
8024.23	50
7843.94	48.9
7165.77	46.7
7038.53	45.1
8949.44	40.2
9199.13	42.5
7943.58	47.8
6693.17	47.9
5243.13	56.7
6663.85	52.2
7115.83	51.5
6751.2	51
6478.54	52.8
7383.52	52.8
7248.36	52.6
6881.39	49.8
6211.14	48.5
6242.61	48.2
6623.09	47.4
6540.72	46.2
5469.02	54.3
5397.48	56.9
5746.5	60.2
6126.43	60.1
5823.49	58.9
5639.21	55.9
5819.04	55.3
5921.27	67.6
6959.48	65.5
7472.76	61.1
7527.44	57.5
8960.6	66.4
9621.59	63.4
9349.08	55.6
9434.41	53.6
9687.69	51.8
10232.7	55.2
12081.4	57.6
12929.6	55.8
13321.9	56.5
2047.35	60.2
6453.94	37
8521.71	37.2
6074.06	55.4
3746.11	54.9
3382.73	54.8
3924.92	53.7
2669.94	53.9
2589.88	54.1
1938.06	53.2
5532.58	67.3
14509.4	51.3
12452.3	53.8
12510.6	52.8
6058.32	57.2
8447.22	46.7
10132.3	45.7
6206.5	62.9
3419.05	66.3
3816.98	65.7
2475.04	66.2
2810.93	64.2
2870.29	62.8
2515.81	62.8
2377.85	59.5
1642.45	62.8
1456.93	63.8
1744.83	62.6
965.42	68.3
1839.51	66.7
1417.57	67.9
700.317	73
835.75	74.2
1687.59	69.7
2242.8	70.6
2358.92	69.5
2529.94	73.5
2452.13	71.7
3260.23	67.4
3928.69	69.5
4218.06	69.1
4535.57	67.3
4971.33	65.8
4532.52	65.8
3541.42	67
3092.86	70.4
2749.58	72.5
2638.74	71.3
2670.27	69.5
3389.14	69.8
2973.59	72.3
3297.86	71.8
3268.11	72.3
3137.37	69.8
3480.77	65.6
3741.75	63.2
2241.23	66
959.782	70.3
1331.35	67.6
1448.28	62.8
1422.18	63.6
1956.81	62.6
1846.13	61.7
1996.91	58.2
1469.97	61.3
2840.51	62.2
6835.78	66.2
5150.85	63.9
4717.27	59.6
2728.02	58.6
1090.81	64.6
1186.9	64
610.323	66.5
1023.43	65.6
1973.91	62.1
2088.31	61.6
2414.64	62.7
2752.4	60.8
2481.33	60.5
3366.99	63.5
3734.95	58.3
1903.25	69.2
1341.11	73.4
1601.99	66.7
2138.9	67.9
1765.57	68.8
1168.37	69.7
1468.89	70.5
1135.47	68.7
629.231	75.8
326.467	70.7
366.319	67.7
543.92	67
666.674	66.5
753.53	66.5
789.171	65.9
736.548	66
545.418	66.2
438.868	67.9
1055.1	64.1
997.222	65.7
308.655	66.8
203.448	62.7
301.956	60.1
352.78	67.9
281.054	74.1
1148.16	61.2
1321.43	63.6
1363.67	62.6
1150.1	62.8
837.104	67.6
613.962	73.6
1306.68	69.4
1484.04	68.3
1626.63	68
1550.98	67.1
1886.02	69.3
2386.4	63.7
1350.21	62.8
785.326	71
525.325	77.3
3561.1	68.4
2415.31	67.5
2034.95	70.5
2507.59	75.4
3135.87	76.7
3220.44	72.2
4242.37	70.1
4016.31	75.2
3968.81	76
4526.64	74.3
4727.48	74
5006.86	77.2
4531.21	79
4528.37	77.6
4809.64	75.2
5100.08	77.3
6243.93	73.2
3767.83	38
3568.75	34.5
3857.36	34
15925	20.9
21181.3	23.2
24086.9	20.5
27640.6	23.2
28830.1	26.7
28254	26.6
28549.9	28.3
29991	28.8
30119.3	25.4
29378.7	26.3
28066	28.9
25547	29.1
26340.6	30.6
23182.8	33.2
23816.9	32.4
26816.8	31.6
33990.3	29.4
37815.2	29.2
39062.2	29.9
37506	31.8
33226.3	32
30574.3	31.2
29544.6	34.2
27623.4	33.7
28283.3	36.6
29868	36.2
32644.8	35.4
33491.5	31.5
34791.9	31.5
34624.2	32.9
33863.1	34.3
34073.4	33.2
36065	29.4
35136.6	30.1
33084.4	30.2
33250.4	29.9
33759.7	29.4
34334.4	27.5
34536.3	28.3
34983.7	30
35044.1	30.7
34435.9	31.1
34390.5	30.9
33838.2	31.5
33309.8	30.9
32365.7	31.1
32238	31.1
31268.1	31.1
31245.2	30.6
29565.7	30.5
30655.5	31
31433.9	30.9
32793.9	31.1
33491	31.3
31029.4	31.1
29610.1	31.3
28651.6	32
25471.3	33.4
26101.5	33.9
27501.2	33.9
31142.5	31.1
30909.7	31.2
29748	33.4
28829.6	34.6
29797.8	33.1
30051.7	31.8
29772.5	33.4
23151.9	37.1
16929.2	35.6
14119.9	35.5
17744.1	38.4
20511.5	39.4
23549.6	37.3
29898.9	28.2
31188.6	28
34986.6	28
34539.9	35
15610.2	33.2
5088.48	33.7
6202.83	41.2
8540.92	39.7
8939.06	39.6
8931.26	35.8
25961.7	35.9
25022.1	36.1
21550.9	36.2
16874.5	35.2
10887.1	44
9723.81	41.7
4668.81	78.2
5350.59	73.8
5435.16	72.2
6180.17	76.8
6048.03	74.6
6459.58	74
6036.87	73.5
4478.68	72.9
4921.37	73
5418.63	73.5
5832.01	71.5
6503.34	72.2
7120.32	70.5
7778.59	66.8
8124.62	65.8
8513.94	67.7
8385.23	59.3
8581.98	62.4
9416.08	64.1
9243.14	62.4
8024.01	51.6
1006.79	16.2
1012.23	16.4
943.364	16.3
1088.79	16.1
1240.2	16.3
1294.38	16.8
1298.44	17
1380.76	16.3
1711.06	15.2
1587.05	15.4
1549.9	14.9
1462.5	14.9
1843.62	13.6
2057.35	13.5
1927.8	13.6
2179.28	12.9
2395.98	12.1
2508.05	12.3
2691.46	12
2447.75	12.1
2212.24	12.3
2042.1	12.2
1931.77	12.5
1968.37	12.2
1905.73	12.6
1880.47	12.4
1886.95	12.8
1686.06	12.9
1576.01	13.2
1654.44	13
1541.25	13.2
1411.58	13.4
1365.2	13.1
1306.53	13.1
1278.81	13.1
1256.65	13
1252.82	12.7
1286.47	12.9
1280.28	12.7
[truncated: 2,586 more rows]
