# Supplementary material for: Isoprene nitrates drive new particle formation in Amazon’s upper troposphere
Source: Nature. 2024 Dec 4;636(8041):124–30. doi: 10.1038/s41586-024-08192-4 (PMC11618076; doi:10.1038/s41586-024-08192-4)
Supplement: Supplementary file 9 — Source Data Extended Data Fig. 5 [file 41586_2024_8192_MOESM9_ESM.xlsx]

## Sheet: ED5 Panel a
datetime (UTC-4)	(C5H12O6)NO3- (1/cm^3)	(C5H11NO7)(NO3)- (1/cm^3)	(C5H10N2O8)(NO3)- (1/cm^3)	MSA (1/cm^3)
2023-01-23 08:00:01	NaN	2.79319e+06	4.74696e+06	1.18995e+07
2023-01-23 08:00:11	NaN	1.65149e+06	2.25733e+06	1.87242e+07
2023-01-23 08:00:21	NaN	NaN	4.67735e+06	1.33904e+07
2023-01-23 08:00:31	NaN	NaN	4.2431e+06	3.45602e+07
2023-01-23 08:00:41	NaN	NaN	7.80276e+06	3.28522e+07
2023-01-23 08:00:51	NaN	NaN	6.7644e+06	4.44772e+07
2023-01-23 08:01:01	NaN	NaN	2.99268e+06	3.16739e+07
2023-01-23 08:01:11	NaN	NaN	7.6808e+06	3.64248e+07
2023-01-23 08:01:21	NaN	NaN	2.85865e+06	3.64264e+07
2023-01-23 08:01:31	NaN	NaN	2.31845e+06	4.45297e+07
2023-01-23 08:01:41	NaN	NaN	6.42645e+06	4.03383e+07
2023-01-23 08:01:51	NaN	NaN	6.0573e+06	4.38075e+07
2023-01-23 08:02:01	NaN	1.67237e+06	9.55928e+06	5.83146e+07
2023-01-23 08:02:11	NaN	1.52912e+06	4.23753e+06	4.19358e+07
2023-01-23 08:02:21	NaN	NaN	6.78344e+06	4.44495e+07
2023-01-23 08:02:31	NaN	NaN	3.42693e+06	4.10011e+07
2023-01-23 08:02:41	NaN	NaN	3.53564e+06	3.07071e+07
2023-01-23 08:02:51	NaN	NaN	6.33094e+06	2.25163e+07
2023-01-23 08:03:01	NaN	NaN	3.77836e+06	4.99164e+07
2023-01-23 08:03:11	NaN	NaN	6.4155e+06	5.09976e+07
2023-01-23 08:03:21	NaN	NaN	6.09766e+06	3.43304e+07
2023-01-23 08:03:31	NaN	NaN	4.26314e+06	3.45362e+07
2023-01-23 08:03:41	NaN	NaN	6.04353e+06	3.6871e+07
2023-01-23 08:03:51	NaN	NaN	5.6957e+06	4.28022e+07
2023-01-23 08:04:01	NaN	NaN	6.28944e+06	5.02025e+07
2023-01-23 08:04:11	NaN	NaN	4.36943e+06	4.06307e+07
2023-01-23 08:04:21	NaN	NaN	1.89563e+06	3.28512e+07
2023-01-23 08:04:31	NaN	NaN	7.45662e+06	3.6482e+07
2023-01-23 08:04:41	NaN	NaN	4.5185e+06	3.37279e+07
2023-01-23 08:04:51	NaN	NaN	9.08421e+06	4.05424e+07
2023-01-23 08:05:01	NaN	2.76258e+06	3.8382e+06	4.67064e+07
2023-01-23 08:05:11	NaN	2.85933e+06	4.92018e+06	2.87419e+07
2023-01-23 08:05:21	NaN	3.46712e+06	3.12421e+06	3.07629e+07
2023-01-23 08:05:31	NaN	NaN	3.71638e+06	2.30101e+07
2023-01-23 08:05:41	NaN	NaN	6.0027e+06	1.52365e+07
2023-01-23 08:05:51	NaN	NaN	8.46257e+06	1.55096e+07
2023-01-23 08:06:01	NaN	NaN	4.88728e+06	1.42512e+07
2023-01-23 08:06:11	NaN	NaN	9.59838e+06	1.65343e+07
2023-01-23 08:06:21	NaN	NaN	9.72531e+06	1.81016e+07
2023-01-23 08:06:31	NaN	NaN	6.77985e+06	9.0231e+06
2023-01-23 08:06:41	NaN	1.33673e+06	6.81856e+06	1.29836e+07
2023-01-23 08:06:51	NaN	1.90807e+06	6.55691e+06	2.17274e+07
2023-01-23 08:07:02	NaN	NaN	2.66864e+06	3.28225e+07
2023-01-23 08:07:12	NaN	NaN	1.68707e+06	4.22149e+07
2023-01-23 08:07:22	1.391e+06	NaN	5.85552e+06	5.08116e+07
2023-01-23 08:07:32	3.04099e+06	2.62033e+06	8.10427e+06	5.31787e+07
2023-01-23 08:07:42	NaN	2.34291e+06	3.52569e+06	3.45659e+07
2023-01-23 08:07:52	NaN	NaN	7.46436e+06	6.73103e+07
2023-01-23 08:08:02	NaN	1.54002e+06	4.39848e+06	7.31811e+07
2023-01-23 08:08:12	NaN	3.39694e+06	6.79773e+06	6.72592e+07
2023-01-23 08:08:22	NaN	NaN	7.42292e+06	6.61325e+07
2023-01-23 08:08:32	NaN	NaN	8.63266e+06	4.37366e+07
2023-01-23 08:08:42	NaN	2.32915e+06	NaN	2.59233e+07
2023-01-23 08:08:52	NaN	5.27458e+06	4.57803e+06	1.40013e+07
2023-01-23 08:09:02	NaN	2.0568e+06	4.83797e+06	1.30661e+07
2023-01-23 08:09:12	NaN	NaN	2.81432e+06	5.71501e+06
2023-01-23 08:09:22	NaN	3.94352e+06	6.07686e+06	2.24249e+06
2023-01-23 08:09:32	NaN	5.68332e+06	3.32729e+06	6.03296e+06
2023-01-23 08:09:42	NaN	1.90067e+06	2.87871e+06	1.30381e+06
2023-01-23 08:09:52	NaN	3.65263e+06	7.99586e+06	1.1908e+07
2023-01-23 08:10:02	2.20228e+06	1.03494e+07	9.27228e+06	5.15532e+06
2023-01-23 08:10:12	1.48369e+06	4.95275e+06	2.55317e+07	4.13418e+06
2023-01-23 08:10:22	NaN	1.47244e+07	4.87965e+07	3.27572e+06
2023-01-23 08:10:32	2.7767e+06	2.07284e+07	3.88382e+07	1.19495e+06
2023-01-23 08:10:42	2.852e+06	2.34195e+07	4.2263e+07	0
2023-01-23 08:10:52	4.16321e+06	2.64847e+07	3.50607e+07	3.39569e+06
2023-01-23 08:11:02	2.99442e+06	2.03533e+07	3.3854e+07	2.057e+06
2023-01-23 08:11:12	NaN	2.26843e+07	2.79517e+07	1.98826e+06
2023-01-23 08:11:22	NaN	1.22231e+07	3.56344e+07	8.37125e+06
2023-01-23 08:11:32	2.81522e+06	1.48208e+07	3.16757e+07	3.59558e+06
2023-01-23 08:11:42	3.58539e+06	7.3869e+06	3.10166e+07	5.33834e+06
2023-01-23 08:11:52	NaN	1.20116e+07	2.76804e+07	7.83515e+06
2023-01-23 08:12:02	NaN	8.52484e+06	1.79234e+07	1.69971e+07
2023-01-23 08:12:12	NaN	8.14209e+06	1.95229e+07	2.24776e+07
2023-01-23 08:12:22	NaN	1.19163e+07	2.1418e+07	1.34894e+07
2023-01-23 08:12:32	1.30112e+06	1.31262e+07	1.92058e+07	1.24592e+07
2023-01-23 08:12:42	3.02822e+06	1.68888e+07	1.89667e+07	1.34647e+07
2023-01-23 08:12:52	NaN	5.35861e+06	2.49349e+07	7.89165e+06
2023-01-23 08:13:02	NaN	1.36277e+07	1.56341e+07	1.19698e+07
2023-01-23 08:13:12	NaN	2.62691e+06	1.18737e+07	1.46738e+07
2023-01-23 08:13:22	NaN	NaN	7.54341e+06	3.29692e+07
2023-01-23 08:13:32	NaN	NaN	1.35562e+07	2.31722e+07
2023-01-23 08:13:42	NaN	NaN	7.5493e+06	2.29799e+07
2023-01-23 08:13:52	NaN	NaN	1.18583e+07	3.43128e+07
2023-01-23 08:14:02	NaN	NaN	1.20431e+07	1.2147e+07
2023-01-23 08:14:12	NaN	NaN	1.73076e+07	1.60339e+07
2023-01-23 08:14:22	NaN	NaN	6.7044e+06	2.30356e+07
2023-01-23 08:14:32	NaN	2.80485e+06	3.28536e+06	1.68304e+07
2023-01-23 08:14:42	NaN	1.19008e+06	5.42611e+06	2.27664e+07
2023-01-23 08:14:52	NaN	2.06419e+06	1.06258e+07	2.4161e+07
2023-01-23 08:15:02	NaN	2.55578e+06	8.71848e+06	1.60241e+07
2023-01-23 08:15:12	NaN	4.41441e+06	1.32455e+07	2.57708e+07
2023-01-23 08:15:22	NaN	2.24405e+06	8.6911e+06	2.3179e+07
2023-01-23 08:15:32	NaN	NaN	1.43198e+07	3.61914e+07
2023-01-23 08:15:42	NaN	NaN	1.00995e+07	4.34684e+07
2023-01-23 08:15:52	NaN	NaN	6.3069e+06	7.16278e+07
2023-01-23 08:16:02	NaN	NaN	7.13178e+06	7.62098e+07
2023-01-23 08:16:12	NaN	NaN	9.42683e+06	4.02297e+07
2023-01-23 08:16:22	NaN	NaN	7.49915e+06	4.43767e+07
2023-01-23 08:16:32	NaN	NaN	1.01437e+07	4.70418e+07
2023-01-23 08:16:42	NaN	2.8239e+06	1.09916e+07	2.96586e+07
2023-01-23 08:16:52	NaN	4.56796e+06	2.53637e+06	3.9719e+07
2023-01-23 08:17:02	NaN	NaN	3.96425e+06	4.14048e+07
2023-01-23 08:17:12	NaN	4.22224e+06	9.30365e+06	3.08958e+07
2023-01-23 08:17:22	NaN	2.10158e+06	7.79049e+06	3.42079e+07
2023-01-23 08:17:32	NaN	4.79546e+06	8.65365e+06	2.69927e+07
2023-01-23 08:17:42	NaN	NaN	NaN	1.63322e+07
2023-01-23 08:17:52	NaN	1.34636e+06	4.80531e+06	2.13011e+07
2023-01-23 08:18:02	NaN	2.83193e+06	1.7636e+06	2.72938e+07
2023-01-23 08:18:12	NaN	1.30857e+06	2.06148e+06	2.28553e+07
2023-01-23 08:18:22	NaN	NaN	2.11352e+06	2.76165e+07
2023-01-23 08:18:32	NaN	NaN	1.9552e+06	2.2226e+07
2023-01-23 08:18:42	NaN	NaN	NaN	3.04938e+07
2023-01-23 08:18:52	NaN	3.85441e+06	2.09079e+06	2.13689e+07
2023-01-23 08:19:02	NaN	3.86848e+06	3.57195e+06	3.37348e+07
2023-01-23 08:19:12	NaN	2.69089e+06	5.35198e+06	3.85226e+07
2023-01-23 08:19:22	NaN	NaN	1.99751e+06	2.1746e+07
2023-01-23 08:19:32	NaN	1.64156e+06	2.30926e+06	2.51926e+07
2023-01-23 08:19:42	NaN	1.071e+06	1.04537e+07	1.87517e+07
2023-01-23 08:19:52	NaN	2.83057e+06	3.34908e+06	3.18182e+07
2023-01-23 08:20:02	NaN	3.52169e+06	3.86219e+06	3.51295e+07
2023-01-23 08:20:12	NaN	1.03698e+06	NaN	3.24385e+07
2023-01-23 08:20:22	NaN	NaN	NaN	2.56694e+07
2023-01-23 08:20:32	NaN	3.33841e+06	5.4063e+06	2.34144e+07
2023-01-23 08:20:42	NaN	1.15593e+06	7.31996e+06	2.54276e+07
2023-01-23 08:20:52	NaN	1.15444e+07	9.60942e+06	2.38987e+07
2023-01-23 08:21:02	NaN	2.0325e+06	7.84197e+06	2.18463e+07
2023-01-23 08:21:12	1.34381e+06	4.53123e+06	6.18342e+06	1.55232e+07
2023-01-23 08:21:22	1.72236e+06	4.08908e+06	3.80195e+06	2.28352e+07
2023-01-23 08:21:32	NaN	3.4554e+06	5.35153e+06	3.95256e+07
2023-01-23 08:21:42	NaN	3.9387e+06	3.71499e+06	3.9886e+07
2023-01-23 08:21:52	NaN	NaN	2.56696e+06	2.36073e+07
2023-01-23 08:22:02	NaN	1.89809e+06	5.65061e+06	3.66561e+07
2023-01-23 08:22:12	NaN	2.03391e+06	3.6762e+06	2.92356e+07
2023-01-23 08:22:22	NaN	1.9452e+06	6.21344e+06	2.69546e+07
2023-01-23 08:22:32	NaN	NaN	4.46778e+06	2.65433e+07
2023-01-23 08:22:42	NaN	NaN	8.73091e+06	4.4974e+07
2023-01-23 08:22:52	NaN	NaN	1.21803e+07	4.52949e+07
2023-01-23 08:23:02	NaN	NaN	3.24036e+06	2.89869e+07
2023-01-23 08:23:12	NaN	1.44682e+06	7.17645e+06	2.96419e+07
2023-01-23 08:23:22	NaN	2.01685e+06	3.32419e+06	3.03242e+07
2023-01-23 08:23:32	NaN	NaN	4.10227e+06	2.88956e+07
2023-01-23 08:23:42	NaN	NaN	6.75506e+06	3.61466e+07
2023-01-23 08:23:52	NaN	NaN	8.98805e+06	2.86553e+07
2023-01-23 08:24:02	NaN	NaN	4.13234e+06	3.26057e+07
2023-01-23 08:24:12	NaN	NaN	5.16328e+06	4.07354e+07
2023-01-23 08:24:22	NaN	NaN	4.23075e+06	4.25554e+07
2023-01-23 08:24:32	NaN	NaN	5.50825e+06	5.38007e+07
2023-01-23 08:24:42	NaN	NaN	8.10541e+06	5.40496e+07
2023-01-23 08:24:52	NaN	NaN	3.15064e+06	3.72142e+07
2023-01-23 08:25:02	NaN	NaN	3.64247e+06	4.6453e+07
2023-01-23 08:25:12	NaN	NaN	1.11746e+06	4.67402e+07
2023-01-23 08:25:22	NaN	NaN	7.21484e+06	3.48248e+07
2023-01-23 08:25:32	NaN	NaN	4.2583e+06	4.08977e+07
2023-01-23 08:25:42	NaN	NaN	6.86483e+06	3.57021e+07
2023-01-23 08:25:52	NaN	NaN	6.70224e+06	2.51193e+07
2023-01-23 08:26:02	NaN	NaN	3.44272e+06	2.09093e+07
2023-01-23 08:26:12	NaN	NaN	5.27389e+06	2.01327e+07
2023-01-23 08:26:22	NaN	NaN	1.82215e+06	2.54439e+07
2023-01-23 08:26:32	NaN	NaN	5.58169e+06	3.77384e+07
2023-01-23 08:26:42	NaN	NaN	5.07824e+06	4.08574e+07
2023-01-23 08:26:52	NaN	NaN	8.06174e+06	2.97554e+07
2023-01-23 08:27:02	NaN	2.03316e+06	5.69271e+06	1.9177e+07
2023-01-23 08:27:12	NaN	1.6336e+06	2.80706e+06	1.67352e+07
2023-01-23 08:27:22	NaN	NaN	2.72941e+06	1.06263e+07
2023-01-23 08:27:32	NaN	NaN	2.50708e+06	4.05119e+06
2023-01-23 08:27:42	NaN	NaN	6.75039e+06	2.5505e+07
2023-01-23 08:27:52	NaN	NaN	5.88473e+06	2.86707e+07
2023-01-23 08:28:02	NaN	NaN	4.85125e+06	3.26478e+07
2023-01-23 08:28:12	NaN	NaN	4.39989e+06	2.57303e+07
2023-01-23 08:28:22	NaN	NaN	3.25911e+06	2.4447e+07
2023-01-23 08:28:32	NaN	NaN	4.65337e+06	3.90017e+07
2023-01-23 08:28:42	NaN	NaN	8.54585e+06	3.32917e+07
2023-01-23 08:28:52	NaN	NaN	7.93796e+06	3.75879e+07
2023-01-23 08:29:02	NaN	NaN	6.71715e+06	4.7285e+07
2023-01-23 08:29:12	NaN	NaN	1.19297e+07	5.30233e+07
2023-01-23 08:29:22	NaN	NaN	4.91313e+06	6.96455e+07
2023-01-23 08:29:32	NaN	NaN	4.48815e+06	5.73868e+07
2023-01-23 08:29:42	NaN	1.73485e+06	1.71353e+06	5.74852e+07
2023-01-23 08:29:52	NaN	2.14697e+06	1.20815e+07	5.39391e+07
2023-01-23 08:30:02	NaN	3.92245e+06	9.41491e+06	4.58517e+07
2023-01-23 08:30:12	NaN	NaN	1.18043e+07	4.64036e+07
2023-01-23 08:30:22	NaN	4.51753e+06	8.21638e+06	6.4211e+07
2023-01-23 08:30:32	NaN	1.61494e+06	7.22781e+06	6.46547e+07
2023-01-23 08:30:42	1.7068e+06	9.05044e+06	1.45947e+07	2.39165e+07
2023-01-23 08:30:52	2.10606e+06	5.90879e+06	1.80468e+07	1.20874e+07
2023-01-23 08:31:02	NaN	6.68396e+06	1.74984e+07	2.8035e+07
2023-01-23 08:31:12	NaN	1.29912e+06	1.02037e+07	2.39413e+07
2023-01-23 08:31:22	NaN	1.77588e+07	4.20249e+07	1.07373e+07
2023-01-23 08:31:32	NaN	1.96729e+07	3.1784e+07	1.16882e+07
2023-01-23 08:31:42	2.32252e+06	2.11542e+07	4.16779e+07	0
2023-01-23 08:31:52	2.00708e+06	2.42584e+07	2.86182e+07	0
2023-01-23 08:32:02	2.70605e+06	2.31129e+07	3.55763e+07	1.47406e+06
2023-01-23 08:32:12	2.76985e+06	6.0898e+06	2.62701e+07	4.57399e+06
2023-01-23 08:32:22	2.43371e+06	2.91386e+07	4.69078e+07	5.39861e+06
2023-01-23 08:32:32	2.97853e+06	3.79955e+07	7.20513e+07	7.97043e+06
2023-01-23 08:32:42	1.57579e+06	3.12458e+07	1.37742e+08	4.37204e+06
2023-01-23 08:32:52	3.6241e+06	4.1614e+07	1.74545e+08	6.0783e+06
2023-01-23 08:33:02	1.69174e+06	2.62263e+07	1.54898e+08	6.02367e+06
2023-01-23 08:33:12	2.24137e+06	3.43851e+07	1.75132e+08	6.96684e+06
2023-01-23 08:33:22	NaN	2.90228e+07	2.01287e+08	3.00917e+06
2023-01-23 08:33:32	NaN	1.87861e+07	1.70925e+08	1.10878e+07
2023-01-23 08:33:42	1.123e+06	2.17108e+07	1.44519e+08	5.59737e+06
2023-01-23 08:33:52	1.83014e+06	1.8717e+07	4.19714e+07	1.36182e+07
2023-01-23 08:34:02	NaN	3.59798e+06	1.61104e+07	8.60368e+06
2023-01-23 08:34:12	1.00918e+06	1.26313e+07	2.65743e+07	1.46342e+07
2023-01-23 08:34:22	1.04137e+06	7.32321e+06	3.14153e+07	5.23878e+06
2023-01-23 08:34:32	1.62392e+06	2.49075e+07	6.40222e+07	5.64364e+06
2023-01-23 08:34:42	1.83771e+06	1.26686e+07	4.20163e+07	2.06173e+07
2023-01-23 08:34:52	NaN	4.06796e+06	1.62708e+07	3.16535e+07
2023-01-23 08:35:02	NaN	6.63715e+06	1.93609e+07	3.62522e+07
2023-01-23 08:35:12	NaN	1.03959e+07	1.51354e+07	3.81539e+07
2023-01-23 08:35:22	NaN	1.0704e+07	2.73356e+07	2.31439e+07
2023-01-23 08:35:32	NaN	1.0325e+07	3.79297e+07	1.70748e+07
2023-01-23 08:35:42	NaN	7.5567e+06	4.18649e+07	2.01494e+07
2023-01-23 08:35:52	NaN	6.32988e+06	1.02696e+07	4.15067e+07
2023-01-23 08:36:02	NaN	1.78602e+06	9.29469e+06	4.95125e+07
2023-01-23 08:36:12	NaN	4.26404e+06	1.211e+07	4.46459e+07
2023-01-23 08:36:22	NaN	6.13176e+06	1.13727e+07	3.20268e+07
2023-01-23 08:36:32	NaN	2.28862e+06	6.18227e+06	3.69236e+07
2023-01-23 08:36:42	NaN	NaN	5.29108e+06	5.75712e+07
2023-01-23 08:36:52	NaN	2.28359e+06	4.63162e+06	2.45589e+07
2023-01-23 08:37:04	NaN	4.36314e+06	1.24173e+07	3.4497e+07
2023-01-23 08:37:14	NaN	3.17254e+06	6.79429e+06	2.54511e+07
2023-01-23 08:37:24	NaN	1.98916e+06	3.08948e+06	3.62345e+07
2023-01-23 08:37:34	NaN	5.40026e+06	5.24527e+06	3.45728e+07
2023-01-23 08:37:44	NaN	5.25229e+06	3.98964e+06	3.94812e+07
2023-01-23 08:37:54	NaN	3.89138e+06	6.04384e+06	2.96365e+07
2023-01-23 08:38:04	NaN	NaN	4.13671e+06	8.29713e+06
2023-01-23 08:38:14	NaN	1.69261e+06	5.15678e+06	3.59996e+07
2023-01-23 08:38:24	NaN	1.14276e+06	1.69753e+06	3.08809e+07
2023-01-23 08:38:34	NaN	NaN	5.41572e+06	3.30281e+07
2023-01-23 08:38:44	NaN	5.45777e+06	6.27853e+06	3.34289e+07
2023-01-23 08:38:54	NaN	1.75859e+06	4.12391e+06	3.37373e+07
2023-01-23 08:39:04	NaN	2.15772e+06	2.04531e+06	3.58883e+07
2023-01-23 08:39:14	NaN	NaN	3.69947e+06	2.97731e+07
2023-01-23 08:39:24	NaN	NaN	8.85401e+06	1.9802e+07
2023-01-23 08:39:34	NaN	NaN	2.16853e+06	2.37703e+07
2023-01-23 08:39:44	NaN	4.18564e+06	3.58369e+06	1.10853e+07
2023-01-23 08:39:54	NaN	1.50648e+06	4.48845e+06	1.94483e+07

## Sheet: ED5 Panel b
Compound	Exact mass (amu)	Concentration (cm-3)	Marker size	Mass defect	Legend
CH3SO3-	94.9808	14400000	14	-0.01916	MSA
(CH3SO3)(HNO3)-	157.976	24000000	23	-0.0235	MSA
(C5H4O4)NO3-	189.999	5770000	6	-0.0007	IP0N
(C4H6O5)NO3-	196.01	1520000	2	0.0099	IP0N
(C4H8O5)NO3-	198.025	3140000	4	0.0255	IP0N
(C5H8O5)NO3-	210.025	1560000	3	0.0255	IP0N
(HNO3)2(CH3SO3)-	220.972	13100000	13	-0.0279	MSA
(C4H7NO6)(NO3)-	227.016	3140000	4	0.0157	IP1N
(C5H12O6)NO3-	230.052	2220000	3	0.0518	IP0N
(C5H9NO6)(NO3)-	241.031	1490000	2	0.0314	IP1N
(C5H11NO6)(NO3)-	243.047	2810000	4	0.047	IP1N
(C5H7NO7)(NO3)-	255.011	1490000	2	0.0106	IP1N
(C5H9NO7)(NO3)-	257.026	1170000	2	0.0263	IP1N
(C5H8O8)(NO3)-	258.01	1160000	2	0.0103	IP0N
(C5H10NO7)(NO3)-	258.034	1880000	3	0.0341	IP1N
(C5H11NO7)(NO3)-	259.042	2480000	3	0.0419	IP1N
(C4H9NO8)(NO3)-	261.021	1730000	3	0.0212	IP1N
(C5H9NO8)(NO3)-	273.021	2030000	3	0.0212	IP1N
(C5H8N2O8)(NO3)-	286.016	1220000	2	0.0164	IP2N
(C5H10N2O8)(NO3)-	288.032	6330000	7	0.0321	IP2N

## Sheet: ED5 Panel c
Compound	Exact mass (amu)	Concentration (cm-3)	Marker size	Mass defect	Legend
CH3SO3-	94.9808	2500000	3	-0.0192	MSA
(CH3SO3)(HNO3)-	157.976	2170000	3	-0.0235	MSA
(C5H4O4)NO3-	189.999	8380000	9	-0.0007	IP0N
(C5H6O4)NO3-	192.015	5460000	6	0.015	IP0N
(C5H8O5)NO3-	210.025	3700000	4	0.0255	IP0N
(C4H7O5N)NO3-	211.021	2520000	3	0.0208	IP1N
(C4H6O6)NO3-	212.005	3210000	4	0.0048	IP0N
(HNO3)2(CH3SO3)-	220.972	1160000	2	-0.0279	MSA
(C5H6O6)NO3-	224.005	2610000	3	0.0048	IP0N
(C5H8O6)NO3-	226.02	3740000	4	0.0204	IP0N
(C5H9O6)(NO3)-	227.028	3770000	4	0.0283	IP0N
(C5H10O6)NO3-	228.036	3000000	4	0.0361	IP0N
(C5H12O6)NO3-	230.052	2920000	4	0.0518	IP0N
(C5H8O7)NO3-	242.015	2540000	3	0.0154	IP0N
(C5H11NO6)(NO3)-	243.047	2630000	3	0.047	IP1N
(C5H10O7)NO3-	244.031	1970000	3	0.031	IP0N
(C5H7NO7)(NO3)-	255.011	1310000	2	0.0106	IP1N
(C5H7O8)(NO3)-	257.002	3390000	4	0.0025	IP0N
(C5H9NO7)(NO3)-	257.026	1540000	2	0.0263	IP1N
(C5H10NO7)(NO3)-	258.034	5890000	6	0.0341	IP1N
(C5H9O8)(NO3)-	259.018	7330000	8	0.0181	IP0N
(C5H11NO7)(NO3)-	259.042	20400000	19	0.0419	IP1N
(C5H10O8)NO3-	260.026	2090000	3	0.0259	IP0N
(C9H10O5)NO3-	260.041	2910000	4	0.0412	IP0N
(C5H12O8)NO3-	262.042	2290000	3	0.0416	IP0N
(C5H9NO8)(NO3)-	273.021	4160000	5	0.0212	IP1N
(C5H6O10)NO3-	287.985	2220000	3	-0.0155	IP0N
(C5H10N2O8)(NO3)-	288.032	35100000	33	0.0321	IP2N
(C5H11N2O8)(NO3)-	289.04	1850000	3	0.0399	IP2N
(C5H10N2O9)(NO3)-	304.027	2490000	3	0.027	IP2N
(C15H18O6)NO3-	356.099	1970000	3	0.0987	IP0N

## Sheet: ED5 Panel d
Compound	Exact mass (amu)	Concentration (cm-3)	Marker size	Mass defect	Legend
CH3SO3-	94.9808	2860000	4	-0.0192	MSA
(CH3SO3)(HNO3)-	157.976	3040000	4	-0.0235	MSA
(C5H4O4)NO3-	189.999	9480000	10	-0.0007	IP0N
(C5H6O4)NO3-	192.015	4360000	5	0.015	IP0N
(C5H8O4)NO3-	194.031	1850000	3	0.0306	IP0N
(C4H6O5)NO3-	196.01	2450000	3	0.0099	IP0N
(C4H8O5)NO3-	198.025	1700000	3	0.0255	IP0N
(C4H10O5)(NO3)-	200.041	1920000	3	0.0412	IP0N
(C5H8O5)NO3-	210.025	1390000	2	0.0255	IP0N
(C4H7O5N)NO3-	211.021	2630000	3	0.0208	IP1N
(C5H9O5)(NO3)-	211.033	1970000	3	0.0334	IP0N
(C4H6O6)NO3-	212.005	6020000	7	0.0048	IP0N
(C5H10O5)NO3-	212.041	2300000	3	0.0412	IP0N
(C5H12O5)NO3-	214.057	2120000	3	0.0568	IP0N
(HNO3)2(CH3SO3)-	220.972	2020000	3	-0.0279	MSA
(C4H7NO6)(NO3)-	227.016	4050000	5	0.0157	IP1N
(C5H10O6)NO3-	228.036	2420000	3	0.0361	IP0N
(C5H11O6)(NO3)-	229.044	2490000	3	0.0439	IP0N
(C5H12O6)NO3-	230.052	1970000	3	0.0518	IP0N
(C5H9NO6)(NO3)-	241.031	3420000	4	0.0314	IP1N
(C5H9O7)(NO3)-	243.023	7020000	7	0.0232	IP0N
(C5H11NO6)(NO3)-	243.047	8070000	8	0.047	IP1N
(C5H10O7)NO3-	244.031	2520000	3	0.031	IP0N
(C5H7NO7)(NO3)-	255.011	3990000	5	0.0106	IP1N
(C5H7O8)(NO3)-	257.002	2590000	3	0.0025	IP0N
(C5H9NO7)(NO3)-	257.026	5610000	6	0.0263	IP1N
(C5H8O8)(NO3)-	258.01	3460000	4	0.0103	IP0N
(C5H10NO7)(NO3)-	258.034	29500000	28	0.0341	IP1N
(C5H11NO7)(NO3)-	259.042	30100000	28	0.0419	IP1N
(C6H9N2O6)(NO3)-	267.034	1760000	3	0.0344	IP2N
(C8H14O6)NO3-	268.067	1270000	2	0.0674	IP0N
(C5H7NO8)(NO3)-	271.005	1990000	3	0.0055	IP1N
(C5H9NO8)(NO3)-	273.021	5470000	6	0.0212	IP1N
(C5H11NO8)(NO3)-	275.037	2390000	3	0.0368	IP1N
(C6H9N2O7)(NO3)-	283.029	1310000	2	0.0293	IP2N
(C5H6O10)NO3-	287.985	3320000	4	-0.0155	IP0N
(C5H10N2O8)(NO3)-	288.032	163000000	148	0.0321	IP2N
(C5H10N2O9)(NO3)-	304.027	6860000	7	0.027	IP2N
(C10H15O7)(NO3)-	309.07	1730000	3	0.0701	IP0N
(C15H18O6)NO3-	356.099	2950000	4	0.0987	IP0N
