# Supplementary material for: Isoprene nitrates drive new particle formation in Amazon’s upper troposphere
Source: Nature. 2024 Dec 4;636(8041):124–30. doi: 10.1038/s41586-024-08192-4 (PMC11618076; doi:10.1038/s41586-024-08192-4)
Supplement: Supplementary file 10 — Source Data Extended Data Fig. 6 [file 41586_2024_8192_MOESM10_ESM.xlsx]

## Sheet: ED6 Panel a
Altitude (m)	N 2to5 (1/cm^3)
178.8	29.2277
180	51.472
180.2	5.2027
180.4	12.0063
180.4	NaN
181	59.7071
181.1	108.31
181.3	44.2918
181.5	206.478
182.9	246.738
183.5	73.5657
183.8	56.1984
183.9	NaN
184.2	1604.58
189.6	NaN
190.3	248.881
193.5	NaN
195.4	NaN
197.9	64.5293
198	NaN
199.2	143.778
200.4	NaN
202.8	NaN
203.7	NaN
206.2	NaN
206.6	NaN
208.4	NaN
210.7	334.258
211	NaN
224.2	NaN
229	78.1745
229.2	NaN
230.5	NaN
232.1	449.6
233.2	66.2431
235.4	NaN
236	NaN
239.9	NaN
241.4	NaN
242.1	NaN
246.6	NaN
248.3	149.438
256.2	67.7113
258.7	NaN
262.4	NaN
264.6	NaN
264.7	NaN
264.8	NaN
265.5	68.5695
265.8	NaN
266.9	64.2152
267.3	NaN
271.6	NaN
271.6	NaN
275.4	NaN
276	NaN
279.6	50.9474
281.2	74.0511
285	NaN
293.4	NaN
294.6	NaN
297.1	304.861
298.1	42.5222
298.3	61.352
298.6	36.2478
299.3	50.7118
299.3	44.1309
299.6	151.24
299.9	70.1407
300.2	56.1553
300.2	NaN
300.3	89.3357
300.3	45.4013
300.3	NaN
300.8	73.6015
300.9	96.3571
300.9	57.0902
301	62.859
301	21.9904
301	74.293
301.1	125.985
301.1	NaN
301.2	81.8458
301.2	106.427
301.3	85.6407
301.3	42.855
301.4	60.4421
301.4	249.797
301.4	55.4447
301.4	31.0144
301.5	25.5619
301.5	52.3164
301.5	58.5729
301.6	117.878
301.7	66.4482
301.7	47.9251
301.7	38.9658
301.7	60.3443
301.8	31.0095
301.8	90.3247
301.8	50.3839
301.9	NaN
301.9	41.2224
301.9	59.0258
302	92.4794
302	138.948
302	92.2058
302	54.7058
302	53.3452
302.1	39.4007
302.1	160.619
302.1	38.0603
302.2	70.4823
302.2	75.5828
302.2	58.5306
302.3	34.7478
302.3	75.1801
302.4	52.389
302.4	40.4838
302.4	8.87886
302.4	60.5806
302.5	92.3661
302.5	62.2675
302.5	22.4524
302.5	152.25
302.6	155.921
302.6	104.413
302.7	13.5416
302.7	62.066
302.7	44.6272
302.8	157.296
302.8	87.2252
302.8	73.8302
302.8	101.418
302.8	53.9034
302.8	34.7423
302.9	45.2004
303.1	96.3047
303.1	103.769
303.1	142.74
303.1	28.8721
303.2	66.9684
303.2	195.211
303.2	110.341
303.2	75.7412
303.2	38.9692
303.3	58.0475
303.3	47.3927
303.3	39.5455
303.4	105.718
303.4	45.9456
303.4	137.419
303.4	55.0438
303.5	34.9753
303.5	89.4074
303.5	51.2967
303.5	29.9848
303.6	101.488
303.6	33.7585
303.6	46.0166
303.7	43.8033
303.7	33.5197
303.8	112.564
303.8	58.3477
303.8	60.3475
303.8	30.0925
303.9	124.061
303.9	22.6405
303.9	49.905
304	70.104
304	70.2529
304	116.841
304.1	139.341
304.1	107.398
304.1	46.1713
304.2	60.0142
304.2	78.4389
304.2	56.1271
304.2	24.6109
304.3	25.2362
304.4	92.9362
304.4	55.3206
304.5	62.1875
304.5	111.144
304.5	15.0141
304.6	56.0541
304.7	119.225
304.7	43.6199
304.8	109.123
304.8	34.998
305.1	35.7196
305.1	54.3662
305.2	99.3696
305.4	162.84
305.5	42.5559
305.5	47.5474
305.7	NaN
305.9	109.388
306	93.7634
306	23.8458
306.1	163.802
306.5	78.4315
306.5	33.5649
306.6	103.587
306.6	51.4223
307.9	NaN
308	NaN
311.4	40.0361
313.3	29.4886
313.8	54.2529
324.3	NaN
325.1	152.703
325.3	89.3164
326.6	51.4895
327.8	90.4211
328.7	NaN
329.6	45.0245
330.7	37.8468
331.2	75.7003
331.7	NaN
331.8	23.7433
332.1	36.073
332.1	51.3739
332.3	42.5343
332.5	67.3145
332.7	67.8835
332.7	35.3527
332.8	40.767
332.9	54.8549
332.9	42.5775
332.9	79.2364
333.1	64.7321
333.2	688.774
333.3	25.7472
333.3	63.4123
333.4	35.4117
333.4	62.1181
333.6	131.678
333.8	66.5
333.9	35.3639
334	21.5095
334	29.3676
334	59.534
334.1	114.526
334.1	82.9757
334.1	78.3759
334.1	402.868
334.1	73.4655
334.1	53.3213
334.1	38.4456
334.2	24.2857
334.2	62.0473
334.3	29.6851
334.3	59.5908
334.4	67.9583
334.4	70.7658
334.4	36.8906
334.5	44.5342
334.6	39.8414
334.7	1271.06
334.9	62.4748
334.9	34.8883
335	194.316
335	71.6324
335	86.3326
335	55.1096
335.1	82.216
335.1	36.9916
335.1	17.2212
335.1	54.5566
335.1	27.954
335.1	NaN
335.2	31.8438
335.2	80.6293
335.2	19.2302
335.3	21.5178
335.4	36.5017
335.4	144.192
335.4	35.342
335.5	42.5356
335.5	43.7787
335.5	NaN
335.6	63.5743
335.6	25.4633
335.6	55.1249
335.7	17.6935
335.7	48.7169
335.8	44.8033
335.9	91.8027
335.9	90.1115
336	29.89
336	49.096
336	51.2985
336.1	162.073
336.1	40.718
336.1	16.2196
336.2	35.4094
336.2	35.5879
336.2	61.1719
336.3	71.4024
336.5	114.327
336.5	71.7966
336.5	76.8322
336.5	34.3902
336.6	64.7889
336.6	53.0038
336.6	63.5113
336.7	38.561
336.7	32.9856
336.7	34.3785
336.7	33.1615
336.7	78.5689
336.8	52.5
336.8	54.4532
336.9	14.3569
336.9	119.041
336.9	46.1003
336.9	34.6759
336.9	50.3494
337	33.4703
337	21.8752
337	48.9389
337.1	56.006
337.1	47.3608
337.1	92.3743
337.1	37.143
337.2	294.973
337.2	48.8234
337.2	39.0481
337.2	67.263
337.3	42.9305
337.3	34.4256
337.3	52.9909
337.3	59.5134
337.3	59.9818
337.4	56.4649
337.4	68.6732
337.5	61.5608
337.5	54.6378
337.5	53.9749
337.5	NaN
337.6	47.4994
337.6	52.7455
337.6	38.5674
337.6	57.9164
337.6	78.6846
337.6	48.8692
337.6	80.6612
337.7	49.1457
337.7	20.2622
337.7	64.7887
337.7	67.8514
337.7	78.5967
337.7	99.0646
337.7	92.5882
337.8	26.3669
337.8	31.4684
337.8	59.6452
337.9	35.0119
337.9	57.0146
337.9	43.6596
337.9	41.9048
338	28.8231
338	48.4234
338	46.3475
338	10.9358
338	46.7124
338	49.1724
338	51.7062
338.1	31.4118
338.1	73.3389
338.2	49.3515
338.2	63.8349
338.3	34.1504
338.3	73.3492
338.4	NaN
338.4	45.6941
338.4	42.6816
338.4	40.3122
338.5	38.2431
338.5	70.6275
338.5	60.9741
338.5	82.4502
338.6	43.8456
338.6	60.9199
338.7	33.8606
338.7	49.4993
338.7	56.191
338.7	88.9077
338.9	62.1295
338.9	36.6657
338.9	25.4506
338.9	39.114
339	52.4803
339	58.2893
339	61.3155
339.1	24.1018
339.1	47.7496
339.2	52.3276
339.2	66.3925
339.2	12.765
339.4	34.7514
339.4	34.098
339.6	54.9731
339.6	50.6178
339.6	44.0593
339.7	8.67643
339.7	16.3341
339.7	33.7367
339.8	59.0311
339.9	47.9053
340	53.7103
340.1	28.868
340.3	27.1102
340.7	39.7823
340.8	47.4935
340.9	NaN
341.7	38.8333
341.8	63.1672
342.1	NaN
342.4	35.3258
342.4	36.5811
343.3	NaN
345.8	24.3878
347.1	NaN
347.4	65.166
351.3	46.0498
351.9	NaN
355.1	124.024
355.1	69.8234
359.4	NaN
359.4	15.2486
361.6	231.502
361.8	424.026
362.6	111.912
363.2	35.9093
363.3	201.344
364.3	179.656
365.4	193.643
365.6	463.472
366.1	63.8864
366.5	NaN
367.2	259.821
369.9	NaN
370.7	NaN
370.7	NaN
372.5	NaN
375.2	NaN
376	369.359
376.7	81.5637
378.1	NaN
380.1	NaN
384.1	NaN
385.7	59.5277
385.7	NaN
390.9	33.5374
394.1	57.6338
394.4	65.176
395.2	44.3349
396	34.0214
396	40.8697
397.7	NaN
397.9	33.3655
397.9	79.75
397.9	NaN
398.6	32.3824
399.5	599.952
400.4	NaN
400.8	NaN
402.4	NaN
403	NaN
403.2	NaN
406.1	14.229
408.5	NaN
410	NaN
411.2	NaN
415.1	NaN
418	NaN
419.9	45.6558
425.8	245.243
431.2	NaN
432	NaN
432.3	NaN
434.4	NaN
434.8	NaN
435.6	NaN
436.8	728.862
438.7	NaN
439.8	22.9437
442.3	61.7789
443.8	62.6332
447	NaN
447.1	NaN
449.5	69.2028
450	NaN
454.4	NaN
456.8	28.5891
459.4	4.7142
466.8	NaN
467.4	NaN
467.5	NaN
467.6	NaN
468.4	NaN
469	NaN
470.2	NaN
472.3	NaN
473.6	129.58
475.2	528.78
481.4	NaN
484.5	NaN
485.1	NaN
485.2	NaN
489.2	30.052
493.9	60.4553
494.2	NaN
494.6	48.8202
495	NaN
497	NaN
499.7	NaN
500.3	73.4854
500.4	105.28
501.3	NaN
506.8	NaN
507.3	NaN
509.1	21.5955
509.8	163.916
510	NaN
510.9	NaN
512.9	25.6961
514.5	75.8685
514.6	NaN
514.8	NaN
515.1	NaN
515.4	131.136
515.6	NaN
515.9	74.0344
516	96.3323
516.6	228.94
516.7	NaN
516.9	NaN
517.1	NaN
517.2	NaN
517.2	NaN
517.2	16.0525
517.4	NaN
517.4	108.397
517.4	123.827
517.5	NaN
517.6	NaN
517.8	NaN
517.8	85.0186
517.8	95.9148
518	88.1027
518	91.9498
518	125.797
518	87.4323
518.1	NaN
518.2	NaN
518.2	129.164
518.3	69.596
518.3	56.8917
518.5	NaN
518.5	NaN
518.5	NaN
518.6	104.018
518.7	79.2378
518.7	NaN
518.8	107.552
518.8	53.9701
518.9	NaN
518.9	NaN
518.9	NaN
518.9	107.73
519.1	NaN
519.1	NaN
519.2	NaN
519.3	NaN
519.3	144.918
519.4	NaN
519.4	79.0848
519.5	NaN
519.5	NaN
519.5	428.087
519.8	NaN
519.8	NaN
519.9	113.212
519.9	107.319
520	NaN
520	NaN
520.1	NaN
520.1	111.031
520.1	123.466
520.1	79.1109
520.2	NaN
520.3	NaN
520.3	69.9023
520.4	NaN
520.4	NaN
520.5	NaN
520.5	NaN
520.5	84.6679
520.7	NaN
520.7	106.395
520.8	NaN
520.8	NaN
520.8	78.5758
520.8	60.2194
520.9	NaN
520.9	NaN
521	NaN
521.1	NaN
521.2	113.566
521.3	98.8513
521.4	NaN
521.5	NaN
521.5	146.997
521.6	82.6694
521.7	NaN
521.7	NaN
521.9	NaN
522	NaN
522.2	NaN
522.5	NaN
522.6	63.9574
522.7	113.835
522.7	46.0242
522.7	191.787
522.9	NaN
523.4	NaN
523.7	NaN
524.3	122.469
524.6	NaN
524.8	NaN
525.5	155.124
526.3	93.8372
526.8	NaN
528	NaN
529.2	NaN
529.8	319.353
530.9	NaN
531	NaN
532.1	305.729
535.2	NaN
535.2	NaN
541.5	39.0029
541.8	72.7331
544	59.4448
544.8	NaN
547	NaN
547.5	NaN
549.8	NaN
550.2	52.6557
551.6	NaN
551.9	25.6687
553.7	NaN
553.8	NaN
558.7	228.283
559.7	NaN
560.8	23.1797
561.2	NaN
561.4	NaN
568.9	30.7888
570.1	NaN
575.5	NaN
580.4	NaN
580.8	NaN
581.1	NaN
581.9	NaN
585.1	NaN
586.6	NaN
588.4	NaN
588.5	NaN
589.2	46.2473
590	41.4755
592	NaN
593	NaN
593.4	86.7839
594.1	119.541
594.2	10.2039
594.7	49.7673
595	12.5024
595.4	NaN
595.6	13.1149
596.2	82.2506
596.4	66.9125
596.4	37.1158
596.9	27.7473
597	46.2552
597.1	33.4466
597.1	14.5114
597.2	50.0113
597.3	61.0086
597.3	72.531
597.4	51.3939
597.4	63.4075
597.4	46.783
597.5	66.0442
597.5	38.0674
597.6	51.9591
597.7	55.4314
597.7	63.8608
597.8	66.7993
597.8	73.6837
597.8	72.629
597.8	70.539
597.9	NaN
597.9	48.708
598	74.6803
598	47.5241
598.4	41.4687
598.4	66.8618
598.4	43.7701
598.5	91.5088
598.5	53.554
598.8	66.9784
600.1	40.9359
600.5	NaN
601.3	63.294
601.3	69.8199
601.5	46.489
603	43.5442
603.4	46.9197
604.1	69.7424
604.1	9.76369
604.2	120.571
604.2	61.6525
604.3	72.7409
604.4	13.3241
604.4	60.2118
604.6	33.1965
604.8	376.37
605	52.9326
605.2	91.5151
605.2	58.9715
605.2	51.9127
605.3	54.5664
605.3	58.4171
605.4	81.8675
605.4	117.782
605.5	132.502
605.5	77.6602
605.6	30.6436
605.6	73.5631
605.6	44.4033
605.6	53.1315
605.6	47.2321
605.7	33.1138
605.7	157.718
605.8	56.9637
606	46.7441
606	19.0045
606	32.8419
606	204.765
606.1	67.2135
606.1	66.1716
606.1	94.1555
606.2	110.741
606.2	56.548
606.2	90.3459
606.2	NaN
606.3	50.3178
606.4	65.4231
606.4	42.7906
606.4	6.96661
606.4	43.13
606.4	174.104
606.5	76.5866
606.5	124.645
606.6	82.8076
606.6	56.6897
606.6	35.663
606.6	92.6601
606.6	60.2347
606.7	49.0276
606.7	57.759
606.8	23.4086
606.8	22.8113
606.8	27.3829
606.8	44.199
606.8	29.2546
606.9	105.419
606.9	52.6456
606.9	26.9272
606.9	37.1405
606.9	20.7787
607	85.3609
607	76.4771
607	27.0955
607	64.5877
607	45.2135
607	207.549
607.1	105.46
607.1	140.705
607.1	71.5172
607.1	140.573
607.1	84.9717
607.1	507.459
607.2	104.661
607.2	72.4494
607.2	88.4171
607.2	61.0841
607.2	72.8117
607.2	132.701
607.2	60.9442
607.2	NaN
607.2	2627.17
607.3	133.896
607.3	96.4446
607.3	111.427
607.3	53.4744
607.3	91.538
607.3	38.656
607.3	183.633
607.3	15.5336
607.4	115.68
607.4	113.134
607.4	64.615
607.4	54.6329
607.4	32.125
607.4	100.527
607.4	70.182
607.5	116.879
607.5	116.348
607.5	22.3683
607.5	298.057
607.5	112.356
607.6	110.192
607.6	65.0761
607.6	61.4305
607.6	159.643
607.6	29.241
607.6	55.7593
607.6	92.1823
607.6	53.0711
607.7	132.941
607.7	69.113
607.7	66.3767
607.7	45.6782
607.7	136.158
607.7	27.8834
607.7	33.1726
607.8	92.9866
607.8	95.2005
607.8	18.9606
607.8	33.2001
607.8	81.4082
607.9	93.0769
607.9	138.156
607.9	81.8575
607.9	80.9108
607.9	65.4094
607.9	NaN
608	130.905
608	111.671
608	177.744
608	37.2317
608	22.1979
608	40.5415
608.1	72.1715
608.1	109.806
608.1	93.5527
608.1	55.8089
608.1	39.0454
608.1	204.875
608.1	118.821
608.1	60.6318
608.1	56.0134
608.2	47.1376
608.2	46.6999
608.2	99.8423
608.2	57.5145
608.2	36.0757
608.2	44.1849
608.3	143.549
608.3	17.7682
608.3	104.166
608.4	120.261
608.4	170.612
608.4	155.918
608.4	89.516
608.4	199.607
608.4	114.934
608.4	99.1531
608.4	40.1743
608.5	91.4175
608.5	57.2811
608.5	137.555
608.5	53.4305
608.5	125.962
608.5	NaN
608.6	53.0902
608.6	34.6022
608.6	81.5425
608.6	94.649
608.7	123.186
608.7	141.753
608.7	13.0014
608.7	43.5181
608.7	74.0548
608.7	67.6893
608.7	4.14144
608.8	41.5183
608.8	80.3273
608.8	42.6168
608.8	22.3611
608.8	51.6927
608.9	115.384
608.9	70.6139
608.9	23.1833
608.9	100.23
608.9	227.982
608.9	52.192
609	90.1537
609	28.0543
609	64.6116
609.1	102.968
609.1	68.6143
609.1	39.3687
609.1	13.3702
609.2	77.8772
609.2	59.4605
609.2	34.1988
609.3	104.723
609.3	55.3523
609.3	89.6375
609.3	62.9241
609.3	18.8646
609.4	99.9124
609.4	43.8596
609.4	47.6646
609.4	32.0096
609.5	164.427
609.5	24.3877
609.5	18.6675
609.6	99.2052
609.6	158.277
609.6	51.6399
609.6	26.5307
609.6	49.7613
609.6	44.8168
609.7	105.876
609.7	56.7516
609.7	38.9558
609.7	82.6199
609.7	48.7825
609.7	NaN
609.8	47.9278
609.8	104.374
609.8	105.894
609.8	12.8024
609.8	12.2099
609.9	235.301
610	64.3387
610	26.2447
610	86.8907
610	421.754
610	59.1896
610	55.9478
610	50.2916
610.1	18.276
610.1	NaN
610.1	64.1142
610.2	99.9019
610.2	63.3497
610.3	68.5145
610.3	50.6532
610.3	16.5474
610.4	76.4505
610.4	47.8881
610.4	145.049
610.4	25.924
610.4	129.477
610.4	86.2432
610.5	14.4701
610.5	NaN
610.6	NaN
610.7	155.557
610.7	102.464
610.7	33.6282
610.7	385.707
610.8	157.243
610.8	85.4565
610.8	17.6239
610.9	147.383
610.9	49.5492
610.9	62.3893
610.9	57.1196
610.9	48.0247
610.9	NaN
611	56.3244
611	66.561
611	51.5404
611	128.958
611	31.5735
611.1	23.6182
611.1	92.8418
611.1	57.812
611.2	64.3195
611.2	57.843
611.2	75.9876
611.2	65.692
611.2	41.5789
611.2	42.5208
611.3	161.137
611.3	9.93258
611.3	23.0753
611.3	NaN
611.4	110.708
611.4	46.2461
611.4	72.7112
611.4	93.9759
611.4	104.761
611.5	78.2259
611.5	55.2972
611.5	53.77
611.5	18.7739
611.5	NaN
611.6	60.5982
611.6	32.8281
611.7	167.642
611.7	47.8886
611.8	35.1665
611.8	53.6493
611.8	45.9453
611.9	56.2881
611.9	38.8293
611.9	76.6106
611.9	83.9917
611.9	37.209
612	51.9332
612	66.9459
612	57.2165
612	13.4818
612	97.1815
612	52.2555
612	39.0635
612	48.8998
612	37.9191
612	46.8905
612.1	79.1491
612.1	50.3446
612.1	49.9775
612.1	50.8152
612.1	57.0172
612.1	41.6698
612.1	41.3782
612.1	42.5286
612.2	56.3848
612.2	63.7698
612.2	64.1334
612.2	63.6204
612.2	46.1341
612.2	26.9401
612.2	55.7839
612.3	106.836
612.3	55.6632
612.3	43.7987
612.3	57.885
612.3	89.6867
612.3	21.8014
612.3	38.59
612.4	NaN
612.4	63.6351
612.4	65.3957
612.4	71.8382
612.4	33.1133
612.4	34.9655
612.4	33.8426
612.5	40.666
612.5	32.443
612.5	50.4387
612.5	17.5171
612.5	469
612.6	46.3471
612.6	45.496
612.6	51.9593
612.6	82.7526
612.6	29.2266
612.6	14.123
612.7	27.8971
612.7	9.94349
612.8	47.8007
612.8	94.6772
612.8	66.3777
612.8	31.473
612.8	52.8023
612.8	55.428
612.8	35.7409
612.9	60.4155
612.9	62.0513
612.9	51.637
613	55.1249
613	86.9723
613	22.2895
613	24.9986
613.1	54.6221
613.1	23.7151
613.1	28.8697
613.1	12.4811
613.2	72.9162
613.2	43.4466
613.3	60.0768
613.3	50.9007
613.3	40.9839
613.3	31.13
613.3	24.4543
613.3	62.7827
613.4	34.7059
613.4	31.6851
613.4	64.7988
613.5	56.6262
613.5	49.2119
613.6	59.3762
613.6	66.1624
613.6	53.6796
613.6	38.3718
613.7	34.2117
613.7	72.4974
613.7	158.005
613.8	33.7076
614	47.617
614.3	74.6649
614.4	68.54
614.4	86.69
614.4	62.3674
614.5	58.8734
615.1	NaN
620.1	NaN
620.3	58.1291
620.6	11.9749
621.4	74.1903
621.5	55.7023
621.9	32.8607
622.6	NaN
622.7	2827.81
623	NaN
623.1	NaN
623.2	47.5915
623.2	NaN
623.6	NaN
624.5	NaN
625.1	30.4496
625.2	11.695
625.4	NaN
626	NaN
626.3	NaN
626.3	71.4592
626.9	46.4094
626.9	36.631
627.1	NaN
628	215.731
628.3	NaN
628.4	NaN
628.6	14.0893
628.7	NaN
629	NaN
629.1	NaN
629.1	7371.45
629.3	NaN
629.5	NaN
629.9	75.5467
629.9	85.8018
630	91.8101
630.5	NaN
633.3	23.0403
633.8	NaN
635.3	NaN
638.6	155.737
642.6	144.671
643.1	298.604
643.4	NaN
643.5	139.951
643.7	195.902
643.7	NaN
643.7	114.917
643.8	135.294
643.9	495.027
643.9	NaN
643.9	16.1729
644	79.5728
644.1	NaN
644.2	324.168
644.2	110.053
644.5	886.771
644.6	188.547
644.6	NaN
644.6	NaN
644.9	NaN
644.9	NaN
646.5	234.037
647.2	2347.02
649.1	NaN
650.5	NaN
650.7	NaN
650.8	NaN
656.9	68.4214
658.4	67.5677
660.1	56.0738
660.3	NaN
660.4	140.67
661.2	32.8084
662.1	NaN
662.8	73.1241
662.8	23.6042
669.8	187.014
670.6	43.924
671	94.4764
674.6	67.1536
674.7	55.1829
676	244.342
678.1	63.8851
680.6	105.415
681.9	185.62
682.1	NaN
684.4	NaN
686	NaN
689	43.6294
692.3	NaN
696.3	84.6407
697.2	249.927
697.2	123.573
698.9	NaN
699.4	227.534
701	0.0682699
703.4	2184.28
709	55.997
710.1	185.582
714.8	55.133
715.2	29.8541
718.1	NaN
720.2	85.3845
721.3	82.5204
721.4	85.9696
721.4	NaN
724	27.427
726.7	40.7354
732.3	88.9557
732.4	114.634
733	NaN
733.4	81.1913
734.9	55.7202
741	NaN
741.5	NaN
742.8	NaN
744	NaN
746.8	67.6577
746.9	NaN
747.9	367.636
748.5	320.108
749.6	NaN
750.1	NaN
750.5	NaN
750.6	95.9401
752	NaN
752.5	NaN
753.1	NaN
753.2	NaN
754.1	NaN
754.2	NaN
754.4	NaN
754.5	52.8231
754.6	43.0094
754.8	NaN
755.6	NaN
755.7	NaN
756.1	NaN
757.1	NaN
757.1	NaN
757.4	NaN
757.8	NaN
758	NaN
758.1	NaN
758.3	86.9292
758.3	NaN
758.6	NaN
759.4	NaN
759.4	NaN
759.6	NaN
759.8	NaN
759.9	NaN
760	NaN
760	NaN
760.2	NaN
760.2	NaN
760.3	NaN
760.8	NaN
760.9	292.81
760.9	NaN
761	NaN
761.1	NaN
761.1	NaN
761.2	NaN
761.4	NaN
761.6	63.679
761.7	NaN
761.8	NaN
761.8	NaN
762	NaN
762	NaN
762.1	NaN
762.1	NaN
762.2	NaN
762.2	NaN
762.2	NaN
762.3	NaN
762.6	NaN
763.1	NaN
763.4	NaN
763.4	NaN
763.5	NaN
763.5	NaN
763.7	NaN
763.8	NaN
763.9	NaN
763.9	NaN
764.6	NaN
765.3	NaN
765.9	NaN
766.5	NaN
766.6	24.2869
767.8	NaN
768.4	NaN
775.4	220.037
777.6	24.8888
780.3	71.9486
780.5	453.189
781	75.6903
781.1	109.543
781.3	60.6215
781.5	264.767
781.8	110.079
781.9	82.3621
781.9	221.017
782	498.178
782	260.154
782	27.5385
782.1	32.6224
782.1	72.1069
782.1	770.138
782.1	292.39
782.1	107.811
782.1	105.309
782.1	33.6665
782.2	136.255
782.2	698.918
782.2	86.2821
782.2	50.9405
782.2	27.1083
782.3	91.1502
782.3	18.4478
782.3	106.184
782.3	121.175
782.3	18.3919
782.3	90.3378
782.4	50.7475
782.4	43.293
782.4	85.0223
782.4	154.603
782.4	69.0495
782.4	45.9074
782.4	102.15
782.4	18.1059
782.4	51.2265
782.5	367.322
782.5	34.3214
782.5	63.3523
782.5	475.908
782.5	419.775
782.5	58.4378
782.5	NaN
782.5	72.6926
782.5	57.5295
782.5	82.0891
782.5	26.9576
782.5	64.6364
782.5	59.824
782.6	35.7428
782.6	23.6169
782.6	140.875
782.6	388.869
782.6	65.4921
782.6	53.648
782.7	96.7264
782.7	46.2745
782.7	NaN
782.7	29.312
782.7	65.075
782.7	82.0183
782.7	73.6854
782.7	28.8887
782.7	51.3165
782.7	55.5392
782.7	56.0759
782.8	73.4635
782.8	130.413
782.8	43.7365
782.8	66.7029
782.8	92.3683
782.8	111.165
782.8	75.3774
782.8	27.9083
782.8	74.9017
782.8	91.8375
782.9	411.012
782.9	43.3858
782.9	96.1145
782.9	81.7543
782.9	82.024
782.9	38.2142
782.9	57.3891
783	80.1029
783	356.459
783	40.1365
783	69.4168
783	133.475
783	34.3752
783	0.711376
783	66.6603
783	159.465
783.1	109.987
783.1	56.3915
783.1	103.53
783.1	649.013
783.1	514.76
783.1	37.1436
783.1	97.07
783.1	93.7185
783.1	95.5449
783.1	91.6365
783.2	120.38
783.2	62.9853
783.2	52.6096
783.2	41.3181
783.2	90.5691
783.2	57.128
783.2	72.5628
783.2	34.9119
783.2	26.046
783.2	132.771
783.2	75.0152
783.2	557.568
783.2	183.696
783.3	81.6614
783.3	58.4576
783.3	465.904
783.3	103.775
783.3	59.9787
783.3	499.635
783.3	62.0965
783.3	119.204
783.3	86.6398
783.3	21.0368
783.4	145
783.4	20.4921
783.4	82.1011
783.4	72.2482
783.4	36.6706
783.4	130.471
783.4	84.3785
783.4	116.793
783.5	228.397
783.5	410.294
783.5	545.791
783.5	13.5724
783.5	112.194
783.5	89.8996
783.5	53.1791
783.5	117.23
783.5	85.002
783.5	57.9814
783.5	106.303
783.6	597.213
783.6	101.54
783.6	67.8711
783.6	81.9897
783.6	40.7916
783.6	74.5583
783.6	120.758
783.7	65.6128
783.7	47.9598
783.8	58.9731
783.8	61.4237
783.8	50.5919
783.8	123.487
783.8	59.0837
783.8	85.4069
783.8	21.2976
783.9	22.2125
783.9	66.7993
783.9	88.5394
783.9	50.1428
783.9	146.687
784	71.8551
784	80.107
784.1	213.449
784.1	139.453
784.1	35.0775
784.1	58.8292
784.2	215.205
784.2	65.5739
784.4	67.5896
784.5	30.3472
784.8	37.5029
785	40.1727
785.1	106.784
785.1	NaN
786	77.1063
787.9	106.216
791.7	64.5404
791.7	148.466
792.2	99.6086
792.3	75.2805
793.8	400.098
794.6	39.6743
796.2	97.1358
796.5	NaN
797.6	210.502
800.9	50.1809
802.6	39.1651
802.7	66.3457
802.7	102.544
802.8	241.797
803.5	263.014
803.5	714.543
803.7	207.766
803.8	216.36
803.9	NaN
804.1	29.8028
804.1	130.631
804.5	273.774
804.5	85.7916
804.6	720.394
804.9	403.387
805	NaN
805	149.521
805.1	113.937
805.8	930.753
805.8	819.421
805.8	186.3
805.9	478.939
806	NaN
806.6	82.4608
806.9	NaN
806.9	NaN
807.1	57.0457
807.2	215.713
807.3	138.637
807.7	82.8965
808.5	149.314
808.5	NaN
809.3	224.962
811.2	139.565
812.8	144.001
812.9	NaN
814.3	NaN
816.6	129.195
818.6	53.1662
820.1	76.3882
830	110.556
830.1	54.2748
830.7	43.4294
831.1	77.3895
831.3	3188.66
832.1	117.302
832.1	70.8512
832.5	135.363
832.6	121.217
832.6	84.384
832.8	115.288
833.3	76.3406
833.4	1152.4
833.5	104.601
833.5	36.8876
833.5	63.681
833.5	57.9487
833.8	54.2206
834.1	19.3517
834.1	113.786
834.3	111.891
834.3	561.165
834.4	NaN
834.4	93.9726
834.7	180.209
834.7	66.3223
834.8	549.476
835.2	79.0664
835.3	41.5544
835.3	108.638
835.4	83.7252
835.6	111.195
835.7	44.244
835.9	79.7163
835.9	75.7018
835.9	118.629
836.3	42.8861
836.4	79.7132
836.5	NaN
836.6	90.4202
836.6	NaN
836.7	57.5906
836.8	99.1803
836.8	NaN
836.9	89.1095
836.9	211.351
837.1	80.4751
837.2	58.2904
837.4	NaN
837.7	121.333
837.8	NaN
838	46.9209
838	106.601
838.2	144.096
838.3	99.2969
838.4	80.2946
838.6	46.8075
838.7	63.6168
839.2	71.5832
839.3	215.815
839.5	54.8984
840.8	120.05
841.1	75.043
842.7	100.565
845	150.687
845.4	384.236
845.5	93.1725
847	NaN
850.8	107.217
851.5	124.399
852.3	133.963
856.5	179.941
856.7	103.152
856.9	63.5903
861.1	93.9128
862.2	40.3866
862.6	449.144
863.4	224.845
864.1	93.0813
864.6	154.374
864.8	225.705
864.9	NaN
865.1	77.7509
865.1	NaN
865.5	1130.45
866.4	55.6216
866.5	146.05
867.1	148.17
867.3	159.959
867.8	148.494
869.1	249.556
869.9	25.9662
872.9	140.668
876.8	76.523
877.2	129.776
878.3	48.6783
879.2	37.1773
880.2	73.7887
880.7	109.782
881.5	NaN
881.8	29.2271
882.2	92.1343
882.2	110.726
885.2	119.244
885.6	60.045
886	165.316
887.2	103.179
887.4	100.057
888.2	207.229
889.2	NaN
891.8	94.4374
892.8	43.6477
893.5	354.91
893.5	14.4638
895.1	55.5722
896.9	122.487
897.3	114.051
897.4	95.7613
899.8	119.582
900.3	328.126
900.4	95.7813
902.1	NaN
902.8	98.2762
903.6	NaN
906.5	521.793
908.1	53.7362
909.3	64.3161
909.6	149.626
910	80.2315
910.1	70.3184
910.1	28.4055
910.1	271.993
910.4	30.086
910.4	95.1542
910.5	102.462
910.5	91.5352
910.5	89.3315
910.5	132.088
910.5	68.1857
910.6	312.815
910.6	114.038
910.6	144.773
910.7	175.676
910.8	119.112
910.8	73.9298
910.8	78.7659
910.8	138.24
910.9	70.4268
910.9	44.1401
910.9	21.6459
910.9	155.621
911	26.6178
911	52.306
911	63.8539
911	46.3103
911.1	130.424
911.1	72.2979
911.1	187.618
911.2	105.899
911.3	74.3492
911.3	138.521
911.3	34.8009
911.3	116.232
911.3	176.461
911.3	269.281
911.4	102.774
911.4	71.139
911.4	100.275
911.4	99.4423
911.4	66.8688
911.4	133.478
911.4	111.79
911.4	239.443
911.5	76.9363
911.5	143.926
911.5	83.1994
911.5	238.353
911.6	56.8924
911.6	82.9754
911.6	72.6504
911.6	47.2438
911.6	75.1146
911.6	91.2516
911.7	63.3598
911.7	53.0601
911.7	55.4332
911.7	163.682
911.7	123.871
911.8	98.6693
911.8	62.4917
911.8	236.892
911.8	84.1509
911.8	111.238
911.8	155.128
911.9	335.15
912	113.551
912	109.459
912	52.322
912	101.387
912	135.882
912	158.327
912	140.331
912.1	35.173
912.1	62.7952
912.1	259.776
912.1	76.067
912.1	65.809
912.1	550.901
912.1	125.305
912.1	35.6704
912.1	84.7201
912.1	213.434
912.2	75.981
912.2	62.4342
912.2	80.5814
912.2	114.955
912.2	108.748
912.2	61.6929
912.2	164.242
912.3	124.254
912.3	102.821
912.3	147.446
912.3	97.9013
912.3	77.8818
912.3	168.987
912.3	90.9679
912.3	102.559
912.3	175.477
912.4	111.424
912.4	81.1688
912.4	358.172
912.4	103.075
912.4	69.7531
912.4	168.187
912.4	139.699
912.4	44.9989
912.5	76.8469
912.5	78.877
912.5	112.582
912.5	67.8939
912.5	115.806
912.5	80.4638
912.5	77.5755
912.5	74.235
912.5	72.9801
912.5	166.882
912.6	26.6421
912.6	107.603
912.6	130.923
912.6	119.297
912.6	76.852
912.6	72.8192
912.6	71.1381
912.6	277.222
912.6	215.568
912.6	51.0093
912.6	48.1173
912.6	180.43
912.6	246.955
912.6	154.388
912.6	55.4719
912.6	72.2808
912.7	87.9482
912.7	97.437
912.7	103.099
912.7	90.0518
912.7	82.2141
912.7	112.734
912.7	107.93
912.7	52.1366
912.7	70.1186
912.7	82.1653
912.7	62.549
912.7	50.074
912.7	107.626
912.7	49.4598
912.7	96.831
912.7	64.0759
912.7	83.2131
912.7	89.7482
912.7	85.9661
912.7	34.1944
912.7	171.289
912.7	105.832
912.7	89.952
912.8	79.6093
912.8	61.8003
912.8	127.029
912.8	105.695
912.8	72.9255
912.8	69.0378
912.8	83.6299
912.8	88.4474
912.8	41.8561
912.8	82.0237
912.8	69.9337
912.8	63.6991
912.8	61.1146
912.8	120.067
912.8	60.2974
912.8	59.509
912.8	62.3216
912.8	130.698
912.8	135.869
912.8	99.2678
912.8	24.2723
912.9	105.653
912.9	80.4332
912.9	111.735
912.9	71.4702
912.9	78.4808
912.9	55.1897
912.9	162.598
912.9	121.924
912.9	77.9899
912.9	92.8798
912.9	77.1877
912.9	55.0302
912.9	133.165
912.9	74.0952
912.9	63.2509
912.9	78.1372
912.9	26.2748
912.9	36.5781
912.9	66.5255
913	136.645
913	80.1243
913	80.2723
913	142.143
913	99.6809
913	119.172
913	130.627
913	66.0233
913	52.6578
913	62.3411
913	55.2836
913	135.522
913	84.6553
913	64.6496
913	49.3325
913	67.6457
913	62.4897
913	81.9477
913	112.867
913	70.2656
913	89.948
913	101.076
913	1698.03
913	101.855
913	123.707
913	251.968
913.1	61.0031
913.1	120.315
913.1	96.6773
913.1	108.587
913.1	108.536
913.1	87.2497
913.1	111.233
913.1	109.261
913.1	101.604
913.1	93.8179
913.1	70.2362
913.1	69.2055
913.1	88.7714
913.1	78.1753
913.1	88.9722
913.1	70.2444
913.1	60.2063
913.1	165.223
913.1	141.768
913.1	92.5304
913.1	168.406
913.1	137.486
913.2	137.634
913.2	79.2717
913.2	110.808
913.2	31.9656
913.2	89.4803
913.2	98.8758
913.2	110.675
913.2	109.557
913.2	108.828
913.2	71.2161
913.2	125.148
913.2	85.9111
913.2	88.7739
913.2	75.6956
913.2	118.383
913.2	63.5712
913.2	51.191
913.2	103.049
913.2	41.5776
913.2	86.5142
913.2	115.808
913.2	79.9479
913.2	95.985
913.2	93.4386
913.2	78.9701
913.2	95.3535
913.2	71.833
913.2	86.3555
913.2	73.7971
913.2	103.121
913.2	53.0563
913.2	NaN
913.2	35.2889
913.3	103.922
913.3	123.368
913.3	127.668
913.3	107.342
913.3	91.4287
913.3	80.5929
913.3	123.979
913.3	76.4363
913.3	86.6307
913.3	95.9506
913.3	104.407
913.3	102.763
913.3	55.6268
913.3	88.9545
913.3	116.072
913.3	126.946
913.3	71.5077
913.3	58.5616
913.3	111.213
913.3	29.9001
913.3	106.723
913.3	63.5087
913.3	89.0079
913.3	65.1312
913.3	181.657
913.3	54.9419
913.4	80.0977
913.4	83.2014
913.4	125.187
913.4	140.764
913.4	74.3325
913.4	71.5198
913.4	83.2422
913.4	97.822
913.4	93.1198
[truncated: 30,382 more rows]

## Sheet: ED6 Panel b
Altitude (m)	IP 0N (1/cm^3)
178.8	7.16053e+07
180	4.04857e+07
180.2	7.96708e+07
180.4	5.51129e+07
180.4	NaN
181	6.0922e+07
181.1	7.56475e+07
181.3	7.83726e+07
181.5	7.1112e+07
182.9	2.83267e+07
183.5	6.28143e+07
183.8	1.02827e+08
183.9	4.10219e+07
184.2	6.96064e+07
189.6	NaN
190.3	5.92145e+07
193.5	NaN
195.4	NaN
197.9	6.85896e+07
198	NaN
199.2	9.08714e+07
200.4	NaN
202.8	NaN
203.7	NaN
206.2	NaN
206.6	NaN
208.4	NaN
210.7	6.82448e+07
211	NaN
224.2	NaN
229	5.78005e+07
229.2	NaN
230.5	NaN
232.1	6.69851e+07
233.2	1.05751e+08
235.4	NaN
236	NaN
239.9	NaN
241.4	NaN
242.1	NaN
246.6	NaN
248.3	1.20058e+08
256.2	1.0169e+08
258.7	NaN
262.4	NaN
264.6	NaN
264.7	NaN
264.8	NaN
265.5	5.76192e+07
265.8	NaN
266.9	6.4564e+07
267.3	NaN
271.6	NaN
271.6	NaN
275.4	NaN
276	NaN
279.6	6.77273e+07
281.2	7.84145e+07
285	NaN
293.4	NaN
294.6	NaN
297.1	2.61814e+07
298.1	9.21038e+07
298.3	5.22065e+07
298.6	7.72729e+07
299.3	5.96525e+07
299.3	7.41488e+07
299.6	8.55582e+07
299.9	5.71975e+07
300.2	9.05156e+07
300.2	NaN
300.3	1.0291e+08
300.3	7.84875e+07
300.3	NaN
300.8	6.25604e+07
300.9	1.19409e+08
300.9	7.12993e+07
301	5.2796e+07
301	9.34087e+07
301	5.68122e+07
301.1	3.83031e+07
301.1	NaN
301.2	3.61076e+07
301.2	4.62856e+07
301.3	7.39498e+07
301.3	7.16837e+07
301.4	8.22273e+07
301.4	3.9619e+07
301.4	5.48315e+07
301.4	5.13842e+07
301.5	1.13281e+08
301.5	8.65629e+07
301.5	4.93722e+07
301.6	5.2595e+07
301.7	7.59229e+07
301.7	8.48359e+07
301.7	5.66691e+07
301.7	4.57726e+07
301.8	3.57326e+07
301.8	6.8952e+07
301.8	1.05255e+08
301.9	NaN
301.9	3.05726e+07
301.9	5.79963e+07
302	3.34044e+07
302	4.54302e+07
302	6.01665e+07
302	5.49164e+07
302	7.00359e+07
302.1	4.25003e+07
302.1	4.21251e+07
302.1	1.04296e+08
302.2	8.14311e+07
302.2	5.55799e+07
302.2	8.96406e+07
302.3	7.54025e+07
302.3	8.72017e+07
302.4	6.19605e+07
302.4	1.12025e+08
302.4	4.65616e+07
302.4	1.02027e+08
302.5	5.40582e+07
302.5	6.76531e+07
302.5	5.85807e+07
302.5	8.26298e+07
302.6	3.81418e+07
302.6	4.72187e+07
302.7	8.82171e+07
302.7	7.89633e+07
302.7	3.24837e+07
302.8	4.22725e+07
302.8	5.18328e+07
302.8	8.0302e+07
302.8	9.67149e+07
302.8	8.13759e+07
302.8	9.18237e+07
302.9	7.55223e+07
303.1	3.38054e+07
303.1	4.66492e+07
303.1	8.40281e+07
303.1	6.82844e+07
303.2	4.33169e+07
303.2	1.26428e+08
303.2	8.18028e+07
303.2	6.21648e+07
303.2	4.79272e+07
303.3	8.51934e+07
303.3	1.11668e+08
303.3	7.12598e+07
303.4	3.40933e+07
303.4	9.69498e+07
303.4	8.84795e+07
303.4	7.48138e+07
303.5	6.9239e+07
303.5	7.76464e+07
303.5	8.60411e+07
303.5	9.75579e+07
303.6	1.03126e+08
303.6	9.93122e+07
303.6	7.52474e+07
303.7	5.63862e+07
303.7	4.75726e+07
303.8	4.57799e+07
303.8	5.16229e+07
303.8	9.66447e+07
303.8	5.8694e+07
303.9	6.26931e+07
303.9	8.11017e+07
303.9	4.66205e+07
304	6.07456e+07
304	6.41572e+07
304	1.14311e+08
304.1	7.11792e+07
304.1	4.97089e+07
304.1	7.29803e+07
304.2	4.78799e+07
304.2	4.65856e+07
304.2	1.15626e+08
304.2	4.66343e+07
304.3	1.0756e+08
304.4	4.95644e+07
304.4	6.50438e+07
304.5	1.01824e+08
304.5	5.71732e+07
304.5	7.14747e+07
304.6	6.76985e+07
304.7	6.89991e+07
304.7	9.67457e+07
304.8	3.62868e+07
304.8	7.05351e+07
305.1	5.62527e+07
305.1	6.84054e+07
305.2	4.23643e+07
305.4	5.7958e+07
305.5	3.89646e+07
305.5	7.90655e+07
305.7	NaN
305.9	7.30752e+07
306	2.4783e+07
306	7.92684e+07
306.1	9.66003e+07
306.5	4.06425e+07
306.5	5.62766e+07
306.6	5.96486e+07
306.6	6.81102e+07
307.9	NaN
308	NaN
311.4	1.02807e+08
313.3	9.98967e+07
313.8	6.29467e+07
324.3	NaN
325.1	4.21138e+07
325.3	8.28358e+07
326.6	4.03171e+07
327.8	8.59402e+07
328.7	NaN
329.6	5.36059e+07
330.7	5.37015e+07
331.2	8.38505e+07
331.7	NaN
331.8	6.13025e+07
332.1	2.52317e+07
332.1	5.0818e+07
332.3	5.41704e+07
332.5	4.42627e+07
332.7	3.73019e+07
332.7	5.36454e+07
332.8	8.42423e+07
332.9	3.35946e+07
332.9	3.13214e+07
332.9	8.29681e+07
333.1	9.25842e+07
333.2	4.77384e+07
333.3	4.07657e+07
333.3	4.75523e+07
333.4	3.87897e+07
333.4	3.13068e+07
333.6	4.34925e+07
333.8	3.79437e+07
333.9	8.53005e+07
334	6.89558e+07
334	6.46152e+07
334	9.8406e+07
334.1	3.29265e+07
334.1	5.27966e+07
334.1	5.01654e+07
334.1	3.7609e+07
334.1	5.07525e+07
334.1	5.79974e+07
334.1	7.55104e+07
334.2	3.27606e+07
334.2	5.84086e+07
334.3	7.24466e+07
334.3	7.53054e+07
334.4	5.1712e+07
334.4	4.80055e+07
334.4	5.97447e+07
334.5	6.50922e+07
334.6	3.1061e+07
334.7	4.7267e+07
334.9	6.30443e+07
334.9	4.93009e+07
335	5.07755e+07
335	4.17171e+07
335	6.5852e+07
335	1.18792e+08
335.1	4.53617e+07
335.1	5.11076e+07
335.1	7.6713e+07
335.1	5.63584e+07
335.1	3.8529e+07
335.1	NaN
335.2	3.06997e+07
335.2	7.27824e+07
335.2	7.72337e+07
335.3	6.00324e+07
335.4	5.9413e+07
335.4	8.26848e+07
335.4	1.03589e+08
335.5	9.77215e+07
335.5	6.25903e+07
335.5	NaN
335.6	1.06359e+08
335.6	4.28231e+07
335.6	2.39261e+07
335.7	6.44329e+07
335.7	4.26361e+07
335.8	9.53342e+07
335.9	6.95699e+07
335.9	5.22754e+07
336	6.14807e+07
336	6.39043e+07
336	3.54426e+07
336.1	4.17349e+07
336.1	5.09971e+07
336.1	7.705e+07
336.2	3.68474e+07
336.2	3.62844e+07
336.2	6.38047e+07
336.3	4.81296e+07
336.5	8.3363e+07
336.5	5.79553e+07
336.5	4.87812e+07
336.5	6.09752e+07
336.6	1.0392e+08
336.6	8.0115e+07
336.6	4.45899e+07
336.7	9.62287e+07
336.7	4.708e+07
336.7	5.10083e+07
336.7	8.46934e+07
336.7	3.8833e+07
336.8	5.58862e+07
336.8	6.64499e+07
336.9	6.96135e+07
336.9	8.51842e+07
336.9	8.93115e+07
336.9	3.64387e+07
336.9	3.92648e+07
337	6.10161e+07
337	5.00202e+07
337	6.06473e+07
337.1	9.08215e+07
337.1	4.39551e+07
337.1	4.19598e+07
337.1	5.60746e+07
337.2	2.65443e+07
337.2	6.93014e+07
337.2	4.27678e+07
337.2	6.77105e+07
337.3	5.48742e+07
337.3	4.75004e+07
337.3	5.30439e+07
337.3	6.7723e+07
337.3	5.41141e+07
337.4	4.19261e+07
337.4	7.05838e+07
337.5	3.78961e+07
337.5	2.25309e+07
337.5	5.26859e+07
337.5	NaN
337.6	9.0757e+07
337.6	7.72763e+07
337.6	7.01911e+07
337.6	9.6363e+07
337.6	6.48597e+07
337.6	2.75641e+07
337.6	4.19998e+07
337.7	5.23023e+07
337.7	6.61501e+07
337.7	4.37887e+07
337.7	9.06315e+07
337.7	3.18697e+07
337.7	6.85506e+07
337.7	4.92495e+07
337.8	6.35932e+07
337.8	7.1772e+07
337.8	4.30957e+07
337.9	3.24464e+07
337.9	6.83294e+07
337.9	5.91548e+07
337.9	5.83388e+07
338	8.73879e+07
338	5.94861e+07
338	5.7245e+07
338	1.119e+08
338	5.37648e+07
338	5.30872e+07
338	6.26566e+07
338.1	4.52604e+07
338.1	3.82676e+07
338.2	5.18438e+07
338.2	3.48614e+07
338.3	5.39693e+07
338.3	4.83381e+07
338.4	NaN
338.4	5.30861e+07
338.4	9.50148e+07
338.4	4.33149e+07
338.5	8.86622e+07
338.5	5.9955e+07
338.5	6.52324e+07
338.5	6.84358e+07
338.6	7.1932e+07
338.6	4.17756e+07
338.7	6.09256e+07
338.7	3.73185e+07
338.7	4.99548e+07
338.7	6.42386e+07
338.9	4.68803e+07
338.9	9.5227e+07
338.9	3.01832e+07
338.9	5.87614e+07
339	6.48415e+07
339	5.60709e+07
339	4.21951e+07
339.1	4.01257e+07
339.1	3.03062e+07
339.2	8.60949e+07
339.2	5.94237e+07
339.2	4.86112e+07
339.4	8.34448e+07
339.4	4.36567e+07
339.6	7.91065e+07
339.6	3.44767e+07
339.6	4.79963e+07
339.7	5.25093e+07
339.7	3.48501e+07
339.7	3.87628e+07
339.8	5.6904e+07
339.9	3.17028e+07
340	5.7414e+07
340.1	8.09798e+07
340.3	5.44535e+07
340.7	1.01914e+08
340.8	5.28238e+07
340.9	NaN
341.7	7.07775e+07
341.8	1.05508e+08
342.1	NaN
342.4	1.46414e+07
342.4	4.77866e+07
343.3	NaN
345.8	2.91073e+07
347.1	NaN
347.4	5.25998e+07
351.3	7.90894e+07
351.9	NaN
355.1	2.51184e+07
355.1	4.95177e+07
359.4	NaN
359.4	5.85588e+07
361.6	5.24892e+07
361.8	7.60376e+07
362.6	4.77657e+07
363.2	5.49275e+07
363.3	4.84319e+07
364.3	3.95439e+07
365.4	4.46085e+07
365.6	5.85902e+07
366.1	5.9515e+07
366.5	NaN
367.2	4.13611e+07
369.9	NaN
370.7	NaN
370.7	NaN
372.5	NaN
375.2	NaN
376	2.83846e+07
376.7	5.7345e+07
378.1	NaN
380.1	NaN
384.1	NaN
385.7	6.59945e+07
385.7	NaN
390.9	5.79342e+07
394.1	3.2365e+07
394.4	4.76781e+07
395.2	3.70966e+07
396	6.54666e+07
396	7.56259e+07
397.7	1.15398e+08
397.9	4.31439e+07
397.9	5.05619e+07
397.9	NaN
398.6	4.89835e+07
399.5	9.57412e+07
400.4	NaN
400.8	1.08049e+08
402.4	NaN
403	NaN
403.2	NaN
406.1	2.81426e+07
408.5	NaN
410	9.94445e+07
411.2	NaN
415.1	NaN
418	NaN
419.9	5.02847e+07
425.8	3.88825e+07
431.2	NaN
432	NaN
432.3	NaN
434.4	NaN
434.8	NaN
435.6	NaN
436.8	8.3944e+07
438.7	NaN
439.8	9.44726e+07
442.3	4.93e+07
443.8	4.54868e+07
447	NaN
447.1	NaN
449.5	5.89204e+07
450	NaN
454.4	8.64143e+07
456.8	2.37638e+07
459.4	4.88671e+07
466.8	NaN
467.4	NaN
467.5	NaN
467.6	NaN
468.4	NaN
469	NaN
470.2	NaN
472.3	1.34269e+08
473.6	7.72949e+07
475.2	8.95749e+07
481.4	NaN
484.5	NaN
485.1	6.73638e+07
485.2	NaN
489.2	5.90611e+07
493.9	4.7139e+07
494.2	1.12497e+08
494.6	5.80151e+07
495	NaN
497	NaN
499.7	NaN
500.3	5.98704e+07
500.4	4.14023e+07
501.3	NaN
506.8	NaN
507.3	NaN
509.1	2.33547e+07
509.8	1.27147e+08
510	NaN
510.9	NaN
512.9	1.08053e+08
514.5	1.32696e+08
514.6	8.96991e+07
514.8	NaN
515.1	7.72424e+07
515.4	8.03726e+07
515.6	7.98519e+07
515.9	7.67596e+07
516	3.23282e+07
516.6	7.33394e+07
516.7	7.2029e+07
516.9	1.33888e+08
517.1	1.14873e+08
517.2	1.00727e+08
517.2	8.55524e+07
517.2	7.2485e+07
517.4	1.06501e+08
517.4	7.89258e+07
517.4	9.41201e+07
517.5	9.28991e+07
517.6	5.07564e+07
517.8	4.68011e+07
517.8	8.06883e+07
517.8	6.83887e+07
518	6.73025e+07
518	1.10413e+08
518	9.75965e+07
518	5.39483e+07
518.1	1.10678e+08
518.2	7.94017e+07
518.2	1.12772e+08
518.3	9.0952e+07
518.3	1.11491e+08
518.5	9.02135e+07
518.5	3.61527e+07
518.5	1.31073e+08
518.6	9.13792e+07
518.7	4.37861e+07
518.7	4.94304e+07
518.8	9.56376e+07
518.8	1.24412e+08
518.9	1.10377e+08
518.9	3.67755e+07
518.9	1.11662e+08
518.9	6.70229e+07
519.1	1.21861e+08
519.1	5.7302e+07
519.2	NaN
519.3	1.0023e+08
519.3	8.66347e+07
519.4	6.96146e+07
519.4	7.21352e+07
519.5	1.31462e+08
519.5	9.35205e+07
519.5	7.99547e+07
519.8	NaN
519.8	9.42439e+07
519.9	1.2456e+08
519.9	7.37084e+07
520	6.71609e+07
520	5.6066e+07
520.1	1.51283e+08
520.1	9.01295e+07
520.1	8.14399e+07
520.1	8.92694e+07
520.2	5.02956e+07
520.3	1.34428e+08
520.3	1.50212e+08
520.4	1.04653e+08
520.4	9.13815e+07
520.5	6.50295e+07
520.5	1.12045e+08
520.5	7.13762e+07
520.7	7.97581e+07
520.7	1.62854e+08
520.8	1.33234e+08
520.8	6.78145e+07
520.8	1.18046e+08
520.8	9.26365e+07
520.9	7.09224e+07
520.9	1.12678e+08
521	6.55348e+07
521.1	9.53823e+07
521.2	7.26561e+07
521.3	5.62324e+07
521.4	4.97733e+07
521.5	1.02948e+08
521.5	1.0818e+08
521.6	4.67693e+07
521.7	9.77994e+07
521.7	1.05542e+08
521.9	6.5006e+07
522	6.3878e+07
522.2	1.03117e+08
522.5	7.8569e+07
522.6	1.34775e+08
522.7	1.42087e+08
522.7	9.00753e+07
522.7	8.7789e+07
522.9	1.0135e+08
523.4	8.32708e+07
523.7	8.12394e+07
524.3	8.00026e+07
524.6	1.10408e+08
524.8	7.64461e+07
525.5	6.7185e+07
526.3	1.42705e+08
526.8	8.10727e+07
528	NaN
529.2	NaN
529.8	6.47094e+07
530.9	NaN
531	NaN
532.1	4.33318e+07
535.2	NaN
535.2	5.23241e+07
541.5	9.71355e+07
541.8	8.43079e+07
544	7.48456e+07
544.8	NaN
547	NaN
547.5	NaN
549.8	NaN
550.2	1.19144e+08
551.6	NaN
551.9	1.05694e+08
553.7	7.9217e+07
553.8	NaN
558.7	4.57311e+07
559.7	NaN
560.8	3.37213e+07
561.2	NaN
561.4	7.60951e+07
568.9	7.02015e+07
570.1	NaN
575.5	NaN
580.4	NaN
580.8	NaN
581.1	NaN
581.9	NaN
585.1	NaN
586.6	NaN
588.4	NaN
588.5	NaN
589.2	6.91869e+07
590	6.65098e+07
592	NaN
593	6.57701e+07
593.4	5.63349e+07
594.1	1.20785e+08
594.2	8.19746e+07
594.7	7.88946e+07
595	3.61476e+07
595.4	NaN
595.6	5.022e+07
596.2	1.08651e+08
596.4	4.54977e+07
596.4	5.72945e+07
596.9	3.27252e+07
597	4.72315e+07
597.1	6.78418e+07
597.1	5.66757e+07
597.2	6.6294e+07
597.3	4.46519e+07
597.3	6.05424e+07
597.4	4.8308e+07
597.4	3.97867e+07
597.4	4.33183e+07
597.5	5.36932e+07
597.5	4.70171e+07
597.6	7.7247e+07
597.7	3.89304e+07
597.7	5.50577e+07
597.8	8.14003e+07
597.8	6.64021e+07
597.8	2.67779e+07
597.8	6.12163e+07
597.9	NaN
597.9	6.06035e+07
598	2.51236e+07
598	7.16578e+07
598.4	4.34453e+07
598.4	5.77764e+07
598.4	5.69692e+07
598.5	4.41339e+07
598.5	8.34935e+07
598.8	6.38754e+07
600.1	6.10399e+07
600.5	8.89929e+07
601.3	4.02253e+07
601.3	3.48138e+07
601.5	7.25222e+07
603	6.94685e+07
603.4	7.15701e+07
604.1	3.51245e+07
604.1	NaN
604.2	9.44619e+07
604.2	4.35054e+07
604.3	4.95505e+07
604.4	6.19863e+07
604.4	1.9248e+07
604.6	8.10525e+07
604.8	6.35795e+07
605	1.75816e+07
605.2	4.5749e+07
605.2	5.53155e+07
605.2	6.58278e+07
605.3	6.7952e+07
605.3	3.25539e+07
605.4	3.87969e+07
605.4	6.56128e+07
605.5	1.2863e+08
605.5	6.31923e+07
605.6	4.83839e+07
605.6	3.51608e+07
605.6	NaN
605.6	5.64883e+07
605.6	4.57432e+07
605.7	8.79183e+07
605.7	3.94974e+07
605.8	4.357e+07
606	4.85598e+07
606	1.10312e+07
606	1.18553e+07
606	5.27398e+07
606.1	4.8116e+07
606.1	1.4188e+07
606.1	3.05624e+07
606.2	1.16919e+08
606.2	1.88268e+07
606.2	2.47381e+07
606.2	NaN
606.3	8.81427e+07
606.4	1.31163e+08
606.4	7.43852e+07
606.4	4.53842e+07
606.4	4.2701e+07
606.4	NaN
606.5	7.84069e+07
606.5	5.55935e+07
606.6	4.76531e+07
606.6	3.79794e+07
606.6	3.34354e+07
606.6	6.13971e+07
606.6	3.95992e+07
606.7	9.00475e+07
606.7	8.91957e+07
606.8	7.01496e+07
606.8	4.7227e+07
606.8	3.74697e+07
606.8	4.71464e+07
606.8	5.28414e+07
606.9	3.70627e+07
606.9	4.01175e+07
606.9	7.07041e+07
606.9	4.49976e+07
606.9	4.2657e+07
607	1.67315e+08
607	9.31214e+07
607	5.11475e+07
607	1.02036e+08
607	3.46437e+07
607	6.48755e+07
607.1	1.31021e+08
607.1	8.00377e+07
607.1	9.06842e+07
607.1	4.6138e+07
607.1	7.34487e+07
607.1	NaN
607.2	6.81859e+07
607.2	8.6804e+07
607.2	8.2494e+07
607.2	1.1857e+08
607.2	5.11398e+07
607.2	1.26999e+08
607.2	5.51152e+07
607.2	5.3596e+07
607.2	4.3371e+07
607.3	8.52059e+07
607.3	1.12604e+08
607.3	5.95308e+07
607.3	5.00641e+07
607.3	7.56996e+07
607.3	4.12412e+07
607.3	5.6013e+07
607.3	1.65796e+07
607.4	1.11902e+08
607.4	7.06825e+07
607.4	1.30768e+08
607.4	5.33406e+07
607.4	5.34295e+07
607.4	6.55107e+07
607.4	9.50031e+07
607.5	1.19178e+08
607.5	5.37893e+07
607.5	5.74164e+07
607.5	8.95612e+07
607.5	6.0603e+07
607.6	9.02166e+07
607.6	1.05791e+08
607.6	6.39466e+07
607.6	5.21733e+07
607.6	5.62332e+07
607.6	7.25072e+07
607.6	6.27059e+07
607.6	2.61578e+07
607.7	1.4116e+08
607.7	7.82623e+07
607.7	5.36583e+07
607.7	6.2204e+07
607.7	8.71308e+07
607.7	5.43671e+07
607.7	NaN
607.8	5.62845e+07
607.8	7.24618e+07
607.8	3.57423e+07
607.8	5.18534e+07
607.8	NaN
607.9	7.69195e+07
607.9	8.66943e+07
607.9	8.5831e+07
607.9	5.16452e+07
607.9	NaN
607.9	1.06115e+07
608	7.85497e+07
608	1.0028e+08
608	6.31137e+07
608	5.7031e+07
608	NaN
608	6.24099e+07
608.1	7.62484e+07
608.1	8.04633e+07
608.1	7.9116e+07
608.1	7.3433e+07
608.1	5.77771e+07
608.1	5.01425e+07
608.1	6.94721e+07
608.1	6.94492e+07
608.1	NaN
608.2	4.80131e+07
608.2	6.97512e+07
608.2	4.66924e+07
608.2	6.90338e+07
608.2	3.38981e+07
608.2	NaN
608.3	1.01561e+08
608.3	3.9679e+07
608.3	5.01529e+07
608.4	8.24889e+07
608.4	1.36745e+08
608.4	1.40185e+08
608.4	9.45497e+07
608.4	4.65335e+07
608.4	7.84943e+07
608.4	7.99445e+07
608.4	4.88008e+07
608.5	8.26527e+07
608.5	8.68852e+07
608.5	8.59331e+07
608.5	2.98606e+07
608.5	3.18694e+07
608.5	NaN
608.6	7.08403e+07
608.6	3.27752e+07
608.6	3.52878e+07
608.6	3.91071e+07
608.7	1.04646e+08
608.7	7.63454e+07
608.7	7.78235e+07
608.7	4.43288e+07
608.7	4.46256e+07
608.7	5.55948e+07
608.7	3.48872e+07
608.8	5.95493e+07
608.8	8.04585e+07
608.8	5.2386e+07
608.8	6.12166e+07
608.8	2.8929e+07
608.9	8.96746e+07
608.9	1.37332e+08
608.9	6.57397e+07
608.9	6.85442e+07
608.9	8.01052e+07
608.9	NaN
609	7.59382e+07
609	5.72081e+07
609	NaN
609.1	5.76155e+07
609.1	1.08784e+08
609.1	7.38725e+07
609.1	NaN
609.2	8.06752e+07
609.2	6.49357e+07
609.2	9.00394e+07
609.3	5.39769e+07
609.3	6.35746e+07
609.3	3.14923e+07
609.3	5.71414e+07
609.3	6.00558e+07
609.4	1.13859e+08
609.4	6.46813e+07
609.4	5.42651e+07
609.4	4.62456e+07
609.5	1.06667e+08
609.5	3.02086e+07
609.5	4.16727e+07
609.6	1.08656e+08
609.6	8.88039e+07
609.6	5.49512e+07
609.6	5.94017e+07
609.6	3.54561e+07
609.6	3.82047e+07
609.7	1.01116e+08
609.7	4.24288e+07
609.7	5.91162e+07
609.7	7.21481e+07
609.7	NaN
609.7	2.11574e+07
609.8	7.9432e+07
609.8	7.35106e+07
609.8	5.79466e+07
609.8	NaN
609.8	NaN
609.9	3.18494e+07
610	1.02094e+08
610	7.04593e+07
610	6.49185e+07
610	NaN
610	NaN
610	NaN
610	5.80735e+07
610.1	NaN
610.1	4.94938e+07
610.1	2.34939e+07
610.2	5.80678e+07
610.2	5.1053e+07
610.3	9.52258e+07
610.3	3.818e+07
610.3	4.9321e+07
610.4	7.02329e+07
610.4	4.27293e+07
610.4	4.76865e+07
610.4	6.24371e+07
610.4	3.30016e+07
610.4	3.98843e+07
610.5	2.97869e+07
610.5	2.51082e+07
610.6	3.88151e+07
610.7	4.64935e+07
610.7	4.70479e+07
610.7	8.10386e+07
610.7	4.93912e+07
610.8	7.7091e+07
610.8	8.4152e+07
610.8	1.06647e+08
610.9	1.11902e+08
610.9	6.99972e+07
610.9	5.46049e+07
610.9	3.53815e+07
610.9	4.43735e+07
610.9	NaN
611	5.1944e+07
611	4.54849e+07
611	8.67994e+07
611	4.53022e+07
611	2.5843e+07
611.1	4.95981e+07
611.1	7.39867e+07
611.1	4.37687e+07
611.2	6.53373e+07
611.2	7.34321e+07
611.2	8.14798e+07
611.2	8.56703e+07
611.2	4.04356e+07
611.2	5.71572e+07
611.3	7.32881e+07
611.3	3.67796e+07
611.3	4.37654e+07
611.3	NaN
611.4	6.20534e+07
611.4	7.37632e+07
611.4	5.7567e+07
611.4	1.04413e+07
611.4	3.50633e+07
611.5	5.64554e+07
611.5	8.06741e+07
611.5	6.88753e+07
611.5	2.1422e+07
611.5	NaN
611.6	5.97629e+07
611.6	6.48901e+07
611.7	1.18667e+08
611.7	5.70761e+07
611.8	2.74764e+07
611.8	8.42526e+07
611.8	7.89486e+07
611.9	9.1206e+07
611.9	4.12339e+07
611.9	6.89674e+07
611.9	8.09185e+07
611.9	5.60347e+07
612	3.68787e+07
612	6.75715e+07
612	5.18674e+07
612	4.77246e+07
612	7.75536e+07
612	7.5997e+07
612	7.40407e+07
612	5.03507e+07
612	5.52431e+07
612	4.72582e+07
612.1	1.00632e+08
612.1	5.36325e+07
612.1	9.24022e+07
612.1	5.72668e+07
612.1	7.94898e+07
612.1	5.34326e+07
612.1	4.60356e+07
612.1	7.48306e+07
612.2	6.76479e+07
612.2	6.8344e+07
612.2	1.19056e+08
612.2	8.97127e+07
612.2	6.34299e+07
612.2	3.34133e+07
612.2	3.52398e+07
612.3	6.39119e+07
612.3	6.85546e+07
612.3	4.09157e+07
612.3	5.47603e+07
612.3	4.16388e+07
612.3	NaN
612.3	NaN
612.4	NaN
612.4	3.78357e+07
612.4	6.97621e+07
612.4	6.08146e+07
612.4	9.74274e+07
612.4	2.93359e+07
612.4	5.59287e+07
612.5	4.92796e+07
612.5	5.10082e+07
612.5	3.43871e+07
612.5	6.53786e+07
612.5	5.11387e+07
612.6	4.2768e+07
612.6	6.1003e+07
612.6	4.44694e+07
612.6	7.1809e+07
612.6	6.0467e+07
612.6	4.13799e+07
612.7	7.81028e+07
612.7	4.91817e+07
612.8	3.73202e+07
612.8	5.08045e+07
612.8	6.29884e+07
612.8	3.9643e+07
612.8	6.71291e+07
612.8	4.32516e+07
612.8	NaN
612.9	5.36191e+07
612.9	4.11301e+07
612.9	7.36136e+07
613	5.69887e+07
613	5.00251e+07
613	8.32014e+07
613	6.15007e+07
613.1	1.02787e+08
613.1	6.96888e+07
613.1	4.44773e+07
613.1	5.25942e+07
613.2	6.93603e+07
613.2	NaN
613.3	5.53585e+07
613.3	7.60126e+07
613.3	6.80903e+07
613.3	1.0008e+08
613.3	6.70417e+07
613.3	2.91767e+07
613.4	4.16738e+07
613.4	7.55316e+07
613.4	4.48325e+07
613.5	3.20286e+07
613.5	5.50218e+07
613.6	6.95835e+07
613.6	6.84958e+07
613.6	9.39401e+07
613.6	NaN
613.7	6.00125e+07
613.7	7.32411e+07
613.7	NaN
613.8	8.36661e+07
614	7.30346e+07
614.3	4.71148e+07
614.4	4.48846e+07
614.4	9.78122e+07
614.4	4.56892e+07
614.5	7.63438e+07
615.1	NaN
620.1	NaN
620.3	8.89675e+07
620.6	3.29081e+07
621.4	8.33157e+07
621.5	8.27387e+07
621.9	3.46e+07
622.6	NaN
622.7	6.61107e+07
623	3.56044e+07
623.1	NaN
623.2	8.18936e+07
623.2	NaN
623.6	NaN
624.5	8.65276e+07
625.1	6.48521e+07
625.2	2.85723e+07
625.4	NaN
626	NaN
626.3	NaN
626.3	6.87236e+07
626.9	9.52648e+07
626.9	6.84011e+07
627.1	1.3404e+08
628	1.07524e+08
628.3	NaN
628.4	6.25246e+07
628.6	6.91456e+07
628.7	7.58418e+07
629	2.94253e+07
629.1	NaN
629.1	5.58824e+07
629.3	NaN
629.5	NaN
629.9	5.09516e+07
629.9	5.47938e+07
630	5.28469e+07
630.5	7.5151e+07
633.3	7.94783e+07
633.8	4.59584e+07
635.3	NaN
638.6	1.35736e+08
642.6	5.08931e+07
643.1	8.71749e+07
643.4	NaN
643.5	6.92883e+07
643.7	1.09148e+08
643.7	NaN
643.7	6.19415e+07
643.8	4.77405e+07
643.9	1.06691e+08
643.9	NaN
643.9	4.56435e+07
644	9.51374e+07
644.1	8.39852e+07
644.2	5.45024e+07
644.2	1.17748e+08
644.5	NaN
644.6	7.90909e+07
644.6	NaN
644.6	NaN
644.9	NaN
644.9	NaN
646.5	6.31299e+07
647.2	6.34167e+07
649.1	NaN
650.5	4.97339e+07
650.7	NaN
650.8	NaN
656.9	6.70438e+07
658.4	7.64481e+07
660.1	8.0096e+07
660.3	NaN
660.4	9.21652e+07
661.2	8.03698e+07
662.1	NaN
662.8	6.0252e+07
662.8	2.03451e+07
669.8	6.10861e+07
670.6	6.98645e+07
671	8.32128e+07
674.6	7.49413e+07
674.7	1.1065e+08
676	4.98006e+07
678.1	5.15831e+07
680.6	9.72747e+07
681.9	9.13071e+07
682.1	9.71493e+07
684.4	NaN
686	NaN
689	6.50551e+07
692.3	NaN
696.3	8.00704e+07
697.2	7.86e+07
697.2	3.87208e+07
698.9	NaN
699.4	4.95489e+07
701	4.3906e+07
703.4	NaN
709	5.76879e+07
710.1	5.41342e+07
714.8	8.02922e+07
715.2	2.58001e+07
718.1	9.13887e+06
720.2	4.75546e+07
721.3	6.1235e+07
721.4	4.74666e+07
721.4	6.95388e+07
724	6.54757e+07
726.7	5.44223e+07
732.3	1.1044e+08
732.4	7.3988e+07
733	6.92541e+07
733.4	5.08619e+07
734.9	3.70046e+07
741	8.7425e+07
741.5	7.80864e+07
742.8	4.18262e+07
744	5.08532e+07
746.8	7.13486e+07
746.9	1.1741e+08
747.9	8.17893e+07
748.5	1.32603e+08
749.6	1.03508e+08
750.1	7.89363e+07
750.5	7.70501e+07
750.6	6.34987e+07
752	1.17393e+08
752.5	9.70121e+07
753.1	7.48296e+07
753.2	7.42675e+07
754.1	8.46328e+07
754.2	9.11234e+07
754.4	1.6032e+08
754.5	NaN
754.6	5.22368e+07
754.8	8.01223e+07
755.6	6.86375e+07
755.7	1.57107e+08
756.1	8.86616e+07
757.1	6.38871e+07
757.1	1.3219e+08
757.4	8.04048e+07
757.8	6.76593e+07
758	1.4428e+08
758.1	6.70463e+07
758.3	8.47987e+07
758.3	7.82048e+07
758.6	9.5756e+07
759.4	1.1568e+08
759.4	9.86853e+07
759.6	9.8219e+07
759.8	5.98421e+07
759.9	7.47336e+07
760	1.01796e+08
760	6.23056e+07
760.2	9.73197e+07
760.2	7.88671e+07
760.3	8.48726e+07
760.8	7.754e+07
760.9	4.72934e+07
760.9	1.10297e+08
761	6.07582e+07
761.1	1.31796e+08
761.1	1.27713e+08
761.2	8.97252e+07
761.4	1.22218e+08
761.6	8.5357e+07
761.7	6.26418e+07
761.8	6.31323e+07
761.8	8.84816e+07
762	9.38144e+07
762	6.67041e+07
762.1	1.04827e+08
762.1	3.77345e+07
762.2	6.86249e+07
762.2	9.80442e+07
762.2	5.7749e+07
762.3	1.10297e+08
762.6	5.48115e+07
763.1	1.03891e+08
763.4	4.85331e+07
763.4	8.39859e+07
763.5	8.60706e+07
763.5	7.88011e+07
763.7	8.99152e+07
763.8	9.48625e+07
763.9	4.69254e+07
763.9	1.26286e+08
764.6	8.24446e+07
765.3	9.11549e+07
765.9	6.41182e+07
766.5	2.56621e+08
766.6	3.10845e+07
767.8	7.28456e+06
768.4	8.45355e+07
775.4	9.79021e+07
777.6	1.00817e+08
780.3	4.76876e+07
780.5	5.46826e+07
781	6.02452e+07
781.1	9.86235e+07
781.3	9.06724e+07
781.5	5.69172e+07
781.8	3.63126e+07
781.9	8.18614e+07
781.9	4.34026e+07
782	5.35638e+07
782	6.43546e+07
782	5.33366e+07
782.1	5.51106e+07
782.1	6.60172e+07
782.1	1.31663e+08
782.1	1.21296e+08
782.1	5.4161e+07
782.1	4.89299e+07
782.1	3.76208e+07
782.2	5.37743e+07
782.2	6.41983e+07
782.2	7.13125e+07
782.2	8.34626e+07
782.2	5.94606e+07
782.3	2.70175e+07
782.3	5.01449e+07
782.3	8.91139e+07
782.3	1.12216e+08
782.3	6.9767e+07
782.3	6.54829e+07
782.4	7.56365e+07
782.4	4.67233e+07
782.4	1.03337e+08
782.4	4.99997e+07
782.4	9.28865e+07
782.4	5.2681e+07
782.4	5.80567e+07
782.4	8.75899e+07
782.4	8.97102e+07
782.5	5.8514e+07
782.5	3.92542e+07
782.5	5.58659e+07
782.5	4.41078e+07
782.5	8.44037e+07
782.5	1.23582e+08
782.5	8.45886e+07
782.5	4.02601e+07
782.5	1.23658e+08
782.5	1.03925e+08
782.5	1.11995e+08
782.5	7.04856e+07
782.5	4.2466e+07
782.6	4.86534e+07
782.6	1.15787e+08
782.6	5.40972e+07
782.6	4.07458e+07
782.6	5.16337e+07
782.6	9.66645e+07
782.7	4.19953e+07
782.7	4.88069e+07
782.7	7.63553e+07
782.7	8.42206e+07
782.7	8.46588e+07
782.7	7.11428e+07
782.7	7.13017e+07
782.7	3.34821e+07
782.7	5.78087e+07
782.7	3.6973e+07
782.7	2.89694e+07
782.8	7.04183e+07
782.8	2.50543e+07
782.8	4.40992e+07
782.8	8.80291e+07
782.8	9.70359e+07
782.8	7.43562e+07
782.8	9.75079e+07
782.8	9.37429e+07
782.8	8.59615e+07
782.8	6.78514e+07
782.9	1.3529e+08
782.9	1.07677e+08
782.9	5.82836e+07
782.9	6.66495e+07
782.9	5.34265e+07
782.9	6.18132e+07
782.9	4.73541e+07
783	8.9905e+07
783	4.21249e+07
783	8.14941e+07
783	6.47769e+07
783	1.2431e+08
783	5.62646e+07
783	6.8082e+07
783	8.10423e+07
783	1.07439e+08
783.1	4.03751e+07
783.1	6.70537e+07
783.1	7.62742e+07
783.1	9.13011e+07
783.1	5.36661e+07
783.1	4.17436e+07
783.1	7.45484e+07
783.1	4.35712e+07
783.1	4.09599e+07
783.1	5.16555e+07
783.2	6.27611e+07
783.2	3.77113e+07
783.2	4.24657e+07
783.2	5.79195e+07
783.2	6.39855e+07
783.2	5.6532e+07
783.2	4.12653e+07
783.2	6.70429e+07
783.2	5.74599e+07
783.2	7.24678e+07
783.2	3.88813e+07
783.2	4.66142e+07
783.2	3.74711e+07
783.3	3.32979e+07
783.3	5.85703e+07
783.3	8.70084e+07
783.3	5.01027e+07
783.3	5.35479e+07
783.3	6.74572e+07
783.3	5.18036e+07
783.3	1.17283e+08
783.3	8.45159e+07
783.3	7.41054e+07
783.4	1.10437e+08
783.4	5.82131e+07
783.4	9.96037e+07
783.4	6.20079e+07
783.4	6.50233e+07
783.4	2.85429e+07
783.4	3.93769e+07
783.4	5.70878e+07
783.5	1.59106e+07
783.5	5.62711e+07
783.5	9.6903e+07
783.5	5.42878e+07
783.5	5.8975e+07
783.5	1.03222e+08
783.5	5.9084e+07
783.5	8.50337e+07
783.5	6.47387e+07
783.5	6.97927e+07
783.5	5.00432e+07
783.6	4.17188e+07
783.6	1.00393e+08
783.6	6.43229e+07
783.6	4.92803e+07
783.6	6.09665e+07
783.6	4.8665e+07
783.6	1.07599e+08
783.7	8.88237e+07
783.7	1.05806e+08
783.8	8.42585e+07
783.8	7.79069e+07
783.8	7.38938e+07
783.8	9.36415e+07
783.8	4.18256e+07
783.8	8.10322e+07
783.8	3.15988e+07
783.9	8.39923e+07
783.9	9.69048e+07
783.9	4.90961e+07
783.9	4.23455e+07
783.9	4.08378e+07
784	7.60407e+07
784	5.76781e+07
784.1	5.9423e+07
784.1	1.01197e+08
784.1	1.13698e+08
784.1	4.96216e+07
784.2	9.06255e+07
784.2	7.42217e+07
784.4	5.91958e+07
784.5	5.90055e+07
784.8	3.68039e+07
785	4.55044e+07
785.1	4.56899e+07
785.1	8.98231e+07
786	9.60351e+07
787.9	8.70694e+07
791.7	9.06024e+07
791.7	1.2568e+08
792.2	6.70517e+07
792.3	8.46609e+07
793.8	5.96276e+07
794.6	9.31469e+07
796.2	7.30011e+07
796.5	8.07337e+07
797.6	1.07186e+08
800.9	1.0253e+08
802.6	1.00069e+08
802.7	1.32502e+08
802.7	1.17373e+08
802.8	6.28519e+07
803.5	7.71849e+07
803.5	9.73658e+07
803.7	9.9838e+07
803.8	7.55327e+07
803.9	1.35692e+08
804.1	7.37328e+07
804.1	1.35985e+08
804.5	1.17692e+08
804.5	1.76953e+08
804.6	1.26332e+08
804.9	9.57937e+07
805	1.21751e+08
805	1.01073e+08
805.1	7.82198e+07
805.8	1.24506e+08
805.8	9.13134e+07
805.8	1.10613e+08
805.9	8.55146e+07
806	1.08346e+08
806.6	6.87901e+07
806.9	1.64045e+08
806.9	6.60641e+07
807.1	1.51457e+08
807.2	1.78232e+08
807.3	1.27578e+08
807.7	NaN
808.5	8.06208e+07
808.5	5.02783e+07
809.3	1.05938e+08
811.2	4.41003e+07
812.8	1.11173e+08
812.9	7.16116e+07
814.3	1.06104e+08
816.6	9.51742e+07
818.6	5.04048e+07
820.1	1.54198e+08
830	1.16359e+08
830.1	8.92469e+07
830.7	2.98855e+07
831.1	6.12054e+07
831.3	1.02923e+08
832.1	9.8365e+07
832.1	3.10071e+07
832.5	1.39289e+08
832.6	1.18378e+08
832.6	1.51533e+08
832.8	1.55606e+08
833.3	9.85427e+07
833.4	1.22934e+08
833.5	1.34476e+08
833.5	1.18489e+08
833.5	1.53169e+08
833.5	5.99358e+07
833.8	8.4696e+07
834.1	5.94438e+07
834.1	2.44893e+07
834.3	1.74413e+08
834.3	4.80063e+07
834.4	8.03068e+07
834.4	6.53069e+07
834.7	1.42144e+08
834.7	1.17578e+08
834.8	1.24276e+08
835.2	8.61327e+07
835.3	1.00803e+08
835.3	1.30106e+08
835.4	9.53617e+07
835.6	1.01329e+08
835.7	1.17704e+08
835.9	1.50612e+08
835.9	1.63076e+08
835.9	1.42112e+08
836.3	8.29283e+07
836.4	3.65669e+07
836.5	6.79876e+07
836.6	1.49707e+08
836.6	1.24355e+08
836.7	9.13153e+07
836.8	1.36959e+08
836.8	1.32307e+07
836.9	1.14959e+08
836.9	1.56134e+08
837.1	1.00462e+08
837.2	3.0895e+07
837.4	6.86474e+07
837.7	1.28672e+08
837.8	5.65718e+07
838	1.35841e+08
838	1.57109e+08
838.2	1.05703e+08
838.3	3.16884e+07
838.4	1.18494e+08
838.6	1.07689e+08
838.7	8.55901e+07
839.2	1.21993e+08
839.3	7.88125e+07
839.5	8.29604e+07
840.8	1.50911e+08
841.1	9.48248e+07
842.7	1.30042e+08
845	1.30092e+08
845.4	5.25317e+07
845.5	9.02441e+07
847	1.4367e+07
850.8	1.29273e+08
851.5	8.70938e+07
852.3	1.34307e+08
856.5	1.39059e+08
856.7	1.28524e+08
856.9	7.79387e+07
861.1	4.20526e+07
862.2	7.21731e+07
862.6	NaN
863.4	1.35425e+08
864.1	9.05449e+07
864.6	9.32308e+07
864.8	9.77283e+07
864.9	8.75228e+07
865.1	1.07502e+08
865.1	2.77322e+07
865.5	7.48846e+07
866.4	1.00278e+08
866.5	9.82301e+07
867.1	1.6908e+08
867.3	1.15691e+08
867.8	7.04381e+07
869.1	1.03627e+08
869.9	4.19109e+07
872.9	1.23485e+08
876.8	7.74397e+07
877.2	6.71455e+07
878.3	7.24894e+07
879.2	9.82407e+07
880.2	7.27465e+07
880.7	1.40462e+08
881.5	4.37786e+07
881.8	3.37967e+07
882.2	6.6106e+07
882.2	7.77007e+07
885.2	1.07212e+08
885.6	5.7414e+07
886	7.83793e+07
887.2	7.54644e+07
887.4	1.09726e+08
888.2	8.39569e+07
889.2	8.59818e+07
891.8	8.06323e+07
892.8	4.28718e+07
893.5	2.4379e+07
893.5	4.00607e+07
895.1	1.59881e+08
896.9	9.15147e+07
897.3	7.44475e+07
897.4	1.12571e+08
899.8	4.71195e+07
900.3	1.00545e+08
900.4	7.10533e+07
902.1	4.77643e+07
902.8	7.81801e+07
903.6	3.45738e+07
906.5	2.76832e+07
908.1	8.72329e+07
909.3	4.62063e+07
909.6	6.23955e+07
910	6.17317e+07
910.1	1.79615e+07
910.1	2.73077e+07
910.1	5.09903e+07
910.4	7.39041e+07
910.4	5.04533e+07
910.5	1.11368e+08
910.5	5.12238e+07
910.5	6.53095e+07
910.5	3.31105e+07
910.5	3.99871e+07
910.6	5.14027e+07
910.6	7.4744e+07
910.6	2.46671e+07
910.7	6.09184e+07
910.8	2.81578e+07
910.8	6.59528e+07
910.8	6.01065e+07
910.8	5.95327e+07
910.9	1.08826e+08
910.9	2.28086e+07
910.9	3.94562e+07
910.9	4.45747e+07
911	3.97555e+07
911	6.30793e+07
911	3.62001e+07
911	8.44931e+07
911.1	2.72037e+07
911.1	7.24605e+07
911.1	3.01713e+07
911.2	8.44708e+07
911.3	1.08472e+08
911.3	7.94212e+07
911.3	5.15289e+07
911.3	4.01761e+07
911.3	7.03872e+07
911.3	7.7213e+07
911.4	4.20319e+07
911.4	8.67261e+07
911.4	9.24525e+07
911.4	8.48222e+07
911.4	6.82944e+07
911.4	2.43189e+07
911.4	1.8136e+07
911.4	7.53415e+07
911.5	5.95574e+07
911.5	7.40785e+07
911.5	8.50792e+07
911.5	3.84478e+07
911.6	4.16535e+07
911.6	7.7341e+07
911.6	2.29333e+07
911.6	8.25105e+07
911.6	3.18478e+07
911.6	6.12862e+07
911.7	7.3609e+07
911.7	8.46326e+07
911.7	5.0623e+07
911.7	3.36964e+07
911.7	2.94718e+07
911.8	3.74445e+07
911.8	3.75876e+07
911.8	8.48467e+07
911.8	5.88281e+07
911.8	7.0661e+07
911.8	5.3084e+07
911.9	7.46044e+07
912	3.2768e+07
912	7.10935e+07
912	8.7397e+07
912	1.43377e+08
912	1.20103e+08
912	8.00017e+07
912	2.67508e+07
912.1	4.57098e+07
912.1	7.10282e+07
912.1	8.49976e+07
912.1	1.05652e+08
912.1	1.00454e+08
912.1	1.43513e+08
912.1	5.65807e+07
912.1	3.91346e+07
912.1	5.01649e+07
912.1	4.24079e+07
912.2	2.9152e+07
912.2	6.34459e+07
912.2	6.01682e+07
912.2	1.57729e+08
912.2	7.27443e+07
912.2	2.8262e+07
912.2	1.76316e+07
912.3	2.7001e+07
912.3	5.77977e+07
912.3	6.30744e+07
912.3	4.95294e+07
912.3	6.63069e+07
912.3	7.07003e+07
912.3	1.24799e+08
912.3	4.59392e+07
912.3	2.73124e+07
912.4	4.83069e+07
912.4	3.4789e+07
912.4	1.05028e+08
912.4	1.15778e+08
912.4	9.57496e+07
912.4	5.43716e+07
912.4	4.53123e+07
912.4	3.41709e+07
912.5	2.07869e+07
912.5	4.14539e+07
912.5	6.26963e+07
912.5	7.12062e+07
912.5	3.8253e+07
912.5	3.02958e+07
912.5	6.00957e+07
912.5	9.55647e+07
912.5	5.3041e+07
912.5	4.5335e+07
912.6	3.75141e+07
912.6	3.44704e+07
912.6	4.6821e+07
912.6	3.23154e+07
912.6	2.9702e+07
912.6	6.03981e+07
912.6	7.48598e+07
912.6	1.12385e+08
912.6	9.39979e+07
912.6	6.98347e+07
912.6	6.89282e+07
912.6	6.64638e+07
912.6	2.5571e+07
912.6	2.77759e+07
912.6	7.78992e+07
912.6	4.67236e+07
912.7	2.24816e+07
912.7	4.67003e+07
912.7	5.82277e+07
912.7	6.89469e+07
912.7	6.77246e+07
912.7	6.31161e+07
912.7	2.37657e+07
912.7	4.55169e+07
912.7	6.09839e+07
912.7	5.96191e+07
912.7	4.92574e+07
912.7	4.55641e+07
912.7	2.64919e+07
912.7	3.08415e+07
912.7	2.63482e+07
912.7	2.46963e+07
912.7	6.86398e+07
912.7	1.24902e+08
912.7	1.25599e+08
912.7	1.17856e+08
912.7	1.19413e+08
912.7	4.79916e+07
912.7	4.34335e+07
912.8	5.18718e+07
912.8	7.99155e+07
912.8	6.75355e+07
912.8	4.65687e+07
912.8	4.59473e+07
912.8	6.48756e+07
912.8	3.44692e+07
912.8	6.22627e+07
912.8	6.24045e+07
912.8	8.26315e+07
912.8	5.58495e+07
912.8	5.57799e+07
912.8	4.10493e+07
912.8	7.39602e+07
912.8	4.59059e+07
912.8	1.77518e+07
912.8	2.11183e+07
912.8	3.54763e+07
912.8	4.08918e+07
912.8	8.58372e+07
912.8	3.31591e+07
912.9	5.54962e+07
912.9	9.22932e+07
912.9	4.43564e+07
912.9	6.04986e+07
912.9	4.89276e+07
912.9	3.18582e+07
912.9	5.80842e+07
912.9	4.3506e+07
912.9	4.51898e+07
912.9	3.69657e+07
912.9	7.58609e+07
912.9	3.19447e+07
912.9	2.97324e+07
912.9	4.97512e+07
912.9	4.04754e+07
912.9	8.40074e+07
912.9	8.01419e+07
912.9	3.89738e+07
912.9	4.71008e+07
913	3.21798e+07
913	7.40823e+07
913	5.94954e+07
913	5.85574e+07
913	9.84652e+07
913	9.99818e+07
913	6.84227e+07
913	5.26859e+07
913	6.11784e+07
913	7.20022e+07
913	2.93773e+07
913	6.59222e+07
913	2.87537e+07
913	2.84722e+07
913	5.54953e+07
913	6.43997e+07
913	3.92981e+07
913	7.60112e+07
913	5.37907e+07
913	6.67156e+07
913	7.05785e+07
913	1.00999e+08
913	6.65383e+07
913	4.73107e+07
913	4.29161e+07
913	6.28015e+07
913.1	5.34679e+07
913.1	5.07206e+07
913.1	8.38796e+07
913.1	7.13137e+07
913.1	1.60958e+07
913.1	5.75079e+07
913.1	4.67882e+07
913.1	4.76033e+07
913.1	7.16257e+07
913.1	1.55028e+07
913.1	4.92783e+07
913.1	4.71633e+07
913.1	4.3193e+07
913.1	3.88428e+07
913.1	4.33114e+07
913.1	6.31803e+07
913.1	6.09943e+07
913.1	7.59524e+07
913.1	8.67624e+07
913.1	7.19533e+07
913.1	6.89561e+07
913.1	4.09869e+07
913.2	7.59113e+07
913.2	6.2328e+07
913.2	5.15182e+07
913.2	7.5751e+07
913.2	6.23966e+07
913.2	8.90323e+07
913.2	9.83696e+07
913.2	5.15428e+07
913.2	8.24335e+07
913.2	5.37125e+07
913.2	7.45892e+07
913.2	9.01322e+07
913.2	4.29746e+07
913.2	5.17998e+07
913.2	4.08257e+07
913.2	4.03771e+07
913.2	6.16826e+07
913.2	5.36122e+07
913.2	3.52155e+07
913.2	3.80937e+07
913.2	3.58784e+07
913.2	2.72614e+07
913.2	6.79172e+07
913.2	9.75612e+07
913.2	6.93233e+07
913.2	5.1099e+07
913.2	5.26732e+07
913.2	4.1885e+07
913.2	7.00143e+07
913.2	4.65967e+07
913.2	5.50098e+07
913.2	7.29706e+07
913.2	3.75025e+07
913.3	1.91627e+07
913.3	2.71338e+07
913.3	4.83715e+07
913.3	1.01918e+08
913.3	7.46123e+07
913.3	5.73149e+07
913.3	3.22631e+07
913.3	9.17104e+07
913.3	9.15247e+07
913.3	3.1256e+07
913.3	3.79385e+07
913.3	7.4923e+07
913.3	4.37849e+07
913.3	4.99009e+07
913.3	6.85907e+07
913.3	5.26225e+07
913.3	2.66766e+07
913.3	3.63205e+07
913.3	7.0907e+07
913.3	4.06226e+07
913.3	1.00341e+08
913.3	8.54814e+07
913.3	9.63406e+07
913.3	4.78574e+07
913.3	7.59909e+07
913.3	4.04025e+07
913.4	4.31969e+07
913.4	7.05858e+07
913.4	6.2159e+07
913.4	1.06646e+08
913.4	7.20737e+07
913.4	5.51675e+07
913.4	4.47016e+07
913.4	5.56605e+07
913.4	6.38414e+07
[truncated: 30,382 more rows]

## Sheet: ED6 Panel c
Altitude (m)	IP 1N (1/cm^3)
178.8	5.35157e+07
180	7.54321e+07
180.2	6.59635e+07
180.4	6.1194e+07
180.4	NaN
181	6.55848e+07
181.1	4.85661e+07
181.3	5.56275e+07
181.5	4.80566e+07
182.9	6.14325e+07
183.5	2.51277e+07
183.8	5.18227e+07
183.9	4.77472e+07
184.2	3.72903e+07
189.6	NaN
190.3	7.04437e+07
193.5	NaN
195.4	NaN
197.9	8.56211e+07
198	NaN
199.2	6.94873e+07
200.4	NaN
202.8	NaN
203.7	NaN
206.2	NaN
206.6	NaN
208.4	NaN
210.7	4.09626e+07
211	NaN
224.2	NaN
229	4.70227e+07
229.2	NaN
230.5	NaN
232.1	6.04034e+07
233.2	5.0464e+07
235.4	NaN
236	NaN
239.9	NaN
241.4	NaN
242.1	NaN
246.6	NaN
248.3	6.67823e+07
256.2	8.63096e+07
258.7	NaN
262.4	NaN
264.6	NaN
264.7	NaN
264.8	NaN
265.5	6.10273e+07
265.8	NaN
266.9	4.97774e+07
267.3	NaN
271.6	NaN
271.6	NaN
275.4	NaN
276	NaN
279.6	5.6128e+07
281.2	9.15447e+07
285	NaN
293.4	NaN
294.6	NaN
297.1	2.40662e+07
298.1	7.33017e+07
298.3	7.79316e+07
298.6	5.92695e+07
299.3	8.81635e+07
299.3	5.87124e+07
299.6	6.07491e+07
299.9	8.44931e+07
300.2	6.71255e+07
300.2	NaN
300.3	5.51361e+07
300.3	4.214e+07
300.3	NaN
300.8	5.60926e+07
300.9	7.03674e+07
300.9	6.00504e+07
301	3.94481e+07
301	9.2922e+07
301	4.28519e+07
301.1	4.86486e+07
301.1	NaN
301.2	3.38623e+07
301.2	1.0357e+08
301.3	5.99737e+07
301.3	5.0951e+07
301.4	5.02369e+07
301.4	3.04576e+07
301.4	4.66322e+07
301.4	6.40902e+07
301.5	7.42253e+07
301.5	5.50584e+07
301.5	7.84936e+07
301.6	5.15599e+07
301.7	8.51378e+07
301.7	6.79502e+07
301.7	5.96558e+07
301.7	7.87572e+07
301.8	4.19854e+07
301.8	7.39707e+07
301.8	6.08932e+07
301.9	NaN
301.9	3.67254e+07
301.9	7.77562e+07
302	2.61402e+07
302	5.59392e+07
302	6.81167e+07
302	6.92341e+07
302	6.24397e+07
302.1	8.8227e+07
302.1	6.8924e+07
302.1	5.56404e+07
302.2	4.26955e+07
302.2	6.99069e+07
302.2	8.66157e+07
302.3	7.40975e+07
302.3	5.06638e+07
302.4	5.30061e+07
302.4	7.34359e+07
302.4	7.16399e+07
302.4	4.68085e+07
302.5	5.23352e+07
302.5	8.47895e+07
302.5	9.19497e+07
302.5	6.38122e+07
302.6	3.5877e+07
302.6	7.37273e+07
302.7	5.08702e+07
302.7	8.19246e+07
302.7	6.86395e+07
302.8	3.57752e+07
302.8	1.96786e+07
302.8	6.57252e+07
302.8	7.91473e+07
302.8	7.26033e+07
302.8	4.14069e+07
302.9	4.93974e+07
303.1	4.80273e+07
303.1	2.84777e+07
303.1	9.88636e+07
303.1	1.02702e+08
303.2	1.46874e+07
303.2	6.09811e+07
303.2	6.65928e+07
303.2	6.66399e+07
303.2	9.06792e+07
303.3	7.10222e+07
303.3	9.13449e+07
303.3	3.27186e+07
303.4	2.59897e+07
303.4	7.56602e+07
303.4	7.40887e+07
303.4	7.78462e+07
303.5	4.34336e+07
303.5	5.20265e+07
303.5	5.65003e+07
303.5	9.0369e+07
303.6	7.31667e+07
303.6	7.95106e+07
303.6	9.17657e+07
303.7	4.51186e+07
303.7	3.49616e+07
303.8	3.59057e+07
303.8	5.41447e+07
303.8	6.75005e+07
303.8	8.61682e+07
303.9	6.42802e+07
303.9	7.03053e+07
303.9	7.78154e+07
304	8.16173e+07
304	5.95728e+07
304	7.19981e+07
304.1	4.33273e+07
304.1	5.47274e+07
304.1	5.53734e+07
304.2	4.26313e+07
304.2	6.55492e+07
304.2	7.21337e+07
304.2	8.55794e+07
304.3	9.27769e+07
304.4	3.41526e+07
304.4	7.81481e+07
304.5	7.61386e+07
304.5	7.42024e+07
304.5	3.36004e+07
304.6	7.65508e+07
304.7	5.43391e+07
304.7	9.31722e+07
304.8	6.83343e+07
304.8	4.79775e+07
305.1	5.29513e+07
305.1	7.29449e+07
305.2	8.33296e+07
305.4	2.6426e+07
305.5	2.68931e+07
305.5	4.81798e+07
305.7	NaN
305.9	4.99598e+07
306	4.64725e+07
306	8.79105e+07
306.1	7.48987e+07
306.5	8.48242e+07
306.5	7.93929e+07
306.6	6.78472e+07
306.6	6.81233e+07
307.9	NaN
308	NaN
311.4	7.61976e+07
313.3	5.87847e+07
313.8	6.79964e+07
324.3	NaN
325.1	2.11985e+07
325.3	6.81072e+07
326.6	6.20825e+07
327.8	7.45377e+07
328.7	NaN
329.6	6.59995e+07
330.7	1.05124e+08
331.2	6.47479e+07
331.7	NaN
331.8	2.89596e+07
332.1	4.43535e+07
332.1	4.70452e+07
332.3	4.57656e+07
332.5	7.44519e+07
332.7	3.3949e+07
332.7	1.92492e+07
332.8	5.85365e+07
332.9	7.17648e+07
332.9	6.85581e+07
332.9	7.32262e+07
333.1	6.07082e+07
333.2	7.72627e+07
333.3	7.06315e+07
333.3	6.38959e+07
333.4	2.38838e+07
333.4	6.37627e+07
333.6	4.64601e+07
333.8	5.51727e+07
333.9	3.14644e+07
334	5.33632e+07
334	5.78121e+07
334	6.5348e+07
334.1	6.36555e+07
334.1	5.56229e+07
334.1	6.4981e+07
334.1	5.1484e+07
334.1	8.47363e+07
334.1	7.60285e+07
334.1	5.91884e+07
334.2	3.7387e+07
334.2	5.79021e+07
334.3	5.58174e+07
334.3	5.55848e+07
334.4	5.40306e+07
334.4	5.10443e+07
334.4	4.23181e+07
334.5	4.06695e+07
334.6	4.05697e+07
334.7	6.10747e+07
334.9	3.72599e+07
334.9	6.07877e+07
335	5.67612e+07
335	4.61373e+07
335	5.63992e+07
335	5.96979e+07
335.1	4.41178e+07
335.1	3.37912e+07
335.1	7.94224e+07
335.1	8.07318e+07
335.1	4.30285e+07
335.1	NaN
335.2	3.8168e+07
335.2	8.60046e+07
335.2	5.95301e+07
335.3	1.08081e+08
335.4	4.50182e+07
335.4	6.08661e+07
335.4	7.23632e+07
335.5	7.21769e+07
335.5	2.29005e+07
335.5	NaN
335.6	6.17827e+07
335.6	7.32471e+07
335.6	4.6157e+07
335.7	8.63699e+07
335.7	6.11742e+07
335.8	8.42726e+07
335.9	5.65884e+07
335.9	8.07503e+07
336	8.84019e+07
336	7.30416e+07
336	3.37169e+07
336.1	6.25401e+07
336.1	5.99681e+07
336.1	5.89866e+07
336.2	5.22756e+07
336.2	6.4089e+07
336.2	3.74043e+07
336.3	3.14687e+07
336.5	8.08086e+07
336.5	6.18299e+07
336.5	6.54329e+07
336.5	1.47573e+07
336.6	5.69409e+07
336.6	5.64542e+07
336.6	3.81801e+07
336.7	5.07349e+07
336.7	1.87442e+07
336.7	3.53492e+07
336.7	2.28887e+07
336.7	4.57573e+07
336.8	6.9309e+07
336.8	4.25968e+07
336.9	6.09305e+07
336.9	4.67489e+07
336.9	4.83362e+07
336.9	3.8035e+07
336.9	4.52823e+07
337	4.14484e+07
337	3.12592e+07
337	3.05898e+07
337.1	4.77962e+07
337.1	4.41944e+07
337.1	2.37539e+07
337.1	2.52413e+07
337.2	3.60846e+07
337.2	5.56951e+07
337.2	4.0663e+07
337.2	4.06663e+07
337.3	5.06331e+07
337.3	6.83127e+07
337.3	5.8618e+07
337.3	6.56549e+07
337.3	2.79774e+07
337.4	4.31433e+07
337.4	3.73678e+07
337.5	2.40998e+07
337.5	3.36527e+07
337.5	4.48128e+07
337.5	NaN
337.6	5.33207e+07
337.6	3.37729e+07
337.6	7.6211e+07
337.6	2.94355e+07
337.6	2.92225e+07
337.6	3.98264e+07
337.6	5.78942e+07
337.7	4.47225e+07
337.7	4.31346e+07
337.7	3.52831e+07
337.7	3.28196e+07
337.7	3.22658e+07
337.7	3.80596e+07
337.7	3.39184e+07
337.8	7.13346e+07
337.8	7.88532e+07
337.8	6.07486e+07
337.9	3.33342e+07
337.9	4.96286e+07
337.9	8.5685e+07
337.9	6.30155e+07
338	4.80653e+07
338	4.65499e+07
338	5.31251e+07
338	5.50229e+07
338	5.03647e+07
338	4.2976e+07
338	4.79039e+07
338.1	5.34281e+07
338.1	4.70579e+07
338.2	7.04907e+07
338.2	5.81068e+07
338.3	4.84145e+07
338.3	2.40287e+07
338.4	NaN
338.4	3.34604e+07
338.4	6.49837e+07
338.4	4.45291e+07
338.5	5.00649e+07
338.5	4.08565e+07
338.5	4.93181e+07
338.5	5.61008e+07
338.6	5.63656e+07
338.6	4.79411e+07
338.7	8.41356e+07
338.7	3.92418e+07
338.7	4.93266e+07
338.7	3.88922e+07
338.9	4.56832e+07
338.9	6.41627e+07
338.9	5.63913e+07
338.9	1.9079e+07
339	4.53434e+07
339	2.13359e+07
339	1.65543e+07
339.1	6.6404e+07
339.1	5.037e+07
339.2	5.17654e+07
339.2	4.47327e+07
339.2	7.30685e+07
339.4	5.1347e+07
339.4	6.7472e+07
339.6	4.73804e+07
339.6	3.78358e+07
339.6	6.39792e+07
339.7	4.7301e+07
339.7	5.5238e+07
339.7	2.28399e+07
339.8	2.73918e+07
339.9	6.22023e+07
340	4.88035e+07
340.1	3.68038e+07
340.3	3.97109e+07
340.7	5.76678e+07
340.8	6.95937e+07
340.9	NaN
341.7	4.74864e+07
341.8	8.8547e+07
342.1	NaN
342.4	1.13455e+07
342.4	3.18921e+07
343.3	NaN
345.8	1.82101e+07
347.1	NaN
347.4	5.20513e+07
351.3	6.11093e+07
351.9	NaN
355.1	3.06494e+07
355.1	5.16273e+07
359.4	NaN
359.4	9.72487e+07
361.6	2.23376e+07
361.8	1.16083e+08
362.6	2.95134e+07
363.2	2.26792e+07
363.3	2.00741e+07
364.3	9.93323e+06
365.4	3.12829e+07
365.6	2.75465e+07
366.1	5.47368e+07
366.5	NaN
367.2	1.94108e+07
369.9	NaN
370.7	NaN
370.7	NaN
372.5	NaN
375.2	NaN
376	2.39103e+07
376.7	7.2687e+07
378.1	NaN
380.1	NaN
384.1	NaN
385.7	4.79669e+07
385.7	NaN
390.9	1.12225e+08
394.1	6.52959e+07
394.4	6.64284e+07
395.2	5.23749e+07
396	8.21056e+07
396	5.64255e+07
397.7	1.18967e+08
397.9	8.07976e+07
397.9	6.35331e+07
397.9	NaN
398.6	6.47794e+07
399.5	8.28945e+07
400.4	NaN
400.8	1.31653e+08
402.4	NaN
403	NaN
403.2	NaN
406.1	2.82853e+07
408.5	NaN
410	1.30934e+08
411.2	NaN
415.1	NaN
418	NaN
419.9	1.05105e+08
425.8	2.17715e+07
431.2	NaN
432	NaN
432.3	NaN
434.4	NaN
434.8	NaN
435.6	NaN
436.8	8.0272e+07
438.7	NaN
439.8	8.51121e+07
442.3	8.05037e+07
443.8	5.28005e+07
447	NaN
447.1	NaN
449.5	4.21018e+07
450	NaN
454.4	1.07941e+08
456.8	2.90954e+07
459.4	4.54913e+07
466.8	NaN
467.4	NaN
467.5	NaN
467.6	NaN
468.4	NaN
469	NaN
470.2	NaN
472.3	9.33345e+07
473.6	3.3211e+07
475.2	1.43282e+08
481.4	NaN
484.5	NaN
485.1	1.17898e+08
485.2	NaN
489.2	8.20736e+07
493.9	8.62623e+07
494.2	1.05938e+08
494.6	4.3314e+07
495	NaN
497	NaN
499.7	NaN
500.3	4.90885e+07
500.4	4.48728e+07
501.3	NaN
506.8	NaN
507.3	NaN
509.1	2.76761e+07
509.8	9.5578e+07
510	NaN
510.9	NaN
512.9	7.08195e+07
514.5	1.40039e+08
514.6	7.84621e+07
514.8	NaN
515.1	1.31359e+08
515.4	1.18749e+08
515.6	1.05859e+08
515.9	9.16508e+07
516	3.15724e+07
516.6	1.06821e+08
516.7	8.00383e+07
516.9	1.52904e+08
517.1	7.19464e+07
517.2	1.00838e+08
517.2	1.50322e+08
517.2	1.6044e+08
517.4	1.4089e+08
517.4	1.59839e+08
517.4	1.28962e+08
517.5	1.03737e+08
517.6	1.24074e+08
517.8	8.24728e+07
517.8	1.62368e+08
517.8	1.51247e+08
518	1.03435e+08
518	1.1748e+08
518	1.34552e+08
518	1.10368e+08
518.1	8.47253e+07
518.2	1.27026e+08
518.2	1.17706e+08
518.3	1.2352e+08
518.3	1.30169e+08
518.5	1.27239e+08
518.5	1.32411e+08
518.5	1.03082e+08
518.6	1.59131e+08
518.7	1.06413e+08
518.7	5.62931e+07
518.8	1.65623e+08
518.8	1.70623e+08
518.9	1.12866e+08
518.9	1.17793e+08
518.9	1.29022e+08
518.9	1.1773e+08
519.1	1.08828e+08
519.1	7.51871e+07
519.2	NaN
519.3	1.16699e+08
519.3	1.55006e+08
519.4	9.8985e+07
519.4	1.25134e+08
519.5	1.24357e+08
519.5	8.30522e+07
519.5	1.11764e+08
519.8	NaN
519.8	8.59528e+07
519.9	1.12041e+08
519.9	1.05244e+08
520	1.29968e+08
520	1.0062e+08
520.1	5.97703e+07
520.1	1.17549e+08
520.1	1.3362e+08
520.1	1.2242e+08
520.2	7.73833e+07
520.3	1.21641e+08
520.3	1.39935e+08
520.4	1.18249e+08
520.4	9.54416e+07
520.5	1.03776e+08
520.5	1.15979e+08
520.5	8.53019e+07
520.7	1.16532e+08
520.7	1.12162e+08
520.8	8.78233e+07
520.8	9.78195e+07
520.8	1.40035e+08
520.8	1.48896e+08
520.9	1.05243e+08
520.9	1.34079e+08
521	1.43614e+08
521.1	8.33373e+07
521.2	1.41084e+08
521.3	1.24665e+08
521.4	1.03672e+08
521.5	1.57282e+08
521.5	1.74348e+08
521.6	8.44904e+07
521.7	1.37472e+08
521.7	1.29778e+08
521.9	1.39681e+08
522	9.43462e+07
522.2	1.07282e+08
522.5	1.26262e+08
522.6	9.94958e+07
522.7	5.3753e+07
522.7	1.52712e+08
522.7	1.1314e+08
522.9	9.18191e+07
523.4	9.62489e+07
523.7	1.24093e+08
524.3	1.77697e+08
524.6	1.28017e+08
524.8	8.21308e+07
525.5	1.08205e+08
526.3	1.26155e+08
526.8	8.1312e+07
528	NaN
529.2	NaN
529.8	5.46603e+07
530.9	NaN
531	NaN
532.1	1.74697e+07
535.2	NaN
535.2	1.43362e+08
541.5	4.03978e+07
541.8	1.37769e+08
544	5.93337e+07
544.8	NaN
547	NaN
547.5	NaN
549.8	NaN
550.2	9.9012e+07
551.6	NaN
551.9	4.05186e+07
553.7	1.25011e+08
553.8	NaN
558.7	1.74163e+07
559.7	NaN
560.8	3.21708e+07
561.2	NaN
561.4	1.47959e+08
568.9	7.6159e+07
570.1	NaN
575.5	NaN
580.4	NaN
580.8	NaN
581.1	NaN
581.9	NaN
585.1	NaN
586.6	NaN
588.4	NaN
588.5	NaN
589.2	3.49228e+07
590	8.99219e+07
592	NaN
593	1.24874e+08
593.4	5.64062e+07
594.1	9.52187e+07
594.2	1.35546e+08
594.7	4.02453e+07
595	6.77192e+07
595.4	NaN
595.6	5.58354e+07
596.2	9.0069e+07
596.4	7.0553e+07
596.4	5.40511e+07
596.9	6.54663e+07
597	6.58657e+07
597.1	6.77886e+07
597.1	5.23405e+07
597.2	5.01271e+07
597.3	7.52029e+07
597.3	6.89913e+07
597.4	3.4596e+07
597.4	4.01942e+07
597.4	1.78168e+07
597.5	3.61236e+07
597.5	4.85606e+07
597.6	5.44294e+07
597.7	5.09975e+07
597.7	7.66341e+07
597.8	2.31496e+07
597.8	4.92004e+07
597.8	9.17582e+07
597.8	4.81181e+07
597.9	NaN
597.9	4.02996e+07
598	6.60824e+07
598	4.47644e+07
598.4	3.88547e+07
598.4	4.03458e+07
598.4	4.58224e+07
598.5	6.66375e+07
598.5	6.44115e+07
598.8	4.1228e+07
600.1	5.72642e+07
600.5	1.40761e+08
601.3	5.07845e+07
601.3	1.13758e+08
601.5	4.86138e+07
603	1.69506e+07
603.4	4.27495e+07
604.1	4.93918e+07
604.1	NaN
604.2	8.38417e+07
604.2	5.26271e+07
604.3	5.30387e+07
604.4	4.51692e+07
604.4	5.81118e+07
604.6	5.40458e+07
604.8	9.14821e+07
605	5.4929e+07
605.2	6.00717e+07
605.2	3.16751e+07
605.2	4.56258e+07
605.3	3.77762e+07
605.3	6.046e+07
605.4	3.64504e+07
605.4	5.2574e+07
605.5	8.41763e+07
605.5	4.90112e+07
605.6	2.95648e+07
605.6	3.5075e+07
605.6	NaN
605.6	5.83232e+07
605.6	9.71652e+07
605.7	5.24024e+07
605.7	7.53691e+07
605.8	4.59187e+07
606	2.43041e+07
606	3.05737e+07
606	6.23793e+07
606	1.184e+08
606.1	2.77021e+07
606.1	3.6956e+07
606.1	3.08714e+07
606.2	7.57527e+07
606.2	2.50591e+07
606.2	4.22031e+07
606.2	NaN
606.3	1.00006e+08
606.4	6.80797e+07
606.4	3.74493e+07
606.4	3.81301e+07
606.4	3.34493e+07
606.4	NaN
606.5	9.24256e+07
606.5	1.70337e+07
606.6	8.43548e+07
606.6	3.53127e+07
606.6	5.91643e+07
606.6	3.36179e+07
606.6	1.27471e+08
606.7	1.00479e+08
606.7	8.63919e+07
606.8	4.13227e+07
606.8	5.83114e+07
606.8	5.36284e+07
606.8	4.78562e+07
606.8	4.21315e+07
606.9	7.43759e+07
606.9	2.72252e+07
606.9	5.92329e+07
606.9	4.21523e+07
606.9	2.10699e+07
607	8.88666e+07
607	1.14256e+08
607	5.6187e+07
607	5.47898e+07
607	4.83443e+07
607	3.94147e+07
607.1	7.95602e+07
607.1	1.04675e+08
607.1	1.24172e+08
607.1	4.57877e+07
607.1	5.38762e+07
607.1	NaN
607.2	8.84704e+07
607.2	1.31122e+08
607.2	8.73814e+07
607.2	5.85497e+07
607.2	3.67505e+07
607.2	3.12137e+07
607.2	6.25765e+07
607.2	8.81937e+07
607.2	1.07831e+08
607.3	8.3629e+07
607.3	6.96775e+07
607.3	9.17757e+07
607.3	6.85548e+07
607.3	4.0171e+07
607.3	4.31487e+07
607.3	4.5348e+07
607.3	6.53091e+07
607.4	9.61997e+07
607.4	9.36901e+07
607.4	6.2499e+07
607.4	3.71832e+07
607.4	2.96384e+07
607.4	3.50932e+07
607.4	4.02098e+07
607.5	8.71562e+07
607.5	4.0721e+07
607.5	2.44159e+07
607.5	1.47766e+07
607.5	5.63672e+07
607.6	7.44537e+07
607.6	6.69266e+07
607.6	4.58275e+07
607.6	8.11046e+07
607.6	3.05478e+07
607.6	2.25191e+07
607.6	7.0036e+07
607.6	3.81177e+07
607.7	8.8521e+07
607.7	8.83929e+07
607.7	2.84059e+07
607.7	3.15821e+07
607.7	2.22119e+07
607.7	2.47828e+07
607.7	NaN
607.8	9.79316e+07
607.8	9.01105e+07
607.8	4.23676e+07
607.8	1.14951e+07
607.8	NaN
607.9	7.58509e+07
607.9	8.32055e+07
607.9	6.58264e+07
607.9	4.48373e+07
607.9	NaN
607.9	3.99744e+07
608	6.45482e+07
608	9.3289e+07
608	4.87897e+07
608	1.19008e+07
608	NaN
608	1.10274e+08
608.1	5.56209e+07
608.1	8.1102e+07
608.1	6.09139e+07
608.1	3.07766e+07
608.1	4.89639e+07
608.1	3.93947e+07
608.1	4.77921e+07
608.1	3.74244e+07
608.1	NaN
608.2	7.00664e+07
608.2	6.7398e+07
608.2	2.20229e+07
608.2	5.38179e+07
608.2	4.76544e+07
608.2	NaN
608.3	1.37697e+08
608.3	5.71868e+07
608.3	2.90478e+07
608.4	6.02417e+07
608.4	9.38892e+07
608.4	1.5938e+08
608.4	4.03014e+07
608.4	4.8546e+07
608.4	3.16995e+07
608.4	3.92631e+07
608.4	9.77033e+06
608.5	9.15867e+07
608.5	6.65088e+07
608.5	5.9178e+07
608.5	5.50898e+07
608.5	4.12423e+07
608.5	NaN
608.6	1.16785e+08
608.6	3.3792e+07
608.6	5.23829e+07
608.6	3.52e+07
608.7	9.74194e+07
608.7	8.4208e+07
608.7	5.75838e+07
608.7	4.66428e+07
608.7	2.62481e+07
608.7	4.15111e+07
608.7	3.03986e+07
608.8	4.83542e+07
608.8	2.94565e+07
608.8	5.67689e+07
608.8	5.49164e+07
608.8	3.69433e+07
608.9	7.99844e+07
608.9	7.99977e+07
608.9	6.10798e+07
608.9	2.03888e+07
608.9	3.22978e+07
608.9	NaN
609	7.18692e+07
609	4.16409e+07
609	NaN
609.1	8.41448e+07
609.1	8.49696e+07
609.1	3.6051e+07
609.1	NaN
609.2	8.39611e+07
609.2	5.06578e+07
609.2	8.64749e+07
609.3	1.1706e+08
609.3	1.04112e+08
609.3	3.41658e+07
609.3	4.60446e+07
609.3	3.72336e+07
609.4	7.1469e+07
609.4	6.08282e+07
609.4	3.68256e+07
609.4	1.02599e+08
609.5	6.20819e+07
609.5	7.41471e+07
609.5	8.79397e+07
609.6	6.05742e+07
609.6	5.96229e+07
609.6	4.06235e+07
609.6	3.46916e+07
609.6	4.70817e+07
609.6	1.18775e+08
609.7	3.37941e+07
609.7	2.30862e+07
609.7	2.5886e+07
609.7	3.00824e+07
609.7	NaN
609.7	9.34402e+07
609.8	6.31209e+07
609.8	2.97685e+07
609.8	4.6106e+07
609.8	NaN
609.8	NaN
609.9	3.15451e+07
610	1.21637e+08
610	4.03172e+07
610	4.83474e+07
610	NaN
610	NaN
610	NaN
610	7.15982e+07
610.1	NaN
610.1	6.74472e+07
610.1	7.09274e+07
610.2	5.72685e+07
610.2	4.16521e+07
610.3	4.48811e+07
610.3	1.86451e+07
610.3	6.49753e+07
610.4	8.8736e+07
610.4	4.14342e+07
610.4	3.86564e+07
610.4	8.42702e+07
610.4	2.77641e+07
610.4	6.06895e+07
610.5	9.73183e+07
610.5	1.0583e+08
610.6	5.56123e+07
610.7	8.34267e+07
610.7	5.6638e+07
610.7	3.63158e+07
610.7	7.22481e+07
610.8	9.63552e+07
610.8	1.54329e+08
610.8	1.0725e+08
610.9	6.85229e+07
610.9	2.24968e+07
610.9	3.9151e+07
610.9	7.11072e+07
610.9	7.31335e+07
610.9	NaN
611	4.42162e+07
611	6.3278e+07
611	9.97908e+07
611	7.42239e+07
611	2.38503e+07
611.1	4.62269e+07
611.1	4.66122e+07
611.1	6.47837e+07
611.2	7.04676e+07
611.2	2.83777e+07
611.2	2.41337e+07
611.2	5.0209e+07
611.2	3.74108e+07
611.2	3.87777e+07
611.3	9.79177e+07
611.3	6.33929e+07
611.3	5.07552e+07
611.3	NaN
611.4	5.47969e+07
611.4	4.79415e+07
611.4	4.16656e+07
611.4	6.12431e+07
611.4	1.35309e+08
611.5	5.52408e+07
611.5	4.30578e+07
611.5	5.37512e+07
611.5	4.74535e+07
611.5	NaN
611.6	5.29511e+07
611.6	3.07953e+07
611.7	6.53944e+07
611.7	3.85814e+07
611.8	2.93484e+07
611.8	2.48646e+07
611.8	6.24755e+07
611.9	3.89951e+07
611.9	3.46118e+07
611.9	2.39399e+07
611.9	3.58887e+07
611.9	8.43173e+07
612	3.36136e+07
612	3.22948e+07
612	5.35749e+07
612	5.65948e+07
612	5.48128e+07
612	4.7403e+07
612	5.841e+07
612	3.17732e+07
612	3.56174e+07
612	1.10939e+08
612.1	6.09546e+07
612.1	3.96579e+07
612.1	6.41509e+07
612.1	5.15437e+07
612.1	4.5818e+07
612.1	3.99711e+07
612.1	4.4589e+07
612.1	3.18197e+07
612.2	2.75879e+07
612.2	4.12746e+07
612.2	5.11604e+07
612.2	6.58183e+07
612.2	3.9295e+07
612.2	4.08865e+07
612.2	6.48573e+07
612.3	1.09234e+08
612.3	8.37156e+07
612.3	3.21879e+07
612.3	4.96657e+07
612.3	7.15067e+07
612.3	NaN
612.3	NaN
612.4	NaN
612.4	4.7624e+07
612.4	5.50104e+07
612.4	5.83126e+07
612.4	6.31716e+07
612.4	5.97454e+07
612.4	6.20137e+07
612.5	2.87221e+07
612.5	5.87408e+07
612.5	2.48327e+07
612.5	3.87186e+07
612.5	1.47637e+07
612.6	4.4669e+07
612.6	1.9889e+07
612.6	2.31012e+07
612.6	2.83187e+07
612.6	2.89955e+07
612.6	1.8689e+07
612.7	6.82918e+07
612.7	2.93645e+07
612.8	4.26294e+07
612.8	2.74396e+07
612.8	5.21624e+07
612.8	2.78739e+07
612.8	6.21672e+07
612.8	5.77712e+07
612.8	NaN
612.9	3.42719e+07
612.9	2.68446e+07
612.9	6.36419e+07
613	2.50427e+07
613	5.41504e+07
613	6.48332e+07
613	6.08027e+07
613.1	3.72141e+07
613.1	4.80609e+07
613.1	2.44963e+07
613.1	2.97532e+07
613.2	3.81245e+07
613.2	NaN
613.3	6.05346e+07
613.3	3.46457e+07
613.3	5.63692e+07
613.3	6.29375e+07
613.3	7.4214e+07
613.3	5.41555e+07
613.4	4.66661e+07
613.4	5.68663e+07
613.4	4.11891e+07
613.5	4.33344e+07
613.5	3.83168e+07
613.6	5.26484e+07
613.6	5.94591e+07
613.6	6.56522e+07
613.6	NaN
613.7	4.57608e+07
613.7	3.30176e+07
613.7	NaN
613.8	4.01361e+07
614	4.18927e+07
614.3	4.55332e+07
614.4	3.82023e+07
614.4	3.45399e+07
614.4	8.14769e+07
614.5	5.77551e+07
615.1	NaN
620.1	NaN
620.3	9.50188e+07
620.6	9.52442e+07
621.4	1.17739e+08
621.5	8.77316e+07
621.9	1.06603e+08
622.6	NaN
622.7	1.03657e+08
623	5.57356e+07
623.1	NaN
623.2	1.30959e+08
623.2	NaN
623.6	NaN
624.5	1.3497e+08
625.1	1.06896e+08
625.2	9.48669e+07
625.4	NaN
626	NaN
626.3	NaN
626.3	8.9412e+07
626.9	1.00258e+08
626.9	9.22735e+07
627.1	7.11391e+07
628	6.0138e+07
628.3	NaN
628.4	6.8618e+07
628.6	7.60514e+07
628.7	1.07249e+08
629	3.37373e+07
629.1	NaN
629.1	5.65796e+07
629.3	NaN
629.5	NaN
629.9	5.858e+07
629.9	1.1008e+08
630	7.04261e+07
630.5	8.89123e+07
633.3	4.52667e+07
633.8	3.65491e+07
635.3	NaN
638.6	8.68232e+07
642.6	2.28486e+08
643.1	1.99753e+08
643.4	NaN
643.5	2.50529e+08
643.7	2.73439e+08
643.7	NaN
643.7	1.2898e+08
643.8	2.81491e+08
643.9	2.56634e+08
643.9	NaN
643.9	4.06248e+07
644	3.80872e+07
644.1	9.44299e+07
644.2	2.16602e+08
644.2	1.01596e+08
644.5	NaN
644.6	2.83421e+08
644.6	NaN
644.6	NaN
644.9	NaN
644.9	NaN
646.5	3.34224e+08
647.2	7.34252e+07
649.1	NaN
650.5	8.46286e+07
650.7	NaN
650.8	NaN
656.9	4.82244e+07
658.4	1.58777e+08
660.1	1.68165e+08
660.3	NaN
660.4	2.45268e+08
661.2	1.24884e+08
662.1	NaN
662.8	1.38514e+08
662.8	4.19453e+07
669.8	2.69157e+07
670.6	1.58085e+08
671	9.4328e+07
674.6	4.2613e+07
674.7	9.49011e+07
676	6.40559e+06
678.1	4.31801e+07
680.6	8.03885e+07
681.9	6.89825e+07
682.1	1.31106e+08
684.4	NaN
686	NaN
689	5.58383e+07
692.3	NaN
696.3	1.08438e+08
697.2	5.82026e+07
697.2	2.70386e+07
698.9	NaN
699.4	1.9327e+08
701	2.69618e+07
703.4	NaN
709	1.71529e+08
710.1	2.5686e+08
714.8	4.80705e+07
715.2	2.06729e+07
718.1	1.75069e+07
720.2	1.29269e+08
721.3	1.17594e+08
721.4	3.70338e+08
721.4	1.02395e+08
724	1.54768e+08
726.7	3.09265e+07
732.3	4.75491e+07
732.4	7.23317e+07
733	9.84087e+07
733.4	2.96984e+07
734.9	5.62921e+07
741	1.26833e+08
741.5	5.08749e+07
742.8	7.21691e+07
744	9.38096e+07
746.8	1.04305e+08
746.9	8.47616e+07
747.9	2.92421e+07
748.5	1.81609e+08
749.6	1.18838e+08
750.1	1.06072e+08
750.5	1.38031e+08
750.6	1.41424e+08
752	8.95163e+07
752.5	1.17669e+08
753.1	1.50078e+08
753.2	8.458e+07
754.1	1.18726e+08
754.2	7.05143e+07
754.4	2.22694e+08
754.5	NaN
754.6	2.97625e+07
754.8	8.2845e+07
755.6	1.20566e+08
755.7	1.55284e+08
756.1	5.82475e+07
757.1	1.05285e+08
757.1	1.09964e+08
757.4	8.41579e+07
757.8	7.56113e+07
758	4.70644e+07
758.1	8.67246e+07
758.3	4.46865e+08
758.3	9.82574e+07
758.6	1.04904e+08
759.4	1.04119e+08
759.4	1.2215e+08
759.6	8.53389e+07
759.8	1.32629e+08
759.9	1.00127e+08
760	1.0548e+08
760	7.8547e+07
760.2	1.00803e+08
760.2	9.66296e+07
760.3	1.13545e+08
760.8	7.99957e+07
760.9	2.16962e+08
760.9	1.06638e+08
761	8.45666e+07
761.1	1.06544e+08
761.1	7.97111e+07
761.2	1.1433e+08
761.4	1.21251e+08
761.6	9.99517e+07
761.7	8.92248e+07
761.8	6.43213e+07
761.8	9.53409e+07
762	1.82968e+08
762	1.12868e+08
762.1	1.47276e+08
762.1	3.1061e+07
762.2	1.15732e+08
762.2	9.97886e+07
762.2	1.2836e+08
762.3	9.07986e+07
762.6	6.76237e+07
763.1	7.90849e+07
763.4	8.0771e+07
763.4	6.34475e+07
763.5	7.49719e+07
763.5	7.472e+07
763.7	8.14154e+07
763.8	1.0568e+08
763.9	1.2951e+08
763.9	1.44524e+08
764.6	6.65538e+07
765.3	1.94286e+08
765.9	9.03475e+07
766.5	2.8691e+08
766.6	6.0827e+07
767.8	1.10494e+07
768.4	1.01809e+08
775.4	1.65595e+08
777.6	9.87109e+07
780.3	1.04656e+08
780.5	7.73315e+07
781	1.25021e+08
781.1	1.17985e+08
781.3	1.11032e+08
781.5	1.27804e+08
781.8	7.99589e+07
781.9	1.09309e+08
781.9	9.52499e+07
782	9.38576e+07
782	9.98119e+07
782	1.24726e+08
782.1	5.68414e+07
782.1	9.65858e+07
782.1	1.38136e+08
782.1	7.88293e+07
782.1	1.42778e+08
782.1	1.10876e+08
782.1	7.70709e+07
782.2	6.91074e+07
782.2	4.72236e+07
782.2	9.32539e+07
782.2	8.31569e+07
782.2	1.21653e+08
782.3	8.04887e+07
782.3	7.54225e+07
782.3	8.53777e+07
782.3	8.99855e+07
782.3	1.07424e+08
782.3	1.14734e+08
782.4	3.86857e+07
782.4	1.18981e+08
782.4	9.80868e+07
782.4	8.98942e+07
782.4	1.27539e+08
782.4	9.62292e+07
782.4	9.94032e+07
782.4	1.13426e+08
782.4	1.11376e+08
782.5	8.91278e+07
782.5	5.07228e+07
782.5	7.02442e+07
782.5	1.35245e+08
782.5	7.38953e+07
782.5	7.87105e+07
782.5	7.79496e+07
782.5	1.29969e+08
782.5	1.40121e+08
782.5	1.38931e+08
782.5	9.48214e+07
782.5	1.11134e+08
782.5	1.11519e+08
782.6	5.92705e+07
782.6	1.11916e+08
782.6	1.70757e+08
782.6	8.05136e+07
782.6	1.45435e+08
782.6	1.31528e+08
782.7	6.8798e+07
782.7	6.59997e+07
782.7	9.5798e+07
782.7	1.24497e+08
782.7	1.35108e+08
782.7	1.16936e+08
782.7	1.1427e+08
782.7	9.26132e+07
782.7	9.68351e+07
782.7	1.24217e+08
782.7	8.34546e+07
782.8	4.96265e+07
782.8	1.02351e+08
782.8	6.10432e+07
782.8	1.36887e+08
782.8	1.34716e+08
782.8	1.45184e+08
782.8	1.28971e+08
782.8	1.07794e+08
782.8	1.41002e+08
782.8	1.05415e+08
782.9	7.20942e+07
782.9	1.42777e+08
782.9	9.97263e+07
782.9	1.35888e+08
782.9	1.38133e+08
782.9	7.77068e+07
782.9	7.52696e+07
783	1.01308e+08
783	7.52333e+07
783	8.22761e+07
783	1.68705e+08
783	1.05129e+08
783	1.19181e+08
783	1.16193e+08
783	1.28925e+08
783	1.35521e+08
783.1	5.64781e+07
783.1	8.14742e+07
783.1	7.86051e+07
783.1	1.23685e+08
783.1	1.2448e+08
783.1	9.74622e+07
783.1	9.81412e+07
783.1	1.02592e+08
783.1	8.83123e+07
783.1	8.17821e+07
783.2	5.03736e+07
783.2	7.93484e+07
783.2	9.02838e+07
783.2	1.01508e+08
783.2	1.79796e+08
783.2	1.57446e+08
783.2	1.39623e+08
783.2	1.49895e+08
783.2	1.03866e+08
783.2	1.01206e+08
783.2	1.05717e+08
783.2	5.47604e+07
783.2	1.01858e+08
783.3	4.22419e+07
783.3	7.36567e+07
783.3	5.34705e+07
783.3	1.26189e+08
783.3	1.27407e+08
783.3	1.78687e+08
783.3	1.62924e+08
783.3	1.16962e+08
783.3	1.38677e+08
783.3	6.8882e+07
783.4	9.23836e+07
783.4	1.21758e+08
783.4	1.05894e+08
783.4	9.86637e+07
783.4	9.45221e+07
783.4	8.39751e+07
783.4	1.31609e+08
783.4	1.22464e+08
783.5	8.19376e+07
783.5	7.50891e+07
783.5	1.21729e+08
783.5	8.82042e+07
783.5	1.44044e+08
783.5	1.02077e+08
783.5	1.26863e+08
783.5	9.35349e+07
783.5	1.39757e+08
783.5	7.56696e+07
783.5	9.24031e+07
783.6	7.08747e+07
783.6	9.54721e+07
783.6	1.30275e+08
783.6	1.19999e+08
783.6	1.04931e+08
783.6	5.4913e+07
783.6	9.71673e+07
783.7	6.84848e+07
783.7	1.53954e+08
783.8	6.77521e+07
783.8	1.21525e+08
783.8	8.73254e+07
783.8	1.02736e+08
783.8	1.24206e+08
783.8	6.97062e+07
783.8	9.86229e+07
783.9	9.0155e+07
783.9	1.04195e+08
783.9	9.79253e+07
783.9	9.50497e+07
783.9	1.1371e+08
784	7.1874e+07
784	8.34478e+07
784.1	9.37383e+07
784.1	7.97328e+07
784.1	1.29377e+08
784.1	9.83787e+07
784.2	8.99102e+07
784.2	1.13938e+08
784.4	3.11472e+07
784.5	1.08708e+08
784.8	3.69392e+07
785	7.88637e+07
785.1	6.68125e+07
785.1	7.19862e+07
786	7.18229e+07
787.9	3.83284e+07
791.7	1.18503e+08
791.7	1.09205e+08
792.2	1.47334e+08
792.3	7.88331e+07
793.8	2.07203e+07
794.6	4.2183e+08
796.2	1.1994e+08
796.5	1.0042e+08
797.6	1.98003e+08
800.9	2.57411e+08
802.6	2.39074e+08
802.7	1.87637e+08
802.7	2.25342e+08
802.8	1.66227e+08
803.5	2.70753e+08
803.5	2.15688e+08
803.7	1.61208e+08
803.8	2.19286e+08
803.9	2.10545e+08
804.1	2.17574e+08
804.1	1.99833e+08
804.5	2.15985e+08
804.5	2.60137e+08
804.6	2.13894e+08
804.9	1.65723e+08
805	2.55854e+08
805	1.97923e+08
805.1	1.6064e+08
805.8	1.79447e+08
805.8	1.76976e+08
805.8	2.53086e+08
805.9	2.3462e+08
806	2.07958e+08
806.6	1.99868e+08
806.9	2.15286e+08
806.9	2.26345e+08
807.1	2.42533e+08
807.2	2.39385e+08
807.3	2.41146e+08
807.7	NaN
808.5	2.91283e+08
808.5	6.56876e+07
809.3	2.22508e+08
811.2	6.60956e+07
812.8	1.5724e+08
812.9	7.28958e+07
814.3	1.32424e+08
816.6	2.09478e+08
818.6	1.51996e+07
820.1	2.52343e+08
830	2.30678e+08
830.1	2.33662e+08
830.7	2.09531e+07
831.1	3.99306e+08
831.3	2.90214e+08
832.1	2.06069e+08
832.1	6.93127e+07
832.5	2.41364e+08
832.6	2.48481e+08
832.6	2.58376e+08
832.8	1.71703e+08
833.3	3.20147e+08
833.4	2.46305e+08
833.5	2.05978e+08
833.5	2.60296e+08
833.5	2.69559e+08
833.5	3.96064e+07
833.8	2.77272e+08
834.1	1.63422e+08
834.1	5.88265e+07
834.3	2.08383e+08
834.3	6.30095e+07
834.4	2.88444e+08
834.4	1.0157e+08
834.7	2.35285e+08
834.7	2.42103e+08
834.8	2.3967e+08
835.2	2.78932e+08
835.3	3.01051e+08
835.3	2.07769e+08
835.4	2.92314e+08
835.6	2.72094e+08
835.7	1.95444e+08
835.9	2.70819e+08
835.9	2.18425e+08
835.9	2.46125e+08
836.3	2.84689e+08
836.4	6.64645e+07
836.5	3.51204e+07
836.6	1.87346e+08
836.6	2.27999e+08
836.7	2.35285e+08
836.8	2.13142e+08
836.8	1.46564e+07
836.9	2.5895e+08
836.9	1.80945e+08
837.1	1.94358e+08
837.2	7.81054e+07
837.4	4.96202e+07
837.7	2.50849e+08
837.8	8.28287e+07
838	2.14881e+08
838	1.46886e+08
838.2	2.61155e+08
838.3	1.46082e+08
838.4	9.56461e+07
838.6	2.55145e+08
838.7	3.10246e+08
839.2	2.75755e+08
839.3	1.89769e+08
839.5	2.53425e+08
840.8	1.64572e+08
841.1	2.79392e+08
842.7	2.73239e+08
845	3.01279e+08
845.4	6.66321e+07
845.5	3.3682e+08
847	7.02557e+06
850.8	2.75226e+08
851.5	1.76026e+08
852.3	2.49091e+08
856.5	2.91089e+08
856.7	1.97237e+08
856.9	2.64909e+08
861.1	4.60022e+07
862.2	6.04613e+07
862.6	NaN
863.4	2.34872e+08
864.1	3.21561e+08
864.6	2.48888e+08
864.8	1.82964e+08
864.9	9.20495e+07
865.1	3.19936e+08
865.1	1.64423e+07
865.5	7.31587e+07
866.4	2.35877e+08
866.5	2.52093e+08
867.1	2.4865e+08
867.3	2.8318e+08
867.8	4.49883e+08
869.1	4.7237e+07
869.9	6.95547e+07
872.9	1.78109e+08
876.8	6.07508e+07
877.2	2.23094e+08
878.3	1.54592e+08
879.2	9.5468e+07
880.2	2.0855e+08
880.7	2.64707e+08
881.5	9.87765e+07
881.8	2.69532e+07
882.2	6.76461e+07
882.2	2.55985e+08
885.2	2.01603e+08
885.6	4.63934e+07
886	8.62652e+07
887.2	3.47177e+07
887.4	4.49196e+07
888.2	2.59826e+07
889.2	6.42706e+07
891.8	1.05505e+08
892.8	1.25522e+07
893.5	3.77481e+07
893.5	3.65407e+07
895.1	2.58841e+08
896.9	2.76193e+08
897.3	3.13962e+08
897.4	2.39838e+08
899.8	8.555e+07
900.3	2.47397e+08
900.4	5.14128e+07
902.1	6.50609e+07
902.8	4.08539e+08
903.6	1.59604e+07
906.5	9.14351e+07
908.1	9.95646e+07
909.3	2.88965e+07
909.6	5.52224e+07
910	2.73922e+07
910.1	1.47496e+07
910.1	2.70971e+07
910.1	2.67252e+07
910.4	8.40742e+07
910.4	4.74807e+07
910.5	1.05683e+08
910.5	2.2828e+07
910.5	3.32591e+07
910.5	4.0111e+07
910.5	3.68834e+07
910.6	3.40928e+07
910.6	3.79784e+07
910.6	4.84055e+07
910.7	4.26117e+07
910.8	1.36459e+07
910.8	4.602e+07
910.8	4.59303e+07
910.8	4.37903e+07
910.9	9.96597e+07
910.9	1.74043e+07
910.9	5.15562e+07
910.9	7.03187e+07
911	3.02281e+07
911	5.95471e+07
911	3.55722e+07
911	1.93813e+07
911.1	1.37697e+07
911.1	4.64766e+07
911.1	2.60092e+07
911.2	7.89558e+07
911.3	8.33348e+07
911.3	8.47491e+07
911.3	2.11984e+07
911.3	4.61713e+07
911.3	1.91819e+07
911.3	2.72735e+07
911.4	9.32254e+07
911.4	9.48188e+07
911.4	6.74233e+07
911.4	6.96358e+07
911.4	1.76106e+07
911.4	5.64839e+07
911.4	2.53877e+07
911.4	2.53552e+07
911.5	1.07693e+07
911.5	2.65661e+07
911.5	4.49e+07
911.5	3.01956e+07
911.6	6.17073e+06
911.6	8.26144e+07
911.6	3.98867e+07
911.6	6.09678e+07
911.6	2.32429e+07
911.6	6.59358e+07
911.7	8.40386e+07
911.7	4.97506e+07
911.7	5.07833e+07
911.7	6.05494e+07
911.7	2.39253e+07
911.8	2.06657e+07
911.8	2.26584e+07
911.8	1.08981e+08
911.8	2.50081e+07
911.8	4.64562e+07
911.8	4.38536e+07
911.9	1.04979e+08
912	2.14241e+07
912	2.96831e+07
912	8.40004e+07
912	8.11603e+07
912	1.26147e+08
912	6.08537e+07
912	2.35151e+07
912.1	1.81608e+07
912.1	6.61e+07
912.1	8.9529e+07
912.1	1.16944e+08
912.1	1.35215e+08
912.1	1.13502e+08
912.1	1.89518e+07
912.1	5.59739e+07
912.1	3.84831e+07
912.1	4.98104e+07
912.2	2.92186e+07
912.2	3.047e+07
912.2	8.01411e+07
912.2	1.37106e+08
912.2	7.63667e+07
912.2	2.73516e+07
912.2	3.63614e+07
912.3	1.55253e+07
912.3	3.17149e+07
912.3	2.98817e+07
912.3	5.29092e+07
912.3	8.63643e+07
912.3	8.43201e+07
912.3	1.23662e+08
912.3	1.15041e+08
912.3	6.01348e+07
912.4	7.28923e+07
912.4	4.44553e+07
912.4	1.26115e+08
912.4	4.80046e+07
912.4	9.39341e+07
912.4	4.38354e+07
912.4	2.82466e+07
912.4	2.2846e+07
912.5	1.20326e+07
912.5	6.06794e+07
912.5	3.66659e+07
912.5	5.19365e+07
912.5	4.88485e+07
912.5	3.57484e+07
912.5	7.39399e+07
912.5	9.10921e+07
912.5	8.71421e+06
912.5	1.12641e+07
912.6	1.65816e+07
912.6	3.2736e+07
912.6	2.79166e+07
912.6	4.84088e+07
912.6	2.97853e+07
912.6	3.11501e+07
912.6	3.68036e+07
912.6	5.60336e+07
912.6	7.05113e+07
912.6	7.78791e+07
912.6	2.82986e+07
912.6	5.74725e+07
912.6	4.30528e+07
912.6	4.61266e+07
912.6	4.50989e+07
912.6	3.51747e+07
912.7	2.37774e+07
912.7	5.76068e+07
912.7	5.64418e+07
912.7	3.82527e+07
912.7	4.83806e+07
912.7	5.58832e+07
912.7	3.03582e+07
912.7	4.61278e+07
912.7	2.49465e+07
912.7	3.25379e+07
912.7	2.9081e+07
912.7	5.26057e+07
912.7	4.05038e+07
912.7	2.48725e+07
912.7	2.88218e+07
912.7	6.34431e+07
912.7	7.859e+07
912.7	1.10055e+08
912.7	6.72517e+07
912.7	9.91051e+07
912.7	9.16918e+07
912.7	5.90938e+07
912.7	2.4149e+07
912.8	4.93379e+07
912.8	5.30717e+07
912.8	4.12837e+07
912.8	4.57096e+07
912.8	2.00054e+07
912.8	4.28929e+07
912.8	3.96478e+07
912.8	4.35231e+07
912.8	3.60155e+07
912.8	5.50937e+07
912.8	6.57269e+06
912.8	3.70485e+07
912.8	4.35987e+07
912.8	5.90557e+07
912.8	5.43355e+07
912.8	4.14047e+07
912.8	4.93425e+07
912.8	3.19238e+07
912.8	1.87574e+07
912.8	4.56233e+07
912.8	2.47695e+07
912.9	3.31133e+07
912.9	6.23891e+07
912.9	6.50766e+07
912.9	6.60967e+07
912.9	6.78251e+07
912.9	6.3292e+07
912.9	3.90788e+07
912.9	6.80747e+07
912.9	3.23231e+07
912.9	2.92845e+07
912.9	7.86477e+07
912.9	2.76454e+07
912.9	4.04186e+07
912.9	4.65923e+07
912.9	8.42489e+07
912.9	8.57597e+07
912.9	4.39239e+07
912.9	7.1728e+07
912.9	2.78968e+07
913	3.37063e+07
913	4.54713e+07
913	5.4873e+07
913	2.6456e+07
913	4.50704e+07
913	3.4354e+07
913	2.54506e+07
913	6.51762e+07
913	5.58403e+07
913	4.87407e+07
913	4.04002e+07
913	5.44749e+07
913	5.66056e+07
913	3.37851e+07
913	4.57572e+07
913	4.59641e+07
913	3.45559e+07
913	7.32445e+07
913	4.70297e+07
913	6.18089e+07
913	8.67971e+07
913	8.83509e+07
913	9.82014e+07
913	2.54323e+07
913	3.32706e+07
913	3.50895e+07
913.1	2.50509e+07
913.1	5.36605e+07
913.1	4.87518e+07
913.1	3.50792e+07
913.1	3.64765e+07
913.1	6.02612e+07
913.1	2.90804e+07
913.1	2.56713e+07
913.1	1.80327e+07
913.1	3.44027e+07
913.1	4.01527e+07
913.1	2.00917e+07
913.1	2.08451e+07
913.1	6.97562e+07
913.1	3.34475e+07
913.1	4.55916e+07
913.1	4.38752e+07
913.1	8.01929e+07
913.1	9.5318e+07
913.1	5.97189e+07
913.1	4.09838e+07
913.1	2.55786e+07
913.2	1.48942e+07
913.2	3.03703e+07
913.2	5.53074e+07
913.2	2.93396e+07
913.2	4.61645e+07
913.2	6.7885e+07
913.2	5.85494e+07
913.2	3.3955e+07
913.2	5.18575e+07
913.2	3.37976e+07
913.2	5.21463e+07
913.2	3.2384e+07
913.2	1.58622e+07
913.2	3.96289e+07
913.2	5.51658e+07
913.2	2.12464e+07
913.2	3.15226e+07
913.2	3.22795e+07
913.2	6.89005e+07
913.2	3.68971e+07
913.2	3.10818e+07
913.2	2.10843e+07
913.2	4.38552e+07
913.2	4.87846e+07
913.2	2.99219e+07
913.2	3.39626e+07
913.2	3.5404e+07
913.2	4.74916e+07
913.2	4.57642e+07
913.2	4.30396e+07
913.2	8.87768e+07
913.2	1.23383e+08
913.2	1.86418e+07
913.3	1.80791e+07
913.3	2.25953e+07
913.3	5.53878e+07
913.3	7.00572e+07
913.3	4.18523e+07
913.3	7.27548e+07
913.3	4.44766e+07
913.3	4.6882e+07
913.3	4.24494e+07
913.3	6.22514e+07
913.3	5.38808e+07
913.3	5.12993e+07
913.3	3.23753e+07
913.3	2.39799e+07
913.3	5.89717e+07
913.3	4.56076e+07
913.3	3.4056e+07
913.3	2.69711e+07
913.3	2.60723e+07
913.3	4.15224e+07
913.3	5.10259e+07
913.3	5.7764e+07
913.3	7.60307e+07
913.3	2.42898e+07
913.3	3.06765e+07
913.3	4.34222e+07
913.4	2.34336e+07
913.4	4.57537e+07
913.4	7.64117e+07
913.4	7.10953e+07
913.4	2.15638e+07
913.4	4.00123e+07
913.4	4.05834e+07
913.4	3.5008e+07
913.4	6.10893e+07
[truncated: 30,382 more rows]

## Sheet: ED6 Panel d
Altitude (m)	IP 2N (1/cm^3)
178.8	3.5969e+07
180	1.90284e+07
180.2	3.50237e+07
180.4	3.02672e+07
180.4	NaN
181	9.06417e+06
181.1	2.98343e+07
181.3	5.14863e+07
181.5	3.76656e+07
182.9	5.23203e+07
183.5	3.6983e+07
183.8	2.49407e+07
183.9	2.3721e+07
184.2	3.59697e+07
189.6	NaN
190.3	5.37373e+07
193.5	NaN
195.4	NaN
197.9	3.54187e+07
198	NaN
199.2	5.38983e+07
200.4	NaN
202.8	NaN
203.7	NaN
206.2	NaN
206.6	NaN
208.4	NaN
210.7	3.42468e+07
211	NaN
224.2	NaN
229	3.6404e+07
229.2	NaN
230.5	NaN
232.1	2.5959e+07
233.2	3.52203e+07
235.4	NaN
236	NaN
239.9	NaN
241.4	NaN
242.1	NaN
246.6	NaN
248.3	2.38424e+07
256.2	4.04082e+07
258.7	NaN
262.4	NaN
264.6	NaN
264.7	NaN
264.8	NaN
265.5	3.67501e+07
265.8	NaN
266.9	1.76816e+07
267.3	NaN
271.6	NaN
271.6	NaN
275.4	NaN
276	NaN
279.6	4.59266e+07
281.2	5.89349e+07
285	NaN
293.4	NaN
294.6	NaN
297.1	1.55971e+07
298.1	1.94263e+07
298.3	3.1614e+07
298.6	2.06121e+07
299.3	1.73556e+07
299.3	3.15559e+07
299.6	6.12047e+06
299.9	3.04382e+07
300.2	2.64448e+07
300.2	NaN
300.3	3.82665e+07
300.3	4.05016e+07
300.3	NaN
300.8	2.85605e+07
300.9	1.44306e+07
300.9	3.85897e+07
301	3.59858e+07
301	3.07755e+07
301	2.96804e+07
301.1	2.29779e+07
301.1	NaN
301.2	1.28108e+07
301.2	4.26793e+07
301.3	3.82563e+07
301.3	4.28954e+07
301.4	7.35281e+07
301.4	1.99454e+07
301.4	1.77327e+07
301.4	1.82724e+07
301.5	3.52907e+07
301.5	2.33671e+07
301.5	2.57935e+07
301.6	1.36749e+07
301.7	4.14802e+07
301.7	2.24664e+07
301.7	2.47384e+07
301.7	3.40288e+07
301.8	2.82495e+07
301.8	3.74049e+07
301.8	1.61944e+07
301.9	NaN
301.9	2.72537e+07
301.9	2.28022e+07
302	1.47865e+07
302	2.69396e+07
302	3.01182e+07
302	2.86102e+07
302	2.87755e+07
302.1	4.27322e+07
302.1	2.6666e+07
302.1	3.00311e+07
302.2	2.17776e+07
302.2	2.82928e+07
302.2	5.5831e+07
302.3	1.55007e+07
302.3	3.13617e+07
302.4	3.28426e+07
302.4	1.54168e+07
302.4	2.04241e+07
302.4	3.43344e+07
302.5	2.52744e+07
302.5	2.74483e+07
302.5	6.03421e+07
302.5	2.54027e+07
302.6	1.3772e+07
302.6	3.51199e+07
302.7	2.03949e+07
302.7	2.54392e+07
302.7	2.67756e+07
302.8	1.64704e+07
302.8	1.69732e+07
302.8	1.39481e+07
302.8	2.115e+07
302.8	4.31547e+07
302.8	4.21127e+07
302.9	2.36117e+07
303.1	2.80064e+07
303.1	2.53219e+07
303.1	4.5545e+07
303.1	2.53265e+07
303.2	1.87791e+07
303.2	3.25578e+07
303.2	2.51854e+07
303.2	1.16882e+07
303.2	3.45801e+07
303.3	2.16063e+07
303.3	3.87516e+07
303.3	3.90601e+07
303.4	2.01839e+07
303.4	3.81254e+07
303.4	1.83696e+07
303.4	5.14757e+07
303.5	2.82366e+07
303.5	5.16041e+07
303.5	3.26895e+07
303.5	3.48218e+07
303.6	2.65809e+07
303.6	2.35753e+07
303.6	4.77011e+07
303.7	1.6928e+07
303.7	3.68289e+07
303.8	1.80378e+07
303.8	2.86518e+07
303.8	3.60467e+07
303.8	3.58056e+07
303.9	5.69404e+07
303.9	4.53884e+07
303.9	2.77072e+07
304	1.69547e+07
304	3.66369e+07
304	3.3776e+07
304.1	2.20062e+07
304.1	3.1829e+07
304.1	3.07291e+07
304.2	1.82743e+07
304.2	3.06651e+07
304.2	1.80665e+07
304.2	2.51235e+07
304.3	1.65106e+07
304.4	3.26945e+07
304.4	2.34747e+07
304.5	3.66364e+07
304.5	1.7207e+07
304.5	4.02193e+07
304.6	2.34706e+07
304.7	3.43202e+07
304.7	2.26915e+07
304.8	2.96734e+07
304.8	2.30336e+07
305.1	1.10587e+07
305.1	4.20977e+07
305.2	1.89679e+07
305.4	3.34759e+07
305.5	1.62846e+07
305.5	1.82225e+07
305.7	NaN
305.9	3.2577e+07
306	8.24562e+06
306	3.92676e+07
306.1	2.83028e+07
306.5	3.77068e+07
306.5	2.01598e+07
306.6	2.0611e+07
306.6	5.52449e+07
307.9	NaN
308	NaN
311.4	2.3776e+07
313.3	3.27268e+07
313.8	5.78694e+07
324.3	NaN
325.1	1.15191e+07
325.3	2.94705e+07
326.6	1.88884e+07
327.8	3.72559e+07
328.7	NaN
329.6	3.77027e+07
330.7	2.73958e+07
331.2	2.20767e+07
331.7	NaN
331.8	1.55805e+07
332.1	3.60404e+07
332.1	2.79884e+07
332.3	4.21483e+07
332.5	1.76758e+07
332.7	2.95841e+07
332.7	2.67477e+07
332.8	2.27594e+07
332.9	1.79178e+07
332.9	3.13854e+07
332.9	2.78297e+07
333.1	3.69479e+07
333.2	2.92808e+07
333.3	3.42968e+07
333.3	1.69923e+07
333.4	2.32489e+07
333.4	3.25855e+07
333.6	2.38464e+07
333.8	2.75219e+07
333.9	2.97115e+07
334	1.77925e+07
334	1.5309e+07
334	2.42211e+07
334.1	5.13492e+06
334.1	4.05882e+07
334.1	3.61657e+07
334.1	3.70162e+07
334.1	2.30651e+07
334.1	3.27323e+07
334.1	6.17631e+07
334.2	2.6729e+07
334.2	4.65465e+07
334.3	3.68189e+07
334.3	3.07293e+07
334.4	2.54006e+07
334.4	1.22824e+07
334.4	1.45976e+07
334.5	2.80678e+07
334.6	3.76694e+07
334.7	3.45437e+07
334.9	3.02394e+07
334.9	4.57887e+07
335	1.02798e+07
335	2.90925e+07
335	3.84588e+07
335	6.70194e+06
335.1	4.14533e+07
335.1	2.07864e+07
335.1	4.02555e+07
335.1	2.63637e+07
335.1	3.52044e+07
335.1	NaN
335.2	2.12953e+07
335.2	2.54883e+07
335.2	2.60726e+07
335.3	4.42986e+07
335.4	2.88326e+07
335.4	2.74117e+07
335.4	1.65476e+07
335.5	4.66846e+07
335.5	2.12026e+07
335.5	NaN
335.6	2.55337e+07
335.6	5.69994e+07
335.6	1.41489e+07
335.7	2.52347e+07
335.7	3.20483e+07
335.8	3.23557e+07
335.9	4.18027e+07
335.9	4.89675e+07
336	1.95794e+07
336	5.23692e+07
336	1.78306e+07
336.1	2.99636e+07
336.1	2.88951e+07
336.1	3.75059e+07
336.2	3.3693e+07
336.2	1.06541e+07
336.2	3.85411e+07
336.3	1.42767e+07
336.5	3.39302e+07
336.5	4.19178e+07
336.5	3.51395e+07
336.5	2.09702e+07
336.6	2.26445e+07
336.6	1.74328e+07
336.6	1.35859e+07
336.7	2.9904e+07
336.7	1.34479e+07
336.7	1.8694e+07
336.7	1.75402e+07
336.7	2.05794e+07
336.8	4.27258e+07
336.8	1.29405e+07
336.9	2.02044e+07
336.9	1.52883e+07
336.9	3.18993e+07
336.9	1.12327e+07
336.9	1.81962e+07
337	2.57132e+07
337	1.51763e+07
337	4.44415e+07
337.1	1.46313e+07
337.1	1.29132e+07
337.1	2.2131e+07
337.1	2.89041e+07
337.2	1.71115e+07
337.2	1.31121e+06
337.2	1.16628e+07
337.2	4.16023e+07
337.3	1.89169e+07
337.3	2.98275e+07
337.3	1.15775e+07
337.3	1.03354e+07
337.3	1.41778e+07
337.4	2.4403e+07
337.4	2.04536e+07
337.5	3.22874e+07
337.5	2.23385e+07
337.5	1.18657e+07
337.5	NaN
337.6	2.01379e+07
337.6	6.13989e+07
337.6	3.21495e+07
337.6	2.31314e+07
337.6	7.57786e+06
337.6	2.19804e+07
337.6	1.19272e+07
337.7	2.60171e+07
337.7	2.09752e+07
337.7	1.14712e+07
337.7	1.64492e+07
337.7	2.44575e+07
337.7	6.96212e+06
337.7	2.86294e+07
337.8	1.17505e+07
337.8	4.06888e+07
337.8	1.46101e+07
337.9	1.93608e+07
337.9	6.60782e+06
337.9	2.7803e+07
337.9	1.32917e+07
338	3.3969e+07
338	2.48022e+07
338	2.3358e+07
338	2.52358e+07
338	2.96615e+07
338	1.46949e+07
338	1.25452e+07
338.1	1.17549e+07
338.1	2.72147e+07
338.2	1.23986e+07
338.2	3.48235e+07
338.3	1.59068e+07
338.3	3.24301e+07
338.4	NaN
338.4	2.71228e+07
338.4	2.70199e+07
338.4	4.8393e+06
338.5	4.34671e+07
338.5	4.30082e+07
338.5	3.13774e+07
338.5	1.90369e+07
338.6	2.67019e+07
338.6	3.68992e+07
338.7	3.31858e+07
338.7	1.80351e+07
338.7	2.5107e+07
338.7	1.92234e+07
338.9	2.05145e+07
338.9	2.58542e+07
338.9	2.63098e+07
338.9	2.26938e+07
339	3.40078e+07
339	1.17634e+07
339	1.00249e+07
339.1	3.20309e+07
339.1	3.04031e+07
339.2	4.36541e+07
339.2	2.30922e+07
339.2	2.46406e+07
339.4	2.93193e+07
339.4	1.41325e+07
339.6	1.69733e+07
339.6	2.09845e+07
339.6	9.72409e+06
339.7	2.62977e+07
339.7	1.52605e+07
339.7	1.23888e+07
339.8	1.0858e+07
339.9	4.12041e+07
340	1.33158e+07
340.1	1.60861e+07
340.3	3.04494e+07
340.7	3.32642e+07
340.8	3.68076e+07
340.9	NaN
341.7	3.15019e+07
341.8	3.31955e+07
342.1	NaN
342.4	1.61108e+07
342.4	1.8912e+07
343.3	NaN
345.8	1.18147e+07
347.1	NaN
347.4	1.74157e+07
351.3	3.28136e+07
351.9	NaN
355.1	2.10256e+07
355.1	3.97403e+07
359.4	NaN
359.4	2.7335e+07
361.6	9.95413e+06
361.8	4.15881e+07
362.6	1.03471e+07
363.2	5.23478e+06
363.3	9.39176e+06
364.3	1.2038e+07
365.4	9.42175e+06
365.6	2.38182e+06
366.1	4.12514e+07
366.5	NaN
367.2	8.23677e+06
369.9	NaN
370.7	NaN
370.7	NaN
372.5	NaN
375.2	NaN
376	1.2541e+07
376.7	4.19826e+07
378.1	NaN
380.1	NaN
384.1	NaN
385.7	3.21087e+07
385.7	NaN
390.9	4.27921e+07
394.1	4.04107e+07
394.4	4.07689e+07
395.2	2.49114e+07
396	4.68655e+07
396	4.57918e+07
397.7	5.67405e+07
397.9	3.14637e+07
397.9	2.53527e+07
397.9	NaN
398.6	3.44098e+07
399.5	5.05245e+07
400.4	NaN
400.8	7.52957e+07
402.4	NaN
403	NaN
403.2	NaN
406.1	1.37236e+07
408.5	NaN
410	7.75742e+07
411.2	NaN
415.1	NaN
418	NaN
419.9	1.8456e+07
425.8	2.24836e+07
431.2	NaN
432	NaN
432.3	NaN
434.4	NaN
434.8	NaN
435.6	NaN
436.8	6.43189e+07
438.7	NaN
439.8	4.4447e+07
442.3	3.48675e+07
443.8	1.76305e+07
447	NaN
447.1	NaN
449.5	3.69854e+07
450	NaN
454.4	6.34425e+07
456.8	1.32568e+07
459.4	1.88826e+07
466.8	NaN
467.4	NaN
467.5	NaN
467.6	NaN
468.4	NaN
469	NaN
470.2	NaN
472.3	4.11668e+07
473.6	1.05553e+07
475.2	6.40878e+07
481.4	NaN
484.5	NaN
485.1	5.80343e+07
485.2	NaN
489.2	4.37554e+07
493.9	3.4394e+07
494.2	5.15444e+07
494.6	2.35753e+07
495	NaN
497	NaN
499.7	NaN
500.3	2.60628e+07
500.4	1.42499e+07
501.3	NaN
506.8	NaN
507.3	NaN
509.1	1.85817e+07
509.8	3.09427e+07
510	NaN
510.9	NaN
512.9	3.11698e+07
514.5	5.26494e+07
514.6	4.38599e+07
514.8	NaN
515.1	4.6136e+07
515.4	5.39231e+07
515.6	5.03712e+07
515.9	5.50592e+07
516	1.29627e+07
516.6	3.52705e+07
516.7	4.47526e+07
516.9	4.77511e+07
517.1	4.61145e+07
517.2	4.67323e+07
517.2	5.22339e+07
517.2	2.01429e+07
517.4	4.2057e+07
517.4	4.04291e+07
517.4	5.65123e+07
517.5	5.7495e+07
517.6	7.14838e+07
517.8	5.02083e+07
517.8	3.04619e+07
517.8	7.76287e+07
518	6.92202e+07
518	6.24079e+07
518	4.83729e+07
518	3.38939e+07
518.1	6.86831e+07
518.2	6.40468e+07
518.2	3.97639e+07
518.3	3.38244e+07
518.3	5.8792e+07
518.5	3.11185e+07
518.5	4.42556e+07
518.5	6.97947e+07
518.6	3.61631e+07
518.7	4.9457e+07
518.7	6.4124e+07
518.8	5.78937e+07
518.8	6.25332e+07
518.9	4.55362e+07
518.9	3.44189e+07
518.9	6.71946e+07
518.9	2.65429e+07
519.1	4.7272e+07
519.1	6.24247e+07
519.2	NaN
519.3	5.63722e+07
519.3	6.76115e+07
519.4	5.7596e+07
519.4	5.73777e+07
519.5	4.74367e+07
519.5	4.46227e+07
519.5	5.13883e+07
519.8	NaN
519.8	5.748e+07
519.9	2.25585e+07
519.9	6.64171e+07
520	5.13523e+07
520	4.85676e+07
520.1	3.65109e+07
520.1	5.55744e+07
520.1	5.88795e+07
520.1	5.90568e+07
520.2	5.23217e+07
520.3	5.70627e+07
520.3	7.92807e+07
520.4	5.70809e+07
520.4	4.39931e+07
520.5	3.93799e+07
520.5	5.41459e+07
520.5	3.55628e+07
520.7	4.3488e+07
520.7	5.7373e+07
520.8	6.77037e+07
520.8	5.10063e+07
520.8	8.88577e+07
520.8	6.63748e+07
520.9	5.49564e+07
520.9	3.91158e+07
521	7.54693e+07
521.1	5.10135e+07
521.2	5.34689e+07
521.3	9.00759e+07
521.4	2.82173e+07
521.5	6.56539e+07
521.5	6.28799e+07
521.6	5.87268e+07
521.7	1.00514e+08
521.7	5.38235e+07
521.9	4.18603e+07
522	6.16356e+07
522.2	5.56524e+07
522.5	5.2351e+07
522.6	7.35053e+07
522.7	3.65571e+07
522.7	3.03538e+07
522.7	5.17985e+07
522.9	2.10136e+07
523.4	5.86322e+07
523.7	3.91498e+07
524.3	4.85458e+07
524.6	6.33078e+07
524.8	5.80841e+07
525.5	5.52242e+07
526.3	4.79488e+07
526.8	6.04893e+07
528	NaN
529.2	NaN
529.8	2.38787e+07
530.9	NaN
531	NaN
532.1	2.62331e+07
535.2	NaN
535.2	6.09901e+07
541.5	1.40625e+07
541.8	5.28234e+07
544	1.63309e+07
544.8	NaN
547	NaN
547.5	NaN
549.8	NaN
550.2	5.63173e+07
551.6	NaN
551.9	2.95148e+07
553.7	6.44284e+07
553.8	NaN
558.7	1.70631e+07
559.7	NaN
560.8	6.05746e+06
561.2	NaN
561.4	7.09721e+07
568.9	3.33527e+07
570.1	NaN
575.5	NaN
580.4	NaN
580.8	NaN
581.1	NaN
581.9	NaN
585.1	NaN
586.6	NaN
588.4	NaN
588.5	NaN
589.2	1.23932e+07
590	2.79493e+07
592	NaN
593	3.25993e+07
593.4	3.37886e+07
594.1	3.08632e+07
594.2	3.57754e+07
594.7	3.51108e+07
595	1.68694e+07
595.4	NaN
595.6	3.19438e+07
596.2	5.92092e+07
596.4	1.23144e+07
596.4	4.09473e+07
596.9	2.92565e+07
597	4.92695e+07
597.1	3.4431e+07
597.1	2.59672e+07
597.2	2.98775e+07
597.3	3.41883e+07
597.3	3.42068e+07
597.4	2.19328e+07
597.4	1.94282e+07
597.4	2.49252e+07
597.5	2.75611e+07
597.5	3.35577e+07
597.6	3.94812e+06
597.7	2.28743e+07
597.7	3.52161e+07
597.8	1.65667e+07
597.8	3.77617e+07
597.8	4.12663e+07
597.8	1.80499e+07
597.9	NaN
597.9	1.95676e+07
598	2.77725e+07
598	1.58925e+07
598.4	1.30519e+07
598.4	2.82102e+07
598.4	3.55332e+07
598.5	4.73856e+07
598.5	2.77135e+07
598.8	2.77997e+07
600.1	3.62803e+07
600.5	4.30615e+07
601.3	1.75604e+07
601.3	1.73032e+07
601.5	3.5649e+07
603	3.10865e+07
603.4	3.72812e+07
604.1	1.95214e+07
604.1	NaN
604.2	5.33993e+07
604.2	4.05943e+07
604.3	1.87664e+07
604.4	9.88701e+06
604.4	3.07647e+07
604.6	2.76806e+07
604.8	1.1932e+07
605	1.13485e+07
605.2	1.87654e+07
605.2	6.74395e+06
605.2	3.57968e+07
605.3	2.60912e+07
605.3	2.38521e+07
605.4	1.81994e+07
605.4	4.38272e+07
605.5	7.40402e+07
605.5	2.60346e+07
605.6	2.0416e+07
605.6	2.43646e+07
605.6	NaN
605.6	3.04189e+07
605.6	2.9172e+07
605.7	8.97999e+06
605.7	1.71448e+07
605.8	1.27387e+07
606	1.23547e+07
606	6.92475e+06
606	2.27008e+07
606	4.38491e+07
606.1	2.76706e+07
606.1	3.71861e+07
606.1	1.65601e+07
606.2	6.84423e+07
606.2	NaN
606.2	2.92339e+07
606.2	NaN
606.3	5.61929e+07
606.4	7.12964e+07
606.4	2.26686e+07
606.4	2.89929e+07
606.4	1.1255e+07
606.4	NaN
606.5	2.69152e+07
606.5	3.10359e+07
606.6	6.79764e+07
606.6	1.51013e+07
606.6	1.24414e+07
606.6	1.46728e+07
606.6	3.95089e+07
606.7	7.60986e+07
606.7	4.69914e+07
606.8	2.38434e+07
606.8	1.91853e+07
606.8	1.05007e+07
606.8	2.4138e+07
606.8	3.01763e+07
606.9	2.73039e+07
606.9	2.33936e+07
606.9	7.43937e+06
606.9	2.61811e+07
606.9	1.01094e+07
607	7.57292e+07
607	4.63412e+07
607	1.97687e+07
607	2.79955e+07
607	6.34804e+06
607	6.64818e+06
607.1	6.04081e+07
607.1	6.19953e+07
607.1	8.35036e+07
607.1	1.30278e+07
607.1	2.32994e+07
607.1	NaN
607.2	7.47215e+07
607.2	5.66064e+07
607.2	5.91153e+07
607.2	5.31457e+07
607.2	2.8043e+07
607.2	2.04893e+07
607.2	7.25671e+06
607.2	1.54729e+07
607.2	3.55628e+07
607.3	6.58486e+07
607.3	5.71841e+07
607.3	7.72479e+07
607.3	2.01446e+07
607.3	2.27598e+07
607.3	1.74172e+07
607.3	2.43544e+07
607.3	2.77614e+06
607.4	4.11739e+07
607.4	6.22704e+07
607.4	5.10443e+07
607.4	1.75306e+07
607.4	9.79201e+06
607.4	9.49216e+06
607.4	1.69292e+07
607.5	7.64008e+07
607.5	1.34028e+07
607.5	1.81193e+07
607.5	2.22696e+07
607.5	1.54534e+07
607.6	6.69948e+07
607.6	4.84384e+07
607.6	3.2651e+07
607.6	1.68879e+07
607.6	1.3887e+07
607.6	1.4319e+07
607.6	4.33052e+07
607.6	4.07528e+07
607.7	6.15974e+07
607.7	4.02839e+07
607.7	3.36748e+07
607.7	3.18962e+07
607.7	1.10401e+07
607.7	1.52407e+07
607.7	NaN
607.8	7.45549e+07
607.8	5.11985e+07
607.8	2.33969e+07
607.8	2.24049e+07
607.8	NaN
607.9	5.50364e+07
607.9	7.65345e+07
607.9	7.18624e+07
607.9	9.1711e+06
607.9	NaN
607.9	1.08476e+07
608	4.80917e+07
608	9.3529e+07
608	1.79452e+07
608	3.08184e+07
608	NaN
608	3.32109e+07
608.1	6.82225e+07
608.1	8.09275e+07
608.1	2.28798e+07
608.1	1.52723e+07
608.1	2.11811e+07
608.1	1.54802e+07
608.1	1.28292e+07
608.1	1.32802e+07
608.1	NaN
608.2	3.25586e+07
608.2	4.21022e+07
608.2	2.67824e+07
608.2	2.19714e+07
608.2	1.52068e+07
608.2	NaN
608.3	7.00665e+07
608.3	2.20123e+07
608.3	1.55981e+07
608.4	5.80542e+07
608.4	7.87015e+07
608.4	8.80996e+07
608.4	9.17728e+06
608.4	2.82006e+07
608.4	8.91344e+06
608.4	2.4902e+07
608.4	1.47934e+07
608.5	8.61174e+07
608.5	3.28321e+07
608.5	4.80632e+07
608.5	1.55446e+07
608.5	1.45657e+07
608.5	NaN
608.6	3.58671e+07
608.6	2.32718e+07
608.6	1.67311e+07
608.6	1.90639e+07
608.7	6.24479e+07
608.7	5.50056e+07
608.7	4.05557e+07
608.7	6.17263e+06
608.7	3.37483e+07
608.7	1.93348e+07
608.7	1.61627e+07
608.8	3.46361e+07
608.8	6.56768e+06
608.8	7.04766e+06
608.8	1.27852e+07
608.8	2.33519e+07
608.9	5.25949e+07
608.9	7.30425e+07
608.9	7.09788e+06
608.9	1.21644e+07
608.9	1.21034e+07
608.9	NaN
609	4.59796e+07
609	2.43068e+07
609	NaN
609.1	5.30526e+07
609.1	1.01163e+08
609.1	4.52785e+07
609.1	NaN
609.2	8.46007e+07
609.2	1.96271e+07
609.2	4.9031e+06
609.3	9.75159e+07
609.3	3.6777e+07
609.3	3.30296e+07
609.3	2.24984e+07
609.3	1.88459e+07
609.4	6.3081e+07
609.4	3.10752e+07
609.4	2.68589e+07
609.4	2.64515e+07
609.5	7.56407e+07
609.5	1.29682e+07
609.5	1.52153e+07
609.6	5.47814e+07
609.6	6.50651e+07
609.6	NaN
609.6	1.25244e+07
609.6	4.44487e+07
609.6	3.917e+07
609.7	6.21693e+07
609.7	3.01216e+07
609.7	1.83277e+07
609.7	7.83954e+06
609.7	NaN
609.7	1.70082e+07
609.8	6.59886e+07
609.8	2.05373e+07
609.8	1.65531e+07
609.8	NaN
609.8	NaN
609.9	2.13859e+07
610	6.65038e+07
610	9.60142e+06
610	2.06131e+07
610	NaN
610	NaN
610	NaN
610	1.86053e+07
610.1	NaN
610.1	8.95976e+06
610.1	3.15667e+07
610.2	1.84496e+07
610.2	9.68124e+06
610.3	1.67337e+07
610.3	1.53418e+07
610.3	2.72042e+07
610.4	7.2875e+07
610.4	4.12758e+06
610.4	3.25131e+07
610.4	2.70743e+07
610.4	1.87059e+07
610.4	3.50368e+07
610.5	1.63388e+07
610.5	2.18291e+07
610.6	3.13312e+07
610.7	1.00813e+08
610.7	2.93806e+07
610.7	2.10604e+07
610.7	1.79703e+07
610.8	5.53191e+07
610.8	5.69702e+07
610.8	1.14905e+07
610.9	8.48413e+07
610.9	5.48281e+06
610.9	1.82574e+07
610.9	2.22752e+07
610.9	2.01772e+07
610.9	NaN
611	2.27232e+07
611	1.27408e+07
611	1.81464e+07
611	3.44556e+07
611	1.89132e+07
611.1	2.51101e+07
611.1	2.05233e+07
611.1	2.71259e+07
611.2	3.60944e+07
611.2	1.76068e+07
611.2	1.25396e+07
611.2	1.68716e+07
611.2	3.70726e+07
611.2	1.27994e+07
611.3	5.18001e+07
611.3	2.98459e+07
611.3	1.83105e+07
611.3	NaN
611.4	2.68231e+07
611.4	3.47067e+06
611.4	9.17548e+06
611.4	6.58105e+06
611.4	2.89718e+07
611.5	2.88793e+07
611.5	1.62692e+07
611.5	2.11795e+07
611.5	1.58666e+07
611.5	NaN
611.6	1.69684e+07
611.6	2.14292e+07
611.7	7.42965e+07
611.7	1.3153e+07
611.8	2.75367e+07
611.8	2.61591e+07
611.8	1.03048e+07
611.9	1.82965e+07
611.9	1.95032e+07
611.9	1.46973e+07
611.9	1.928e+07
611.9	1.56646e+07
612	2.16201e+07
612	1.58579e+07
612	2.4158e+07
612	1.0884e+07
612	3.90268e+07
612	2.7267e+07
612	1.72718e+07
612	1.92113e+07
612	3.36774e+07
612	2.94458e+07
612.1	7.22932e+07
612.1	1.80958e+07
612.1	1.67788e+07
612.1	2.9093e+07
612.1	1.17866e+07
612.1	1.99774e+07
612.1	4.71058e+07
612.1	9.35434e+06
612.2	2.75012e+07
612.2	7.44336e+06
612.2	3.30868e+07
612.2	2.76917e+07
612.2	2.62661e+07
612.2	1.44463e+07
612.2	2.97544e+07
612.3	7.22133e+07
612.3	6.05426e+06
612.3	1.33391e+07
612.3	3.61679e+06
612.3	2.61532e+07
612.3	NaN
612.3	NaN
612.4	NaN
612.4	2.10303e+07
612.4	2.42401e+07
612.4	3.55711e+07
612.4	3.12018e+07
612.4	1.50286e+07
612.4	4.35016e+06
612.5	2.99242e+07
612.5	4.50901e+07
612.5	2.13925e+07
612.5	9.77996e+06
612.5	1.51616e+07
612.6	1.87864e+07
612.6	2.69674e+07
612.6	1.30589e+07
612.6	2.92441e+07
612.6	4.46475e+06
612.6	1.06397e+07
612.7	2.76175e+07
612.7	9.92482e+06
612.8	1.93742e+07
612.8	1.54769e+07
612.8	1.99837e+07
612.8	1.27526e+07
612.8	9.20449e+06
612.8	3.75757e+07
612.8	NaN
612.9	3.06549e+07
612.9	1.79687e+07
612.9	2.87108e+07
613	1.05618e+07
613	3.69019e+07
613	1.11609e+07
613	1.28821e+07
613.1	2.83702e+07
613.1	1.43735e+07
613.1	2.29288e+07
613.1	8.4532e+06
613.2	1.97375e+07
613.2	NaN
613.3	4.12101e+07
613.3	8.16671e+06
613.3	7.13948e+06
613.3	2.39851e+07
613.3	1.26649e+07
613.3	1.40099e+07
613.4	3.66426e+07
613.4	1.08519e+07
613.4	2.38719e+07
613.5	8.43078e+06
613.5	1.09325e+07
613.6	2.61181e+07
613.6	2.58649e+07
613.6	1.1984e+07
613.6	NaN
613.7	1.94025e+07
613.7	1.4431e+07
613.7	NaN
613.8	2.39412e+07
614	1.61187e+07
614.3	5.41974e+06
614.4	9.70037e+06
614.4	2.41141e+07
614.4	5.39012e+07
614.5	3.69104e+07
615.1	NaN
620.1	NaN
620.3	5.41521e+07
620.6	5.82888e+07
621.4	2.18295e+07
621.5	2.78307e+07
621.9	4.76935e+07
622.6	NaN
622.7	8.97447e+07
623	4.97255e+07
623.1	NaN
623.2	4.9376e+07
623.2	NaN
623.6	NaN
624.5	2.29858e+07
625.1	3.70514e+07
625.2	5.45681e+07
625.4	NaN
626	NaN
626.3	NaN
626.3	5.96748e+07
626.9	6.62632e+07
626.9	3.73008e+07
627.1	5.22142e+07
628	4.48151e+07
628.3	NaN
628.4	6.52527e+07
628.6	5.82816e+07
628.7	4.88951e+07
629	7.15677e+07
629.1	NaN
629.1	7.49816e+07
629.3	NaN
629.5	NaN
629.9	2.31991e+07
629.9	3.28608e+07
630	4.05809e+07
630.5	4.6148e+07
633.3	1.89483e+07
633.8	4.49778e+07
635.3	NaN
638.6	7.83754e+07
642.6	5.14087e+07
643.1	7.24151e+07
643.4	NaN
643.5	4.38897e+07
643.7	6.19785e+07
643.7	NaN
643.7	1.14803e+08
643.8	6.01761e+07
643.9	5.96005e+07
643.9	NaN
643.9	2.98866e+07
644	2.31626e+07
644.1	6.11651e+07
644.2	5.36019e+07
644.2	5.5806e+07
644.5	NaN
644.6	9.43752e+07
644.6	NaN
644.6	NaN
644.9	NaN
644.9	NaN
646.5	5.48316e+07
647.2	6.72899e+07
649.1	NaN
650.5	6.35563e+07
650.7	NaN
650.8	NaN
656.9	2.47456e+07
658.4	7.12341e+07
660.1	7.10316e+07
660.3	NaN
660.4	6.15749e+07
661.2	1.76777e+07
662.1	NaN
662.8	2.40024e+07
662.8	1.92909e+07
669.8	7.20175e+06
670.6	8.19547e+07
671	5.19651e+07
674.6	1.40281e+07
674.7	3.117e+07
676	3.9379e+06
678.1	2.29009e+07
680.6	4.8863e+07
681.9	4.52877e+07
682.1	4.92735e+07
684.4	NaN
686	NaN
689	1.44339e+07
692.3	NaN
696.3	4.11461e+07
697.2	7.8472e+07
697.2	3.03526e+07
698.9	NaN
699.4	1.17339e+08
701	3.75517e+07
703.4	NaN
709	4.91305e+07
710.1	5.51126e+07
714.8	1.80864e+07
715.2	2.86778e+06
718.1	2.72326e+07
720.2	4.32566e+07
721.3	6.49924e+07
721.4	8.7497e+07
721.4	6.985e+07
724	4.72657e+07
726.7	1.99358e+07
732.3	7.28328e+07
732.4	7.69576e+07
733	7.04399e+07
733.4	9.11528e+06
734.9	7.98844e+06
741	6.89386e+07
741.5	8.08091e+07
742.8	3.05937e+07
744	7.11928e+07
746.8	4.92479e+07
746.9	5.53646e+07
747.9	7.47347e+07
748.5	9.44885e+07
749.6	4.93299e+07
750.1	3.79344e+07
750.5	6.98694e+07
750.6	3.97383e+07
752	5.26524e+07
752.5	5.40853e+07
753.1	3.79319e+07
753.2	3.69277e+07
754.1	6.81276e+07
754.2	4.19463e+07
754.4	7.24268e+07
754.5	NaN
754.6	1.01044e+07
754.8	3.54268e+07
755.6	5.20727e+07
755.7	6.0427e+07
756.1	5.12678e+07
757.1	6.05345e+07
757.1	5.53081e+07
757.4	3.70283e+07
757.8	2.9696e+07
758	3.81175e+07
758.1	5.85271e+07
758.3	1.26506e+08
758.3	4.74426e+07
758.6	5.13827e+07
759.4	5.98988e+07
759.4	5.05742e+07
759.6	5.53795e+07
759.8	6.17888e+07
759.9	6.60128e+07
760	2.22146e+07
760	7.18913e+07
760.2	4.51187e+07
760.2	8.57523e+07
760.3	7.67188e+07
760.8	2.37259e+07
760.9	8.90599e+07
760.9	3.93915e+07
761	3.82082e+07
761.1	5.58527e+07
761.1	4.33209e+07
761.2	5.65354e+07
761.4	6.05029e+07
761.6	3.13939e+07
761.7	5.83869e+07
761.8	5.68257e+07
761.8	9.22707e+07
762	8.50389e+07
762	4.44275e+07
762.1	5.44562e+07
762.1	4.09992e+06
762.2	4.99325e+07
762.2	5.51891e+07
762.2	6.48373e+07
762.3	6.11131e+07
762.6	4.92988e+07
763.1	3.86661e+07
763.4	3.70165e+07
763.4	4.36546e+07
763.5	5.26157e+07
763.5	5.37553e+07
763.7	7.28004e+07
763.8	6.47702e+07
763.9	7.09178e+07
763.9	6.89647e+07
764.6	5.47038e+07
765.3	4.21195e+07
765.9	5.87831e+07
766.5	6.61572e+07
766.6	1.3945e+07
767.8	2.20659e+07
768.4	4.95261e+07
775.4	1.18957e+08
777.6	6.1688e+07
780.3	3.4865e+07
780.5	4.55723e+07
781	6.57608e+07
781.1	5.11817e+07
781.3	1.08737e+08
781.5	5.61594e+07
781.8	4.84615e+07
781.9	5.36286e+07
781.9	8.30267e+07
782	5.82573e+07
782	7.26836e+07
782	7.43488e+07
782.1	5.18893e+07
782.1	5.26848e+07
782.1	6.19662e+07
782.1	7.38507e+07
782.1	7.68139e+07
782.1	9.65026e+07
782.1	7.6038e+07
782.2	7.686e+07
782.2	5.59593e+07
782.2	5.67481e+07
782.2	5.13505e+07
782.2	8.40091e+07
782.3	4.7908e+07
782.3	6.92431e+07
782.3	8.13332e+07
782.3	6.08936e+07
782.3	8.81765e+07
782.3	7.98654e+07
782.4	5.59269e+07
782.4	5.83111e+07
782.4	5.76682e+07
782.4	5.21488e+07
782.4	7.59258e+07
782.4	6.76839e+07
782.4	6.77196e+07
782.4	5.83407e+07
782.4	4.78872e+07
782.5	5.59187e+07
782.5	6.0163e+07
782.5	7.79956e+07
782.5	6.60501e+07
782.5	5.09323e+07
782.5	6.96227e+07
782.5	3.08294e+07
782.5	6.76282e+07
782.5	6.28807e+07
782.5	7.92965e+07
782.5	1.14632e+08
782.5	5.28722e+07
782.5	7.0385e+07
782.6	5.4688e+07
782.6	8.18064e+07
782.6	9.82193e+07
782.6	7.75172e+07
782.6	5.19161e+07
782.6	5.44844e+07
782.7	5.15708e+07
782.7	7.12445e+07
782.7	6.4643e+07
782.7	6.58825e+07
782.7	6.38606e+07
782.7	7.95362e+07
782.7	7.59095e+07
782.7	5.16641e+07
782.7	6.81789e+07
782.7	5.39061e+07
782.7	6.51897e+07
782.8	6.90771e+07
782.8	8.59265e+07
782.8	3.90134e+07
782.8	6.75083e+07
782.8	6.1283e+07
782.8	5.94969e+07
782.8	5.47981e+07
782.8	7.46003e+07
782.8	9.37217e+07
782.8	6.93986e+07
782.9	3.60568e+07
782.9	1.01094e+08
782.9	4.21129e+07
782.9	1.00493e+08
782.9	6.46105e+07
782.9	6.21052e+07
782.9	1.77174e+07
783	4.49686e+07
783	6.86315e+07
783	9.24046e+07
783	5.64455e+07
783	6.08517e+07
783	6.05014e+07
783	7.76208e+07
783	3.55787e+07
783	5.52734e+07
783.1	5.10647e+07
783.1	6.36186e+07
783.1	4.89652e+07
783.1	5.99121e+07
783.1	7.11925e+07
783.1	5.2648e+07
783.1	8.44557e+07
783.1	3.99704e+07
783.1	6.3999e+07
783.1	6.26886e+07
783.2	4.72711e+07
783.2	5.94871e+07
783.2	4.88076e+07
783.2	8.79769e+07
783.2	5.76172e+07
783.2	9.33945e+07
783.2	1.08495e+08
783.2	5.30255e+07
783.2	5.99242e+07
783.2	5.89928e+07
783.2	5.84043e+07
783.2	5.49221e+07
783.2	7.01205e+07
783.3	3.80179e+07
783.3	2.58487e+07
783.3	6.98539e+07
783.3	4.03939e+07
783.3	7.4821e+07
783.3	6.90142e+07
783.3	6.6242e+07
783.3	1.02171e+08
783.3	4.80118e+07
783.3	8.92619e+07
783.4	6.008e+07
783.4	7.15674e+07
783.4	6.12765e+07
783.4	3.54551e+07
783.4	8.57432e+07
783.4	6.5548e+07
783.4	8.12358e+07
783.4	5.02218e+07
783.5	6.56459e+07
783.5	6.25165e+07
783.5	8.0744e+07
783.5	9.49003e+07
783.5	8.10268e+07
783.5	4.51431e+07
783.5	9.72767e+07
783.5	9.06146e+07
783.5	5.53525e+07
783.5	4.41222e+07
783.5	4.93297e+07
783.6	1.0431e+08
783.6	5.21393e+07
783.6	7.91219e+07
783.6	8.09641e+07
783.6	7.13299e+07
783.6	5.40933e+07
783.6	6.6099e+07
783.7	8.01212e+07
783.7	7.16566e+07
783.8	6.82368e+07
783.8	7.93772e+07
783.8	7.35653e+07
783.8	6.90718e+07
783.8	7.0036e+07
783.8	4.97712e+07
783.8	8.42134e+07
783.9	7.06977e+07
783.9	6.18309e+07
783.9	5.25557e+07
783.9	6.20488e+07
783.9	6.10079e+07
784	4.03566e+07
784	6.48552e+07
784.1	4.81815e+07
784.1	5.4501e+07
784.1	6.24659e+07
784.1	7.53792e+07
784.2	6.50682e+07
784.2	7.53116e+07
784.4	1.02782e+07
784.5	6.30149e+07
784.8	2.48826e+07
785	6.60576e+07
785.1	5.45759e+07
785.1	4.05465e+07
786	6.88563e+07
787.9	3.92936e+07
791.7	5.14296e+07
791.7	8.64494e+07
792.2	6.84041e+07
792.3	6.28703e+07
793.8	9.2302e+07
794.6	1.23025e+08
796.2	4.5403e+07
796.5	5.32325e+07
797.6	1.22689e+08
800.9	1.29388e+08
802.6	1.27276e+08
802.7	1.15825e+08
802.7	8.73727e+07
802.8	8.28716e+07
803.5	1.38476e+08
803.5	9.00816e+07
803.7	1.10869e+08
803.8	1.17268e+08
803.9	1.23978e+08
804.1	1.02905e+08
804.1	7.64595e+07
804.5	1.26766e+08
804.5	1.29894e+08
804.6	1.16569e+08
804.9	1.44732e+08
805	7.56875e+07
805	1.29365e+08
805.1	9.83449e+07
805.8	1.10606e+08
805.8	1.08865e+08
805.8	8.09697e+07
805.9	1.22955e+08
806	1.30711e+08
806.6	1.15264e+08
806.9	9.70795e+07
806.9	1.04335e+08
807.1	1.08665e+08
807.2	1.1009e+08
807.3	1.26271e+08
807.7	NaN
808.5	1.46326e+08
808.5	3.62397e+07
809.3	1.2247e+08
811.2	1.35352e+07
812.8	8.50788e+07
812.9	5.23005e+07
814.3	6.11739e+07
816.6	1.26757e+08
818.6	1.29706e+07
820.1	1.11197e+08
830	1.00085e+08
830.1	1.16209e+08
830.7	8.35736e+06
831.1	1.32294e+08
831.3	1.70122e+08
832.1	1.4041e+08
832.1	4.54074e+07
832.5	1.50055e+08
832.6	9.91108e+07
832.6	1.5815e+08
832.8	1.00341e+08
833.3	1.05701e+08
833.4	8.43277e+07
833.5	1.3513e+08
833.5	1.74225e+08
833.5	1.24436e+08
833.5	1.92979e+07
833.8	8.23705e+07
834.1	5.8429e+07
834.1	2.6763e+07
834.3	1.17113e+08
834.3	3.40494e+07
834.4	9.5833e+07
834.4	5.11591e+07
834.7	1.23201e+08
834.7	1.38043e+08
834.8	8.13006e+07
835.2	1.51833e+08
835.3	1.36975e+08
835.3	1.22022e+08
835.4	1.29558e+08
835.6	1.30788e+08
835.7	1.11912e+08
835.9	1.03189e+08
835.9	1.47444e+08
835.9	9.92554e+07
836.3	1.50043e+08
836.4	5.94699e+07
836.5	2.11687e+07
836.6	1.18167e+08
836.6	1.23635e+08
836.7	1.10021e+08
836.8	1.00949e+08
836.8	1.17855e+07
836.9	1.36181e+08
836.9	1.28825e+08
837.1	1.48395e+08
837.2	6.28701e+07
837.4	4.06788e+07
837.7	1.48056e+08
837.8	5.60959e+07
838	1.06652e+08
838	1.17815e+08
838.2	1.17375e+08
838.3	4.24652e+07
838.4	5.28962e+07
838.6	1.33763e+08
838.7	1.44993e+08
839.2	1.71758e+08
839.3	9.98593e+07
839.5	1.09478e+08
840.8	9.90161e+07
841.1	1.08635e+08
842.7	1.31749e+08
845	1.5891e+08
845.4	6.9886e+07
845.5	1.34841e+08
847	4.71486e+06
850.8	8.59972e+07
851.5	1.25064e+08
852.3	1.31658e+08
856.5	1.63013e+08
856.7	1.58245e+08
856.9	1.58676e+08
861.1	8.12814e+06
862.2	1.64456e+07
862.6	NaN
863.4	1.5629e+08
864.1	1.71401e+08
864.6	1.20288e+08
864.8	7.00559e+07
864.9	6.29295e+07
865.1	1.61526e+08
865.1	3.22926e+07
865.5	5.19259e+07
866.4	1.4748e+08
866.5	1.49192e+08
867.1	1.2996e+08
867.3	1.68189e+08
867.8	1.29048e+08
869.1	2.94997e+07
869.9	2.79327e+07
872.9	1.09113e+08
876.8	7.3111e+07
877.2	1.49375e+08
878.3	5.06026e+07
879.2	4.55303e+07
880.2	8.19284e+07
880.7	1.49254e+08
881.5	2.06263e+07
881.8	9.98925e+06
882.2	6.01739e+07
882.2	1.14468e+08
885.2	1.09734e+08
885.6	1.21666e+07
886	1.04075e+08
887.2	6.65653e+07
887.4	8.964e+06
888.2	4.44984e+07
889.2	5.46319e+07
891.8	4.19551e+07
892.8	6.78702e+06
893.5	4.92718e+07
893.5	1.78382e+07
895.1	1.38355e+08
896.9	1.40803e+08
897.3	1.32902e+08
897.4	1.38451e+08
899.8	3.21949e+07
900.3	1.91703e+08
900.4	5.07178e+07
902.1	6.43316e+07
902.8	1.24235e+08
903.6	2.14542e+07
906.5	7.70568e+07
908.1	1.01194e+08
909.3	1.31754e+07
909.6	1.37266e+07
910	5.83838e+06
910.1	6.67706e+06
910.1	3.60405e+07
910.1	1.39668e+07
910.4	6.15621e+07
910.4	2.92387e+07
910.5	8.22155e+07
910.5	6.27732e+06
910.5	1.18194e+07
910.5	NaN
910.5	4.34814e+06
910.6	9.49568e+06
910.6	2.30945e+07
910.6	1.19944e+07
910.7	3.33259e+06
910.8	5.52262e+06
910.8	4.3525e+07
910.8	4.46571e+06
910.8	3.21006e+06
910.9	7.71568e+07
910.9	1.28342e+07
910.9	4.19208e+06
910.9	5.46973e+06
911	1.38816e+07
911	2.36533e+07
911	1.53206e+07
911	1.66347e+07
911.1	6.21343e+06
911.1	1.89578e+07
911.1	1.2777e+07
911.2	6.35337e+07
911.3	6.65327e+07
911.3	6.09851e+07
911.3	2.74761e+07
911.3	NaN
911.3	1.18402e+07
911.3	1.01756e+07
911.4	1.91542e+07
911.4	8.62176e+07
911.4	8.0659e+07
911.4	5.80981e+07
911.4	2.13e+07
911.4	1.3401e+07
911.4	2.95228e+06
911.4	1.75599e+07
911.5	6.50895e+06
911.5	1.8709e+07
911.5	2.23902e+07
911.5	3.03295e+07
911.6	1.33755e+07
911.6	6.33365e+07
911.6	8.50851e+06
911.6	1.46674e+07
911.6	1.1794e+07
911.6	1.5337e+07
911.7	1.10711e+08
911.7	1.35059e+07
911.7	2.70007e+06
911.7	1.61824e+07
911.7	2.86768e+07
911.8	1.90347e+07
911.8	2.33956e+07
911.8	5.15905e+07
911.8	8.14106e+06
911.8	9.82094e+06
911.8	2.27484e+07
911.9	6.73495e+07
912	2.56556e+07
912	1.0627e+07
912	9.26702e+07
912	8.37722e+07
912	9.29003e+07
912	6.29045e+07
912	2.59327e+07
912.1	3.2795e+07
912.1	6.53992e+07
912.1	7.93658e+07
912.1	7.88565e+07
912.1	8.10912e+07
912.1	6.49263e+07
912.1	6.15384e+06
912.1	3.42028e+07
912.1	3.00114e+07
912.1	2.14036e+07
912.2	5.36009e+06
912.2	3.37382e+07
912.2	3.9346e+07
912.2	7.7601e+07
912.2	5.42506e+07
912.2	2.2567e+07
912.2	1.86358e+07
912.3	3.24162e+07
912.3	3.20862e+07
912.3	3.26572e+07
912.3	7.6141e+06
912.3	5.54161e+07
912.3	6.13049e+07
912.3	6.92314e+07
912.3	8.25001e+07
912.3	2.36292e+07
912.4	2.13017e+07
912.4	1.63998e+07
912.4	7.59634e+07
912.4	6.85425e+07
912.4	3.48528e+07
912.4	1.97188e+07
912.4	NaN
912.4	3.59825e+07
912.5	2.39423e+07
912.5	5.15341e+07
912.5	2.40921e+07
912.5	2.08555e+07
912.5	2.24863e+07
912.5	2.20178e+07
912.5	6.70478e+07
912.5	9.6445e+07
912.5	1.64183e+07
912.5	1.28237e+07
912.6	9.4125e+06
912.6	1.22854e+07
912.6	3.61577e+07
912.6	2.40547e+07
912.6	6.04815e+06
912.6	8.91406e+06
912.6	6.87625e+07
912.6	6.42078e+07
912.6	6.48346e+07
912.6	5.30681e+07
912.6	1.15883e+07
912.6	2.51582e+07
912.6	3.894e+06
912.6	1.48369e+07
912.6	2.6379e+07
912.6	1.1501e+07
912.7	2.77149e+07
912.7	1.88183e+07
912.7	4.49028e+07
912.7	1.86143e+07
912.7	2.6563e+07
912.7	1.29402e+07
912.7	3.37122e+07
912.7	1.86796e+07
912.7	2.06657e+07
912.7	1.36985e+07
912.7	2.13508e+07
912.7	3.07541e+07
912.7	1.30328e+07
912.7	1.18109e+07
912.7	7.26494e+06
912.7	1.83048e+07
912.7	3.20422e+07
912.7	8.16207e+07
912.7	9.75824e+07
912.7	7.19661e+07
912.7	8.25592e+07
912.7	4.81852e+07
912.7	4.99437e+06
912.8	2.75717e+07
912.8	3.60509e+07
912.8	2.39717e+07
912.8	2.53888e+07
912.8	1.65969e+07
912.8	2.82837e+07
912.8	2.52994e+07
912.8	4.10046e+07
912.8	1.17408e+07
912.8	2.60735e+07
912.8	3.22591e+07
912.8	3.4796e+07
912.8	1.96673e+07
912.8	2.80239e+07
912.8	7.44018e+06
912.8	1.19736e+07
912.8	1.51921e+07
912.8	2.32805e+07
912.8	4.42347e+06
912.8	2.31642e+07
912.8	1.45116e+07
912.9	3.60136e+07
912.9	2.09597e+07
912.9	4.53537e+07
912.9	4.64217e+07
912.9	4.04003e+07
912.9	2.16636e+07
912.9	4.19974e+07
912.9	1.36192e+07
912.9	1.11812e+07
912.9	3.33121e+07
912.9	3.60543e+07
912.9	1.2844e+07
912.9	1.86338e+07
912.9	1.89863e+07
912.9	5.82534e+07
912.9	6.68668e+07
912.9	2.07318e+07
912.9	1.0442e+07
912.9	8.27918e+06
913	4.71785e+07
913	1.45221e+07
913	4.52695e+07
913	2.5512e+07
913	3.7264e+07
913	2.30119e+07
913	2.89192e+07
913	2.44875e+07
913	2.91711e+07
913	2.13387e+07
913	1.95306e+07
913	3.5747e+07
913	2.07358e+07
913	1.06272e+07
913	6.34394e+06
913	2.37595e+07
913	9.4729e+06
913	8.10883e+06
913	1.92648e+07
913	2.33102e+07
913	5.27093e+07
913	7.98692e+07
913	5.49856e+07
913	1.95375e+07
913	2.36118e+07
913	8.0749e+06
913.1	2.0134e+07
913.1	1.56223e+07
913.1	2.71289e+07
913.1	2.03188e+07
913.1	3.06379e+07
913.1	1.76177e+07
913.1	3.08011e+07
913.1	2.17749e+07
913.1	1.48181e+07
913.1	2.74523e+07
913.1	1.97241e+07
913.1	1.73227e+07
913.1	2.41941e+07
913.1	8.03284e+06
913.1	1.69737e+07
913.1	2.39457e+07
913.1	1.25008e+07
913.1	7.71624e+07
913.1	5.21817e+07
913.1	4.63762e+07
913.1	2.36753e+07
913.1	1.55725e+07
913.2	3.25731e+07
913.2	2.93919e+07
913.2	1.9271e+07
913.2	2.97705e+07
913.2	3.73058e+07
913.2	1.32234e+07
913.2	2.03944e+07
913.2	1.20267e+07
913.2	1.83942e+07
913.2	1.24704e+07
913.2	2.37839e+07
913.2	2.18373e+07
913.2	1.64767e+07
913.2	2.32703e+07
913.2	1.46084e+07
913.2	9.58358e+06
913.2	2.60868e+07
913.2	1.80445e+07
913.2	3.32339e+07
913.2	2.71609e+07
913.2	2.86662e+07
913.2	5.32128e+06
913.2	1.06635e+07
913.2	4.74491e+07
913.2	2.55401e+07
913.2	1.12628e+07
913.2	1.93098e+07
913.2	2.38563e+07
913.2	6.90932e+07
913.2	3.52759e+07
913.2	4.94081e+07
913.2	3.96251e+07
913.2	1.16723e+07
913.3	1.9907e+07
913.3	1.65907e+07
913.3	3.82131e+07
913.3	2.79787e+07
913.3	3.7098e+07
913.3	3.96754e+07
913.3	2.9378e+07
913.3	2.34863e+07
913.3	2.03721e+07
913.3	3.31165e+07
913.3	1.89483e+07
913.3	1.59884e+07
913.3	3.20846e+07
913.3	2.18708e+07
913.3	2.16339e+07
913.3	1.86178e+07
913.3	9.55307e+06
913.3	8.44693e+06
913.3	1.5909e+07
913.3	2.32605e+07
913.3	9.31798e+06
913.3	7.26084e+07
913.3	7.66718e+07
913.3	9.5666e+06
913.3	5.887e+06
913.3	1.51196e+07
913.4	3.28203e+07
913.4	1.94363e+07
913.4	2.4293e+07
913.4	2.90625e+07
913.4	3.10876e+07
913.4	4.12018e+07
913.4	2.60167e+07
913.4	2.2429e+07
913.4	3.7035e+07
[truncated: 30,382 more rows]
