# Supplementary material for: Isoprene nitrates drive new particle formation in Amazon’s upper troposphere
Source: Nature. 2024 Dec 4;636(8041):124–30. doi: 10.1038/s41586-024-08192-4 (PMC11618076; doi:10.1038/s41586-024-08192-4)
Supplement: Supplementary file 11 — Source Data Extended Data Fig. 7 [file 41586_2024_8192_MOESM11_ESM.xlsx]

## Sheet: ED8 Panel a
Height (km)	0-7 (hour)	8-17 (hour)	18-24 (hour)
0-2 (km)	0	0	0
3-8 (km)	0	0	0
9-15 (km)	0	29	3

## Sheet: ED8 Panel b datapoints
Height (km)	0.0 (hour)	0.5 (hour)	1.0 (hour)	1.5 (hour)	2.0 (hour)	2.5 (hour)	3.0 (hour)	3.5 (hour)	4.0 (hour)	4.5 (hour)	5.0 (hour)	5.5 (hour)	6.0 (hour)	6.5 (hour)	7.0 (hour)	7.5 (hour)	8.0 (hour)	8.5 (hour)	9.0 (hour)	9.5 (hour)	10.0 (hour)	10.5 (hour)	11.0 (hour)	11.5 (hour)	12.0 (hour)	12.5 (hour)	13.0 (hour)	13.5 (hour)	14.0 (hour)	14.5 (hour)	15.0 (hour)	15.5 (hour)	16.0 (hour)	16.5 (hour)	17.0 (hour)	17.5 (hour)	18.0 (hour)	18.5 (hour)	19.0 (hour)	19.5 (hour)	20.0 (hour)	20.5 (hour)	21.0 (hour)	21.5 (hour)	22.0 (hour)	22.5 (hour)	23.0 (hour)	23.5 (hour)
0 km	42	NaN	48	29	NaN	NaN	21	179	381	411	180	180	180	179	220	359	121	138	71	611	379	321	NaN	NaN	174	180	59	47	389	357	165	34	149	45	180	383	475	282	33	79	48	39	NaN	NaN	NaN	NaN	NaN	88
1 km	NaN	NaN	24	NaN	NaN	NaN	NaN	NaN	NaN	16	NaN	NaN	NaN	NaN	9	NaN	18	33	32	20	NaN	15	136	127	6	NaN	19	13	41	85	7	24	NaN	15	3	68	161	35	4	18	25	113	NaN	126	15	NaN	NaN	20
2 km	NaN	NaN	18	NaN	NaN	NaN	NaN	NaN	NaN	17	NaN	NaN	NaN	NaN	9	NaN	32	9	167	22	2	22	19	188	185	48	19	13	41	81	8	22	NaN	16	60	70	4	43	17	NaN	13	27	15	13	10	NaN	NaN	13
3 km	NaN	NaN	11	NaN	NaN	NaN	NaN	NaN	NaN	18	NaN	NaN	NaN	NaN	8	NaN	29	NaN	20	13	13	26	26	31	4	30	20	13	36	58	NaN	34	NaN	8	93	44	NaN	36	27	NaN	13	20	19	13	9	NaN	NaN	10
4 km	NaN	85	79	NaN	NaN	NaN	NaN	NaN	NaN	18	NaN	NaN	NaN	NaN	9	NaN	31	NaN	20	13	13	26	33	129	105	79	20	98	304	117	6	32	39	179	191	178	111	66	82	NaN	26	19	76	28	10	NaN	NaN	10
5 km	NaN	13	NaN	NaN	NaN	NaN	NaN	NaN	NaN	21	NaN	NaN	NaN	NaN	11	NaN	36	NaN	19	13	13	26	13	44	6	65	19	39	40	68	13	32	19	27	13	37	13	23	14	NaN	39	1	NaN	NaN	10	NaN	NaN	10
6 km	NaN	14	NaN	NaN	NaN	NaN	NaN	NaN	NaN	26	NaN	NaN	NaN	NaN	9	2	38	NaN	20	6	20	26	13	29	20	24	22	86	28	87	13	37	20	41	NaN	36	13	23	13	NaN	40	NaN	NaN	NaN	10	NaN	NaN	10
7 km	NaN	13	NaN	NaN	NaN	NaN	NaN	NaN	NaN	13	14	NaN	NaN	NaN	NaN	13	34	6	20	NaN	25	21	23	30	19	13	36	108	20	29	17	32	20	43	NaN	38	13	25	13	1	34	NaN	NaN	NaN	9	NaN	NaN	10
8 km	NaN	12	NaN	NaN	NaN	NaN	NaN	NaN	NaN	NaN	28	NaN	NaN	NaN	NaN	16	29	20	13	NaN	28	18	31	29	19	123	29	106	19	3	57	21	19	42	5	34	13	24	13	13	21	NaN	NaN	NaN	10	NaN	NaN	9
9 km	NaN	14	NaN	NaN	NaN	NaN	NaN	NaN	NaN	NaN	32	NaN	NaN	NaN	NaN	36	51	37	NaN	109	50	16	31	27	26	39	247	132	49	45	68	20	20	47	13	25	14	27	52	98	19	NaN	NaN	NaN	45	63	85	NaN
10 km	NaN	13	NaN	NaN	NaN	NaN	NaN	NaN	NaN	NaN	286	207	NaN	NaN	NaN	144	164	296	180	71	305	208	165	224	166	443	439	322	238	213	219	276	202	305	457	82	3	208	110	145	199	180	60	100	232	146	117	70
11 km	NaN	13	NaN	NaN	NaN	NaN	NaN	NaN	NaN	NaN	NaN	121	180	180	179	149	77	180	180	180	210	200	496	218	200	140	482	117	39	57	396	424	364	207	155	130	50	89	274	146	63	NaN	17	69	NaN	56	10	87
12 km	180	3	NaN	NaN	NaN	NaN	NaN	NaN	NaN	NaN	NaN	32	180	180	180	143	218	180	180	174	206	351	385	290	163	189	208	346	89	164	216	86	91	56	7	NaN	12	10	27	34	NaN	NaN	59	7	NaN	20	10	23
13 km	NaN	NaN	NaN	NaN	NaN	NaN	NaN	NaN	NaN	NaN	NaN	NaN	NaN	NaN	NaN	36	22	NaN	NaN	6	13	50	NaN	NaN	124	170	NaN	51	145	NaN	74	185	191	145	NaN	NaN	118	9	NaN	101	NaN	NaN	NaN	NaN	NaN	1	138	NaN
14 km	NaN	NaN	NaN	NaN	NaN	NaN	NaN	NaN	NaN	NaN	NaN	NaN	NaN	NaN	NaN	NaN	NaN	NaN	NaN	NaN	NaN	NaN	NaN	NaN	NaN	NaN	NaN	NaN	NaN	NaN	NaN	NaN	NaN	NaN	NaN	NaN	NaN	NaN	NaN	NaN	NaN	NaN	NaN	NaN	NaN	NaN	NaN	NaN

## Sheet: ED8 Panel b number of flights
Altitude (km)	Hour	# of flights	more than 300 datapoints
0.5	0	1	no
0.5	1	1	no
0.5	1.5	1	no
0.5	3	1	no
0.5	3.5	1	no
0.5	4	3	yes
0.5	4.5	3	yes
0.5	5	1	no
0.5	5.5	1	no
0.5	6	1	no
0.5	6.5	1	no
0.5	7	3	yes
0.5	7.5	2	no
0.5	8	2	no
0.5	8.5	1	no
0.5	9	3	yes
0.5	9.5	4	yes
0.5	10	3	no
0.5	10.5	3	yes
0.5	12	1	no
0.5	12.5	1	no
0.5	13	1	no
0.5	13.5	1	no
0.5	14	4	yes
0.5	14.5	4	yes
0.5	15	1	no
0.5	15.5	1	no
0.5	16	1	no
0.5	16.5	1	no
0.5	17	1	no
0.5	17.5	4	yes
0.5	18	4	yes
0.5	18.5	2	no
0.5	19	1	no
0.5	19.5	1	no
0.5	20	1	no
0.5	20.5	1	no
0.5	23.5	1	no
1.5	1	1	no
1.5	4.5	2	no
1.5	7	1	no
1.5	8	2	no
1.5	8.5	1	no
1.5	9	2	no
1.5	9.5	2	no
1.5	10.5	2	no
1.5	11	1	no
1.5	11.5	3	no
1.5	12	1	no
1.5	13	1	no
1.5	13.5	1	no
1.5	14	3	no
1.5	14.5	3	no
1.5	15	1	no
1.5	15.5	1	no
1.5	16.5	1	no
1.5	17	1	no
1.5	17.5	4	no
1.5	18	2	no
1.5	18.5	2	no
1.5	19	1	no
1.5	19.5	1	no
1.5	20	1	no
1.5	20.5	1	no
1.5	21.5	1	no
1.5	22	1	no
1.5	23.5	1	no
2.5	1	1	no
2.5	4.5	2	no
2.5	7	1	no
2.5	8	3	no
2.5	8.5	1	no
2.5	9	2	no
2.5	9.5	2	no
2.5	10	1	no
2.5	10.5	2	no
2.5	11	2	no
2.5	11.5	3	yes
2.5	12	2	no
2.5	12.5	1	no
2.5	13	1	no
2.5	13.5	1	no
2.5	14	3	no
2.5	14.5	4	no
2.5	15	1	no
2.5	15.5	2	no
2.5	16.5	1	no
2.5	17	1	no
2.5	17.5	4	no
2.5	18	1	no
2.5	18.5	3	no
2.5	19	1	no
2.5	20	1	no
2.5	20.5	1	no
2.5	21	1	no
2.5	21.5	1	no
2.5	22	1	no
2.5	23.5	1	no
3.5	1	1	no
3.5	4.5	2	no
3.5	7	1	no
3.5	8	3	no
3.5	9	1	no
3.5	9.5	1	no
3.5	10	1	no
3.5	10.5	2	no
3.5	11	2	no
3.5	11.5	2	no
3.5	12	1	no
3.5	12.5	1	no
3.5	13	1	no
3.5	13.5	1	no
3.5	14	2	no
3.5	14.5	3	no
3.5	15.5	2	no
3.5	16.5	1	no
3.5	17	1	no
3.5	17.5	3	no
3.5	18.5	3	no
3.5	19	1	no
3.5	20	1	no
3.5	20.5	1	no
3.5	21	1	no
3.5	21.5	1	no
3.5	22	1	no
3.5	23.5	1	no
4.5	0.5	1	no
4.5	1	1	no
4.5	4.5	2	no
4.5	7	1	no
4.5	8	3	no
4.5	9	1	no
4.5	9.5	1	no
4.5	10	1	no
4.5	10.5	2	no
4.5	11	2	no
4.5	11.5	3	no
4.5	12	1	no
4.5	12.5	2	no
4.5	13	1	no
4.5	13.5	2	no
4.5	14	4	yes
4.5	14.5	4	no
4.5	15	1	no
4.5	15.5	2	no
4.5	16	1	no
4.5	16.5	3	no
4.5	17	2	no
4.5	17.5	4	no
4.5	18	1	no
4.5	18.5	3	no
4.5	19	2	no
4.5	20	1	no
4.5	20.5	1	no
4.5	21	1	no
4.5	21.5	1	no
4.5	22	1	no
4.5	23.5	1	no
5.5	0.5	1	no
5.5	4.5	2	no
5.5	7	1	no
5.5	8	3	no
5.5	9	1	no
5.5	9.5	1	no
5.5	10	1	no
5.5	10.5	2	no
5.5	11	1	no
5.5	11.5	3	no
5.5	12	1	no
5.5	12.5	2	no
5.5	13	1	no
5.5	13.5	3	no
5.5	14	3	no
5.5	14.5	2	no
5.5	15	1	no
5.5	15.5	2	no
5.5	16	1	no
5.5	16.5	3	no
5.5	17	1	no
5.5	17.5	3	no
5.5	18	1	no
5.5	18.5	2	no
5.5	19	1	no
5.5	20	2	no
5.5	20.5	1	no
5.5	22	1	no
5.5	23.5	1	no
6.5	0.5	1	no
6.5	4.5	2	no
6.5	7	1	no
6.5	7.5	1	no
6.5	8	3	no
6.5	9	1	no
6.5	9.5	1	no
6.5	10	2	no
6.5	10.5	2	no
6.5	11	1	no
6.5	11.5	2	no
6.5	12	1	no
6.5	12.5	2	no
6.5	13	2	no
6.5	13.5	4	no
6.5	14	2	no
6.5	14.5	2	no
6.5	15	1	no
6.5	15.5	2	no
6.5	16	1	no
6.5	16.5	3	no
6.5	17.5	3	no
6.5	18	1	no
6.5	18.5	2	no
6.5	19	1	no
6.5	20	2	no
6.5	22	1	no
6.5	23.5	1	no
7.5	0.5	1	no
7.5	4.5	2	no
7.5	5	2	no
7.5	7.5	1	no
7.5	8	3	no
7.5	8.5	1	no
7.5	9	1	no
7.5	10	2	no
7.5	10.5	2	no
7.5	11	2	no
7.5	11.5	2	no
7.5	12	1	no
7.5	12.5	1	no
7.5	13	2	no
7.5	13.5	5	no
7.5	14	1	no
7.5	14.5	2	no
7.5	15	2	no
7.5	15.5	2	no
7.5	16	1	no
7.5	16.5	3	no
7.5	17.5	3	no
7.5	18	1	no
7.5	18.5	2	no
7.5	19	1	no
7.5	19.5	1	no
7.5	20	2	no
7.5	22	1	no
7.5	23.5	1	no
8.5	0.5	1	no
8.5	5	2	no
8.5	7.5	1	no
8.5	8	2	no
8.5	8.5	2	no
8.5	9	1	no
8.5	10	2	no
8.5	10.5	1	no
8.5	11	2	no
8.5	11.5	2	no
8.5	12	1	no
8.5	12.5	2	no
8.5	13	1	no
8.5	13.5	5	no
8.5	14	1	no
8.5	14.5	1	no
8.5	15	4	no
8.5	15.5	2	no
8.5	16	1	no
8.5	16.5	3	no
8.5	17	1	no
8.5	17.5	3	no
8.5	18	1	no
8.5	18.5	2	no
8.5	19	1	no
8.5	19.5	1	no
8.5	20	1	no
8.5	22	1	no
8.5	23.5	1	no
9.5	0.5	1	no
9.5	5	2	no
9.5	7.5	2	no
9.5	8	3	no
9.5	8.5	2	no
9.5	9.5	1	no
9.5	10	3	no
9.5	10.5	1	no
9.5	11	2	no
9.5	11.5	2	no
9.5	12	1	no
9.5	12.5	2	no
9.5	13	2	no
9.5	13.5	6	no
9.5	14	2	no
9.5	14.5	1	no
9.5	15	4	no
9.5	15.5	1	no
9.5	16	1	no
9.5	16.5	3	no
9.5	17	1	no
9.5	17.5	2	no
9.5	18	1	no
9.5	18.5	2	no
9.5	19	2	no
9.5	19.5	3	no
9.5	20	1	no
9.5	22	2	no
9.5	22.5	1	no
9.5	23	2	no
10.5	0.5	1	no
10.5	5	2	no
10.5	5.5	2	no
10.5	7.5	2	no
10.5	8	3	yes
10.5	8.5	2	no
10.5	9	1	no
10.5	9.5	1	no
10.5	10	3	yes
10.5	10.5	3	no
10.5	11	4	no
10.5	11.5	4	no
10.5	12	3	yes
10.5	12.5	4	yes
10.5	13	4	yes
10.5	13.5	7	yes
10.5	14	3	no
10.5	14.5	2	no
10.5	15	6	yes
10.5	15.5	3	yes
10.5	16	2	no
10.5	16.5	4	yes
10.5	17	3	yes
10.5	17.5	2	no
10.5	18	1	no
10.5	18.5	3	no
10.5	19	3	no
10.5	19.5	3	no
10.5	20	2	no
10.5	20.5	1	no
10.5	21	1	no
10.5	21.5	1	no
10.5	22	2	no
10.5	22.5	2	no
10.5	23	2	no
10.5	23.5	1	no
11.5	0.5	1	no
11.5	5.5	2	no
11.5	6	1	no
11.5	6.5	1	no
11.5	7	1	no
11.5	7.5	1	no
11.5	8	1	no
11.5	8.5	1	no
11.5	9	1	no
11.5	9.5	1	no
11.5	10	2	no
11.5	10.5	2	no
11.5	11	5	yes
11.5	11.5	2	no
11.5	12	3	yes
11.5	12.5	2	no
11.5	13	4	yes
11.5	13.5	6	yes
11.5	14	1	no
11.5	14.5	2	no
11.5	15	5	yes
11.5	15.5	5	yes
11.5	16	3	no
11.5	16.5	3	no
11.5	17	2	no
11.5	17.5	1	no
11.5	18	1	no
11.5	18.5	2	no
11.5	19	3	yes
11.5	19.5	3	yes
11.5	20	1	no
11.5	21	1	no
11.5	21.5	1	no
11.5	22.5	2	no
11.5	23	1	no
11.5	23.5	1	no
12.5	0	1	no
12.5	0.5	1	no
12.5	5.5	1	no
12.5	6	1	no
12.5	6.5	1	no
12.5	7	1	no
12.5	7.5	1	no
12.5	8	2	no
12.5	8.5	1	no
12.5	9	1	no
12.5	9.5	1	no
12.5	10	2	no
12.5	10.5	3	yes
12.5	11	4	yes
12.5	11.5	2	no
12.5	12	4	yes
12.5	12.5	2	no
12.5	13	3	no
12.5	13.5	5	yes
12.5	14	2	no
12.5	14.5	2	no
12.5	15	3	yes
12.5	15.5	3	yes
12.5	16	1	no
12.5	16.5	2	no
12.5	17	1	no
12.5	18	1	no
12.5	18.5	1	no
12.5	19	1	no
12.5	19.5	2	no
12.5	21	1	no
12.5	21.5	1	no
12.5	22.5	1	no
12.5	23	1	no
12.5	23.5	1	no
13.5	7.5	1	no
13.5	8	1	no
13.5	9.5	1	no
13.5	10	1	no
13.5	10.5	1	no
13.5	12	2	no
13.5	12.5	1	no
13.5	13.5	1	no
13.5	14	1	no
13.5	15	1	no
13.5	15.5	3	no
13.5	16	2	no
13.5	16.5	1	no
13.5	18	1	no
13.5	18.5	1	no
13.5	19.5	1	no
13.5	22.5	1	no
13.5	23	1	no
