# Supplementary material for: Isoprene nitrates drive new particle formation in Amazon’s upper troposphere
Source: Nature. 2024 Dec 4;636(8041):124–30. doi: 10.1038/s41586-024-08192-4 (PMC11618076; doi:10.1038/s41586-024-08192-4)
Supplement: Supplementary file 12 — Source Data Extended Data Fig. 8 [file 41586_2024_8192_MOESM12_ESM.xlsx]

## Sheet: ED8 Panel a and c
Altitude (m)	Latitude (degree)	Longitude (degree)	N 2to5 (scm^3)
8018.8	-2.74923	-59.1269	117.377
8085	-2.74784	-59.1104	161.313
8162.4	-2.74645	-59.0938	412.461
8242.6	-2.74506	-59.0772	282.164
8323.5	-2.74365	-59.0606	465.279
8398.9	-2.74225	-59.0439	431.531
8471.8	-2.74086	-59.0272	503.33
8544.8	-2.73945	-59.0105	544.114
8614.4	-2.73804	-58.9937	343.944
8672.1	-2.73661	-58.9768	501.278
8733.2	-2.73518	-58.9597	406.879
8798	-2.73375	-58.9427	252.647
8870.5	-2.73231	-58.9255	289.221
8939.5	-2.73087	-58.9084	273.389
9007.1	-2.72941	-58.8911	368.428
9065.4	-2.72796	-58.8738	303.531
9116.4	-2.72649	-58.8564	405.527
9165.6	-2.72501	-58.8389	412.244
9226.6	-2.72352	-58.8213	410.278
9298.7	-2.72204	-58.8036	386.105
9380.2	-2.72056	-58.786	NaN
9454.2	-2.71908	-58.7684	NaN
9512.5	-2.71758	-58.7507	NaN
9573.9	-2.71608	-58.733	NaN
9645	-2.71459	-58.7153	NaN
9704.6	-2.7131	-58.6975	NaN
9757.3	-2.71159	-58.6797	NaN
9806.9	-2.71008	-58.6618	NaN
9864.6	-2.70855	-58.6438	NaN
9928.2	-2.70703	-58.6257	414.234
9997.8	-2.70551	-58.6076	455.215
10066.5	-2.70399	-58.5896	5.07063
10117.4	-2.70245	-58.5715	84.0772
10173.5	-2.70092	-58.5533	1
10238.1	-2.69938	-58.5352	123.104
10296.4	-2.69785	-58.517	42.2222
10350.7	-2.69631	-58.4988	139.378
10393.6	-2.69476	-58.4805	294.98
10446.6	-2.69321	-58.4622	534.538
10496.6	-2.69166	-58.4438	553.119
10543	-2.6901	-58.4254	431.658
10596	-2.68847	-58.4069	607.725
10645	-2.68682	-58.3883	489.549
10681.4	-2.68517	-58.3697	347.77
10681.2	-2.68348	-58.3511	660.478
10680.4	-2.68176	-58.3323	738.01
10682	-2.68005	-58.3136	704.212
10680.7	-2.67835	-58.295	368.9
10680.7	-2.67668	-58.2763	886.087
10690.7	-2.67251	-58.2582	380.043
10690.4	-2.66371	-58.2417	494.535
10686.3	-2.65074	-58.2281	534.95
10686.6	-2.63445	-58.2183	787.667
10684.8	-2.61596	-58.2131	1963.07
10682.7	-2.59655	-58.2129	4310.66
10683.2	-2.57761	-58.2177	5332.67
10681.6	-2.56045	-58.2272	7272.38
10681.9	-2.5463	-58.2409	8032.96
10679.1	-2.53591	-58.2577	3442.66
10678.3	-2.52929	-58.2762	1818.82
10676.1	-2.52607	-58.2956	1861.43
10672.1	-2.52279	-58.315	1219.79
10677.3	-2.51817	-58.3342	798.179
10679.3	-2.51301	-58.3532	923.242
10680.3	-2.5075	-58.372	829.525
10680.2	-2.50176	-58.3907	832.241
10680.4	-2.49588	-58.4094	746.075
10685.2	-2.48991	-58.4279	1060.65
10706.1	-2.48386	-58.4465	989.011
10746.2	-2.47775	-58.465	896.34
10791.8	-2.47159	-58.4837	869.34
10835.7	-2.4654	-58.5023	789.182
10881	-2.45917	-58.5211	818.812
10917.3	-2.45291	-58.5398	1929.24
10945.8	-2.44662	-58.5587	4714.8
10983.1	-2.44029	-58.5776	7430.6
10989.9	-2.43393	-58.5966	5386.82
10989.8	-2.42758	-58.6157	2304.18
10989.6	-2.42121	-58.6347	5716.74
10990.8	-2.41485	-58.6537	3816.78
10987	-2.40848	-58.6727	5666.58
10988.6	-2.40212	-58.6918	23462.1
10989.7	-2.39574	-58.7107	30981.8
10989.1	-2.38944	-58.7296	22073.3
10988.2	-2.38319	-58.7483	13612.9
10989.5	-2.37701	-58.7667	12294
10987.4	-2.37088	-58.785	14262
10987.4	-2.3648	-58.8032	9701.78
10987.5	-2.35875	-58.8213	9409.63
10989.4	-2.3527	-58.8393	7042.97
10988.8	-2.34666	-58.8573	5441.31
10990.2	-2.34062	-58.8754	3316.66
10990.7	-2.33456	-58.8935	1629.04
10989.9	-2.32848	-58.9117	1166.5
10989.5	-2.32238	-58.9299	883.689
10988.2	-2.31626	-58.9481	859.075
10988.8	-2.31013	-58.9664	947.624
10989.9	-2.30401	-58.9847	1070.54
10989.4	-2.29789	-59.003	1135.35
10988.6	-2.29177	-59.0213	1499.42
10990.3	-2.28562	-59.0397	1435.25
10990.8	-2.27941	-59.0582	1570.97
10990.1	-2.27316	-59.0769	1628.47
10992	-2.26685	-59.0957	925.19
10991.8	-2.26049	-59.1147	738.395
10990.7	-2.2541	-59.1338	938.185
10990	-2.24768	-59.153	741.312
10990.5	-2.24123	-59.1722	847.28
10990.3	-2.23479	-59.1915	821.619
10990.8	-2.22834	-59.2107	1059.62
10989	-2.22191	-59.2299	2061.92
10989.3	-2.2155	-59.249	2196.99
10989.6	-2.20846	-59.27	1778.14
10990.4	-2.20209	-59.289	899.744
10989	-2.19573	-59.308	1669.99
10989.5	-2.18939	-59.3269	2861.82
10989.9	-2.18305	-59.3458	2010.76
10990.4	-2.17671	-59.3647	2228.94
10990.3	-2.17037	-59.3836	1654.39
10990.6	-2.16403	-59.4026	1194.19
10989.6	-2.15767	-59.4215	1063.02
10991.1	-2.15131	-59.4405	909.677
10990.1	-2.14493	-59.4595	835.612
10990.6	-2.13856	-59.4785	750.652
10989.4	-2.13218	-59.4976	960.998
10990.2	-2.12581	-59.5166	719.355
10990.2	-2.11944	-59.5356	598.493
10990	-2.11307	-59.5546	1158.89
10990	-2.10671	-59.5735	905.747
10989.4	-2.10035	-59.5925	803.997
10989.4	-2.094	-59.6114	826.235
10990.8	-2.08766	-59.6303	697.802
10990	-2.08133	-59.6492	820.033
10989.3	-2.07499	-59.6681	1005.95
10990.4	-2.06865	-59.687	977.659
10990.6	-2.0623	-59.706	906.313
10990.2	-2.05596	-59.7249	964.62
10990.5	-2.04959	-59.7439	841.05
10989.5	-2.04323	-59.7628	708.003
10990.9	-2.03687	-59.7818	845.783
10990.7	-2.03049	-59.8008	669.502
10990.3	-2.02411	-59.8198	915.472
10989.6	-2.01775	-59.8388	1081.18
10990.3	-2.01138	-59.8577	938.949
10989.7	-2.00503	-59.8767	768.334
10989.9	-1.99868	-59.8956	731.074
10989.9	-1.99234	-59.9145	982.888
10990	-1.98599	-59.9334	816.093
10990.6	-1.97965	-59.9523	747.823
10989.2	-1.9733	-59.9712	839.313
10990.3	-1.96695	-59.9902	640.656
10990.1	-1.96058	-60.0092	981.757
10990.1	-1.95421	-60.0281	897.481
10989.2	-1.94783	-60.0471	1378.54
10990.8	-1.94145	-60.0661	2733.98
10990.9	-1.93508	-60.0851	2872.65
10989.1	-1.92869	-60.1041	2489.77
10989.9	-1.92231	-60.1231	1473.61
10989.4	-1.91593	-60.1421	1116.62
10989.4	-1.90957	-60.1611	970.802
10989.3	-1.9032	-60.1801	895.398
10989.9	-1.89684	-60.199	1195.97
10989.8	-1.89046	-60.218	1087.95
10989.8	-1.8841	-60.237	1469.87
10990.6	-1.87772	-60.256	2440.75
10989.9	-1.87132	-60.275	2754.17
10990.5	-1.86493	-60.294	3901.88
10989.7	-1.85852	-60.3131	4184.94
10989.9	-1.8521	-60.3322	4229.5
10990	-1.84567	-60.3514	3960.72
10991.1	-1.83924	-60.3705	2051.6
10989.3	-1.83281	-60.3897	1168.59
10988.9	-1.8264	-60.4088	1931.1
10990.5	-1.81997	-60.4279	2114.78
10989.6	-1.81354	-60.447	1707.88
10990.4	-1.80712	-60.4661	1418.74
10989.9	-1.80073	-60.4852	1733.67
10990.1	-1.79432	-60.5043	1533.43
10989.3	-1.78792	-60.5233	978.383
10989.6	-1.78153	-60.5424	779.349
10990.6	-1.77512	-60.5614	777.384
10989.8	-1.76871	-60.5805	1470.58
10991.4	-1.7623	-60.5995	1343.31
10989.5	-1.75589	-60.6186	1195.78
10990.1	-1.74948	-60.6376	859.596
10989.7	-1.74308	-60.6567	790.572
10989.9	-1.73669	-60.6757	807.857
10990.3	-1.73029	-60.6947	640.368
10989.1	-1.7239	-60.7137	718.739
10989.6	-1.71752	-60.7327	984.555
10989.8	-1.71115	-60.7517	706.207
10990	-1.70477	-60.7707	697.891
10989.5	-1.69837	-60.7897	900.954
10990.4	-1.69197	-60.8087	948.555
10990.7	-1.68557	-60.8277	992.533
10990.4	-1.67915	-60.8468	930.455
10990	-1.67273	-60.8659	753.638
10991.1	-1.6663	-60.8851	730.895
10989.9	-1.65985	-60.9042	892.857
10990	-1.65342	-60.9234	789.966
10990	-1.647	-60.9425	574.549
10990	-1.64057	-60.9617	832.556
10990.4	-1.63413	-60.9808	885.415
10989.2	-1.6277	-60.9999	736.504
10990.1	-1.62128	-61.019	857.24
10989.2	-1.61488	-61.038	861.075
10989.9	-1.6085	-61.057	1707.63
10989.4	-1.60213	-61.0759	2227.19
10989.4	-1.59578	-61.0948	3121.33
10989.4	-1.58944	-61.1137	2694.77
10988.1	-1.58311	-61.1325	2395.23
10990.3	-1.57677	-61.1513	2986.56
10989.1	-1.57045	-61.1702	4777.21
10988.4	-1.56412	-61.189	4211.74
10989.9	-1.55779	-61.2078	2977.04
10988.1	-1.55147	-61.2266	1280.81
10987.9	-1.54517	-61.2455	829.863
10985.4	-1.53883	-61.2644	585.074
10985.8	-1.53245	-61.2833	547.984
10987.1	-1.52608	-61.3021	597.404
10987	-1.51974	-61.321	629.482
10988	-1.5134	-61.3399	642.056
10987.2	-1.50705	-61.3588	668.034
10988.3	-1.50071	-61.3776	400.194
10988	-1.49435	-61.3965	493.264
10988.7	-1.48797	-61.4154	1030.79
10990.1	-1.48158	-61.4344	1351.16
10989.7	-1.47519	-61.4533	2807.33
10990.3	-1.4688	-61.4723	4736.86
10989.8	-1.4624	-61.4912	6147.94
10990.4	-1.45601	-61.5102	10424
10990	-1.44962	-61.5292	20076.9
10990.3	-1.44324	-61.5481	31245.3
10989.8	-1.43686	-61.5671	41217.3
10990	-1.43052	-61.586	46723.1
10989.7	-1.42417	-61.6048	49396.3
10990.3	-1.41783	-61.6236	43989.9
10989.6	-1.4115	-61.6424	42167.4
10989.7	-1.40518	-61.6612	42132.2
10990.5	-1.39887	-61.6799	46580.8
10990.4	-1.39257	-61.6986	47938.6
10989.4	-1.38629	-61.7173	46240.6
10990.5	-1.38	-61.736	45806.2
10988.7	-1.3737	-61.7547	48639.9
10989.9	-1.36739	-61.7734	51355
10990.3	-1.36109	-61.7921	50162.8
10989.1	-1.35479	-61.8108	50486.7
10991.2	-1.34849	-61.8296	51758
10990.3	-1.34218	-61.8483	52237.7
10988.4	-1.33586	-61.8671	54931
10990.6	-1.32953	-61.8859	58233
10989.3	-1.32321	-61.9047	57939.9
10988.1	-1.31687	-61.9235	56346.9
10988.8	-1.31056	-61.9422	56181.5
10988.2	-1.30432	-61.9607	55703.3
10988.6	-1.29813	-61.979	54861.1
10988.9	-1.29198	-61.9972	57241.4
10988	-1.28588	-62.0154	56726.9
10989.7	-1.2798	-62.0335	56209.3
10988.5	-1.27371	-62.0515	57302.9
10989.9	-1.26763	-62.0696	58289.7
10988.1	-1.26154	-62.0876	55436
10989.9	-1.25543	-62.1057	55718
10990.3	-1.24932	-62.1239	53535.3
10990	-1.24319	-62.1421	51297.9
10989.2	-1.23704	-62.1603	50697
10988.6	-1.23025	-62.1784	52007.5
10990.9	-1.22117	-62.1956	52926
10989.5	-1.20982	-62.2115	52812
10990.9	-1.19637	-62.2258	49824.4
10989.1	-1.1811	-62.2382	49286.2
10988.3	-1.16426	-62.2486	49516.1
10988.7	-1.14618	-62.2566	48422.7
10988.3	-1.12718	-62.2623	49691.2
10988.9	-1.1076	-62.2653	51880.8
10991.2	-1.08779	-62.2658	52101.3
10991.5	-1.06801	-62.2642	51963.8
10990.3	-1.04826	-62.262	52589.1
10991.5	-1.02849	-62.2596	51108
10990.1	-1.00866	-62.2572	48089
10990	-0.988781	-62.2546	45117.4
10989.5	-0.96884	-62.2521	45328.6
10991	-0.948856	-62.2495	45380.9
10989.7	-0.928821	-62.247	44661.1
10989.2	-0.908758	-62.2445	43315.1
10987.6	-0.888686	-62.2419	43223.7
10988.4	-0.86864	-62.2393	42128.1
10987.6	-0.848617	-62.2367	41893.1
10989.4	-0.828623	-62.2341	41455.9
10987.1	-0.808638	-62.2315	41874.8
10988.9	-0.788667	-62.2289	42183.7
10989.3	-0.768702	-62.2263	41075.7
10988.3	-0.744735	-62.2232	36292.7
10987.6	-0.724765	-62.2206	34945.6
10986.9	-0.704793	-62.218	35273.3
10987.3	-0.684821	-62.2155	38323.4
10988.8	-0.66484	-62.213	38012.1
10986.8	-0.644821	-62.2105	38298.9
10989.2	-0.624768	-62.2079	36816.7
10986.9	-0.604688	-62.2054	37768.7
10989.5	-0.58457	-62.2028	36924.6
10989.4	-0.564428	-62.2002	33234.6
10987.8	-0.544271	-62.1976	24772.9
10989.5	-0.524115	-62.1951	24764.3
10988.4	-0.503995	-62.1926	21937.9
10983.6	-0.483928	-62.1901	30614.5
10990.5	-0.463964	-62.1877	36761.9
10989.1	-0.444023	-62.1852	39621.3
10988.5	-0.42407	-62.1828	39615.3
10987.3	-0.404095	-62.1802	40470.5
10988.6	-0.384078	-62.1777	42157.8
10989.4	-0.364001	-62.1751	43373.2
10989	-0.343837	-62.1726	43718.2
10988.6	-0.323601	-62.1701	45134.9
10988.6	-0.30332	-62.1675	47362.8
10986.6	-0.283018	-62.1649	47365.1
10988.4	-0.263111	-62.1603	47296.9
10993.8	-0.244931	-62.1512	48111.9
10991.2	-0.229567	-62.1381	46079.6
10990.5	-0.218002	-62.1219	46164.7
10991.2	-0.21092	-62.1036	44466.3
10990.6	-0.208659	-62.0844	45453.3
10985.8	-0.209537	-62.0653	42470.8
10987.3	-0.213093	-62.0468	41409.4
10990	-0.219475	-62.0292	42592.2
10989	-0.228568	-62.0132	44538.3
10989.7	-0.240165	-61.9991	45839.2
10989.2	-0.253891	-61.9874	45810.2
10987.2	-0.269356	-61.9782	45638.6
10988.7	-0.2861	-61.972	45280.6
10986.4	-0.303607	-61.9688	48489.3
10987.3	-0.32137	-61.9688	50038.9
10986	-0.338866	-61.9719	49804
10987.2	-0.35557	-61.978	44789.8
10984.9	-0.371749	-61.9856	42139.8
10985.9	-0.387926	-61.9932	44311.2
10985.2	-0.404103	-62.0007	44009.3
10987.2	-0.420268	-62.0083	45510.7
10993.2	-0.437084	-62.0138	44792.1
10998.3	-0.454648	-62.0146	46034.9
10992	-0.471895	-62.0109	49008.5
10982.1	-0.488984	-62.0066	51423.9
10987.7	-0.506292	-62.0043	48333.9
10986.1	-0.523637	-62.0028	46823.5
10990.1	-0.540948	-62.0013	49068.6
10994.6	-0.557941	-61.9975	47402.3
10988.3	-0.574543	-61.9919	49528.5
10987.8	-0.590991	-61.9856	44498.5
10986.4	-0.607549	-61.9796	41895.6
10940.8	-0.624311	-61.9742	31119.2
10858.1	-0.641412	-61.97	22102.4
10751	-0.65885	-61.9672	12027.3
10655.8	-0.676543	-61.9662	13280.7
10581.7	-0.694231	-61.9667	8532.79
10490.1	-0.711754	-61.9689	9596.42
10399.8	-0.72898	-61.973	9698.58
10371.1	-0.745623	-61.9788	8475.92
10373.5	-0.761563	-61.9863	8016.81
10372.7	-0.776697	-61.9954	5534.84
10375.9	-0.79081	-62.0061	4913.1
10373.8	-0.803791	-62.0182	5882.07
10373.3	-0.815392	-62.0317	3253.03
10375.7	-0.825535	-62.0466	6198.4
10373.7	-0.834083	-62.0624	4774.06
10373.3	-0.840855	-62.0791	2358.11
10375.6	-0.845778	-62.0966	2815.16
10374.8	-0.848801	-62.1144	5685.06
10373.9	-0.849773	-62.1326	7555.55
10374.2	-0.848918	-62.1507	7948.4
10372.5	-0.846036	-62.1685	8522.99
10374.5	-0.841209	-62.186	8263.89
10374.3	-0.834533	-62.2028	10990.2
10376.5	-0.826	-62.2189	13244.9
10377.1	-0.815703	-62.2341	14222.1
10376.6	-0.803723	-62.2481	15292.1
10377.5	-0.790148	-62.2608	16764.1
10377.1	-0.775142	-62.272	15284.4
10376.9	-0.758886	-62.2815	11939.7
10376.5	-0.741589	-62.2891	10427
10375.3	-0.723464	-62.2948	9267.42
10377.3	-0.704762	-62.2983	8893.6
10378	-0.685744	-62.2997	8999.01
10377	-0.666668	-62.2989	11420.8
10376.6	-0.647806	-62.296	10018.8
10376.4	-0.629431	-62.2909	11110.9
10377	-0.611799	-62.2837	11011.1
10377.7	-0.59516	-62.2747	10571.8
10376.2	-0.579727	-62.2638	11730.2
10376.9	-0.565668	-62.2513	12613.4
10378.1	-0.553159	-62.2374	7552.75
10378.1	-0.542355	-62.2222	3233.68
10377	-0.533402	-62.206	4488.56
10373.3	-0.526327	-62.1891	4879.63
10376.6	-0.521193	-62.1716	4794.19
10374.8	-0.51799	-62.1536	6596.29
10374.9	-0.516892	-62.1354	6223.76
10375.2	-0.517629	-62.1172	6732.89
10377.1	-0.520452	-62.0991	4957.18
10376.8	-0.525268	-62.0813	9577.46
10375.4	-0.532021	-62.0642	23034.9
10376.7	-0.540596	-62.0479	17366.6
10373.4	-0.550849	-62.0328	15902
10375.1	-0.562612	-62.019	9198.39
10375.1	-0.575709	-62.0066	3676.09
10374.6	-0.589993	-61.9957	2249.33
10373.7	-0.605323	-61.9865	4000.51
10374.5	-0.621551	-61.979	2574.84
10373.2	-0.638561	-61.9732	1202.57
10374	-0.656202	-61.9692	2056.13
10372.7	-0.674244	-61.9672	3450.34
10371.4	-0.692411	-61.9672	6650.21
10374.6	-0.710423	-61.9691	7039
10374.6	-0.728064	-61.973	8138.6
10373.7	-0.745116	-61.9787	9279.94
10372.2	-0.761384	-61.9862	8364.35
10373.4	-0.776682	-61.9954	11347.7
10371.8	-0.790897	-62.0061	12594.7
10371.2	-0.803869	-62.0183	6671.93
10302.9	-0.815607	-62.0318	6358.34
10277.8	-0.825706	-62.0467	4465.74
10288.6	-0.834065	-62.0625	5345.62
10246.1	-0.840862	-62.079	7101.76
10177.9	-0.845737	-62.0961	5816.71
10094.6	-0.848751	-62.1136	3811.97
10011.4	-0.849814	-62.1314	4747.1
9944	-0.84907	-62.1492	3642.49
9862	-0.846422	-62.1667	1999.18
9781.8	-0.841859	-62.184	1028.23
9761.8	-0.835408	-62.2006	1151.19
9762.9	-0.827287	-62.2165	1709.34
9763.1	-0.817545	-62.2315	2095.45
9765	-0.806228	-62.2453	2369.45
9764	-0.793475	-62.2579	2481.38
9764.4	-0.779419	-62.269	2315.99
9765.3	-0.764229	-62.2786	1715.18
9765.1	-0.74808	-62.2865	1380.3
9765.6	-0.731126	-62.2926	3319.09
9765.2	-0.713545	-62.2969	3136.64
9766.2	-0.695541	-62.2992	970.937
9766.5	-0.677342	-62.2996	555.713
9765.9	-0.659191	-62.298	463.805
9764.7	-0.641329	-62.2944	639.988
9765.4	-0.623999	-62.2889	950.29
9765.1	-0.607408	-62.2815	1109.92
9766.1	-0.591776	-62.2725	190.064
9766.1	-0.577278	-62.2618	69.9993
9765.3	-0.564076	-62.2497	61.799
9765.3	-0.552311	-62.2362	106.159
9764.9	-0.542066	-62.2216	194.259
9766	-0.533458	-62.2061	233.004
9766.1	-0.526562	-62.1896	315.502
9763.2	-0.521457	-62.1726	96.2285
9763.3	-0.518239	-62.1552	42.5802
9765.1	-0.51691	-62.1375	98.0853
9765	-0.517409	-62.1198	244.589
9764.9	-0.519809	-62.1023	166.894
9764.7	-0.524062	-62.0851	155.253
9764.8	-0.530112	-62.0685	257.026
9763.8	-0.537893	-62.0526	214.923
9764	-0.547294	-62.0377	107.55
9763.2	-0.5582	-62.0238	106.448
9763.6	-0.570501	-62.0112	130.556
9762.6	-0.584054	-61.9999	45.6344
9763.6	-0.598758	-61.9902	62.1596
9764.1	-0.614451	-61.982	30.6891
9763.3	-0.630977	-61.9755	63.7495
9761.7	-0.648143	-61.9707	95.3087
9762.6	-0.665722	-61.9679	155.183
9762.1	-0.683497	-61.967	265.563
9762.2	-0.701283	-61.9679	126.521
9761	-0.718885	-61.9707	121.677
9761.9	-0.736071	-61.9754	100.579
9762.9	-0.754281	-61.9827	499.699
9762.2	-0.769999	-61.9911	582.416
9763	-0.784682	-62.0011	883.808
9761.7	-0.798198	-62.0127	356.557
9761.9	-0.810394	-62.0256	305.945
9761.7	-0.821171	-62.0397	177.451
9762.7	-0.830377	-62.055	161.434
9762.3	-0.837902	-62.0712	545.676
9763.9	-0.843638	-62.0881	3611.68
9760.5	-0.847528	-62.1054	4155.31
9761.8	-0.849515	-62.123	4288.17
9763	-0.84963	-62.1408	3616.92
9763.4	-0.847864	-62.1584	2632.13
9763.8	-0.844216	-62.1758	1930.23
9763	-0.838718	-62.1928	4107.09
9764.4	-0.83141	-62.2091	4665.41
9764.3	-0.822389	-62.2246	5113.44
9762.9	-0.811728	-62.239	4875.2
9754.1	-0.799625	-62.2522	5923.35
9684.8	-0.786283	-62.264	7436.35
9611.1	-0.771664	-62.2743	4171.21
9531	-0.756043	-62.2829	2404.16
9459.4	-0.739592	-62.2899	444.067
9396.3	-0.722564	-62.295	71.8157
9329.8	-0.705207	-62.2982	54.4895
9250	-0.687669	-62.2997	42.8147
9173.9	-0.670114	-62.2992	35.4189
9154.5	-0.652772	-62.2968	16.1073
9152	-0.635744	-62.2928	24.9434
9155.2	-0.619231	-62.2869	1.29296
9155.3	-0.60342	-62.2794	48.6574
9155.5	-0.588485	-62.2702	72.9771
9154.5	-0.574593	-62.2595	103.791
9156.2	-0.561928	-62.2474	129.07
9155.6	-0.550617	-62.2341	187.505
9154.6	-0.540806	-62.2196	145.552
9155.4	-0.532601	-62.2043	163.617
9154.5	-0.526066	-62.1883	68.5459
9154.4	-0.521255	-62.1717	62.8938
9155.4	-0.518191	-62.1548	46.6755
9155	-0.516896	-62.1377	50.9558
9154.5	-0.517345	-62.1205	30.3484
9154.7	-0.519589	-62.1035	41.2493
9153.1	-0.523564	-62.0868	40.9045
9154.2	-0.529271	-62.0705	53.106
9154.7	-0.536654	-62.0549	1
9154	-0.545649	-62.04	12.695
9154.3	-0.556169	-62.0262	1
9153.3	-0.568066	-62.0135	9.08139
9153.9	-0.581212	-62.0021	1
9152.8	-0.595465	-61.9922	1
9153.6	-0.610671	-61.9838	24.7359
9152.3	-0.626662	-61.977	150.374
9152.3	-0.643242	-61.9719	197.039
9152.7	-0.660256	-61.9686	165.43
9152.3	-0.677551	-61.9671	226.412
9152.8	-0.694942	-61.9673	231.886
9152.4	-0.712214	-61.9694	296.455
9151.5	-0.729165	-61.9733	236.69
9151.7	-0.74561	-61.9789	292.144
9151.4	-0.761367	-61.9862	315.124
9151	-0.776283	-61.9951	130.063
9152	-0.79019	-62.0055	140.265
9153.1	-0.802958	-62.0174	138.745
9152.2	-0.81442	-62.0305	153.937
9153.5	-0.824433	-62.0447	239.179
9174.8	-0.83284	-62.0599	286.597
9225.4	-0.839563	-62.0758	200.377
9290.1	-0.844673	-62.0923	96.8142
9340.5	-0.848112	-62.1093	60.0829
9377.1	-0.849729	-62.1268	36.9982
9432.1	-0.84942	-62.1445	19.3701
9504.8	-0.847231	-62.1621	1
9575.8	-0.84322	-62.1794	1617.47
9644.5	-0.837369	-62.1962	11051.7
9716.6	-0.829715	-62.2123	7556.31
9795.9	-0.820368	-62.2275	6423.13
9860.8	-0.809438	-62.2417	7971.09
9913.1	-0.796976	-62.2548	10027.3
9967.7	-0.783034	-62.2664	10361.9
10026.9	-0.767803	-62.2766	13743.8
10086	-0.751463	-62.285	13096.9
10140.6	-0.734179	-62.2917	13021.3
10192	-0.71614	-62.2964	14939.2
10243.6	-0.697559	-62.2991	15693.8
10297	-0.678696	-62.2997	16722.5
10344.8	-0.65977	-62.2981	15984.5
10398.4	-0.641075	-62.2944	15308.3
10446.9	-0.622854	-62.2885	15384.5
10498.6	-0.605387	-62.2805	16435.6
10551.8	-0.588921	-62.2706	17535.4
10607.6	-0.573709	-62.2588	21612.9
10651.5	-0.559941	-62.2454	27359.1
10686.6	-0.547798	-62.2304	39500.9
10733.5	-0.537526	-62.214	41688.2
10768.3	-0.529169	-62.1966	42025.3
10805.6	-0.522904	-62.1784	39277.2
10880.6	-0.518912	-62.1596	39714.7
10933.5	-0.516969	-62.1406	48263.5
10964.7	-0.517213	-62.1216	61503.4
10989.7	-0.519678	-62.1028	63415.4
10989.7	-0.524188	-62.0845	61457.3
10987.4	-0.530739	-62.0669	50149.6
10987.3	-0.539127	-62.0504	44403.8
10988.6	-0.549204	-62.035	45273.8
10986.1	-0.560834	-62.0209	51093.1
10985.7	-0.573888	-62.0082	53493.6
10983.8	-0.588155	-61.997	41659.5
10988.5	-0.603489	-61.9875	24711.1
10986.6	-0.619722	-61.9797	23693.1
10987.3	-0.636723	-61.9737	33414.8
10987.2	-0.654293	-61.9695	47293.5
10987.7	-0.672221	-61.9673	46115.8
10987.2	-0.690277	-61.9671	43520.6
10985	-0.708253	-61.9688	46074.4
10985.6	-0.725915	-61.9724	52318
10986.4	-0.743047	-61.9779	44034.5
10986.6	-0.759474	-61.9852	23925.5
10986.5	-0.775006	-61.9943	19711.9
10986.5	-0.789493	-62.005	23423.6
10984.7	-0.802782	-62.0172	21529
10990.6	-0.814681	-62.0309	21133
10985.7	-0.825143	-62.0459	14335.6
10985.1	-0.833914	-62.0621	29333.6
10991	-0.840901	-62.0793	45407.7
10988.7	-0.845947	-62.0973	44915.6
10987.4	-0.848945	-62.1159	47795.1
10988.9	-0.849754	-62.1347	58010.4
10985.7	-0.848575	-62.1536	49738.5
10988.5	-0.845149	-62.1722	48674.2
10987.1	-0.839648	-62.1904	52632.5
10988.7	-0.832075	-62.2078	50765.5
10988	-0.822536	-62.2243	49471.9
10990.8	-0.811031	-62.2399	49804.3
10991.4	-0.797584	-62.2542	54703.8
10991	-0.782276	-62.267	54828.9
10992.2	-0.765266	-62.2781	48799.7
10992.3	-0.746769	-62.2871	50478.7
10992.4	-0.727027	-62.2938	53132.7
10993.1	-0.706337	-62.2981	61359.7
10994	-0.685054	-62.2996	48849.7
10992.1	-0.663566	-62.2986	42761.5
10994.2	-0.642295	-62.2947	36995.2
10992.3	-0.621641	-62.288	37298.8
10993	-0.60203	-62.2787	37501.7
10994.2	-0.583825	-62.267	36482
10993.4	-0.567349	-62.253	39205.1
10992.3	-0.5529	-62.2371	41376.6
10993.7	-0.540712	-62.2195	47458.8
10992	-0.530934	-62.2007	51939
10991	-0.523726	-62.1811	52233.3
10989.8	-0.519111	-62.1612	50425
10988.8	-0.516983	-62.1413	47183
10988.7	-0.51725	-62.1217	58715.2
10989.6	-0.519781	-62.1025	62332.2
10987.4	-0.524408	-62.084	59830.9
10986.7	-0.531	-62.0665	58814.8
10987.3	-0.539388	-62.05	57759.4
10986.9	-0.549427	-62.0347	58668.9
10987.1	-0.560982	-62.0208	62907.4
10987.7	-0.573913	-62.0082	60886.3
10986.2	-0.588075	-61.9971	39772.3
10987.1	-0.603341	-61.9876	26406.3
10987.7	-0.619572	-61.9798	32693.2
10984.3	-0.636586	-61.9737	21162.6
10989.6	-0.654205	-61.9696	30530.9
10987.7	-0.672218	-61.9673	42789.9
10987	-0.690404	-61.9671	61850.8
10986.6	-0.708514	-61.9688	54342.1
10984.7	-0.726307	-61.9725	33667.3
10983.4	-0.743545	-61.9781	20903.7
10988.5	-0.760015	-61.9855	33700.5
11005.5	-0.775573	-61.9947	17487.3
11024.9	-0.790134	-62.0055	29858.8
11102.9	-0.803347	-62.0179	36048.1
11137.9	-0.815289	-62.0316	40242
11148	-0.825799	-62.0468	52134.8
11191.1	-0.834468	-62.0633	52143.6
11251.7	-0.841327	-62.0807	48669.8
11264.9	-0.846363	-62.0989	64797.5
11295.7	-0.849508	-62.1217	65866.2
11335.6	-0.849666	-62.1411	64570.4
11368.1	-0.847581	-62.1606	58868.1
11403.4	-0.843134	-62.1799	47048.1
11437.1	-0.836361	-62.1987	29339.4
11464	-0.827297	-62.2167	14871.1
11505	-0.815991	-62.2336	4802.23
11537.9	-0.802642	-62.2492	3470.95
11576.1	-0.787372	-62.263	3493.36
11610.1	-0.770423	-62.275	4239.09
11634.4	-0.752029	-62.2848	4579.93
11659.4	-0.732462	-62.2922	3747.38
11695.5	-0.712088	-62.2971	1975.2
11726.3	-0.691274	-62.2995	682.59
11751.4	-0.670349	-62.2992	385.923
11786	-0.6497	-62.2963	110.284
11822.2	-0.629694	-62.2909	254.107
11851.3	-0.610625	-62.2831	396.273
11878.5	-0.59279	-62.2731	561.828
11905.5	-0.576431	-62.2611	2941.8
11929.2	-0.561771	-62.2472	8077.38
11956	-0.549006	-62.2318	18712.4
11973.4	-0.538223	-62.2152	22158.4
12003.6	-0.529605	-62.1974	30114.2
12047.7	-0.523203	-62.179	33953.3
12093.1	-0.518994	-62.1602	32058.1
12123.1	-0.516996	-62.1411	28303.5
12153.8	-0.517239	-62.1221	16018.9
12194.1	-0.51964	-62.1034	15083.9
12216.2	-0.524049	-62.0852	11738.7
12214.3	-0.530412	-62.0677	12517.4
12213.3	-0.538704	-62.0511	7159.64
12213	-0.548702	-62.0357	4886.97
12212.9	-0.560272	-62.0215	4307.9
12216.1	-0.57328	-62.0087	4093.49
12214.7	-0.587583	-61.9974	9450.73
12213.2	-0.603051	-61.9877	12894.2
12215.8	-0.619516	-61.9798	13505.8
12214.3	-0.636806	-61.9737	11388.7
12215	-0.654735	-61.9695	9815.22
12214.9	-0.673103	-61.9673	11130.1
12214.9	-0.691709	-61.9672	7556.7
12214	-0.71034	-61.9691	3979.24
12214.8	-0.728767	-61.9732	6110.41
12214	-0.746752	-61.9793	9369.18
12214.5	-0.764048	-61.9876	6854
12212.9	-0.780397	-61.9979	27172
12212.6	-0.79554	-62.0101	43622.1
12215.5	-0.80922	-62.0241	43629.3
12212.4	-0.82127	-62.0397	39843.2
12212.8	-0.831431	-62.0569	39725.9
12214.4	-0.839523	-62.0752	40380.5
12213.1	-0.845403	-62.0945	42551.5
12212.7	-0.84888	-62.1145	44237.8
12215.2	-0.849781	-62.135	42415
12214.9	-0.848373	-62.1555	39929
12215.4	-0.844286	-62.1759	39439.3
12213.5	-0.837646	-62.1957	38216.2
12215.6	-0.828498	-62.2146	28852.2
12216.5	-0.817004	-62.2323	28639.6
12216.4	-0.803313	-62.2485	33653.6
12216.3	-0.78762	-62.2628	32496.1
12217.4	-0.770181	-62.2751	30083.2
12215.3	-0.75131	-62.2851	26589.8
12216	-0.731341	-62.2925	19009
12218.1	-0.71065	-62.2974	15813.9
12217.1	-0.689597	-62.2996	11773.3
12217.6	-0.668544	-62.2991	12127.9
12218	-0.647848	-62.2959	14983.3
12216.8	-0.627825	-62.2903	16191.5
12219.6	-0.608814	-62.2822	16937.9
12218	-0.591065	-62.272	17392.9
12219	-0.57485	-62.2597	17136.7
12218.2	-0.560371	-62.2457	15156.1
12218.7	-0.5478	-62.2302	14967.2
12219.4	-0.537284	-62.2135	14540.5
12216.2	-0.528887	-62.1958	12675
12217.6	-0.522693	-62.1774	11806.6
12214.4	-0.518684	-62.1586	20172.8
12216.5	-0.516921	-62.1396	20957.3
12214.9	-0.517305	-62.1207	9119.69
12213.4	-0.519815	-62.1021	10179.7
12213.5	-0.524374	-62.0841	9753.29
12216.1	-0.530876	-62.0667	10322.9
12213.6	-0.539204	-62.0503	14678.2
12213.2	-0.549293	-62.0349	15278.8
12215.1	-0.56099	-62.0207	7044.44
12215.6	-0.57416	-62.0079	14205.5
12213.6	-0.588663	-61.9966	11155.7
12214.2	-0.604349	-61.987	4358.13
12213.3	-0.621022	-61.9791	3121.25
12214	-0.638507	-61.9732	2274.44
12213.9	-0.656592	-61.9691	2107.32
12212.7	-0.675088	-61.9671	2924.8
12214.2	-0.693766	-61.9672	4696.47
12213.8	-0.712408	-61.9694	6463.51
12212.3	-0.730791	-61.9737	12354.6
12214.8	-0.748668	-61.9801	24282.4
12212.8	-0.765813	-61.9886	36666.1
12214.2	-0.781969	-61.999	44164.9
12212.4	-0.796916	-62.0114	46345.4
12213.4	-0.810416	-62.0255	44430.1
12214.1	-0.822236	-62.0412	43451.4
12212.6	-0.832188	-62.0583	41239.1
12215	-0.840049	-62.0767	35268.4
12213.5	-0.845719	-62.096	36682.1
12213.3	-0.849012	-62.116	34174.7
12213.4	-0.849787	-62.1365	37253.3
12219.3	-0.848127	-62.157	38091.5
12244.9	-0.843792	-62.1774	36139.3
12276.7	-0.836944	-62.1972	35725.6
12305.6	-0.827631	-62.216	35890.5
12336.7	-0.815957	-62.2336	38677.5
12366.2	-0.802133	-62.2496	37556.9
12397.7	-0.786341	-62.2638	37407.4
12420	-0.768875	-62.2759	40679.9
12435.8	-0.749986	-62.2856	37565.7
12449	-0.729996	-62.2929	42089.1
12463.7	-0.709261	-62.2976	46097.4
12493.5	-0.688197	-62.2995	37279.1
12525.2	-0.667198	-62.2989	34466.6
12551.8	-0.646614	-62.2956	34058.5
12573	-0.626781	-62.2898	34264
12579.1	-0.607929	-62.2818	34882.8
12604	-0.590422	-62.2715	34298.1
12636.4	-0.574455	-62.2593	34346.4
12681.8	-0.560282	-62.2455	28446
12740.4	-0.548031	-62.2304	13752.7
12791.7	-0.537785	-62.2143	8277.87
12839	-0.529588	-62.1974	6175.13
12862.1	-0.523428	-62.18	2153.47
12864.3	-0.519289	-62.1622	3196.18
12872.6	-0.517189	-62.1441	6778.32
12895.9	-0.517062	-62.126	8885.46
12917.9	-0.518838	-62.1082	6140.99
12935.4	-0.522475	-62.0908	5674.43
12956.3	-0.527924	-62.074	4754.22
12987	-0.535081	-62.0579	2529.86
13015.6	-0.543818	-62.0428	1892.64
13042.4	-0.554034	-62.0288	NaN
13065.7	-0.565606	-62.0159	NaN
13094.3	-0.578432	-62.0043	NaN
13129.1	-0.592353	-61.9942	NaN
13134.7	-0.607223	-61.9855	NaN
13132.9	-0.622969	-61.9783	NaN
13135.1	-0.639411	-61.9729	NaN
13135	-0.656391	-61.9691	NaN
13135.8	-0.67377	-61.9672	NaN
13136.2	-0.691392	-61.9671	NaN
13135.1	-0.709101	-61.9688	NaN
13132.2	-0.726715	-61.9725	NaN
13135.4	-0.744007	-61.9782	NaN
13135.3	-0.760775	-61.9858	24.2715
13135.9	-0.776805	-61.9953	322.198
13136.1	-0.791864	-62.0068	313.516
13133.2	-0.805715	-62.0201	1
13136.1	-0.818069	-62.0352	216.082
13137.1	-0.828717	-62.0517	1
13135.1	-0.837448	-62.0697	206.467
13134.6	-0.844009	-62.0889	227.077
13135.3	-0.848239	-62.109	54.6655
13135.3	-0.84989	-62.1298	117.031
13137.8	-0.84901	-62.1508	46.9653
13136.1	-0.845387	-62.1717	1
13136.5	-0.839047	-62.1922	1
13137.2	-0.830045	-62.2119	1
13136.9	-0.818509	-62.2303	36.4768
13135.6	-0.804607	-62.2472	30.0864
13134.1	-0.788615	-62.262	1
13138	-0.770822	-62.2747	100.351
13136.7	-0.751593	-62.2849	219.674
13138.9	-0.731281	-62.2925	133.702
13136.8	-0.710298	-62.2974	315.659
13139.9	-0.689053	-62.2995	338.412
13136.7	-0.667915	-62.299	112.248
13140.7	-0.64729	-62.2958	114.144
13137.2	-0.627468	-62.2901	1
13140	-0.608766	-62.2822	9.58557
13139.8	-0.591405	-62.2722	145.758
13138.3	-0.575604	-62.2603	365.185
13137.8	-0.56019	-62.2455	248.004
13139.7	-0.548134	-62.2306	162.052
13137.4	-0.537999	-62.2147	153.746
13138.5	-0.529841	-62.198	81.0308
13137.8	-0.523073	-62.1809	247.568
13142.7	-0.514885	-62.1642	475.399
13124.4	-0.506098	-62.1477	281.058
13056.1	-0.497427	-62.1312	428.156
12943.2	-0.488061	-62.1148	5045.72
12794.7	-0.476711	-62.0993	18050.3
12643.7	-0.463242	-62.0849	30508.2
12547.9	-0.447825	-62.0721	38782.7
12523.1	-0.430784	-62.0613	32170.2
12522.3	-0.412454	-62.0525	24906.2
12518.9	-0.393417	-62.0448	26842.5
12520.2	-0.374065	-62.0376	43105.5
12521.5	-0.354507	-62.0307	69415.3
12521.5	-0.334798	-62.024	92322.6
12521.2	-0.31498	-62.0174	105021
12521.1	-0.295076	-62.0108	120452
12522.4	-0.275135	-62.0044	125634
12520.9	-0.255167	-61.998	123102
12521.7	-0.235215	-61.9916	124370
12520.4	-0.215277	-61.9852	130632
12521.9	-0.195371	-61.9789	131220
12521.8	-0.175516	-61.9726	127963
12519.7	-0.155698	-61.9663	122198
12520.6	-0.135938	-61.96	111275
12521.4	-0.116249	-61.9537	114685
12520.5	-0.0966058	-61.9475	100887
12520.4	-0.0769699	-61.9413	103656
12521.7	-0.0572829	-61.935	116731
12521.5	-0.0375159	-61.9288	147992
12524.5	-0.0176903	-61.9225	164696
12522.8	0.00222227	-61.9161	170047
12521.4	0.0222246	-61.9098	163213
12522.8	0.0422706	-61.9034	144636
12521.4	0.0622814	-61.8971	133087
12522.1	0.0822018	-61.8908	128582
12520.8	0.102035	-61.8845	120201
12520.4	0.121787	-61.8783	123025
12520.4	0.141481	-61.872	129930
12521	0.161129	-61.8658	142017
12521.3	0.180766	-61.8595	145737
12521.3	0.200404	-61.8533	151374
12519.2	0.220055	-61.8471	150608
12521.5	0.239725	-61.8409	147334
12521.9	0.259415	-61.8346	148321
12523	0.279143	-61.8283	157024
12522.8	0.298913	-61.8221	152973
12520.6	0.318735	-61.8158	144003
12522.3	0.338597	-61.8095	144760
12521.3	0.358494	-61.8032	146980
12522.1	0.378429	-61.7969	149534
12521.5	0.398389	-61.7905	150391
12521.3	0.418381	-61.7842	152323
12522.2	0.438389	-61.7778	152612
12521.7	0.458396	-61.7715	149954
12521.1	0.478397	-61.7651	149762
12521.9	0.498374	-61.7588	147345
12521.4	0.518329	-61.7525	145063
12522.6	0.538256	-61.7462	140936
12521.1	0.558153	-61.7398	140355
12522.2	0.578031	-61.7335	136149
12520.2	0.597887	-61.7272	136023
12520.7	0.617716	-61.7209	128712
12521.5	0.637513	-61.7147	133467
12521.3	0.657291	-61.7084	136841
12521.2	0.677054	-61.7021	142755
12522.2	0.696807	-61.6959	145800
12522.6	0.716548	-61.6896	135091
12521.4	0.736298	-61.6833	128884
12521.2	0.756049	-61.6771	124688
12522.6	0.775798	-61.6708	110857
12521	0.795544	-61.6645	113584
12521.7	0.815289	-61.6583	119677
12520.4	0.835039	-61.652	135531
12522.2	0.854788	-61.6457	134537
12520.9	0.874553	-61.6395	129440
12521.7	0.894318	-61.6332	125434
12522.5	0.914087	-61.6269	129680
12523	0.93386	-61.6206	130768
12522.6	0.953644	-61.6144	129534
12520.9	0.973441	-61.6081	100677
12521.1	0.993237	-61.6018	73603.8
12520	1.01301	-61.5956	61390.6
12520.2	1.03273	-61.5893	77148.7
12520.2	1.05241	-61.5831	89176.7
12520.5	1.07206	-61.5769	102420
12519.6	1.09168	-61.5707	130049
12518.8	1.11324	-61.564	135662
12487.5	1.13089	-61.5585	151613
12437.8	1.15054	-61.5523	148711
12387	1.17018	-61.5461	66827.4
12338.6	1.1898	-61.5398	21656.3
12290	1.20942	-61.5335	26234.2
12238.6	1.22905	-61.5272	35915.8
12188.9	1.24869	-61.5209	37379.3
12138.4	1.26836	-61.5145	37130
12089.4	1.28805	-61.5081	107318
12038.7	1.30776	-61.5017	102834
11988.7	1.32748	-61.4953	88052.4
11937.2	1.3472	-61.4888	68545.8
11884.3	1.36692	-61.4823	32218.8
11832.7	1.38665	-61.4758	10649
11782.1	1.40635	-61.4691	4557.64
11731.1	1.42603	-61.4625	4620.42
11679.9	1.44569	-61.456	2871.35
11629.3	1.46529	-61.4494	4509.45
11600.6	1.48484	-61.4429	7390.02
11597.6	1.50434	-61.4364	9099.04
11598.5	1.52385	-61.43	10851
11599.9	1.54334	-61.4235	11697.2
11598.6	1.56285	-61.4172	11935.3
11600.1	1.58236	-61.4108	10140.5
11598.9	1.60191	-61.4045	9790.56
11600.2	1.62147	-61.3982	9421.18
11599.1	1.64104	-61.3919	8287.15
11599.5	1.66061	-61.3855	7028.64
11598.1	1.6802	-61.3791	6929.82
11601.6	1.6998	-61.3727	6109.72
11598.7	1.71943	-61.3663	5714.73
11600.2	1.73908	-61.3598	6134.26
11599.3	1.75874	-61.3534	6419.86
11600.4	1.77839	-61.3469	6662.29
11597.7	1.79804	-61.3405	7655.5
11599.3	1.81768	-61.334	8656.42
11600.2	1.8373	-61.3276	8332.04
11600.5	1.85692	-61.3212	8874.82
11599.2	1.87654	-61.3147	9798.34
11599.8	1.89616	-61.3083	10054.4
11599.7	1.91577	-61.3019	10401.6
11599.1	1.93537	-61.2955	13188
11600	1.95495	-61.2891	16335
11598.1	1.97451	-61.2826	16966.9
11599.2	1.99403	-61.2762	15869.5
11600.1	2.01352	-61.2698	15244.2
11599.4	2.03298	-61.2634	16062.9
11600.2	2.05241	-61.257	17426.7
11598.7	2.07182	-61.2506	14908
11599.1	2.0912	-61.2442	18001.4
11598.8	2.11055	-61.2378	18720.1
11600.4	2.12989	-61.2313	13761.4
11599.5	2.14923	-61.2249	14042.5
11599.5	2.16857	-61.2185	13250.8
11599.1	2.18791	-61.212	14861.3
11599.2	2.20727	-61.2055	15030
11600	2.22667	-61.199	15061.8
11599.3	2.24609	-61.1925	14883.6
11599.1	2.26554	-61.186	15054.5
11599.8	2.28503	-61.1794	15426.5
11598.7	2.30456	-61.1729	16883.3
11600.6	2.32412	-61.1663	19065.7
11600.7	2.34369	-61.1596	8164.19
11599	2.3633	-61.153	1607.95
11600.4	2.38291	-61.1464	654.339
11599.9	2.40252	-61.1398	601.956
11599.4	2.42213	-61.1332	984.972
11600.3	2.44171	-61.1267	1032.69
11599.2	2.46129	-61.1202	977.272
11598.7	2.48085	-61.1137	888.372
11597.6	2.50041	-61.1072	957.069
11599.6	2.51999	-61.1007	1083.28
11601.5	2.53958	-61.0943	676.408
11598.3	2.55919	-61.0878	943.752
11600.8	2.57885	-61.0813	880.096
11600.1	2.59854	-61.0748	488.239
11600.6	2.61826	-61.0683	696.016
11599.7	2.63801	-61.0617	590.366
11599.3	2.65777	-61.0551	586.456
11600.7	2.67755	-61.0486	773.861
11599.3	2.69735	-61.042	876.107
11600.1	2.71715	-61.0355	718.442
11599.5	2.73696	-61.0289	713.133
11600.3	2.75674	-61.0223	797.567
11599.2	2.77652	-61.0157	1142.93
11598.7	2.79628	-61.009	1231.17
11598.9	2.81605	-61.0025	2514.29
11599	2.83579	-60.9959	3663.42
11600.3	2.85551	-60.9892	3846.75
11599	2.87918	-60.9813	3611.42
11601.1	2.89893	-60.9747	3266.33
11599.4	2.91869	-60.9681	3848.32
11599.2	2.93847	-60.9614	6209.51
11599.8	2.95825	-60.9547	9037.85
11600.9	2.97806	-60.9481	11243.6
11598.5	2.9979	-60.9414	15262.4
11600.4	3.01774	-60.9347	15359.8
11599.5	3.03758	-60.9281	15334.3
11600.8	3.05741	-60.9214	15405.4
11599	3.07723	-60.9147	17495.4
11600.3	3.09701	-60.908	17927.8
11598.8	3.11678	-60.9013	18217.7
11599.7	3.13652	-60.8946	17569.4
11598.7	3.15622	-60.8879	16891
11598.7	3.1759	-60.8812	19691.7
11599.7	3.19556	-60.8745	19971.9
11600.3	3.21521	-60.8678	23767
11599.2	3.23483	-60.8611	26820.1
11599.8	3.25444	-60.8544	30061.6
11600.6	3.27404	-60.8476	33242.7
11599.3	3.29363	-60.8409	34145.2
11600.5	3.31321	-60.8341	33279.9
11599	3.33279	-60.8273	32800.2
11599	3.35236	-60.8205	35225
11599	3.37192	-60.8137	34119.3
11599.6	3.39146	-60.8069	32061.1
11600.3	3.411	-60.8002	30558.3
11600.3	3.43054	-60.7934	31575
11597.6	3.45006	-60.7865	32752.4
11599.8	3.46956	-60.7796	30482.8
11600.1	3.48908	-60.7727	27809.6
11599.4	3.50862	-60.7658	25994.9
11599.7	3.52817	-60.7589	25933.9
11598.8	3.54775	-60.752	24444.8
11600.6	3.56734	-60.7451	22048.4
11600	3.58697	-60.7383	20551.3
11600.5	3.60661	-60.7314	21680.5
11598.9	3.62624	-60.7245	22060.2
11601.1	3.64586	-60.7175	26108.1
11599.8	3.66551	-60.7106	30915.2
11600.7	3.68517	-60.7036	31784.7
11599	3.70482	-60.6967	33603
11600	3.72444	-60.6897	33464.5
11599.4	3.74406	-60.6828	30875.2
11600.6	3.76366	-60.6759	30631.6
11598.9	3.78324	-60.669	31102.6
11598.6	3.8028	-60.6622	33580.2
11600.4	3.82232	-60.6553	37221.6
11599	3.84181	-60.6484	40356.7
11599.7	3.86129	-60.6414	39105.6
11598.9	3.88075	-60.6345	38673.2
11598.6	3.90022	-60.6276	35502
11560.4	3.91973	-60.6206	45252.4
11487.7	3.93936	-60.6139	59408
11410.7	3.95888	-60.607	62108.3
11334.4	3.97822	-60.5999	55675.4
11256.8	3.9974	-60.5929	55758.9
11179.6	4.01644	-60.5859	52698.1
11103.1	4.03534	-60.579	49240.5
11022.9	4.05412	-60.5721	39608.2

## Sheet: ED8 Panel b and d
Altitude (m)	Latitude (degree)	Longitude (degree)	C5 Di-Nitrates (scm^3)
8018.8	-2.74923	-59.1269	3.5369e+06
8085	-2.74784	-59.1104	NaN
8162.4	-2.74645	-59.0938	1.15648e+06
8242.6	-2.74506	-59.0772	1.77116e+06
8323.5	-2.74365	-59.0606	6.07175e+06
8398.9	-2.74225	-59.0439	4.44015e+06
8471.8	-2.74086	-59.0272	7.67523e+06
8544.8	-2.73945	-59.0105	6.91193e+06
8614.4	-2.73804	-58.9937	1.28396e+06
8672.1	-2.73661	-58.9768	7.48609e+06
8733.2	-2.73518	-58.9597	8.41517e+06
8798	-2.73375	-58.9427	1.07414e+06
8870.5	-2.73231	-58.9255	7.58876e+06
8939.5	-2.73087	-58.9084	9.5925e+06
9007.1	-2.72941	-58.8911	8.09629e+06
9065.4	-2.72796	-58.8738	6.66192e+06
9116.4	-2.72649	-58.8564	1.13108e+07
9165.6	-2.72501	-58.8389	4.96379e+06
9226.6	-2.72352	-58.8213	9.60479e+06
9298.7	-2.72204	-58.8036	8.25692e+06
9380.2	-2.72056	-58.786	2.26985e+06
9454.2	-2.71908	-58.7684	NaN
9512.5	-2.71758	-58.7507	1.64741e+07
9573.9	-2.71608	-58.733	1.03287e+07
9645	-2.71459	-58.7153	8.03942e+06
9704.6	-2.7131	-58.6975	1.0469e+07
9757.3	-2.71159	-58.6797	1.96995e+07
9806.9	-2.71008	-58.6618	8.82975e+06
9864.6	-2.70855	-58.6438	2.00859e+07
9928.2	-2.70703	-58.6257	1.82495e+07
9997.8	-2.70551	-58.6076	6.01739e+06
10066.5	-2.70399	-58.5896	1.12115e+07
10117.4	-2.70245	-58.5715	9.05778e+06
10173.5	-2.70092	-58.5533	1.03633e+07
10238.1	-2.69938	-58.5352	5.71495e+06
10296.4	-2.69785	-58.517	1.06001e+07
10350.7	-2.69631	-58.4988	8.50275e+06
10393.6	-2.69476	-58.4805	2.25886e+07
10446.6	-2.69321	-58.4622	1.59192e+07
10496.6	-2.69166	-58.4438	1.35981e+07
10543	-2.6901	-58.4254	1.55876e+07
10596	-2.68847	-58.4069	1.29015e+07
10645	-2.68682	-58.3883	2.03956e+07
10681.4	-2.68517	-58.3697	1.18952e+07
10681.2	-2.68348	-58.3511	1.84171e+07
10680.4	-2.68176	-58.3323	1.0088e+07
10682	-2.68005	-58.3136	1.20027e+07
10680.7	-2.67835	-58.295	1.70773e+07
10680.7	-2.67668	-58.2763	1.97696e+07
10690.7	-2.67251	-58.2582	1.43604e+07
10690.4	-2.66371	-58.2417	8.66662e+06
10686.3	-2.65074	-58.2281	8.44024e+06
10686.6	-2.63445	-58.2183	1.20068e+07
10684.8	-2.61596	-58.2131	4.06602e+06
10682.7	-2.59655	-58.2129	8.02095e+06
10683.2	-2.57761	-58.2177	1.46786e+07
10681.6	-2.56045	-58.2272	6.40707e+06
10681.9	-2.5463	-58.2409	6.90439e+06
10679.1	-2.53591	-58.2577	6.39219e+06
10678.3	-2.52929	-58.2762	8.96498e+06
10676.1	-2.52607	-58.2956	4.32261e+06
10672.1	-2.52279	-58.315	1.20004e+07
10677.3	-2.51817	-58.3342	8.6644e+06
10679.3	-2.51301	-58.3532	1.75084e+07
10680.3	-2.5075	-58.372	1.52008e+07
10680.2	-2.50176	-58.3907	1.23859e+07
10680.4	-2.49588	-58.4094	8.34059e+06
10685.2	-2.48991	-58.4279	1.52499e+07
10706.1	-2.48386	-58.4465	1.92621e+07
10746.2	-2.47775	-58.465	2.57575e+07
10791.8	-2.47159	-58.4837	1.76864e+07
10835.7	-2.4654	-58.5023	1.52249e+07
10881	-2.45917	-58.5211	9.63195e+06
10917.3	-2.45291	-58.5398	1.53017e+07
10945.8	-2.44662	-58.5587	6.82723e+06
10983.1	-2.44029	-58.5776	1.01362e+07
10989.9	-2.43393	-58.5966	7.69636e+06
10989.8	-2.42758	-58.6157	1.44729e+07
10989.6	-2.42121	-58.6347	1.33349e+07
10990.8	-2.41485	-58.6537	1.44988e+07
10987	-2.40848	-58.6727	3.81191e+06
10988.6	-2.40212	-58.6918	3.48561e+06
10989.7	-2.39574	-58.7107	5.30973e+06
10989.1	-2.38944	-58.7296	6.66333e+06
10988.2	-2.38319	-58.7483	5.41698e+06
10989.5	-2.37701	-58.7667	1.59002e+07
10987.4	-2.37088	-58.785	5.26906e+06
10987.4	-2.3648	-58.8032	6.43583e+06
10987.5	-2.35875	-58.8213	1.10543e+07
10989.4	-2.3527	-58.8393	8.67136e+06
10988.8	-2.34666	-58.8573	1.16656e+07
10990.2	-2.34062	-58.8754	1.33084e+07
10990.7	-2.33456	-58.8935	1.48218e+07
10989.9	-2.32848	-58.9117	1.45174e+07
10989.5	-2.32238	-58.9299	1.23048e+07
10988.2	-2.31626	-58.9481	9.90179e+06
10988.8	-2.31013	-58.9664	1.97579e+07
10989.9	-2.30401	-58.9847	1.40241e+07
10989.4	-2.29789	-59.003	1.37649e+07
10988.6	-2.29177	-59.0213	1.48008e+07
10990.3	-2.28562	-59.0397	1.65098e+07
10990.8	-2.27941	-59.0582	1.45926e+07
10990.1	-2.27316	-59.0769	1.24146e+07
10992	-2.26685	-59.0957	1.17157e+07
10991.8	-2.26049	-59.1147	1.79995e+07
10990.7	-2.2541	-59.1338	1.36787e+07
10990	-2.24768	-59.153	1.07898e+07
10990.5	-2.24123	-59.1722	8.35453e+06
10990.3	-2.23479	-59.1915	1.07337e+07
10990.8	-2.22834	-59.2107	1.26789e+07
10989	-2.22191	-59.2299	1.48854e+07
10989.3	-2.2155	-59.249	1.37993e+07
10989.6	-2.20846	-59.27	1.40646e+07
10990.4	-2.20209	-59.289	1.5503e+07
10989	-2.19573	-59.308	2.48687e+07
10989.5	-2.18939	-59.3269	1.83874e+07
10989.9	-2.18305	-59.3458	2.18714e+07
10990.4	-2.17671	-59.3647	1.91177e+07
10990.3	-2.17037	-59.3836	1.43126e+07
10990.6	-2.16403	-59.4026	4.76384e+06
10989.6	-2.15767	-59.4215	1.39257e+07
10991.1	-2.15131	-59.4405	1.68132e+07
10990.1	-2.14493	-59.4595	1.60825e+07
10990.6	-2.13856	-59.4785	2.36654e+07
10989.4	-2.13218	-59.4976	2.40999e+07
10990.2	-2.12581	-59.5166	1.84783e+07
10990.2	-2.11944	-59.5356	1.77939e+07
10990	-2.11307	-59.5546	1.27556e+07
10990	-2.10671	-59.5735	1.9315e+07
10989.4	-2.10035	-59.5925	1.51377e+07
10989.4	-2.094	-59.6114	1.51307e+07
10990.8	-2.08766	-59.6303	2.29759e+07
10990	-2.08133	-59.6492	7.25739e+06
10989.3	-2.07499	-59.6681	2.35049e+07
10990.4	-2.06865	-59.687	1.98599e+07
10990.6	-2.0623	-59.706	2.04431e+07
10990.2	-2.05596	-59.7249	1.90732e+07
10990.5	-2.04959	-59.7439	NaN
10989.5	-2.04323	-59.7628	NaN
10990.9	-2.03687	-59.7818	NaN
10990.7	-2.03049	-59.8008	NaN
10990.3	-2.02411	-59.8198	NaN
10989.6	-2.01775	-59.8388	NaN
10990.3	-2.01138	-59.8577	NaN
10989.7	-2.00503	-59.8767	NaN
10989.9	-1.99868	-59.8956	NaN
10989.9	-1.99234	-59.9145	NaN
10990	-1.98599	-59.9334	NaN
10990.6	-1.97965	-59.9523	NaN
10989.2	-1.9733	-59.9712	NaN
10990.3	-1.96695	-59.9902	NaN
10990.1	-1.96058	-60.0092	NaN
10990.1	-1.95421	-60.0281	NaN
10989.2	-1.94783	-60.0471	NaN
10990.8	-1.94145	-60.0661	NaN
10990.9	-1.93508	-60.0851	NaN
10989.1	-1.92869	-60.1041	NaN
10989.9	-1.92231	-60.1231	NaN
10989.4	-1.91593	-60.1421	NaN
10989.4	-1.90957	-60.1611	NaN
10989.3	-1.9032	-60.1801	NaN
10989.9	-1.89684	-60.199	NaN
10989.8	-1.89046	-60.218	NaN
10989.8	-1.8841	-60.237	NaN
10990.6	-1.87772	-60.256	NaN
10989.9	-1.87132	-60.275	NaN
10990.5	-1.86493	-60.294	NaN
10989.7	-1.85852	-60.3131	NaN
10989.9	-1.8521	-60.3322	NaN
10990	-1.84567	-60.3514	NaN
10991.1	-1.83924	-60.3705	NaN
10989.3	-1.83281	-60.3897	NaN
10988.9	-1.8264	-60.4088	NaN
10990.5	-1.81997	-60.4279	NaN
10989.6	-1.81354	-60.447	NaN
10990.4	-1.80712	-60.4661	NaN
10989.9	-1.80073	-60.4852	NaN
10990.1	-1.79432	-60.5043	NaN
10989.3	-1.78792	-60.5233	NaN
10989.6	-1.78153	-60.5424	NaN
10990.6	-1.77512	-60.5614	NaN
10989.8	-1.76871	-60.5805	NaN
10991.4	-1.7623	-60.5995	NaN
10989.5	-1.75589	-60.6186	NaN
10990.1	-1.74948	-60.6376	NaN
10989.7	-1.74308	-60.6567	NaN
10989.9	-1.73669	-60.6757	NaN
10990.3	-1.73029	-60.6947	NaN
10989.1	-1.7239	-60.7137	NaN
10989.6	-1.71752	-60.7327	NaN
10989.8	-1.71115	-60.7517	NaN
10990	-1.70477	-60.7707	NaN
10989.5	-1.69837	-60.7897	NaN
10990.4	-1.69197	-60.8087	NaN
10990.7	-1.68557	-60.8277	NaN
10990.4	-1.67915	-60.8468	NaN
10990	-1.67273	-60.8659	NaN
10991.1	-1.6663	-60.8851	NaN
10989.9	-1.65985	-60.9042	NaN
10990	-1.65342	-60.9234	NaN
10990	-1.647	-60.9425	NaN
10990	-1.64057	-60.9617	NaN
10990.4	-1.63413	-60.9808	2.48019e+07
10989.2	-1.6277	-60.9999	3.0672e+07
10990.1	-1.62128	-61.019	2.40574e+07
10989.2	-1.61488	-61.038	3.17916e+07
10989.9	-1.6085	-61.057	2.29221e+07
10989.4	-1.60213	-61.0759	2.82655e+07
10989.4	-1.59578	-61.0948	1.49371e+07
10989.4	-1.58944	-61.1137	2.11732e+07
10988.1	-1.58311	-61.1325	1.21304e+07
10990.3	-1.57677	-61.1513	1.912e+07
10989.1	-1.57045	-61.1702	1.55679e+07
10988.4	-1.56412	-61.189	1.85038e+07
10989.9	-1.55779	-61.2078	1.18928e+07
10988.1	-1.55147	-61.2266	1.2051e+07
10987.9	-1.54517	-61.2455	1.01469e+07
10985.4	-1.53883	-61.2644	1.36072e+07
10985.8	-1.53245	-61.2833	1.31003e+07
10987.1	-1.52608	-61.3021	2.63574e+07
10987	-1.51974	-61.321	1.7339e+07
10988	-1.5134	-61.3399	1.17785e+07
10987.2	-1.50705	-61.3588	2.56895e+07
10988.3	-1.50071	-61.3776	2.76214e+07
10988	-1.49435	-61.3965	1.65943e+07
10988.7	-1.48797	-61.4154	3.04164e+07
10990.1	-1.48158	-61.4344	2.84894e+07
10989.7	-1.47519	-61.4533	3.61177e+07
10990.3	-1.4688	-61.4723	3.01252e+07
10989.8	-1.4624	-61.4912	2.54897e+07
10990.4	-1.45601	-61.5102	3.06216e+07
10990	-1.44962	-61.5292	2.47411e+07
10990.3	-1.44324	-61.5481	1.41917e+07
10989.8	-1.43686	-61.5671	2.6329e+07
10990	-1.43052	-61.586	3.88926e+07
10989.7	-1.42417	-61.6048	3.78712e+07
10990.3	-1.41783	-61.6236	3.09346e+07
10989.6	-1.4115	-61.6424	2.28924e+07
10989.7	-1.40518	-61.6612	5.45096e+07
10990.5	-1.39887	-61.6799	4.33091e+07
10990.4	-1.39257	-61.6986	4.03513e+07
10989.4	-1.38629	-61.7173	3.14566e+07
10990.5	-1.38	-61.736	4.64223e+07
10988.7	-1.3737	-61.7547	3.491e+07
10989.9	-1.36739	-61.7734	2.6735e+07
10990.3	-1.36109	-61.7921	3.15365e+07
10989.1	-1.35479	-61.8108	3.1191e+07
10991.2	-1.34849	-61.8296	3.14433e+07
10990.3	-1.34218	-61.8483	2.76185e+07
10988.4	-1.33586	-61.8671	3.77762e+07
10990.6	-1.32953	-61.8859	3.51109e+07
10989.3	-1.32321	-61.9047	2.30653e+07
10988.1	-1.31687	-61.9235	2.17114e+07
10988.8	-1.31056	-61.9422	2.472e+07
10988.2	-1.30432	-61.9607	3.0149e+07
10988.6	-1.29813	-61.979	2.03198e+07
10988.9	-1.29198	-61.9972	2.01432e+07
10988	-1.28588	-62.0154	2.50288e+07
10989.7	-1.2798	-62.0335	1.87611e+07
10988.5	-1.27371	-62.0515	1.79026e+07
10989.9	-1.26763	-62.0696	1.43001e+07
10988.1	-1.26154	-62.0876	1.264e+07
10989.9	-1.25543	-62.1057	1.75383e+07
10990.3	-1.24932	-62.1239	7.96362e+06
10990	-1.24319	-62.1421	1.432e+07
10989.2	-1.23704	-62.1603	1.27974e+07
10988.6	-1.23025	-62.1784	3.43165e+07
10990.9	-1.22117	-62.1956	3.00796e+07
10989.5	-1.20982	-62.2115	1.69343e+07
10990.9	-1.19637	-62.2258	5.79826e+06
10989.1	-1.1811	-62.2382	1.05347e+07
10988.3	-1.16426	-62.2486	1.1568e+07
10988.7	-1.14618	-62.2566	1.55173e+07
10988.3	-1.12718	-62.2623	1.5944e+07
10988.9	-1.1076	-62.2653	2.18294e+07
10991.2	-1.08779	-62.2658	1.95916e+07
10991.5	-1.06801	-62.2642	3.94915e+06
10990.3	-1.04826	-62.262	1.05483e+07
10991.5	-1.02849	-62.2596	6.86733e+06
10990.1	-1.00866	-62.2572	9.15579e+06
10990	-0.988781	-62.2546	5.19917e+06
10989.5	-0.96884	-62.2521	4.44384e+06
10991	-0.948856	-62.2495	1.20305e+07
10989.7	-0.928821	-62.247	1.44477e+07
10989.2	-0.908758	-62.2445	1.2977e+07
10987.6	-0.888686	-62.2419	1.97518e+07
10988.4	-0.86864	-62.2393	2.26602e+07
10987.6	-0.848617	-62.2367	1.25367e+07
10989.4	-0.828623	-62.2341	2.07457e+07
10987.1	-0.808638	-62.2315	2.50189e+07
10988.9	-0.788667	-62.2289	3.62875e+07
10989.3	-0.768702	-62.2263	1.73587e+07
10988.3	-0.744735	-62.2232	8.38737e+06
10987.6	-0.724765	-62.2206	1.96703e+06
10986.9	-0.704793	-62.218	1.06008e+07
10987.3	-0.684821	-62.2155	6.73167e+06
10988.8	-0.66484	-62.213	1.14078e+07
10986.8	-0.644821	-62.2105	6.52759e+06
10989.2	-0.624768	-62.2079	3.40596e+06
10986.9	-0.604688	-62.2054	8.29355e+06
10989.5	-0.58457	-62.2028	1.03411e+07
10989.4	-0.564428	-62.2002	1.08387e+07
10987.8	-0.544271	-62.1976	7.38541e+06
10989.5	-0.524115	-62.1951	NaN
10988.4	-0.503995	-62.1926	9.28229e+06
10983.6	-0.483928	-62.1901	4.2135e+06
10990.5	-0.463964	-62.1877	7.49331e+06
10989.1	-0.444023	-62.1852	8.98656e+06
10988.5	-0.42407	-62.1828	5.72865e+06
10987.3	-0.404095	-62.1802	6.38894e+06
10988.6	-0.384078	-62.1777	5.5542e+06
10989.4	-0.364001	-62.1751	9.44307e+06
10989	-0.343837	-62.1726	1.23722e+07
10988.6	-0.323601	-62.1701	1.99171e+07
10988.6	-0.30332	-62.1675	2.72284e+07
10986.6	-0.283018	-62.1649	2.74428e+07
10988.4	-0.263111	-62.1603	1.7622e+07
10993.8	-0.244931	-62.1512	3.23148e+07
10991.2	-0.229567	-62.1381	2.37139e+07
10990.5	-0.218002	-62.1219	5.67826e+07
10991.2	-0.21092	-62.1036	6.19994e+07
10990.6	-0.208659	-62.0844	4.8432e+07
10985.8	-0.209537	-62.0653	4.11471e+07
10987.3	-0.213093	-62.0468	4.24076e+07
10990	-0.219475	-62.0292	7.55831e+07
10989	-0.228568	-62.0132	8.52473e+07
10989.7	-0.240165	-61.9991	4.65392e+07
10989.2	-0.253891	-61.9874	4.63595e+07
10987.2	-0.269356	-61.9782	5.56297e+07
10988.7	-0.2861	-61.972	5.04664e+07
10986.4	-0.303607	-61.9688	4.70839e+07
10987.3	-0.32137	-61.9688	3.22725e+07
10986	-0.338866	-61.9719	1.87481e+07
10987.2	-0.35557	-61.978	1.98015e+07
10984.9	-0.371749	-61.9856	9.82424e+06
10985.9	-0.387926	-61.9932	1.08602e+07
10985.2	-0.404103	-62.0007	1.14198e+07
10987.2	-0.420268	-62.0083	7.02819e+06
10993.2	-0.437084	-62.0138	6.69462e+06
10998.3	-0.454648	-62.0146	6.47099e+06
10992	-0.471895	-62.0109	8.59978e+06
10982.1	-0.488984	-62.0066	7.089e+06
10987.7	-0.506292	-62.0043	2.16938e+07
10986.1	-0.523637	-62.0028	1.11959e+07
10990.1	-0.540948	-62.0013	3.73236e+07
10994.6	-0.557941	-61.9975	3.70449e+07
10988.3	-0.574543	-61.9919	2.21674e+07
10987.8	-0.590991	-61.9856	1.55175e+07
10986.4	-0.607549	-61.9796	2.29248e+07
10940.8	-0.624311	-61.9742	8.54812e+06
10858.1	-0.641412	-61.97	1.66683e+06
10751	-0.65885	-61.9672	4.71326e+06
10655.8	-0.676543	-61.9662	1.64521e+06
10581.7	-0.694231	-61.9667	3.28295e+06
10490.1	-0.711754	-61.9689	NaN
10399.8	-0.72898	-61.973	1.32314e+06
10371.1	-0.745623	-61.9788	1.05524e+06
10373.5	-0.761563	-61.9863	6.5008e+06
10372.7	-0.776697	-61.9954	7.30529e+06
10375.9	-0.79081	-62.0061	5.35365e+06
10373.8	-0.803791	-62.0182	6.28135e+06
10373.3	-0.815392	-62.0317	2.82407e+06
10375.7	-0.825535	-62.0466	3.77612e+06
10373.7	-0.834083	-62.0624	NaN
10373.3	-0.840855	-62.0791	NaN
10375.6	-0.845778	-62.0966	NaN
10374.8	-0.848801	-62.1144	NaN
10373.9	-0.849773	-62.1326	NaN
10374.2	-0.848918	-62.1507	NaN
10372.5	-0.846036	-62.1685	4.0892e+06
10374.5	-0.841209	-62.186	3.1685e+06
10374.3	-0.834533	-62.2028	NaN
10376.5	-0.826	-62.2189	4.58987e+06
10377.1	-0.815703	-62.2341	5.57827e+06
10376.6	-0.803723	-62.2481	7.50418e+06
10377.5	-0.790148	-62.2608	6.44799e+06
10377.1	-0.775142	-62.272	4.31521e+06
10376.9	-0.758886	-62.2815	1.86734e+06
10376.5	-0.741589	-62.2891	1.08984e+07
10375.3	-0.723464	-62.2948	3.01728e+06
10377.3	-0.704762	-62.2983	1.34688e+06
10378	-0.685744	-62.2997	2.13576e+06
10377	-0.666668	-62.2989	7.8436e+06
10376.6	-0.647806	-62.296	2.27231e+06
10376.4	-0.629431	-62.2909	NaN
10377	-0.611799	-62.2837	1.71999e+06
10377.7	-0.59516	-62.2747	2.55752e+06
10376.2	-0.579727	-62.2638	2.95586e+06
10376.9	-0.565668	-62.2513	3.14402e+06
10378.1	-0.553159	-62.2374	NaN
10378.1	-0.542355	-62.2222	NaN
10377	-0.533402	-62.206	NaN
10373.3	-0.526327	-62.1891	NaN
10376.6	-0.521193	-62.1716	5.27619e+06
10374.8	-0.51799	-62.1536	2.97524e+06
10374.9	-0.516892	-62.1354	NaN
10375.2	-0.517629	-62.1172	5.86676e+06
10377.1	-0.520452	-62.0991	1.05671e+06
10376.8	-0.525268	-62.0813	3.68169e+06
10375.4	-0.532021	-62.0642	6.58906e+06
10376.7	-0.540596	-62.0479	3.67906e+06
10373.4	-0.550849	-62.0328	3.5022e+06
10375.1	-0.562612	-62.019	NaN
10375.1	-0.575709	-62.0066	NaN
10374.6	-0.589993	-61.9957	NaN
10373.7	-0.605323	-61.9865	NaN
10374.5	-0.621551	-61.979	NaN
10373.2	-0.638561	-61.9732	NaN
10374	-0.656202	-61.9692	NaN
10372.7	-0.674244	-61.9672	1.54428e+06
10371.4	-0.692411	-61.9672	1.60101e+06
10374.6	-0.710423	-61.9691	NaN
10374.6	-0.728064	-61.973	NaN
10373.7	-0.745116	-61.9787	6.15586e+06
10372.2	-0.761384	-61.9862	1.04456e+07
10373.4	-0.776682	-61.9954	3.18547e+06
10371.8	-0.790897	-62.0061	2.36564e+06
10371.2	-0.803869	-62.0183	NaN
10302.9	-0.815607	-62.0318	NaN
10277.8	-0.825706	-62.0467	NaN
10288.6	-0.834065	-62.0625	NaN
10246.1	-0.840862	-62.079	NaN
10177.9	-0.845737	-62.0961	NaN
10094.6	-0.848751	-62.1136	NaN
10011.4	-0.849814	-62.1314	NaN
9944	-0.84907	-62.1492	NaN
9862	-0.846422	-62.1667	NaN
9781.8	-0.841859	-62.184	NaN
9761.8	-0.835408	-62.2006	NaN
9762.9	-0.827287	-62.2165	NaN
9763.1	-0.817545	-62.2315	NaN
9765	-0.806228	-62.2453	NaN
9764	-0.793475	-62.2579	NaN
9764.4	-0.779419	-62.269	NaN
9765.3	-0.764229	-62.2786	NaN
9765.1	-0.74808	-62.2865	NaN
9765.6	-0.731126	-62.2926	NaN
9765.2	-0.713545	-62.2969	NaN
9766.2	-0.695541	-62.2992	NaN
9766.5	-0.677342	-62.2996	NaN
9765.9	-0.659191	-62.298	NaN
9764.7	-0.641329	-62.2944	NaN
9765.4	-0.623999	-62.2889	NaN
9765.1	-0.607408	-62.2815	NaN
9766.1	-0.591776	-62.2725	NaN
9766.1	-0.577278	-62.2618	NaN
9765.3	-0.564076	-62.2497	NaN
9765.3	-0.552311	-62.2362	NaN
9764.9	-0.542066	-62.2216	NaN
9766	-0.533458	-62.2061	NaN
9766.1	-0.526562	-62.1896	NaN
9763.2	-0.521457	-62.1726	NaN
9763.3	-0.518239	-62.1552	NaN
9765.1	-0.51691	-62.1375	NaN
9765	-0.517409	-62.1198	NaN
9764.9	-0.519809	-62.1023	NaN
9764.7	-0.524062	-62.0851	NaN
9764.8	-0.530112	-62.0685	NaN
9763.8	-0.537893	-62.0526	NaN
9764	-0.547294	-62.0377	NaN
9763.2	-0.5582	-62.0238	2.36013e+06
9763.6	-0.570501	-62.0112	1.05735e+06
9762.6	-0.584054	-61.9999	NaN
9763.6	-0.598758	-61.9902	NaN
9764.1	-0.614451	-61.982	NaN
9763.3	-0.630977	-61.9755	NaN
9761.7	-0.648143	-61.9707	NaN
9762.6	-0.665722	-61.9679	NaN
9762.1	-0.683497	-61.967	NaN
9762.2	-0.701283	-61.9679	NaN
9761	-0.718885	-61.9707	NaN
9761.9	-0.736071	-61.9754	NaN
9762.9	-0.754281	-61.9827	NaN
9762.2	-0.769999	-61.9911	NaN
9763	-0.784682	-62.0011	NaN
9761.7	-0.798198	-62.0127	NaN
9761.9	-0.810394	-62.0256	NaN
9761.7	-0.821171	-62.0397	NaN
9762.7	-0.830377	-62.055	NaN
9762.3	-0.837902	-62.0712	NaN
9763.9	-0.843638	-62.0881	NaN
9760.5	-0.847528	-62.1054	NaN
9761.8	-0.849515	-62.123	2.03733e+06
9763	-0.84963	-62.1408	1.36198e+06
9763.4	-0.847864	-62.1584	1.58877e+06
9763.8	-0.844216	-62.1758	NaN
9763	-0.838718	-62.1928	NaN
9764.4	-0.83141	-62.2091	NaN
9764.3	-0.822389	-62.2246	NaN
9762.9	-0.811728	-62.239	NaN
9754.1	-0.799625	-62.2522	NaN
9684.8	-0.786283	-62.264	NaN
9611.1	-0.771664	-62.2743	NaN
9531	-0.756043	-62.2829	NaN
9459.4	-0.739592	-62.2899	NaN
9396.3	-0.722564	-62.295	NaN
9329.8	-0.705207	-62.2982	1.60286e+06
9250	-0.687669	-62.2997	2.05651e+06
9173.9	-0.670114	-62.2992	NaN
9154.5	-0.652772	-62.2968	NaN
9152	-0.635744	-62.2928	NaN
9155.2	-0.619231	-62.2869	NaN
9155.3	-0.60342	-62.2794	NaN
9155.5	-0.588485	-62.2702	NaN
9154.5	-0.574593	-62.2595	NaN
9156.2	-0.561928	-62.2474	NaN
9155.6	-0.550617	-62.2341	NaN
9154.6	-0.540806	-62.2196	NaN
9155.4	-0.532601	-62.2043	NaN
9154.5	-0.526066	-62.1883	NaN
9154.4	-0.521255	-62.1717	NaN
9155.4	-0.518191	-62.1548	NaN
9155	-0.516896	-62.1377	NaN
9154.5	-0.517345	-62.1205	NaN
9154.7	-0.519589	-62.1035	NaN
9153.1	-0.523564	-62.0868	NaN
9154.2	-0.529271	-62.0705	NaN
9154.7	-0.536654	-62.0549	1.34313e+06
9154	-0.545649	-62.04	1.44611e+06
9154.3	-0.556169	-62.0262	NaN
9153.3	-0.568066	-62.0135	NaN
9153.9	-0.581212	-62.0021	NaN
9152.8	-0.595465	-61.9922	NaN
9153.6	-0.610671	-61.9838	NaN
9152.3	-0.626662	-61.977	NaN
9152.3	-0.643242	-61.9719	NaN
9152.7	-0.660256	-61.9686	NaN
9152.3	-0.677551	-61.9671	NaN
9152.8	-0.694942	-61.9673	NaN
9152.4	-0.712214	-61.9694	NaN
9151.5	-0.729165	-61.9733	NaN
9151.7	-0.74561	-61.9789	NaN
9151.4	-0.761367	-61.9862	NaN
9151	-0.776283	-61.9951	3.38913e+06
9152	-0.79019	-62.0055	1.78464e+06
9153.1	-0.802958	-62.0174	NaN
9152.2	-0.81442	-62.0305	NaN
9153.5	-0.824433	-62.0447	NaN
9174.8	-0.83284	-62.0599	NaN
9225.4	-0.839563	-62.0758	NaN
9290.1	-0.844673	-62.0923	NaN
9340.5	-0.848112	-62.1093	3.25296e+06
9377.1	-0.849729	-62.1268	1.84366e+06
9432.1	-0.84942	-62.1445	NaN
9504.8	-0.847231	-62.1621	NaN
9575.8	-0.84322	-62.1794	NaN
9644.5	-0.837369	-62.1962	NaN
9716.6	-0.829715	-62.2123	NaN
9795.9	-0.820368	-62.2275	NaN
9860.8	-0.809438	-62.2417	NaN
9913.1	-0.796976	-62.2548	4.37818e+06
9967.7	-0.783034	-62.2664	1.33713e+06
10026.9	-0.767803	-62.2766	4.96311e+06
10086	-0.751463	-62.285	5.24013e+06
10140.6	-0.734179	-62.2917	1.63953e+06
10192	-0.71614	-62.2964	1.08026e+07
10243.6	-0.697559	-62.2991	8.86042e+06
10297	-0.678696	-62.2997	7.71838e+06
10344.8	-0.65977	-62.2981	8.44177e+06
10398.4	-0.641075	-62.2944	7.82952e+06
10446.9	-0.622854	-62.2885	5.62065e+06
10498.6	-0.605387	-62.2805	2.30336e+06
10551.8	-0.588921	-62.2706	7.15744e+06
10607.6	-0.573709	-62.2588	5.47486e+06
10651.5	-0.559941	-62.2454	8.94257e+06
10686.6	-0.547798	-62.2304	1.34428e+07
10733.5	-0.537526	-62.214	1.17979e+07
10768.3	-0.529169	-62.1966	1.77821e+07
10805.6	-0.522904	-62.1784	1.59461e+07
10880.6	-0.518912	-62.1596	1.7967e+07
10933.5	-0.516969	-62.1406	5.33932e+07
10964.7	-0.517213	-62.1216	6.00035e+07
10989.7	-0.519678	-62.1028	4.12286e+07
10989.7	-0.524188	-62.0845	1.25412e+07
10987.4	-0.530739	-62.0669	7.99008e+06
10987.3	-0.539127	-62.0504	2.05987e+07
10988.6	-0.549204	-62.035	2.10519e+07
10986.1	-0.560834	-62.0209	2.55029e+07
10985.7	-0.573888	-62.0082	3.98033e+07
10983.8	-0.588155	-61.997	3.04608e+07
10988.5	-0.603489	-61.9875	2.09419e+07
10986.6	-0.619722	-61.9797	8.00487e+06
10987.3	-0.636723	-61.9737	3.43697e+07
10987.2	-0.654293	-61.9695	2.97631e+07
10987.7	-0.672221	-61.9673	3.69612e+07
10987.2	-0.690277	-61.9671	3.24002e+07
10985	-0.708253	-61.9688	4.56609e+07
10985.6	-0.725915	-61.9724	2.23125e+07
10986.4	-0.743047	-61.9779	2.40388e+07
10986.6	-0.759474	-61.9852	1.85186e+07
10986.5	-0.775006	-61.9943	1.8111e+07
10986.5	-0.789493	-62.005	1.43489e+07
10984.7	-0.802782	-62.0172	9.38192e+06
10990.6	-0.814681	-62.0309	7.76075e+06
10985.7	-0.825143	-62.0459	4.5629e+06
10985.1	-0.833914	-62.0621	1.7159e+07
10991	-0.840901	-62.0793	9.24413e+06
10988.7	-0.845947	-62.0973	1.46936e+07
10987.4	-0.848945	-62.1159	2.9395e+07
10988.9	-0.849754	-62.1347	2.75481e+07
10985.7	-0.848575	-62.1536	3.41236e+07
10988.5	-0.845149	-62.1722	1.52734e+07
10987.1	-0.839648	-62.1904	9.67939e+06
10988.7	-0.832075	-62.2078	1.29087e+07
10988	-0.822536	-62.2243	1.21271e+07
10990.8	-0.811031	-62.2399	9.92559e+06
10991.4	-0.797584	-62.2542	1.56177e+07
10991	-0.782276	-62.267	1.63946e+07
10992.2	-0.765266	-62.2781	1.39884e+07
10992.3	-0.746769	-62.2871	2.07779e+07
10992.4	-0.727027	-62.2938	1.70371e+07
10993.1	-0.706337	-62.2981	1.29464e+07
10994	-0.685054	-62.2996	1.57847e+07
10992.1	-0.663566	-62.2986	1.00542e+07
10994.2	-0.642295	-62.2947	7.45722e+06
10992.3	-0.621641	-62.288	1.06936e+07
10993	-0.60203	-62.2787	1.21553e+07
10994.2	-0.583825	-62.267	1.92482e+07
10993.4	-0.567349	-62.253	9.091e+06
10992.3	-0.5529	-62.2371	1.14142e+07
10993.7	-0.540712	-62.2195	1.56417e+07
10992	-0.530934	-62.2007	2.25455e+07
10991	-0.523726	-62.1811	1.26577e+07
10989.8	-0.519111	-62.1612	1.18739e+07
10988.8	-0.516983	-62.1413	2.41256e+07
10988.7	-0.51725	-62.1217	4.62468e+07
10989.6	-0.519781	-62.1025	3.77562e+07
10987.4	-0.524408	-62.084	3.42975e+07
10986.7	-0.531	-62.0665	2.46156e+07
10987.3	-0.539388	-62.05	2.13286e+07
10986.9	-0.549427	-62.0347	1.51498e+07
10987.1	-0.560982	-62.0208	2.37655e+07
10987.7	-0.573913	-62.0082	3.46564e+07
10986.2	-0.588075	-61.9971	3.0343e+07
10987.1	-0.603341	-61.9876	2.0651e+07
10987.7	-0.619572	-61.9798	3.49477e+07
10984.3	-0.636586	-61.9737	1.50231e+07
10989.6	-0.654205	-61.9696	3.23596e+07
10987.7	-0.672218	-61.9673	4.53868e+07
10987	-0.690404	-61.9671	5.52042e+07
10986.6	-0.708514	-61.9688	3.54886e+07
10984.7	-0.726307	-61.9725	2.5807e+07
10983.4	-0.743545	-61.9781	2.3536e+07
10988.5	-0.760015	-61.9855	3.8164e+07
11005.5	-0.775573	-61.9947	1.43277e+07
11024.9	-0.790134	-62.0055	1.52663e+07
11102.9	-0.803347	-62.0179	2.21967e+07
11137.9	-0.815289	-62.0316	3.33835e+07
11148	-0.825799	-62.0468	3.6724e+07
11191.1	-0.834468	-62.0633	2.49023e+07
11251.7	-0.841327	-62.0807	5.53965e+07
11264.9	-0.846363	-62.0989	7.01387e+07
11295.7	-0.849508	-62.1217	7.56465e+07
11335.6	-0.849666	-62.1411	9.48676e+07
11368.1	-0.847581	-62.1606	8.82714e+07
11403.4	-0.843134	-62.1799	7.14985e+07
11437.1	-0.836361	-62.1987	5.605e+07
11464	-0.827297	-62.2167	2.77066e+07
11505	-0.815991	-62.2336	2.87455e+07
11537.9	-0.802642	-62.2492	2.10497e+07
11576.1	-0.787372	-62.263	2.24985e+07
11610.1	-0.770423	-62.275	2.91957e+07
11634.4	-0.752029	-62.2848	3.19755e+07
11659.4	-0.732462	-62.2922	2.75721e+07
11695.5	-0.712088	-62.2971	2.59867e+07
11726.3	-0.691274	-62.2995	1.88779e+07
11751.4	-0.670349	-62.2992	9.90984e+06
11786	-0.6497	-62.2963	3.6133e+06
11822.2	-0.629694	-62.2909	1.15043e+07
11851.3	-0.610625	-62.2831	1.02908e+07
11878.5	-0.59279	-62.2731	9.4119e+06
11905.5	-0.576431	-62.2611	1.55322e+07
11929.2	-0.561771	-62.2472	2.0134e+07
11956	-0.549006	-62.2318	2.50321e+07
11973.4	-0.538223	-62.2152	3.48064e+07
12003.6	-0.529605	-62.1974	5.4731e+07
12047.7	-0.523203	-62.179	5.44363e+07
12093.1	-0.518994	-62.1602	4.7981e+07
12123.1	-0.516996	-62.1411	3.50282e+07
12153.8	-0.517239	-62.1221	1.26315e+07
12194.1	-0.51964	-62.1034	1.71198e+07
12216.2	-0.524049	-62.0852	2.35248e+07
12214.3	-0.530412	-62.0677	2.20077e+07
12213.3	-0.538704	-62.0511	1.3048e+07
12213	-0.548702	-62.0357	2.19877e+07
12212.9	-0.560272	-62.0215	1.05734e+07
12216.1	-0.57328	-62.0087	1.61424e+07
12214.7	-0.587583	-61.9974	1.99121e+07
12213.2	-0.603051	-61.9877	1.5687e+07
12215.8	-0.619516	-61.9798	1.64055e+07
12214.3	-0.636806	-61.9737	2.06762e+07
12215	-0.654735	-61.9695	2.2489e+07
12214.9	-0.673103	-61.9673	1.25565e+07
12214.9	-0.691709	-61.9672	1.38192e+07
12214	-0.71034	-61.9691	1.59427e+07
12214.8	-0.728767	-61.9732	1.17264e+07
12214	-0.746752	-61.9793	1.40361e+07
12214.5	-0.764048	-61.9876	1.35797e+07
12212.9	-0.780397	-61.9979	5.52031e+07
12212.6	-0.79554	-62.0101	4.63498e+07
12215.5	-0.80922	-62.0241	5.32133e+07
12212.4	-0.82127	-62.0397	4.25819e+07
12212.8	-0.831431	-62.0569	4.16958e+07
12214.4	-0.839523	-62.0752	5.25896e+07
12213.1	-0.845403	-62.0945	4.53808e+07
12212.7	-0.84888	-62.1145	4.60734e+07
12215.2	-0.849781	-62.135	4.69505e+07
12214.9	-0.848373	-62.1555	3.29861e+07
12215.4	-0.844286	-62.1759	4.30775e+07
12213.5	-0.837646	-62.1957	5.22215e+07
12215.6	-0.828498	-62.2146	1.8459e+07
12216.5	-0.817004	-62.2323	4.41923e+07
12216.4	-0.803313	-62.2485	3.91049e+07
12216.3	-0.78762	-62.2628	2.83336e+07
12217.4	-0.770181	-62.2751	2.30518e+07
12215.3	-0.75131	-62.2851	1.48899e+07
12216	-0.731341	-62.2925	6.88493e+06
12218.1	-0.71065	-62.2974	1.0977e+07
12217.1	-0.689597	-62.2996	1.41137e+07
12217.6	-0.668544	-62.2991	8.48625e+06
12218	-0.647848	-62.2959	1.55203e+07
12216.8	-0.627825	-62.2903	1.58238e+07
12219.6	-0.608814	-62.2822	2.56926e+07
12218	-0.591065	-62.272	2.91053e+07
12219	-0.57485	-62.2597	1.64005e+07
12218.2	-0.560371	-62.2457	1.65729e+07
12218.7	-0.5478	-62.2302	2.3901e+07
12219.4	-0.537284	-62.2135	1.38e+07
12216.2	-0.528887	-62.1958	1.77201e+07
12217.6	-0.522693	-62.1774	1.50108e+07
12214.4	-0.518684	-62.1586	2.98802e+07
12216.5	-0.516921	-62.1396	1.04259e+07
12214.9	-0.517305	-62.1207	1.6972e+07
12213.4	-0.519815	-62.1021	1.52731e+07
12213.5	-0.524374	-62.0841	9.74465e+06
12216.1	-0.530876	-62.0667	2.11484e+07
12213.6	-0.539204	-62.0503	1.79492e+07
12213.2	-0.549293	-62.0349	2.71284e+07
12215.1	-0.56099	-62.0207	9.39126e+06
12215.6	-0.57416	-62.0079	1.6737e+07
12213.6	-0.588663	-61.9966	4.59906e+06
12214.2	-0.604349	-61.987	7.77858e+06
12213.3	-0.621022	-61.9791	5.95736e+06
12214	-0.638507	-61.9732	7.34559e+06
12213.9	-0.656592	-61.9691	6.49619e+06
12212.7	-0.675088	-61.9671	9.6093e+06
12214.2	-0.693766	-61.9672	5.58299e+06
12213.8	-0.712408	-61.9694	1.30369e+07
12212.3	-0.730791	-61.9737	2.22815e+07
12214.8	-0.748668	-61.9801	3.47726e+07
12212.8	-0.765813	-61.9886	5.05396e+07
12214.2	-0.781969	-61.999	4.82212e+07
12212.4	-0.796916	-62.0114	5.081e+07
12213.4	-0.810416	-62.0255	4.92126e+07
12214.1	-0.822236	-62.0412	3.89744e+07
12212.6	-0.832188	-62.0583	5.73964e+07
12215	-0.840049	-62.0767	4.89313e+07
12213.5	-0.845719	-62.096	5.92164e+07
12213.3	-0.849012	-62.116	6.103e+07
12213.4	-0.849787	-62.1365	5.70101e+07
12219.3	-0.848127	-62.157	5.43042e+07
12244.9	-0.843792	-62.1774	5.00194e+07
12276.7	-0.836944	-62.1972	4.69116e+07
12305.6	-0.827631	-62.216	4.92491e+07
12336.7	-0.815957	-62.2336	5.39618e+07
12366.2	-0.802133	-62.2496	5.54386e+07
12397.7	-0.786341	-62.2638	5.62622e+07
12420	-0.768875	-62.2759	3.90803e+07
12435.8	-0.749986	-62.2856	4.02375e+07
12449	-0.729996	-62.2929	3.72868e+07
12463.7	-0.709261	-62.2976	3.63144e+07
12493.5	-0.688197	-62.2995	3.11e+07
12525.2	-0.667198	-62.2989	2.07303e+07
12551.8	-0.646614	-62.2956	2.62586e+07
12573	-0.626781	-62.2898	2.83749e+07
12579.1	-0.607929	-62.2818	2.51405e+07
12604	-0.590422	-62.2715	3.01041e+07
12636.4	-0.574455	-62.2593	2.8125e+07
12681.8	-0.560282	-62.2455	2.01941e+07
12740.4	-0.548031	-62.2304	7.03782e+06
12791.7	-0.537785	-62.2143	2.15081e+07
12839	-0.529588	-62.1974	9.84314e+06
12862.1	-0.523428	-62.18	1.021e+07
12864.3	-0.519289	-62.1622	2.16521e+07
12872.6	-0.517189	-62.1441	2.92181e+07
12895.9	-0.517062	-62.126	2.1934e+07
12917.9	-0.518838	-62.1082	2.25331e+07
12935.4	-0.522475	-62.0908	8.60487e+06
12956.3	-0.527924	-62.074	1.7844e+07
12987	-0.535081	-62.0579	1.7336e+07
13015.6	-0.543818	-62.0428	9.79228e+06
13042.4	-0.554034	-62.0288	1.22861e+07
13065.7	-0.565606	-62.0159	2.32807e+06
13094.3	-0.578432	-62.0043	9.8471e+06
13129.1	-0.592353	-61.9942	5.13945e+06
13134.7	-0.607223	-61.9855	5.35742e+06
13132.9	-0.622969	-61.9783	5.91921e+06
13135.1	-0.639411	-61.9729	5.68615e+06
13135	-0.656391	-61.9691	1.51178e+06
13135.8	-0.67377	-61.9672	4.78218e+06
13136.2	-0.691392	-61.9671	1.21014e+07
13135.1	-0.709101	-61.9688	1.17785e+07
13132.2	-0.726715	-61.9725	1.04058e+07
13135.4	-0.744007	-61.9782	5.91562e+06
13135.3	-0.760775	-61.9858	1.05958e+07
13135.9	-0.776805	-61.9953	4.58738e+06
13136.1	-0.791864	-62.0068	4.79336e+06
13133.2	-0.805715	-62.0201	7.5796e+06
13136.1	-0.818069	-62.0352	6.80774e+06
13137.1	-0.828717	-62.0517	9.01937e+06
13135.1	-0.837448	-62.0697	3.70713e+06
13134.6	-0.844009	-62.0889	NaN
13135.3	-0.848239	-62.109	2.60306e+06
13135.3	-0.84989	-62.1298	1.97194e+06
13137.8	-0.84901	-62.1508	2.59572e+06
13136.1	-0.845387	-62.1717	4.3245e+06
13136.5	-0.839047	-62.1922	5.62809e+06
13137.2	-0.830045	-62.2119	NaN
13136.9	-0.818509	-62.2303	2.39622e+06
13135.6	-0.804607	-62.2472	4.04133e+06
13134.1	-0.788615	-62.262	4.31031e+06
13138	-0.770822	-62.2747	4.64152e+06
13136.7	-0.751593	-62.2849	6.65972e+06
13138.9	-0.731281	-62.2925	8.96292e+06
13136.8	-0.710298	-62.2974	5.62511e+06
13139.9	-0.689053	-62.2995	4.06115e+06
13136.7	-0.667915	-62.299	5.52737e+06
13140.7	-0.64729	-62.2958	3.95329e+06
13137.2	-0.627468	-62.2901	1.33125e+06
13140	-0.608766	-62.2822	3.06084e+06
13139.8	-0.591405	-62.2722	3.38372e+06
13138.3	-0.575604	-62.2603	7.38381e+06
13137.8	-0.56019	-62.2455	4.70936e+06
13139.7	-0.548134	-62.2306	4.19758e+06
13137.4	-0.537999	-62.2147	2.8126e+06
13138.5	-0.529841	-62.198	4.79945e+06
13137.8	-0.523073	-62.1809	NaN
13142.7	-0.514885	-62.1642	3.91204e+06
13124.4	-0.506098	-62.1477	5.05537e+06
13056.1	-0.497427	-62.1312	1.10431e+07
12943.2	-0.488061	-62.1148	1.57564e+07
12794.7	-0.476711	-62.0993	2.62261e+07
12643.7	-0.463242	-62.0849	3.44832e+07
12547.9	-0.447825	-62.0721	3.12706e+07
12523.1	-0.430784	-62.0613	6.13674e+07
12522.3	-0.412454	-62.0525	6.25454e+07
12518.9	-0.393417	-62.0448	7.13766e+07
12520.2	-0.374065	-62.0376	5.56101e+07
12521.5	-0.354507	-62.0307	7.85404e+07
12521.5	-0.334798	-62.024	6.33804e+07
12521.2	-0.31498	-62.0174	6.41544e+07
12521.1	-0.295076	-62.0108	7.24527e+07
12522.4	-0.275135	-62.0044	7.18949e+07
12520.9	-0.255167	-61.998	6.18043e+07
12521.7	-0.235215	-61.9916	7.0408e+07
12520.4	-0.215277	-61.9852	6.38754e+07
12521.9	-0.195371	-61.9789	6.16376e+07
12521.8	-0.175516	-61.9726	5.78368e+07
12519.7	-0.155698	-61.9663	7.47382e+07
12520.6	-0.135938	-61.96	5.23718e+07
12521.4	-0.116249	-61.9537	7.22584e+07
12520.5	-0.0966058	-61.9475	4.92373e+07
12520.4	-0.0769699	-61.9413	6.03374e+07
12521.7	-0.0572829	-61.935	7.06344e+07
12521.5	-0.0375159	-61.9288	6.23494e+07
12524.5	-0.0176903	-61.9225	6.48567e+07
12522.8	0.00222227	-61.9161	5.81688e+07
12521.4	0.0222246	-61.9098	7.33897e+07
12522.8	0.0422706	-61.9034	8.47888e+07
12521.4	0.0622814	-61.8971	6.67183e+07
12522.1	0.0822018	-61.8908	6.54351e+07
12520.8	0.102035	-61.8845	7.4324e+07
12520.4	0.121787	-61.8783	6.66372e+07
12520.4	0.141481	-61.872	7.17903e+07
12521	0.161129	-61.8658	6.24612e+07
12521.3	0.180766	-61.8595	8.62445e+07
12521.3	0.200404	-61.8533	9.78145e+07
12519.2	0.220055	-61.8471	8.2558e+07
12521.5	0.239725	-61.8409	6.46207e+07
12521.9	0.259415	-61.8346	8.263e+07
12523	0.279143	-61.8283	6.61191e+07
12522.8	0.298913	-61.8221	8.68169e+07
12520.6	0.318735	-61.8158	8.36667e+07
12522.3	0.338597	-61.8095	7.93189e+07
12521.3	0.358494	-61.8032	6.90651e+07
12522.1	0.378429	-61.7969	5.87795e+07
12521.5	0.398389	-61.7905	5.87809e+07
12521.3	0.418381	-61.7842	5.58395e+07
12522.2	0.438389	-61.7778	4.38367e+07
12521.7	0.458396	-61.7715	4.08169e+07
12521.1	0.478397	-61.7651	5.28811e+07
12521.9	0.498374	-61.7588	9.54588e+07
12521.4	0.518329	-61.7525	5.94281e+07
12522.6	0.538256	-61.7462	8.6973e+07
12521.1	0.558153	-61.7398	6.89586e+07
12522.2	0.578031	-61.7335	7.38167e+07
12520.2	0.597887	-61.7272	7.49852e+07
12520.7	0.617716	-61.7209	7.45185e+07
12521.5	0.637513	-61.7147	7.77668e+07
12521.3	0.657291	-61.7084	7.47139e+07
12521.2	0.677054	-61.7021	6.30577e+07
12522.2	0.696807	-61.6959	6.69285e+07
12522.6	0.716548	-61.6896	6.6353e+07
12521.4	0.736298	-61.6833	6.21086e+07
12521.2	0.756049	-61.6771	5.46141e+07
12522.6	0.775798	-61.6708	7.16246e+07
12521	0.795544	-61.6645	7.11249e+07
12521.7	0.815289	-61.6583	9.26461e+07
12520.4	0.835039	-61.652	8.61256e+07
12522.2	0.854788	-61.6457	6.84925e+07
12520.9	0.874553	-61.6395	7.41135e+07
12521.7	0.894318	-61.6332	6.67876e+07
12522.5	0.914087	-61.6269	7.50186e+07
12523	0.93386	-61.6206	5.43597e+07
12522.6	0.953644	-61.6144	5.57046e+07
12520.9	0.973441	-61.6081	4.41936e+07
12521.1	0.993237	-61.6018	4.2006e+07
12520	1.01301	-61.5956	4.04008e+07
12520.2	1.03273	-61.5893	6.28153e+07
12520.2	1.05241	-61.5831	6.01682e+07
12520.5	1.07206	-61.5769	6.59346e+07
12519.6	1.09168	-61.5707	6.5076e+07
12518.8	1.11324	-61.564	8.16685e+07
12487.5	1.13089	-61.5585	6.88336e+07
12437.8	1.15054	-61.5523	4.23533e+07
12387	1.17018	-61.5461	1.95643e+07
12338.6	1.1898	-61.5398	1.67396e+07
12290	1.20942	-61.5335	2.93704e+07
12238.6	1.22905	-61.5272	3.28603e+07
12188.9	1.24869	-61.5209	4.03247e+07
12138.4	1.26836	-61.5145	2.90457e+07
12089.4	1.28805	-61.5081	2.86118e+07
12038.7	1.30776	-61.5017	2.3374e+07
11988.7	1.32748	-61.4953	2.94002e+07
11937.2	1.3472	-61.4888	2.51687e+07
11884.3	1.36692	-61.4823	2.65872e+07
11832.7	1.38665	-61.4758	1.46223e+07
11782.1	1.40635	-61.4691	2.54889e+07
11731.1	1.42603	-61.4625	2.02307e+07
11679.9	1.44569	-61.456	1.62989e+07
11629.3	1.46529	-61.4494	1.95486e+07
11600.6	1.48484	-61.4429	2.02971e+07
11597.6	1.50434	-61.4364	3.49528e+07
11598.5	1.52385	-61.43	3.02648e+07
11599.9	1.54334	-61.4235	2.93699e+07
11598.6	1.56285	-61.4172	1.8589e+07
11600.1	1.58236	-61.4108	1.99618e+07
11598.9	1.60191	-61.4045	2.24744e+07
11600.2	1.62147	-61.3982	2.47971e+07
11599.1	1.64104	-61.3919	2.59699e+07
11599.5	1.66061	-61.3855	2.20327e+07
11598.1	1.6802	-61.3791	1.93223e+07
11601.6	1.6998	-61.3727	2.71828e+07
11598.7	1.71943	-61.3663	2.07988e+07
11600.2	1.73908	-61.3598	1.60729e+07
11599.3	1.75874	-61.3534	2.17059e+07
11600.4	1.77839	-61.3469	1.87917e+07
11597.7	1.79804	-61.3405	2.89575e+07
11599.3	1.81768	-61.334	2.92224e+07
11600.2	1.8373	-61.3276	1.87668e+07
11600.5	1.85692	-61.3212	2.93853e+07
11599.2	1.87654	-61.3147	2.64238e+07
11599.8	1.89616	-61.3083	3.08028e+07
11599.7	1.91577	-61.3019	2.60368e+07
11599.1	1.93537	-61.2955	3.94969e+07
11600	1.95495	-61.2891	3.37628e+07
11598.1	1.97451	-61.2826	3.59413e+07
11599.2	1.99403	-61.2762	3.38067e+07
11600.1	2.01352	-61.2698	2.36188e+07
11599.4	2.03298	-61.2634	3.4904e+07
11600.2	2.05241	-61.257	3.30321e+07
11598.7	2.07182	-61.2506	2.98578e+07
11599.1	2.0912	-61.2442	4.16131e+07
11598.8	2.11055	-61.2378	4.14108e+07
11600.4	2.12989	-61.2313	2.60817e+07
11599.5	2.14923	-61.2249	2.5656e+07
11599.5	2.16857	-61.2185	3.14383e+07
11599.1	2.18791	-61.212	3.16164e+07
11599.2	2.20727	-61.2055	1.96921e+07
11600	2.22667	-61.199	2.60307e+07
11599.3	2.24609	-61.1925	4.44054e+07
11599.1	2.26554	-61.186	3.17742e+07
11599.8	2.28503	-61.1794	3.90834e+07
11598.7	2.30456	-61.1729	4.21843e+07
11600.6	2.32412	-61.1663	2.51479e+07
11600.7	2.34369	-61.1596	1.79888e+07
11599	2.3633	-61.153	2.2393e+07
11600.4	2.38291	-61.1464	1.98409e+07
11599.9	2.40252	-61.1398	1.36287e+07
11599.4	2.42213	-61.1332	4.52077e+06
11600.3	2.44171	-61.1267	6.18259e+06
11599.2	2.46129	-61.1202	NaN
11598.7	2.48085	-61.1137	NaN
11597.6	2.50041	-61.1072	NaN
11599.6	2.51999	-61.1007	NaN
11601.5	2.53958	-61.0943	NaN
11598.3	2.55919	-61.0878	NaN
11600.8	2.57885	-61.0813	NaN
11600.1	2.59854	-61.0748	NaN
11600.6	2.61826	-61.0683	NaN
11599.7	2.63801	-61.0617	NaN
11599.3	2.65777	-61.0551	NaN
11600.7	2.67755	-61.0486	NaN
11599.3	2.69735	-61.042	NaN
11600.1	2.71715	-61.0355	NaN
11599.5	2.73696	-61.0289	NaN
11600.3	2.75674	-61.0223	NaN
11599.2	2.77652	-61.0157	NaN
11598.7	2.79628	-61.009	NaN
11598.9	2.81605	-61.0025	NaN
11599	2.83579	-60.9959	NaN
11600.3	2.85551	-60.9892	NaN
11599	2.87918	-60.9813	NaN
11601.1	2.89893	-60.9747	NaN
11599.4	2.91869	-60.9681	NaN
11599.2	2.93847	-60.9614	NaN
11599.8	2.95825	-60.9547	NaN
11600.9	2.97806	-60.9481	NaN
11598.5	2.9979	-60.9414	NaN
11600.4	3.01774	-60.9347	NaN
11599.5	3.03758	-60.9281	NaN
11600.8	3.05741	-60.9214	NaN
11599	3.07723	-60.9147	NaN
11600.3	3.09701	-60.908	NaN
11598.8	3.11678	-60.9013	NaN
11599.7	3.13652	-60.8946	NaN
11598.7	3.15622	-60.8879	NaN
11598.7	3.1759	-60.8812	NaN
11599.7	3.19556	-60.8745	NaN
11600.3	3.21521	-60.8678	NaN
11599.2	3.23483	-60.8611	NaN
11599.8	3.25444	-60.8544	NaN
11600.6	3.27404	-60.8476	NaN
11599.3	3.29363	-60.8409	NaN
11600.5	3.31321	-60.8341	NaN
11599	3.33279	-60.8273	NaN
11599	3.35236	-60.8205	NaN
11599	3.37192	-60.8137	NaN
11599.6	3.39146	-60.8069	NaN
11600.3	3.411	-60.8002	NaN
11600.3	3.43054	-60.7934	NaN
11597.6	3.45006	-60.7865	NaN
11599.8	3.46956	-60.7796	NaN
11600.1	3.48908	-60.7727	NaN
11599.4	3.50862	-60.7658	1.18254e+07
11599.7	3.52817	-60.7589	7.91684e+06
11598.8	3.54775	-60.752	2.78496e+07
11600.6	3.56734	-60.7451	1.55791e+07
11600	3.58697	-60.7383	2.38846e+07
11600.5	3.60661	-60.7314	1.90002e+07
11598.9	3.62624	-60.7245	2.38019e+07
11601.1	3.64586	-60.7175	1.50368e+07
11599.8	3.66551	-60.7106	2.27804e+07
11600.7	3.68517	-60.7036	2.36421e+07
11599	3.70482	-60.6967	1.64398e+07
11600	3.72444	-60.6897	2.03146e+07
11599.4	3.74406	-60.6828	1.11813e+07
11600.6	3.76366	-60.6759	2.05463e+07
11598.9	3.78324	-60.669	2.27505e+07
11598.6	3.8028	-60.6622	1.03698e+07
11600.4	3.82232	-60.6553	1.12435e+07
11599	3.84181	-60.6484	1.07177e+07
11599.7	3.86129	-60.6414	8.48993e+06
11598.9	3.88075	-60.6345	1.69343e+07
11598.6	3.90022	-60.6276	2.10288e+07
11560.4	3.91973	-60.6206	7.78496e+06
11487.7	3.93936	-60.6139	1.4579e+06
11410.7	3.95888	-60.607	1.53174e+06
11334.4	3.97822	-60.5999	3.34441e+06
11256.8	3.9974	-60.5929	NaN
11179.6	4.01644	-60.5859	NaN
11103.1	4.03534	-60.579	4.26535e+06
11022.9	4.05412	-60.5721	1.33144e+06
