# Supplementary material for: Isoprene nitrates drive new particle formation in Amazon’s upper troposphere
Source: Nature. 2024 Dec 4;636(8041):124–30. doi: 10.1038/s41586-024-08192-4 (PMC11618076; doi:10.1038/s41586-024-08192-4)
Supplement: Supplementary file 13 — Source Data Extended Data Fig. 9 [file 41586_2024_8192_MOESM13_ESM.xlsx]

## Sheet: ED9 Panel a
ED Fig 9 panel a
Mass defect plot CAFE Brazil RF19 T9
IP 0N				IP 1N				IP 2N				MSA
Exactmass (amu)	Mass defect (amu)	Concentration (cm^-^3)		Exactmass (amu)	Mass defect (amu)	Concentration (cm^-^3)		Exactmass (amu)	Mass defect (amu)	Concentration (cm^-^3)		Exactmass (amu)	Mass defect (amu)	Concentration (cm^-^3)
177.999	-0.0007	2.55458e+06		211.021	0.0208	1.7471e+06		283.029	0.0293	1.63643e+06		94.9808	-0.01916	3.65161e+06
180.015	0.015	2.49081e+06		223.021	0.0208	2.0928e+06		288.032	0.0321	1.44431e+08		157.976	-0.0235	4.50291e+06
182.031	0.0306	2.16727e+06		227.016	0.0157	1.19942e+07		289.04	0.0399	5.24115e+06		220.972	-0.0279	4.80114e+06
189.999	-0.0007	1.14133e+07		229.031	0.0314	3.53796e+06		304.027	0.027	8.20598e+06
192.015	0.015	4.69632e+06		239.016	0.0157	2.90485e+06		352.027	0.027	2.99065e+06
194.031	0.0306	2.1884e+06		241.031	0.0314	1.16498e+07
196.01	0.0099	2.63715e+06		243.011	0.0106	3.7363e+06
198.025	0.0255	1.03356e+07		243.047	0.047	1.81732e+07
200.041	0.0412	3.78121e+06		245.026	0.0263	1.89028e+06
208.01	0.0099	2.46341e+06		255.011	0.0106	2.92927e+06
208.046	0.0463	1.82487e+06		257.026	0.0263	7.44153e+06
210.025	0.0255	3.87615e+06		258.034	0.0341	3.29402e+07
212.005	0.0048	9.37579e+06		259.042	0.0419	3.57258e+07
212.041	0.0412	6.77971e+06		261.021	0.0212	1.41625e+06
214.02	0.0204	2.78951e+06		271.005	0.0055	2.29602e+06
214.057	0.0568	2.84011e+06		273.021	0.0212	5.33387e+06
224.005	0.0048	1.36644e+06		275.037	0.0368	3.15742e+06
225.013	0.0126	2.30871e+06		301.988	-0.0125	1.79229e+06
226.02	0.0204	2.77609e+06		305.035	0.0348	1.14566e+06
227.028	0.0283	2.32157e+06		311.11	0.1096	1.07464e+06
228	-0.0003	2.15347e+06		320.034	0.0345	2.26903e+06
228.036	0.0361	3.93832e+06		322.014	0.0138	1.59921e+06
229.044	0.0439	4.86143e+06		322.065	0.0654	4.40006e+06
230.052	0.0518	2.25712e+06
240	-0.0003	1.76526e+06
244.031	0.031	3.00808e+06
260.026	0.0259	1.93286e+06
260.041	0.0412	3.94723e+06
264.109	0.1089	1.25688e+06
273.058	0.0576	1.82118e+06
290	0.0001	1.93734e+06
292.031	0.031	1.67278e+06
302.036	0.0365	1.76469e+06
318.031	0.0314	1.59593e+06
320.011	0.0107	1.06687e+06
321.99	-0.0101	2.82623e+06
336.006	0.0056	1.06335e+06
366.104	0.1042	1.2436e+06
367.011	0.0114	2.48766e+06
380.12	0.1198	1.57733e+06
390.104	0.1042	1.56048e+06
428.032	0.0318	1.43284e+06
518.027	0.0271	1.4723e+06
540.157	0.157	1.05945e+06
542.012	0.0118	1.37404e+06
550.126	0.1261	1.28921e+06
556.152	0.1519	1.13983e+06
580.064	0.0639	2.60464e+06
594.043	0.0432	1.09743e+06
596.022	0.0224	1.28426e+06
604.049	0.0486	1.22286e+06
630.101	0.1006	1.42116e+06
634.111	0.1108	2.04073e+06
638.142	0.1422	1.07327e+06
656.08	0.08	1.72127e+06
666.101	0.1006	1.27051e+06
672.111	0.1113	1.2621e+06
672.148	0.1476	2.02732e+06
684.111	0.1113	1.46857e+06
686.127	0.1269	1.588e+06
688.143	0.1425	1.20803e+06

## Sheet: ED9 Panel b
ED Fig 9 panel b
Mass defect plot CLOUD, data from NO3- CIMS only from Figure 3d in Shen et al.
IP 0N				IP 1N				IP 2N
Exactmass (amu)	Mass defect (amu)	Concentration (cm^-^3)		Exactmass (amu)	Mass defect (amu)	Concentration (cm^-^3)		Exactmass (amu)	Mass defect (amu)	Concentration (cm^-^3)
310.077	0.0774328	1907.34		389.068	0.0679903	1259.91		370.073	0.0734101	1538.77
326.072	0.0723474	2531		405.063	0.0629049	2454.18		420.074	0.073804	1106.28
360.078	0.0778267	1051.78		421.058	0.0578196	894.404		436.069	0.0687186	1902.18
392.068	0.067656	1218.2		375.089	0.0887258	2577.66		452.064	0.0636332	765.96
296.098	0.0981683	2985.92		391.084	0.0836404	2286.51		468.059	0.0585478	1127.68
312.093	0.0930829	3114.24		407.079	0.078555	1879.94		422.089	0.089454	2957.15
328.088	0.0879975	2203.12		423.073	0.0734696	662.696		438.084	0.0843687	4112.81
344.083	0.0829121	1824.03		343.099	0.0988965	9141.8		454.079	0.0792833	3406.67
362.093	0.0934768	893.378		359.094	0.0938112	7287.18		470.074	0.0741979	1849.87
394.083	0.083306	956.729		393.099	0.0992905	2591.56		487.077	0.0769375	648.784
298.114	0.113818	1722.51		409.094	0.0942051	2453.6		456.095	0.0949333	1329.53
314.109	0.108733	4002.26		441.084	0.0840343	659.796		472.09	0.089848	1793.2
330.104	0.103648	1421.92		411.11	0.109855	494.01		488.085	0.0847626	940.271
346.099	0.0985622	1134.29		427.105	0.10477	679.486		290.011	0.0108098	9490.7
364.109	0.109127	548.313		443.1	0.0996844	609.439		320.021	0.0213745	1.08175e+07
348.114	0.114212	421.581		459.095	0.094599	408.883		336.016	0.0162891	91435.8
366.125	0.124777	746.19		213	-0.00048313	7302.75		352.011	0.0112037	3279.92
382.12	0.119692	394.443		260.984	-0.0157393	2355.2		399.996	-0.0040524	13939.1
398.115	0.114606	411.884		167.067	0.0668086	2625.27		272.037	0.0366306	14730.2
414.11	0.109521	320.021		288.979	-0.0208247	8237.81		288.032	0.0315453	1.20027e+07
350.13	0.129862	673.781		240.994	-0.00556851	60838.6		304.026	0.0264599	2.3473e+07
328.124	0.124383	1015.38		272.984	-0.0157393	16394.5		354.027	0.0268538	9689.77
107.993	-0.0066907	324680		211.02	0.0202523	1.03445e+06		306.042	0.0421099	29239.1
138.004	0.00387398	9436.98		227.015	0.0151669	274780		318.006	0.00572444	362902
153.999	-0.0012114	16007.7		243.01	0.0100815	173677		334.001	0.00063906	284220
156.014	0.0144387	5823.23		259.005	0.00499617	30104.7		349.996	-0.00444632	86100.6
172.009	0.00935328	12736.8		244.018	0.0179066	114260		286.016	0.0158952	182100
134.009	0.00895936	9129.91		245.026	0.0257316	21376.1		302.011	0.0108098	283256
186.025	0.0250033	22172.2		261.021	0.0206462	7261.13
200.041	0.0406534	5648.25		258.034	0.0335566	3.84258e+06
148.025	0.0246094	1.00179e+06		274.028	0.0284713	1.64983e+06
164.02	0.019524	39625.4		307.026	0.0261255	17307.7
180.014	0.0144387	21124.8		323.021	0.0210402	1857.39
196.009	0.00935328	13725		227.052	0.0515524	4142.71
212.004	0.0042679	35356.2		243.046	0.046467	1.34983e+06
213.012	0.0120929	5462.56		259.041	0.0413817	4.51796e+06
182.03	0.0300887	61102.9		275.036	0.0362963	4.16112e+06
198.025	0.0250033	40714.5		291.031	0.0312109	283941
214.02	0.019918	18867.7		302.995	-0.00517459	16419.3
180.051	0.0508242	134089		318.99	-0.01026	7747.94
196.046	0.0457388	293430		239.015	0.0151669	48097.9
212.041	0.0406534	427291		255.01	0.0100815	83861.1
228.036	0.035568	194026		271.005	0.00499617	98788.7
244.03	0.0304826	58530.6		287	-8.921e-05	63504.8
260.025	0.0253973	15313.7		305.01	0.0104755	133919
213.048	0.0484784	110992		321.005	0.00539009	9318.09
229.043	0.043393	616855		225.036	0.0359024	241061
198.061	0.0613888	8781.99		241.031	0.030817	2.61217e+06
214.056	0.0563035	277876		257.026	0.0257316	3.24695e+06
230.051	0.0512181	475140		273.021	0.0206462	1.67185e+06
246.046	0.0461327	71928.8		289.016	0.0155608	357704
262.041	0.0410473	5355.49		335.021	0.0210402	6533.46
208.009	0.00935328	21740.5		269.026	0.0257316	9681.82
178.035	0.0351741	74631.9		301.016	0.0155608	6085.04
194.03	0.0300887	17858.5		375.052	0.0523403	3115.61
210.025	0.0250033	124391		361.073	0.0730757	3987.51
226.02	0.019918	44739.4
242.015	0.0148326	27205
258.01	0.0097472	74375.2
211.033	0.0328284	152654
227.028	0.027743	226467
243.023	0.0226576	40642
244.067	0.0668681	11091.2
272.062	0.0617828	1034.17
274.077	0.0774328	1404.03
290.072	0.0723474	2733.21
298.041	0.0410473	1879.27
268.067	0.0668681	1962.12
284.062	0.0617828	1151.51
300.057	0.0566974	1521.34
316.052	0.051612	1259.32
286.077	0.0774328	982.949
302.072	0.0723474	476.667
298.077	0.0774328	1484.34
314.072	0.0723474	1760.32
330.067	0.0672621	1035.89
348.078	0.0778267	938.126
284.098	0.0981683	1323.85
300.093	0.0930829	1156.88
316.088	0.0879975	863.747
332.083	0.0829121	847.483

## Sheet: ED9 Panel c
ED Fig 9 panel c
IP 0-2N concentration
	IP 2N (cm^-^3)	IP 1N (cm^-^3)	IP 0N (cm^-^3)
T1	1.94883e+06	1.81314e+06	3.55448e+07
T2	2.30175e+06	7.67881e+06	2.40016e+07
T3	1.20542e+07	1.05232e+07	4.06952e+07
T4	3.94022e+07	4.37265e+07	7.55018e+07
T5	1.72831e+08	9.86299e+07	9.69977e+07
T6	5.94732e+07	6.80081e+07	7.38201e+07
T7	5.18156e+07	6.91319e+07	9.44434e+07
T8	1.49777e+07	3.18512e+07	9.8717e+07
T9	1.66191e+08	1.64635e+08	2.25413e+08
CLOUD	39600000	26700000	5320000

## Sheet: ED9 Panel d
ED Fig 9 panel d
IP 0-2N fraction
	IP 2N	IP 1N	IP 0N
T1	0.0495799	0.0461279	0.904292
T2	0.067734	0.225966	0.7063
T3	0.190512	0.166316	0.643172
T4	0.24839	0.27565	0.47596
T5	0.469065	0.267683	0.263253
T6	0.295444	0.337842	0.366714
T7	0.240565	0.32096	0.438474
T8	0.102907	0.21884	0.678253
T9	0.298776	0.295979	0.405245
CLOUD	0.552918	0.372801	0.0742809

## Sheet: ED9 Panel e
ED Fig 9 panel e
NO/HO2 ratio
	NO/HO2
T1	302.689
T2	159.677
T3	124.213
T4	49.3795
T5	91.6934
T6	34.5631
T7	27.2708
T8	22.8011
T9	34.4085
CLOUD	8

## Sheet: ED9 Panel f
ED Fig 9 panel f
Isoprene, NO, NO2 VMR in ppt
	Isoprene (ppt)	NO (ppt)	NO2 (ppt)
T1	620.892	301.826	128.551
T2	427.868	227.416	106.094
T3	NaN	244.669	134.327
T4	267.169	167.271	114.616
T5	136.082	250.436	170.915
T6	92.303	103.253	118.364
T7	40.4972	70.7688	91.1867
T8	193.082	55.3342	115.88
T9	55.0172	126.157	142.209
CLOUD	70.7876	176.969	546.995

## Sheet: ED9 Panel g
ED Fig 9 panel g
Reaction rate constants RO2+HO2 and RO2+NO
	k(RO2+HO2)	k(RO2+NO)
T1	9.43373e-11	1.37371e-11
T2	1.05256e-10	1.41482e-11
T3	9.42844e-11	1.3735e-11
T4	9.43108e-11	1.37361e-11
T5	9.43638e-11	1.37381e-11
T6	9.4205e-11	1.37319e-11
T7	9.43903e-11	1.37392e-11
T8	9.44434e-11	1.37412e-11
T9	9.40993e-11	1.37277e-11
CLOUD	7.21126e-11	1.27786e-11

## Sheet: ED9 Panel h
ED Fig 9 panel h
k(NO+RO2)*NO/(k(HO2+RO2)*HO2)
	k(NO+RO2)*NO/(k(HO2+RO2)*HO2)
T1	44.0766
T2	21.4632
T3	18.0949
T4	7.19196
T5	13.3494
T6	5.03813
T7	3.96945
T8	3.31749
T9	5.01972
CLOUD	1.43326

## Sheet: ED9 Panel i
ED Fig 9 panel i
Organonitrate yield alpha (fraction of RONO2 formation from RO+NO reaction for a 1st gen isoprene RO2 radical, depends on pressure and temperature)
Parametrization from Wennberg et al. 2018
	alpha
T1	0.205534
T2	0.20041
T3	0.205501
T4	0.205518
T5	0.205542
T6	0.205487
T7	0.205601
T8	0.205634
T9	0.205378
CLOUD	0.47

## Sheet: ED9 Panel j
ED Fig 9 panel j
k(NO+RO2)*NO*alpha/(k(HO2+RO2)*HO2)
	k(NO+RO2)*NO*alpha/(k(HO2+RO2)*HO2)
T1	9.05923
T2	4.30144
T3	3.71853
T4	1.47807
T5	2.74385
T6	1.03527
T7	0.816123
T8	0.682187
T9	1.03094
CLOUD	0.7
