# Supplementary material for: Isoprene nitrates drive new particle formation in Amazon’s upper troposphere
Source: Nature. 2024 Dec 4;636(8041):124–30. doi: 10.1038/s41586-024-08192-4 (PMC11618076; doi:10.1038/s41586-024-08192-4)
Supplement: Supplementary file 14 — Source Data Extended Data Table 1 [file 41586_2024_8192_MOESM14_ESM.xlsx]

## Sheet: Final Table for WORD
	T1	T2	T3	T4	T5	T6	T7	T8	T9	CLOUD Fig.3D	DO NOT COPY THIS COLUMN - JUST FOR US FOR CLARIFICATION:
Start time (LT)	07:05:00	07:27:00	07:48:00	08:10:00	08:32:00	08:55:00	09:16:00	09:37:00	10:06:00		All CLOUD values shown are from Fig 3D CLOUD RUN with IP + Nox
End time (LT)	07:07	07:30:00	07:52:00	08:11:00	08:33:00	08:56:00	09:17:00	09:39:00	10:10:00
T median (°C)	-57.86	-61.69	-57.84	-57.85	-57.87	-57.81	-57.88	-57.9	-57.77	-48
Pressure (hPa)	187.28	174.66	187.28	187.28	187.27	187.32	187.32	187.32	187.27	965
Rel. humidity (%)	53.3	40.3	44.8	45.1	53.3	43.4	47.1	51.3	43.1	29
Isoprene (cm-3)	3.91658e+09	2.56274e+09		1.68522e+09	8.58398e+08	5.82236e+08	2.55535e+08	1.21845e+09	3.46884e+08	2200000000
OH (cm-3)	155500	94500	310500	473000	1200000	715000		514500	1596000	46000000
HO2 (cm-3)	6290000	8530500	12424000	21367000	17228500	18844000	16374500	15314500	23117000	680000000
NO (cm-3)	1.90391e+09	1.36212e+09	1.54323e+09	1.05509e+09	1.57974e+09	6.51307e+08	4.46546e+08	3.49187e+08	7.95422e+08	5500000000
NO2 (cm-3)	8.10896e+08	6.35455e+08	8.47253e+08	7.2296e+08	1.07812e+09	7.46628e+08	5.75381e+08	7.31262e+08	8.96632e+08	17000000000
NO2/NO	0.42591	0.466518	0.549015	0.68521	0.682468	1.14635	1.28852	2.09418	1.12724	3.1	CHANGED FROM 6.4 to 3.1
O3 (ppb)	29.7	26.6	28.8	28	29.45	33.3	32.2	47.25	31.6	1.8
IP0N (cm-3)	3.55448e+07	2.40016e+07	4.06952e+07	7.55018e+07	9.69977e+07	7.38201e+07	9.44434e+07	9.8717e+07	2.25413e+08	5320000	only LTOF DATA
IP1N (cm-3)	1.81314e+06	7.67881e+06	1.05232e+07	4.37265e+07	9.86299e+07	6.80081e+07	6.91319e+07	3.18512e+07	1.64635e+08	26700000	only LTOF DATA
IP2N (cm-3)	1.94883e+06	2.30175e+06	1.20542e+07	3.94022e+07	1.72831e+08	5.94732e+07	5.18156e+07	1.49777e+07	1.66191e+08	39600000	only LTOF DATA
Fraction of IP0N	0.904292	0.7063	0.643172	0.47596	0.263253	0.366714	0.438474	0.678253	0.405245	0.0742809	only LTOF DATA
Fraction of IP1N	0.0461279	0.225966	0.166316	0.27565	0.267683	0.337842	0.32096	0.21884	0.295979	0.372801	only LTOF DATA
Fraction of IP2N	0.0495799	0.067734	0.190512	0.24839	0.469065	0.295444	0.240565	0.102907	0.298776	0.552918	only LTOF DATA
NO/HO2	302.689	159.677	124.213	49.3795	91.6934	34.5631	27.2708	22.8011	34.4085	8
k(HO2*RO2)	9.43373e-11	1.05256e-10	9.42844e-11	9.43108e-11	9.43638e-11	9.4205e-11	9.43903e-11	9.44434e-11	9.40993e-11	7.21126e-11
k(NO*RO2)	1.37371e-11	1.41482e-11	1.3735e-11	1.37361e-11	1.37381e-11	1.37319e-11	1.37392e-11	1.37412e-11	1.37277e-11	1.27786e-11
k(NO*RO2)*NO*α / k(HO2*RO2)*HO2	9.05923	4.30144	3.71853	1.47807	2.74385	1.03527	0.816123	0.682187	1.03094	0.7

## Sheet: Tabelle1
	T1	T2	T3	T4	T5	T6	T7	T8	T9	CLOUD
Start time (LT)	07:05:00	07:27:00	07:48:00	08:10:00	08:32:00	08:55:00	09:16:00	09:37:00	10:06:00
End time (LT)	07:07	07:30:00	07:52:00	08:11:00	08:33:00	08:56:00	09:17:00	09:39:00	10:10:00
T median (°C)	-58	-62	-58	-58	-58	-58	-58	-58	-58	-48
Pressure (hPa)	187	175	187	187	187	187	187	187	187	965
Rel. humidity (%)	53	40	45	45	53	43	47	51	43	29
Isoprene (cm-3)	3900000000	2600000000		1700000000	860000000	580000000	260000000	1200000000	350000000	2200000000
OH (cm-3)	160000	95000	310000	470000	1200000	720000		510000	1600000	46000000
HO2 (cm-3)	6300000	8500000	12000000	21000000	17000000	19000000	16000000	15000000	23000000	680000000
NO (cm-3)	1900000000	1400000000	1500000000	1100000000	1600000000	650000000	450000000	350000000	800000000	5500000000
NO2 (cm-3)	810000000	640000000	850000000	720000000	1100000000	750000000	580000000	730000000	900000000	17000000000
NO2/NO	0.4	0.5	0.5	0.7	0.7	1.1	1.3	2.1	1.1	3.1
O3 (ppb)	30	27	29	28	29	33	32	47	32	1.8
IP0N (cm-3)	36000000	24000000	41000000	76000000	97000000	74000000	94000000	99000000	230000000	5300000
IP1N (cm-3)	1800000	7700000	11000000	44000000	99000000	68000000	69000000	32000000	160000000	27000000
IP2N (cm-3)	1900000	2300000	12000000	39000000	170000000	59000000	52000000	15000000	170000000	40000000
Fraction of IP0N	0.9	0.71	0.64	0.48	0.26	0.37	0.44	0.68	0.41	0.07
Fraction of IP1N	0.05	0.23	0.17	0.28	0.27	0.34	0.32	0.22	0.3	0.37
Fraction of IP2N	0.05	0.07	0.19	0.25	0.47	0.3	0.24	0.1	0.3	0.55
NO/HO2	303	160	124	49	92	35	27	23	34	8
k(HO2*RO2) (cm3s-1)	9.4e-11	1.1e-10	9.4e-11	9.4e-11	9.4e-11	9.4e-11	9.4e-11	9.4e-11	9.4e-11	7.2e-11
k(NO*RO2) (cm3s-1)	1.4e-11	1.4e-11	1.4e-11	1.4e-11	1.4e-11	1.4e-11	1.4e-11	1.4e-11	1.4e-11	1.3e-11
k(NO*RO2)*NO*α / k(HO2*RO2)*HO2	9.1	4.3	3.7	1.5	2.7	1	0.8	0.7	1	0.7
